# Supplementary material for: Transcriptional signatures of somatic neoblasts and germline cells in Macrostomum lignano
Source: eLife. 2016 Dec 20;5:e20607. doi: 10.7554/eLife.20607 (PMC5173321; doi:10.7554/eLife.20607)
Supplement: Figure 1—source data 1. — DOI: http://dx.doi.org/10.7554/eLife.20607.003 [file elife-20607-fig1-data1.xlsx]

## Sheet: Legend
Figure 1–source data 2. TransRate contigs scores for the MLRNA150904 transcriptome assembly

## Sheet: Figure 1-source data 2
contig_name	length	prop_gc	gc_skew	at_skew	cpg_count	cpg_ratio	orf_length	linguistic_complexity_6	in_bridges	p_good	p_bases_covered	p_seq_true	score	p_not_segmented	eff_length	eff_count	tpm	coverage
RNA1509_1	5535	0.509846	0.101347	-0.02101	712	1.99999	90	0.710693	463	0.993482	1	0.991321	0.96303	0.977835	5535	1795230	9346.93	655818
RNA1509_2	903	0.194906	0.284091	-0.015131	17	2.15634	42	0.117188	4	0.988622	0.978959	0.969009	0.202763	0.216205	903	705.166	22.5046	1579.01
RNA1509_3	6959	0.469033	0.129289	0.006225	804	2.1364	90	0.768066	12891	0.982992	1	0.990624	0.242253	0.248777	6959	3433000	14216.5	997489
RNA1509_4	1758	0.269625	0.438819	-0.257009	42	1.62803	92	0.220215	3	0.990361	0.999431	0.984155	0.642531	0.659605	1758	1778.52	29.1546	2045.6
RNA1509_5	1834	0.323337	0.3086	-0.292506	66	1.5218	80	0.256104	681	0.987691	0.994002	0.990615	0.586721	0.603279	1834	199749	3138.72	220225
RNA1509_6	7655	0.527237	-0.051536	0.105278	1022	1.92623	2081	0.720703	180	0.994653	1	0.98804	0.503169	0.511997	7655	884722	3330.65	233691
RNA1509_7	2415	0.29648	0.480447	-0.318423	58	1.42088	145	0.271484	8	0.994367	0.998344	0.988232	0.915383	0.933076	2415	24243.1	289.293	20298
RNA1509_8	607	0.438221	-0.007519	0.14956	72	2.47083	114	0.122314	1	0.995331	0.968699	0.988823	0.289175	0.303309	607	5912.17	280.689	19694.2
RNA1509_9	1998	0.599099	-0.139515	0.068664	366	2.08202	451	0.332275	32	0.994227	0.986486	0.987448	0.486606	0.502443	1998	171429	2472.61	173488
RNA1509_10	907	0.196251	0.280899	-0.004115	17	2.11335	46	0.117188	0	0.996382	0.997795	0.958557	0.31262	0.328044	907	18156.8	576.899	40477.4
RNA1509_11	7263	0.567809	-0.057711	0.099713	1251	2.1441	2146	0.699219	70	0.994355	0.997246	0.986046	0.813143	0.831621	7263	390550	1549.63	108728
RNA1509_12	879	0.397042	0.088825	0.143396	82	2.3859	241	0.17749	54	0.992684	0.993174	0.987943	0.598957	0.614932	879	38580.9	1264.88	88749.2
RNA1509_13	332	0.596386	0.10101	0.029851	55	1.88228	46	0.075928	25	0.987228	0.996988	0.982889	0.336036	0.347355	332	381535	33117.9	2.32369e+06
RNA1509_14	4466	0.271384	0.356436	-0.255685	111	1.54634	130	0.388184	2	0.994195	0.998657	0.988176	0.832756	0.848782	4466	38777.5	250.224	17556.7
RNA1509_15	1193	0.433361	-0.052224	0.153846	136	2.43469	239	0.230713	3	0.994989	0.968986	0.992122	0.790624	0.82655	1193	37330.7	901.764	63271.3
RNA1509_16	1580	0.563291	-0.119101	0.107246	254	2.05577	480	0.2771	520	0.982769	0.998734	0.985903	0.806056	0.832971	1580	118336	2158.37	151440
RNA1509_17	2362	0.53641	0.002368	0.086758	349	2.05407	660	0.390137	3	0.993282	0.997036	0.988467	0.95509	0.975661	2362	68217.3	832.303	58397.7
RNA1509_18	682	0.48827	-0.015015	-0.04298	94	2.31303	99	0.149658	0	0.611111	0.944282	0.963265	0.517694	0.931335	682	17.2796	0.730156	51.23
RNA1509_19	11996	0.47991	0.000174	0.09088	1380	1.99794	3652	0.867432	578	0.985007	0.998916	0.987924	0.86192	0.886697	11996	161086	386.981	27152
RNA1509_20	1760	0.286364	0.492063	-0.383758	39	1.4262	106	0.21167	33	0.984211	1	0.986525	0.939133	0.967233	1760	12025.2	196.901	13815.3
RNA1509_21	1858	0.564047	-0.097328	0.059259	299	2.04262	478	0.319336	0	0.992858	0.997847	0.989255	0.629076	0.641865	1858	89589.5	1389.56	97497.3
RNA1509_22	9509	0.524451	0.009023	0.12605	1362	2.08319	2883	0.783691	191	0.991808	0.999895	0.981375	0.924119	0.949535	9509	172658	523.262	36714.1
RNA1509_23	20726	0.51404	0.009574	0.101867	2739	2.0007	6716	0.926025	588	0.987686	0.999373	0.985247	0.93652	0.962998	20726	213309	296.592	20810.1
RNA1509_24	385	0.407792	0.006369	0.122807	38	2.37423	63	0.076904	1	0.995884	0.997403	0.977513	0.805843	0.829944	385	10545.5	789.358	55384.4
RNA1509_25	599	0.51419	0	0.154639	81	2.04583	89	0.123535	123	0.995676	0.994992	0.988019	0.755655	0.772006	599	44896.5	2160	151554
RNA1509_26	678	0.479351	0.163077	0.002833	72	1.89916	119	0.121094	20	0.814305	1	0.963886	0.080576	0.102658	678	7947.89	337.823	23703
RNA1509_27	754	0.275862	0.509615	-0.358974	17	1.60085	145	0.112305	0	0.937931	0.998674	0.980175	0.831256	0.905392	754	115.651	4.42024	310.14
RNA1509_28	3206	0.555209	0.024719	0.032258	538	2.17887	849	0.471191	1	0.994836	0.966001	0.991616	0.462448	0.485277	3206	44161.3	396.959	27852.2
RNA1509_29	882	0.589569	-0.115385	0.104972	155	2.04962	293	0.17627	1	0.997167	0.960317	0.989304	0.658177	0.694753	882	30473.6	995.686	69861.2
RNA1509_30	512	0.525391	-0.137546	0.08642	83	2.39441	69	0.105713	4	0.994391	0.994141	0.987609	0.817347	0.837175	512	4624.14	260.272	18261.7
RNA1509_31	20693	0.527763	0.022434	0.108064	3013	2.09207	6821	0.915283	600	0.98538	0.994056	0.985097	0.94473	0.979071	20693	179129	249.465	17503.5
RNA1509_32	2767	0.522588	0.040111	0.100681	398	2.11016	720	0.423096	0	0.992509	0.999277	0.989338	0.839553	0.855624	2767	39395.6	410.304	28788.5
RNA1509_33	3502	0.405768	-0.106263	-0.029313	313	2.19616	312	0.489014	2	0.973729	0.986579	0.983716	0.498329	0.527323	3502	302.332	2.48792	174.56
RNA1509_34	392	0.553571	0.078341	0.028571	60	2.01026	39	0.088623	109	0.881434	0.905612	0.935538	0.328778	0.44026	392	3192.67	234.712	16468.3
RNA1509_35	942	0.555202	-0.120459	0.093079	164	2.29245	227	0.186523	53	0.992579	0.971338	0.989557	0.578822	0.606693	942	26730	817.741	57375.9
RNA1509_36	1603	0.549595	0.017026	0.119114	246	2.03284	469	0.285645	8	0.994777	1	0.986392	0.775014	0.789831	1603	76226.6	1370.38	96151.1
RNA1509_37	750	0.476	-0.064426	0.175573	84	1.9855	85	0.126221	0	0.823892	0.994667	0.979521	0.540581	0.673441	750	20144.6	774.04	54309.8
RNA1509_38	16126	0.491938	0.038951	0.130721	2398	2.46162	5335	0.887207	576	0.981853	0.999318	0.984976	0.933289	0.965696	16126	117098	209.262	14682.6
RNA1509_39	1666	0.270108	0.44	-0.263158	35	1.42833	92	0.210693	2	0.966543	0.944778	0.983629	0.473384	0.527025	1666	269.496	4.66171	327.08
RNA1509_40	720	0.461111	-0.066265	0.07732	103	2.70312	122	0.147949	1	0.997591	0.998611	0.989585	0.468298	0.475029	720	59506	2381.74	167113
RNA1509_41	881	0.325766	-0.114983	-0.111111	39	1.6909	83	0.136475	2	0.592593	1	0.93559	0.149929	0.270424	881	704.128	23.0326	1616.06
RNA1509_42	2610	0.562835	-0.082369	0.08326	423	2.06041	661	0.401611	158	0.987867	0.972414	0.984897	0.396783	0.419385	2610	69774.6	770.413	54055.3
RNA1509_43	860	0.513953	-0.058824	0.047847	119	2.10265	201	0.175537	93	0.990679	0.998837	0.989602	0.719079	0.734325	860	17448.3	584.683	41023.8
RNA1509_44	1986	0.526687	-0.078394	0.061702	304	2.22089	444	0.358154	78	0.987359	0.985398	0.984288	0.696926	0.727743	1986	25815.3	374.597	26283.2
RNA1509_45	499	0.541082	0.044444	0.065502	80	2.19473	79	0.11084	7	0.99688	0.91984	0.992234	0.664446	0.730282	499	1238.4	71.5198	5018.13
RNA1509_46	8923	0.427435	0.096487	0.050303	1010	2.50146	2159	0.748779	1	0.991313	0.999776	0.989807	0.485899	0.495316	8923	5346.72	17.268	1211.6
RNA1509_47	508	0.458661	0.167382	0.170909	79	3.04215	145	0.062012	4881	0.253015	1	0.974917	0.111847	0.453428	508	22232.1	1261.2	88490.8
RNA1509_48	456	0.440789	0.114428	0.207843	76	3.47673	121	0.064941	10786	0.033354	0.993421	0.969464	0.01	0.046521	456	27943.4	1765.96	123907
RNA1509_49	832	0.418269	-0.011494	0.053719	103	2.83087	93	0.166748	0	0.818182	0.604567	0.976623	0.478374	0.990252	832	5.54011	0.191894	13.46
RNA1509_50	573	0.500873	-0.031359	0.062937	96	2.67393	116	0.114502	0	0.998398	0.994764	0.991201	0.260752	0.264876	573	39814	2002.39	140495
RNA1509_51	586	0.482935	-0.074205	0.075908	84	2.47208	98	0.124023	2	0.975309	0.984642	0.985935	0.828058	0.874565	586	95.0213	4.67294	327.87
RNA1509_52	2036	0.422888	-0.022067	0.019574	226	2.484	176	0.352051	9	0.996509	0.895383	0.991946	0.052243	0.059027	2036	123.899	1.75371	123.05
RNA1509_53	1592	0.553392	0.017026	0.125176	247	2.0271	469	0.285156	43	0.99287	1	0.986551	0.81593	0.832992	1592	74446.1	1347.62	94554
RNA1509_54	1669	0.24985	0.395683	-0.295527	28	1.27453	74	0.203857	0	0.987521	0.997603	0.987911	0.939285	0.965107	1669	4928.79	85.1042	5971.25
RNA1509_55	744	0.401882	-0.036789	0.08764	86	2.86667	93	0.151123	0	0.997759	0.975806	0.984715	0.459595	0.479375	744	1882.04	72.8994	5114.9
RNA1509_56	2223	0.496626	-0.322464	0.272565	271	2.20655	740	0.257813	1	0.932275	1	0.978269	0.867791	0.951508	2223	39012.2	505.741	35484.8
RNA1509_57	505	0.463366	-0.034188	0.04059	78	2.88086	99	0.098389	0	0.666667	0.69703	0.88	0.407723	0.997063	505	2.33423	0.133205	9.35
RNA1509_58	1908	0.521488	-0.035176	0.036145	290	2.23835	275	0.352295	19	0.993562	0.981132	0.992785	0.040853	0.042213	1908	629.396	9.50632	667
RNA1509_59	429	0.524476	-0.031111	0.098039	72	2.4429	101	0.066895	1	0.993333	1	0.929078	0.522545	0.566209	429	333.366	22.3939	1571.25
RNA1509_60	450	0.517778	0.090129	-0.087558	59	1.97222	32	0.100098	2674	0.886825	1	0.991175	0.165818	0.188644	450	99235.4	6355.08	445898
RNA1509_61	1032	0.498062	0.031128	0.042471	142	2.22087	143	0.20874	1	0.9964	0.974806	0.987272	0.037468	0.039073	1032	131.251	3.66515	257.16
RNA1509_62	1884	0.56051	-0.096591	0.074879	310	2.11469	445	0.323242	0	0.993735	0.98673	0.989365	0.549325	0.566244	1884	117252	1793.52	125841
RNA1509_63	185	0.524324	0.092784	0.090909	21	1.66595	36	0.042725	5	0.344828	0.956757	0.894562	0.178985	0.60646	185	52.4376	8.16842	573.13
RNA1509_64	465	0.408602	0.115789	-0.003636	49	2.55896	84	0.101563	1	0.989119	0.939785	0.96559	0.513735	0.57236	465	2044.01	126.677	8888.15
RNA1509_65	936	0.485043	-0.048458	0.045643	118	2.14846	171	0.194336	2	0.997112	1	0.986692	0.459181	0.466722	936	28944.5	891.163	62527.5
RNA1509_66	1266	0.520537	0.047041	0.242175	279	3.26054	206	0.150391	1	0.536762	0.99842	0.964166	0.035914	0.069505	1266	9607.36	218.694	15344.5
RNA1509_67	2696	0.500371	0.123795	0.003712	322	1.93785	82	0.458984	730	0.992076	0.981825	0.99128	0.628103	0.650513	2696	2387520	25520.8	1790640
RNA1509_68	378	0.433862	0.158537	0.093458	40	2.30664	50	0.083252	1	0.914286	0.986772	0.939818	0.697991	0.823203	378	44.6496	3.40403	238.84
RNA1509_69	7238	0.544349	-0.014213	0.14433	1131	2.10978	1219	0.706787	347	0.989642	1	0.981943	0.952689	0.980362	7238	177630	707.236	49622.5
RNA1509_70	3118	0.466325	-0.004127	-0.055288	335	1.97633	493	0.468018	20	0.992403	0.997755	0.98541	0.43503	0.445852	3118	16489.1	152.401	10693.1
RNA1509_71	1301	0.29362	0.287958	-0.340588	37	1.43881	182	0.19043	1	0.996	0.997694	0.989118	0.627526	0.63845	1301	3050.36	67.5679	4740.84
RNA1509_72	1172	0.56058	-0.00761	0.118447	187	2.03106	337	0.229492	0	0.996671	1	0.986519	0.871303	0.88616	1172	2895.57	71.1991	4995.6
RNA1509_73	868	0.395161	0.067055	0.104762	75	2.22336	219	0.168213	0	0.997062	0.997696	0.991403	0.862044	0.874095	868	15306	508.169	35655.2
RNA1509_74	1054	0.377609	0.060302	0.115854	86	2.29729	219	0.196289	14	0.961538	0.927894	0.985955	0.392986	0.44674	1054	377.263	10.315	723.74
RNA1509_75	383	0.550914	0.2891	0.313953	61	2.29049	127	0.025635	13	0.516701	1	0.963205	0.44003	0.884147	383	23614.8	1776.86	124671
RNA1509_76	597	0.532663	-0.044025	0.146953	73	1.72721	184	0.089844	1	0.9375	0.976549	0.981879	0.530208	0.589824	597	64.0756	3.09304	217.02
RNA1509_77	1685	0.491988	-0.049457	-0.011682	254	2.49717	337	0.312744	8	0.993978	0.996439	0.990528	0.850086	0.8665	1685	25781.8	440.94	30938.2
RNA1509_78	1473	0.543109	-0.005	0.197623	232	2.1359	397	0.261719	2	0.993307	0.995927	0.983328	0.843377	0.866987	1473	16597.2	324.713	22783.1
RNA1509_79	864	0.373843	0.034056	0.15342	63	2.08936	236	0.167236	0	0.996912	0.984954	0.989806	0.823838	0.847655	864	1902.93	63.4711	4453.38
RNA1509_80	1717	0.527665	0.011038	0.090012	246	2.05855	469	0.309082	5	0.995842	0.998835	0.987782	0.848557	0.863646	1717	21073.1	353.692	24816.4
RNA1509_81	1291	0.575523	-0.036339	0.080292	220	2.06065	350	0.243164	5	0.994904	0.997676	0.991135	0.888266	0.9029	1291	35791	798.941	56056.9
RNA1509_82	6168	0.544261	-0.041406	0.062255	862	1.8904	1241	0.696289	4	0.993918	0.992866	0.986762	0.960488	0.986366	6168	14922.4	69.7207	4891.88
RNA1509_83	1637	0.501527	0.113276	0.029412	199	1.95832	66	0.312012	452	0.993988	1	0.99211	0.765563	0.776319	1637	4031140	70965.3	4.97921e+06
RNA1509_84	1598	0.46433	-0.010782	-0.107477	200	2.32225	85	0.287842	1	0.989316	0.991239	0.990104	0.898273	0.925154	1598	280.697	5.06208	355.17
RNA1509_85	3461	0.422421	-0.109439	-0.089545	339	2.22228	448	0.527588	2	0.993534	0.993355	0.987279	0.900374	0.924051	3461	28409	236.549	16597.2
RNA1509_86	499	0.501002	0.024	0.164659	69	2.20485	163	0.106689	99	0.984272	0.96994	0.987798	0.62809	0.66603	499	7169.13	414.031	29050.1
RNA1509_87	1114	0.504488	0.067616	0.028986	152	2.1543	209	0.225342	4	0.994619	0.991921	0.990504	0.451497	0.462024	1114	12026.2	311.109	21828.5
RNA1509_88	913	0.549836	0.111554	0.124088	122	1.79028	273	0.123047	2	0.973796	1	0.979657	0.703599	0.737536	913	10368.1	327.263	22962
RNA1509_89	889	0.44207	-0.063613	0.072581	98	2.2655	108	0.181152	42	0.981124	0.966254	0.987929	0.728451	0.777785	889	6777.2	219.693	15414.5
RNA1509_90	605	0.471074	-0.066667	0.1375	85	2.54378	63	0.124023	1	0.996964	0.995041	0.989251	0.353999	0.360724	605	7692.49	366.419	25709.5
RNA1509_91	1626	0.543665	-0.015837	0.088949	244	2.0313	402	0.303955	2	0.974359	0.828413	0.987842	0.115351	0.144666	1626	19.3217	0.342446	24.03
RNA1509_92	1841	0.514394	-0.055966	0.01566	265	2.18284	363	0.32666	42	0.988882	0.997284	0.983759	0.921157	0.949471	1841	31123.6	487.195	34183.6
RNA1509_93	497	0.533199	0.049057	0.094828	78	2.21343	79	0.109863	11	0.987928	0.957746	0.993092	0.544428	0.579396	497	694.853	40.2906	2826.95
RNA1509_94	5030	0.502187	0.02692	0.087061	628	1.98169	1584	0.63916	38	0.989165	0.999006	0.989019	0.924966	0.946421	5030	19891.4	113.963	7996.11
RNA1509_95	1082	0.586876	-0.061417	0.105145	207	2.23024	308	0.207764	5	0.988661	1	0.988484	0.920623	0.94203	1082	913.429	24.3285	1706.98
RNA1509_96	863	0.310545	0.432836	-0.347899	21	1.24198	51	0.135254	118	0.989087	1	0.98767	0.847429	0.867475	863	38008.1	1269.21	89052.6
RNA1509_97	976	0.561475	-0.069343	0.140187	176	2.29908	199	0.155029	29	0.989238	0.993852	0.987423	0.844758	0.870174	976	14470.6	427.27	29979
RNA1509_98	913	0.524644	0.010438	0.165899	139	2.2127	164	0.184814	0	0.996574	0.899233	0.987469	0.400547	0.452635	913	7121.63	224.789	15772.1
RNA1509_99	2110	0.529858	-0.084079	0.02621	356	2.42097	308	0.367188	3	0.992997	0.872512	0.98572	0.268378	0.314249	2110	1064.43	14.5379	1020.04
RNA1509_100	3231	0.403281	0.029931	0.007261	303	2.30855	256	0.486572	64	0.989391	0.973692	0.979858	0.384402	0.407223	3231	27468.2	244.997	17189.9
RNA1509_101	885	0.371751	0.027356	0.136691	63	2.06195	223	0.171387	17	0.99205	0.975141	0.990489	0.749295	0.781991	885	7388.74	240.599	16881.4
RNA1509_102	2372	0.5586	-0.070189	0.018147	408	2.21589	573	0.387939	137	0.98001	0.999157	0.981978	0.889023	0.924585	2372	27352.8	332.318	23316.8
RNA1509_103	485	0.531959	-0.449612	0.374449	38	1.38811	161	0.027588	2	0.465656	1	0.902333	0.331989	0.790118	485	10888.2	646.967	45393.7
RNA1509_104	17900	0.543017	-0.048354	0.015648	2853	2.1672	5803	0.91748	22	0.992541	0.997821	0.988289	0.970842	0.991889	17900	53840	86.6801	6081.81
RNA1509_105	1244	0.540997	0.031204	0.131349	195	2.14441	325	0.255615	1	0.99594	0.990354	0.985508	0.828761	0.852601	1244	6058.92	140.36	9848.18
RNA1509_106	1055	0.500474	0.090909	0.343454	68	1.03791	351	0.106445	4	0.597242	0.999052	0.937305	0.47045	0.84119	1055	21487.2	586.941	41182.1
RNA1509_107	1839	0.531811	-0.03272	0.063879	280	2.1557	495	0.326172	0	0.994991	1	0.988025	0.860058	0.874865	1839	16744.3	262.393	18410.5
RNA1509_108	890	0.398876	0.08169	0.15514	82	2.33193	240	0.179443	114	0.983954	0.992135	0.989064	0.754951	0.781895	890	22296.5	721.962	50655.6
RNA1509_109	2632	0.536094	0.003544	0.195741	404	2.13638	641	0.414551	117	0.983882	0.993161	0.983655	0.828219	0.861667	2632	31750	347.636	24391.5
RNA1509_110	487	0.486653	-0.004219	0.12	58	2.01154	80	0.104004	11	0.993427	0.905544	0.987821	0.313892	0.353229	487	6114.7	361.837	25387.9
RNA1509_111	19709	0.491552	0.037159	0.205868	2653	2.23148	6542	0.916504	71	0.986504	0.999137	0.986979	0.960523	0.98736	19709	30903.7	45.1869	3170.49
RNA1509_112	3046	0.493106	-0.002663	0.003886	468	2.52754	469	0.483398	88	0.979768	0.901838	0.987233	0.503765	0.577506	3046	13422.7	126.993	8910.28
RNA1509_113	1211	0.59455	0.013889	0.083503	225	2.10284	334	0.153564	1	0.885607	1	0.990968	0.467054	0.53219	1211	10934.8	260.215	18257.8
RNA1509_114	3995	0.496871	-0.035768	-0.00199	600	2.43648	692	0.544189	31	0.987373	0.996245	0.985214	0.918469	0.947734	3995	25608.8	184.731	12961.5
RNA1509_115	860	0.305814	0.414449	-0.293132	26	1.56123	51	0.148926	34	0.758007	1	0.985526	0.727931	0.974426	860	321.438	10.7712	755.75
RNA1509_116	1063	0.575729	-0.009804	0.086475	201	2.28207	261	0.210449	13	0.989874	0.992474	0.989119	0.841367	0.86584	1063	9751.78	264.373	18549.5
RNA1509_117	236	0.508475	0.233333	0.103448	28	1.94125	68	0.054688	317	0.11971	0.987288	0.9828	0.050746	0.436878	236	2648.14	323.367	22688.7
RNA1509_118	3540	0.391525	-0.010101	-0.011142	332	2.44748	103	0.504639	64	0.993205	0.928249	0.990873	0.180626	0.197724	3540	26661.8	217.047	15228.9
RNA1509_119	1050	0.48381	-0.161417	-0.04797	153	2.5567	180	0.197266	1	0.995975	0.937143	0.986567	0.266427	0.289333	1050	6674.03	183.175	12852.3
RNA1509_120	1395	0.521864	0.005495	0.088456	196	2.06367	320	0.269775	0	0.997	0.991398	0.983755	0.444752	0.457391	1395	295.567	6.1059	428.41
RNA1509_121	2081	0.460836	-0.067779	-0.005348	253	2.30046	312	0.361328	9	0.994626	1	0.986158	0.859953	0.876735	2081	46234.9	640.273	44924.1
RNA1509_122	2073	0.537868	-0.034978	0.052192	330	2.20371	474	0.37207	11	0.992282	0.993247	0.989247	0.779266	0.799261	2073	18364.8	255.301	17913
RNA1509_123	589	0.519525	0	0.095406	80	2.0129	89	0.123779	41	0.99774	1	0.989025	0.524532	0.531554	589	79925.4	3910.54	274379
RNA1509_124	1419	0.565187	-0.047382	0.105348	238	2.10497	331	0.257813	9	0.995961	0.989429	0.990547	0.70017	0.717301	1419	13240.1	268.89	18866.4
RNA1509_125	2802	0.52177	0.038304	0.092537	408	2.14255	720	0.423828	18	0.992022	1	0.989294	0.748897	0.763089	2802	40079.9	412.217	28922.8
RNA1509_126	1512	0.472222	0.005602	0.02005	210	2.49143	213	0.290771	6	0.988188	0.847222	0.985845	0.529793	0.64189	1512	1731.11	32.9943	2315.02
RNA1509_127	2368	0.509713	-0.042254	0.047373	335	2.18197	641	0.410156	18	0.988304	0.986486	0.983823	0.706698	0.736775	2368	19909.2	242.292	17000.2
RNA1509_128	1043	0.463087	-0.039337	0.175	131	2.34636	164	0.200928	1	0.99458	0.90604	0.992152	0.038889	0.043497	1043	82.7157	2.28544	160.36
RNA1509_129	2147	0.607825	-0.009962	-0.07601	418	2.1081	539	0.331787	6	0.990464	0.998603	0.9827	0.63121	0.649414	2147	18878.2	253.394	17779.1
RNA1509_130	1193	0.529757	-0.06962	-0.016043	200	2.40108	142	0.213867	8	0.99073	0.920369	0.971419	0.326213	0.368279	1193	4593.65	110.965	7785.72
RNA1509_131	839	0.199046	0.329341	0.020833	16	2.15959	50	0.111572	29	0.996089	1	0.984499	0.608124	0.620124	839	382379	13134.1	921538
RNA1509_132	511	0.389432	-0.125628	-0.205128	47	2.4648	35	0.109131	23	0.916149	0.958904	0.984096	0.139112	0.160911	511	127.792	7.20695	505.67
RNA1509_133	595	0.497479	-0.074324	0.157191	86	2.34908	100	0.123535	0	0.968254	0.981513	0.97772	0.800376	0.861379	595	69.8341	3.38234	237.32
RNA1509_134	1788	0.524609	0.006397	0.075294	272	2.2111	402	0.338623	56	0.985023	0.997763	0.979612	0.653168	0.678418	1788	22405.6	361.123	25337.9
RNA1509_135	504	0.406746	-0.131707	0.036789	61	2.97792	60	0.102783	18	0.948473	1	0.981516	0.836449	0.898498	504	191.869	10.9709	769.76
RNA1509_136	4956	0.482647	0.014214	-0.021841	680	2.35649	597	0.64624	30	0.985253	0.972559	0.980596	0.082157	0.087436	4956	10341.3	60.1327	4219.15
RNA1509_137	7406	0.628544	0.011386	0.163213	1630	2.22868	2032	0.601318	16	0.989287	0.99892	0.983777	0.851174	0.875525	7406	28895.7	112.439	7889.16
RNA1509_138	461	0.518438	-0.205021	0.252252	73	2.46001	113	0.09375	0	0.994425	0.995662	0.986021	0.288383	0.295393	461	2585.21	161.608	11339
RNA1509_139	2878	0.567408	-0.005511	0.06988	507	2.18877	680	0.430176	70	0.980859	0.99583	0.981514	0.783098	0.816822	2878	20266.4	202.934	14238.6
RNA1509_140	14167	0.526152	0.044808	0.11515	1932	1.97442	4510	0.858643	15	0.992747	0.999788	0.98771	0.92852	0.947143	14167	48086.3	97.8161	6863.17
RNA1509_141	1332	0.59985	0.001252	0.099437	250	2.08647	374	0.150635	0	0.881295	1	0.990493	0.813503	0.931937	1332	18224.5	394.292	27665.1
RNA1509_142	2272	0.540053	-0.057865	0.044976	376	2.27732	455	0.391113	3	0.994214	0.970511	0.989346	0.860647	0.901565	2272	9128	115.78	8123.6
RNA1509_143	816	0.561275	0.017467	0.100559	153	2.38146	156	0.165527	7	0.990273	0.997549	0.971865	0.715199	0.744958	816	1963.4	69.3404	4865.19
RNA1509_144	648	0.550926	0.148459	-0.017182	128	2.66187	152	0.098633	7	0.952569	1	0.958791	0.840615	0.9204	648	210.538	9.36314	656.96
RNA1509_145	2408	0.456395	0.011829	0.089381	241	1.9222	406	0.383057	8	0.990326	0.989203	0.983054	0.759061	0.788199	2408	8571.23	102.578	7197.27
RNA1509_146	15710	0.509994	0.044433	0.194856	2318	2.27366	5135	0.87915	138	0.981643	1	0.984735	0.931872	0.964014	15710	32010	58.7188	4119.94
RNA1509_147	1094	0.593236	0.112481	0.110112	174	1.83091	364	0.101074	46	0.774606	1	0.977529	0.649778	0.858133	1094	28872.4	760.557	53363.8
RNA1509_148	1661	0.580373	-0.091286	0.038737	303	2.1845	501	0.291748	62	0.991224	1	0.990287	0.832472	0.84808	1661	20465.1	355.068	24913
RNA1509_149	691	0.506512	0.028571	0.243402	93	2.1001	174	0.139893	1	0.99761	0.991317	0.985589	0.427333	0.438427	691	4434.47	184.94	12976.1
RNA1509_150	8392	0.523594	0.050979	0.181091	1261	2.19812	2427	0.718506	38	0.989448	0.998451	0.984966	0.777608	0.799134	8392	24112.6	82.8029	5809.78
RNA1509_151	3200	0.525938	0.013666	0.228741	477	2.15596	932	0.470215	1	0.994443	0.984375	0.989035	0.897637	0.927147	3200	10203.2	91.8865	6447.15
RNA1509_152	1355	0.512915	0.001439	0.090909	197	2.21053	313	0.270508	0	0.996629	0.998524	0.989937	0.828191	0.84068	1355	12464	265.086	18599.4
RNA1509_153	1874	0.385806	0.023513	-0.030408	142	2.03742	251	0.318604	0	0.992076	0.996265	0.987688	0.684985	0.701684	1874	5747.44	88.3837	6201.35
RNA1509_154	1181	0.552921	0.035222	0.215909	219	2.42922	311	0.229736	2	0.99448	0.99492	0.98864	0.651371	0.665896	1181	8673.96	211.658	14850.8
RNA1509_155	4421	0.558697	-0.08502	0.01999	704	2.05546	1007	0.546631	17	0.992218	0.978738	0.987164	0.875049	0.912787	4421	15263.3	99.4938	6980.86
RNA1509_156	807	0.50062	-0.054455	0.225806	119	2.36052	163	0.138916	0	0.994179	1	0.988845	0.661165	0.672538	807	5135.62	183.395	12867.7
RNA1509_157	995	0.501508	0.018036	0.044355	138	2.20649	147	0.201904	49	0.993729	0.992965	0.988849	0.045431	0.04656	995	898.413	26.0208	1825.72
RNA1509_158	307	0.355049	0.06422	-0.141414	17	1.76437	45	0.068604	0	0	0.514658	0.985714	0.01	0.997194	307	1.05007	0.09857	6.92
RNA1509_159	910	0.550549	-0.125749	0.105134	154	2.26918	240	0.177734	17	0.989563	1	0.988798	0.840725	0.859217	910	17076.8	540.793	37944.3
RNA1509_160	676	0.513314	0.083573	0.12462	100	2.26147	161	0.148438	11	0.994492	1	0.990426	0.879311	0.892728	676	4442.29	189.377	13287.4
RNA1509_161	618	0.52589	-0.163077	0.296928	76	1.82726	205	0.08252	1	0.778588	1	0.958572	0.368469	0.493707	618	6494.41	302.844	21248.7
RNA1509_162	482	0.53527	0.015504	0.107143	80	2.31773	79	0.105469	0	0.996366	0.96473	0.990446	0.55197	0.579776	482	8538.06	510.481	35817.3
RNA1509_163	402	0.328358	0.015152	0.103704	31	2.86154	48	0.085449	0	1	1	0.939683	0.873286	0.929341	402	27.8124	1.99379	139.89
RNA1509_164	703	0.58606	-0.024272	0.154639	97	1.60786	234	0.053467	0	0.616874	0.995733	0.97541	0.363087	0.606016	703	7212.26	295.653	20744.2
RNA1509_165	634	0.503155	0.090909	0.180952	101	2.53801	150	0.132324	7	0.99597	0.984227	0.987958	0.140491	0.145067	634	8304.45	377.475	26485.2
RNA1509_166	891	0.373737	0.075075	0.154122	78	2.52115	240	0.176758	13	0.988685	0.995511	0.988641	0.519391	0.533767	891	5735.39	185.504	13015.7
RNA1509_167	4622	0.542406	-0.021939	0.192435	743	2.18665	1540	0.439453	0	0.994644	1	0.987933	0.934955	0.951471	4622	55257.4	344.531	24173.6
RNA1509_168	655	0.308397	0.39604	-0.315673	17	1.29462	52	0.106445	150	0.713072	1	0.979521	0.627334	0.898156	655	1576.57	69.3647	4866.91
RNA1509_169	6488	0.600031	-0.009504	0.153757	1199	2.05334	1925	0.598633	45	0.988961	0.993064	0.983169	0.885635	0.917212	6488	28087.7	124.759	8753.6
RNA1509_170	641	0.514821	0	0.03537	108	2.54281	81	0.134766	0	0.998399	1	0.983962	0.556868	0.566852	641	2234.74	100.47	7049.37
RNA1509_171	4807	0.545038	-0.001527	0.140375	814	2.28012	1478	0.569336	2	0.992762	0.999168	0.985908	0.898468	0.918719	4807	3816.72	22.8814	1605.45
RNA1509_172	2768	0.507948	-0.00569	0.069016	383	2.1452	659	0.446533	40	0.992469	0.971098	0.987333	0.3814	0.400808	2768	36720.1	382.3	26823.7
RNA1509_173	1026	0.55848	0.04014	0.125828	190	2.37877	275	0.200928	8	0.99008	0.989279	0.987453	0.770887	0.797049	1026	10858.4	304.989	21399.3
RNA1509_174	2973	0.394551	-0.041773	-0.082222	299	2.58874	163	0.455322	25	0.989875	0.997645	0.98495	0.351166	0.361029	2973	13401.2	129.902	9114.44
RNA1509_175	574	0.362369	-0.019231	-0.142077	55	2.9199	54	0.116455	0	0.978947	0.825784	0.972326	0.701254	0.89215	574	31.4759	1.58028	110.88
RNA1509_176	887	0.488162	-0.053118	0.052863	121	2.29626	178	0.183838	0	0.993358	0.997745	0.984929	0.631967	0.647387	887	12651.4	411.039	28840.1
RNA1509_177	8328	0.505524	-0.024228	-0.027198	1264	2.37705	1297	0.800537	6	0.984426	0.997959	0.974124	0.887066	0.926928	8328	3711.8	12.8443	901.21
RNA1509_178	2285	0.482713	-0.109701	-0.062606	271	2.06074	287	0.375977	3	0.982512	0.930416	0.987454	0.801979	0.888446	2285	432.446	5.45397	382.67
RNA1509_179	504	0.539683	-0.110294	0.068966	83	2.28953	114	0.114746	0	1	0.581349	0.914286	0.529817	0.996797	504	0	0	0
RNA1509_180	759	0.571805	-0.087558	0.021538	135	2.1928	190	0.156494	1	0.998351	0.986825	0.99128	0.279991	0.286698	759	13251.5	503.142	35302.4
RNA1509_181	2876	0.531989	-0.024837	0.087667	472	2.321	767	0.456787	19	0.989786	0.991655	0.985149	0.769967	0.796284	2876	12059.3	120.838	8478.41
RNA1509_182	1908	0.499476	-0.118573	-0.065969	244	2.07966	287	0.33252	57	0.98166	0.97327	0.99056	0.362255	0.382771	1908	3198.43	48.3088	3389.53
RNA1509_183	675	0.573333	-0.028424	0.256944	126	2.27333	171	0.13916	0	0.997398	0.986667	0.988398	0.675976	0.694961	675	3054.3	130.399	9149.33
RNA1509_184	769	0.483745	0.043011	0.24937	121	2.69457	164	0.151855	6	0.99525	0.984395	0.981229	0.666738	0.693558	769	7751.71	290.495	20382.3
RNA1509_185	2759	0.539688	-0.059772	0.12126	406	2.02816	634	0.442871	44	0.985646	0.995651	0.987528	0.904482	0.933303	2759	14440.6	150.834	10583.1
RNA1509_186	1599	0.557223	-0.061728	0.112994	272	2.19978	417	0.290771	17	0.987482	0.946842	0.981051	0.674829	0.735692	1599	7393.2	133.245	9349
RNA1509_187	582	0.439863	0.070313	0.184049	61	2.17764	126	0.125488	0	0.992799	0.982818	0.984622	0.673326	0.700844	582	1147.12	56.8008	3985.36
RNA1509_188	1065	0.539906	-0.012174	0.134694	201	2.59021	278	0.203125	0	0.994334	0.984977	0.989152	0.896004	0.924887	1065	6383.95	172.746	12120.5
RNA1509_189	1378	0.571843	-0.038071	0.064407	230	2.04463	255	0.255127	59	0.967905	0.990566	0.990498	0.698849	0.735891	1378	3473.52	72.642	5096.85
RNA1509_190	985	0.474112	-0.027837	0.011583	121	2.18768	191	0.205322	0	0.99516	0.97665	0.991262	0.654055	0.678882	985	7882.08	230.607	16180.3
RNA1509_191	1853	0.473826	-0.1959	0.035897	179	1.78976	153	0.291748	19	0.93984	0.897464	0.979721	0.571871	0.69203	1853	2778.19	43.2069	3031.57
RNA1509_192	1805	0.480332	0.005767	-0.046908	221	2.12278	252	0.324219	1	0.995032	0.995568	0.986429	0.600668	0.614696	1805	10029.1	160.122	11234.8
RNA1509_193	771	0.459144	-0.050847	0.203837	76	1.87519	169	0.128174	7	0.873438	0.970169	0.962995	0.447697	0.548632	771	1376.24	51.4409	3609.28
RNA1509_194	752	0.484043	-0.010989	0.051546	91	2.06618	153	0.159668	2	0.979381	0.886968	0.990769	0.763506	0.887115	752	28.9032	1.10763	77.72
RNA1509_195	2547	0.530035	-0.047407	0.024227	341	1.91053	681	0.435303	6	0.993704	0.944248	0.97634	0.38957	0.425247	2547	12196.2	137.995	9682.26
RNA1509_196	291	0.539519	-0.477707	0.373134	22	1.34609	97	0.02002	8	0.624277	1	0.87685	0.439535	0.802954	291	6041.2	598.27	41977
RNA1509_197	337	0.510386	0.151163	0.163636	34	1.58544	34	0.077637	9	0.606061	1	0.960672	0.403203	0.692521	337	167.671	14.3382	1006.03
RNA1509_198	492	0.420732	0.082126	0.024561	47	2.17331	47	0.10083	0	0.993671	1	0.900393	0.568493	0.635405	492	144.563	8.46758	594.12
RNA1509_199	805	0.546584	-0.040909	0.167123	105	1.74931	268	0.086426	18	0.81278	1	0.981411	0.568116	0.712218	805	25322	906.502	63603.8
RNA1509_200	490	0.353061	0.179191	-0.293375	22	1.48854	70	0.101563	3	0.865248	0.967347	0.985236	0.632139	0.766566	490	136.475	8.02644	563.17
RNA1509_201	14144	0.561015	-0.017013	0.135449	2215	1.99085	4597	0.808594	79	0.98884	0.998586	0.983731	0.873908	0.899659	14144	48907.2	99.6478	6991.68
RNA1509_202	1786	0.424412	0.002639	-0.035019	177	2.20079	282	0.32666	43	0.980218	0.994961	0.972871	0.509543	0.537028	1786	11422.6	184.31	12932
RNA1509_203	1429	0.50035	0.096503	0.070028	170	1.91864	297	0.21582	2	0.939082	0.997901	0.976925	0.101981	0.111395	1429	5178.82	104.44	7327.9
RNA1509_204	5170	0.531721	-0.017097	0.182982	807	2.20903	1723	0.510254	12	0.993251	1	0.987326	0.90803	0.925935	5170	12631.6	70.4099	4940.25
RNA1509_205	635	0.489764	-0.067524	0.006173	93	2.45347	65	0.133301	0	0.994444	0.973228	0.987268	0.606961	0.635229	635	188.836	8.56994	601.3
RNA1509_206	1121	0.53256	0.072027	0.137405	182	2.30169	243	0.220215	57	0.982499	0.997324	0.985547	0.125733	0.130198	1121	12724.2	327.107	22951.2
RNA1509_207	532	0.520677	0.054152	0.160784	75	2.08616	93	0.110596	0	0.951049	0.981203	0.930903	0.50607	0.582565	532	185.354	10.0405	704.48
RNA1509_208	923	0.492958	-0.151648	-0.025641	145	2.64674	199	0.188721	2	0.990775	0.990249	0.989729	0.255386	0.263003	923	1708.61	53.3467	3743.02
RNA1509_209	520	0.338462	-0.056818	0.075581	42	2.82938	35	0.098633	0	0.888889	0.978846	0.925397	0.748059	0.929064	520	35.2169	1.95171	136.94
RNA1509_210	331	0.244713	0.555556	-0.424	3	0.875661	37	0.052979	1	0	0.202417	1	0.01	0.997424	331	0	0	0
RNA1509_211	937	0.499466	-0.076923	0.036247	119	2.04848	123	0.198242	42	0.971818	0.987193	0.990337	0.883629	0.930037	937	2554.42	78.5633	5512.31
RNA1509_212	631	0.473851	0.010033	0.23494	77	2.17411	116	0.135742	1	0.994105	0.984152	0.982494	0.192561	0.200329	631	4184.7	191.118	13409.6
RNA1509_213	487	0.519507	-0.193676	0.25641	78	2.4663	135	0.0979	7	0.991627	0.956879	0.987958	0.652524	0.69607	487	3793.17	224.461	15749
RNA1509_214	878	0.451025	0.121212	-0.091286	88	2.00021	121	0.158447	11	0.805865	1	0.966645	0.040236	0.051652	878	4721.37	154.968	10873.1
RNA1509_215	936	0.633547	-0.008432	0.067055	196	2.08696	302	0.129883	0	0.981477	0.982906	0.990462	0.361053	0.377869	936	4507.04	138.766	9736.36
RNA1509_216	802	0.572319	-0.023965	0.072886	158	2.40722	202	0.158691	20	0.985087	0.992519	0.982231	0.843245	0.878066	802	8541.73	306.929	21535.4
RNA1509_217	697	0.368723	0.011673	0.068182	54	2.27971	87	0.140625	12	0.991211	0.997131	0.98899	0.320351	0.32773	697	5025.56	207.787	14579.2
RNA1509_218	9227	0.550233	0.010833	0.10506	1594	2.28268	2334	0.749268	8	0.994086	0.999566	0.987193	0.935102	0.953281	9227	11429.7	35.6978	2504.7
RNA1509_219	515	0.533981	0.04	0.033333	85	2.31908	79	0.113281	0	0.999016	0.92233	0.989363	0.786449	0.862692	515	1536.05	85.9536	6030.86
RNA1509_220	2041	0.249878	0.294118	-0.207054	49	1.68365	182	0.236328	5	0.978618	0.966193	0.953799	0.845195	0.937179	2041	587.582	8.29645	582.11
RNA1509_221	1250	0.5536	-0.00289	0.09319	188	1.963	387	0.239258	4	0.99419	0.9984	0.986761	0.771156	0.787329	1250	32327	745.285	52292.2
RNA1509_222	1375	0.410182	0.092199	0.12947	140	2.44141	350	0.176758	16	0.812622	1	0.987268	0.643576	0.802188	1375	4065.69	85.2115	5978.78
RNA1509_223	6934	0.569368	-0.009625	0.044876	1201	2.13734	2156	0.711182	0	0.992827	1	0.984061	0.955138	0.977621	6934	6015.93	25.0027	1754.28
RNA1509_224	762	0.456693	-0.103448	0.028986	100	2.54407	153	0.161377	1	0.997584	0.992126	0.989615	0.824779	0.842083	762	3316.1	125.412	8799.41
RNA1509_225	2997	0.592926	0.060214	-0.036066	662	2.52236	514	0.411865	0	0.978495	0.854521	0.980808	0.799346	0.974697	2997	74.1373	0.712881	50.02
RNA1509_226	2447	0.523907	-0.084243	0.016309	393	2.35724	386	0.40918	15	0.98692	0.998774	0.985829	0.351722	0.36195	2447	5805.74	68.374	4797.39
RNA1509_227	557	0.552962	0.019481	0.068273	99	2.32602	128	0.113525	0	0.994048	0.996409	0.977093	0.902491	0.932528	557	198.631	10.2768	721.06
RNA1509_228	12498	0.548088	-0.00146	0.107295	1927	2.05306	4009	0.827637	127	0.98381	1	0.98586	0.960632	0.990445	12498	40366.5	93.0781	6530.73
RNA1509_229	3339	0.489368	-0.014688	0.049853	414	2.07141	690	0.501221	6	0.994251	0.997904	0.984462	0.842469	0.862522	3339	7214.97	62.2709	4369.17
RNA1509_230	8725	0.515874	0.013997	0.111269	1236	2.12966	2020	0.776611	1130	0.970301	1	0.98313	0.896415	0.939705	8725	162469	536.626	37651.8
RNA1509_231	4831	0.498448	-0.151993	0.237309	592	2.01956	1397	0.55249	1	0.976916	0.997102	0.984345	0.827152	0.862663	4831	680.067	4.05678	284.64
RNA1509_232	522	0.528736	-0.014493	0.04065	76	2.08361	106	0.113037	1	0.998002	1	0.983105	0.770146	0.78495	522	22538	1244.26	87302.4
RNA1509_233	1324	0.48716	-0.072868	0.078056	211	2.70037	136	0.255859	4	0.995101	0.993202	0.988344	0.681823	0.698005	1324	6064.19	131.993	9261.17
RNA1509_234	1045	0.535885	0.039286	0.059794	167	2.2294	199	0.213623	3	0.985401	0.961722	0.980733	0.379487	0.408304	1045	1476.36	40.7139	2856.65
RNA1509_235	1500	0.467333	0.00428	-0.001252	159	1.94142	169	0.287842	0	0.983784	0.974667	0.985676	0.880346	0.931458	1500	128.901	2.47647	173.76
RNA1509_236	603	0.494196	0.013423	0.134426	78	2.11894	132	0.12793	0	0.998938	0.99005	0.984557	0.494866	0.508219	603	3838.25	183.435	12870.5
RNA1509_237	1046	0.565966	-0.050676	0.008811	187	2.23824	267	0.211426	4	0.996983	0.999044	0.991342	0.316879	0.32092	1046	6312.12	173.904	12201.8
RNA1509_238	697	0.467719	-0.349693	-0.126685	68	2.03242	171	0.111816	4	0.555556	0.979914	0.921543	0.039574	0.078882	697	1120.8	46.3407	3251.45
RNA1509_239	1777	0.504783	-0.03233	-0.079545	220	1.94554	322	0.336182	80	0.97249	0.966798	0.985537	0.692717	0.747588	1777	14403.8	233.591	16389.7
RNA1509_240	6252	0.534549	0.026332	0.136082	922	2.06585	1926	0.693115	46	0.987495	0.981126	0.986894	0.885622	0.926229	6252	20877.2	96.2323	6752.03
RNA1509_241	6930	0.51645	0.073484	0.164429	1090	2.37163	1966	0.679199	1	0.990616	0.997547	0.983038	0.866428	0.891915	6930	3163.44	13.1551	923.01
RNA1509_242	3241	0.507559	0.010334	0.126566	469	2.24712	943	0.498535	34	0.982721	0.981179	0.985201	0.737194	0.77603	3241	9004.66	80.0673	5617.84
RNA1509_243	498	0.46988	-0.025641	0.212121	59	2.14781	88	0.101563	8	0.990706	0.957831	0.981873	0.395912	0.424923	498	5639.42	326.342	22897.4
RNA1509_244	3152	0.520305	-0.091463	-0.068783	553	2.61416	577	0.452881	16	0.991113	0.893401	0.979906	0.554392	0.638944	3152	13573.1	124.096	8707.11
RNA1509_245	619	0.523425	-0.45679	0.389831	45	1.34125	206	0.030518	4	0.610938	1	0.906825	0.35582	0.642258	619	14005.4	652.034	45749.5
RNA1509_246	1254	0.45614	0.041958	0.01173	141	2.16546	91	0.252686	43	0.974105	0.848485	0.987497	0.555399	0.680487	1254	563.241	12.9439	908.19
RNA1509_247	1683	0.575163	-0.041322	0.043357	279	2.00789	484	0.286377	27	0.986256	0.997029	0.989416	0.536416	0.551347	1683	6852.09	117.329	8232.28
RNA1509_248	1266	0.407583	-0.011628	-0.026667	118	2.24458	83	0.250732	3	0.588235	0.584518	0.930476	0.315964	0.987604	1266	16.4927	0.375426	26.34
RNA1509_249	929	0.556512	-0.137331	0.058252	162	2.29551	252	0.184814	41	0.991948	0.989236	0.9884	0.262375	0.270521	929	34718.2	1076.98	75565.3
RNA1509_250	693	0.443001	-0.127036	0.088083	72	2.15236	68	0.147217	11	0.990914	0.972583	0.990124	0.687065	0.720022	693	3493.26	145.266	10192.5
RNA1509_251	14002	0.558063	0.027131	0.162896	2165	1.98738	4567	0.803711	144	0.980492	0.999357	0.986626	0.930065	0.962046	14002	34075.8	70.1332	4920.82
RNA1509_252	1845	0.549051	-0.034551	0.012019	302	2.17452	543	0.287842	117	0.979572	0.998916	0.987665	0.839006	0.86814	1845	17713.3	276.676	19412.6
RNA1509_253	575	0.525217	0.039735	0.164835	98	2.47529	135	0.121338	38	0.978844	0.989565	0.989182	0.463201	0.483432	575	5547.55	278.035	19508.1
RNA1509_254	1531	0.551927	-0.053254	0.087464	263	2.2621	450	0.286133	6	0.993893	0.989549	0.990166	0.893117	0.917114	1531	6671.6	125.58	8811.22
RNA1509_255	2309	0.517107	-0.030151	-0.033184	320	2.07501	429	0.40625	7	0.99167	0.843655	0.986355	0.354103	0.429105	2309	4609.95	57.5359	4036.95
RNA1509_256	1610	0.529193	0.007042	0.065963	250	2.21803	298	0.300781	2	0.993085	0.720497	0.991109	0.041	0.057815	1610	1040.92	18.632	1307.29
RNA1509_257	731	0.519836	-0.105263	0.014245	117	2.39571	134	0.152344	2	0.995505	1	0.988735	0.823241	0.83638	731	6479.39	255.437	17922.5
RNA1509_258	2176	0.471507	-0.009747	-0.081739	277	2.29058	387	0.376953	0	0.993799	0.99954	0.988593	0.961393	0.979004	2176	4912.13	65.0546	4564.49
RNA1509_259	859	0.451688	0.025773	-0.070064	121	2.76353	144	0.15918	4	0.990991	0.637951	0.973959	0.034695	0.056347	859	784.741	26.3269	1847.2
RNA1509_260	761	0.542707	-0.060533	-0.068966	114	2.04194	115	0.137939	1	0.990826	0.8318	0.939447	0.123123	0.159019	761	78.5175	2.97337	208.62
RNA1509_261	851	0.560517	-0.031447	0.149733	173	2.59077	227	0.165039	13	0.993464	0.988249	0.988482	0.292261	0.30115	851	3496.88	118.418	8308.69
RNA1509_262	10771	0.506545	0.072581	0.148448	1554	2.26106	3522	0.797852	28	0.990496	1	0.986573	0.955165	0.977455	10771	21606.7	57.8094	4056.15
RNA1509_263	1380	0.407971	0.005329	-0.074663	123	2.1421	163	0.260742	11	0.991966	0.955797	0.98818	0.574833	0.61354	1380	4620.84	96.4959	6770.54
RNA1509_264	581	0.535284	-0.003215	0.074074	105	2.52295	113	0.119141	5	0.989941	0.996558	0.965133	0.627642	0.659194	581	1263.44	62.6682	4397.03
RNA1509_265	17034	0.527181	0.013808	0.124162	3096	2.61642	5476	0.877441	89	0.987167	0.986909	0.981644	0.912905	0.954561	17034	40630.8	68.7394	4823.03
RNA1509_266	2945	0.26146	0.316883	-0.232184	76	1.67855	115	0.305176	23	0.983116	0.983362	0.988331	0.906521	0.948762	2945	5072.31	49.6349	3482.58
RNA1509_267	399	0.431078	0.05814	-0.030837	39	2.11111	65	0.086182	5	0.957333	0.937343	0.986726	0.239677	0.270687	399	448.394	32.3858	2272.31
RNA1509_268	2455	0.510387	-0.050279	0.044925	346	2.16962	433	0.419922	6	0.988808	0.941752	0.987016	0.404862	0.440488	2455	2919.23	34.2676	2404.35
RNA1509_269	1904	0.508403	0.057851	0.188034	253	2.06325	486	0.297607	11	0.968477	0.982668	0.976952	0.831813	0.894657	1904	8205.78	124.2	8714.33
RNA1509_270	1172	0.411263	0.145228	0.072464	127	2.61791	155	0.228516	11	0.993024	0.994881	0.986901	0.757612	0.777039	1172	11364.4	279.438	19606.5
RNA1509_271	882	0.579365	-0.017613	0.105121	164	2.21649	230	0.175293	7	0.984805	0.998866	0.984649	0.609761	0.629536	882	1025.41	33.5041	2350.77
RNA1509_272	606	0.483498	-0.017065	0.111821	95	2.68317	133	0.12793	3	0.997094	0.99505	0.987219	0.517359	0.528199	606	4549.95	216.372	15181.5
RNA1509_273	1473	0.490835	-0.076072	0.085333	204	2.31279	291	0.285889	31	0.986787	0.999321	0.986243	0.621572	0.639115	1473	9547.83	186.797	13106.4
RNA1509_274	1031	0.560621	0.038062	0.169978	194	2.39825	269	0.203613	4	0.994158	0.99515	0.984688	0.645865	0.662978	1031	11773.7	329.095	23090.6
RNA1509_275	2995	0.579633	-0.0553	0.051628	545	2.17312	737	0.42749	38	0.986766	0.997329	0.982318	0.912421	0.943823	2995	17508.1	168.465	11820.2
RNA1509_276	18692	0.585866	-0.038627	0.074538	3691	2.30463	6021	0.874268	34	0.988508	0.999144	0.984611	0.965731	0.993078	18692	26303	40.5524	2845.32
RNA1509_277	889	0.309336	0.381818	-0.312704	27	1.48625	51	0.149902	205	0.670626	1	0.988038	0.59931	0.904477	889	1969.11	63.8314	4478.67
RNA1509_278	531	0.435028	-0.090909	0.146667	68	2.72925	78	0.112305	0	0.990704	0.996234	0.975268	0.829457	0.861717	531	949.926	51.554	3617.23
RNA1509_279	607	0.242175	0.319728	-0.165217	12	1.50186	38	0.100342	0	1	0.635914	0.969388	0.610081	0.989672	607	8.26433	0.392361	27.53
RNA1509_280	1688	0.489336	0.05569	-0.011601	228	2.26337	174	0.31958	0	0.995204	0.998815	0.987118	0.825395	0.841193	1688	7007.89	119.642	8394.52
RNA1509_281	452	0.245575	0.54955	-0.372434	7	1.47163	146	0.072266	6	0.821739	0.980088	0.985516	0.679285	0.855833	452	231.424	14.7549	1035.26
RNA1509_282	3346	0.514047	0.113953	0.311193	462	2.11762	882	0.446289	48	0.979219	0.996414	0.987196	0.642789	0.667338	3346	14184.4	122.167	8571.68
RNA1509_283	1226	0.493475	0.021488	0.15942	154	2.06424	330	0.232178	14	0.959308	0.987765	0.984844	0.806643	0.864375	1226	3848.59	90.4645	6347.35
RNA1509_284	2266	0.376434	-0.026964	-0.0092	195	2.43093	113	0.369873	92	0.590278	0.93248	0.976876	0.113398	0.210896	2266	617.422	7.85217	550.94
RNA1509_285	587	0.458262	-0.122677	0.169811	68	2.24021	89	0.12085	0	0.993333	1	0.996329	0.495945	0.501113	587	4370.9	214.585	15056.1
RNA1509_286	589	0.473684	-0.139785	0.103226	70	2.1609	89	0.125244	8850	0.25987	0.983022	0.993369	0.041861	0.164959	589	15474.8	757.14	53124
RNA1509_287	1669	0.496705	-0.08082	0.12619	198	1.93606	370	0.315918	24	0.987174	0.965848	0.984808	0.658501	0.701298	1669	7065.48	121.998	8559.86
RNA1509_288	591	0.41286	0.065574	0.170029	62	2.47247	164	0.126953	0	0.995911	0.981387	0.961243	0.724257	0.770901	591	10135.7	494.235	34677.5
RNA1509_289	2041	0.494366	-0.072349	-0.04845	281	2.2652	282	0.341553	5	0.990421	0.99559	0.98426	0.864289	0.890531	2041	4290.42	60.5792	4250.48
RNA1509_290	763	0.515072	0.038168	0.194595	124	2.45389	156	0.15625	5	0.99292	0.989515	0.988486	0.35468	0.365199	763	5349.63	202.053	14176.9
RNA1509_291	844	0.541469	0.085339	0.18863	158	2.57277	185	0.174072	50	0.974258	0.992891	0.981903	0.352441	0.371058	844	6358.04	217.094	15232.2
RNA1509_292	4507	0.528511	0.004198	-0.003294	699	2.221	1168	0.628906	2	0.99311	0.988019	0.987785	0.921905	0.951176	4507	8887.01	56.8244	3987.03
RNA1509_293	1872	0.457265	0.021028	-0.021654	223	2.2799	94	0.328369	0	0	0.088675	0.942857	0.01	0.997424	1872	0	0	0
RNA1509_294	564	0.45922	0.073359	0.108197	63	2.13022	126	0.126221	5	0.985468	0.989362	0.977674	0.757177	0.794338	564	1867.48	95.421	6695.11
RNA1509_295	511	0.516634	-0.007576	0.149798	90	2.63961	110	0.110596	1	0.993831	0.996086	0.987584	0.791538	0.809634	511	3708.59	209.149	14674.7
RNA1509_296	9182	0.422348	0.023208	0.028281	867	2.11853	1845	0.794678	4	0.978462	0.953278	0.984542	0.657269	0.715724	9182	1420.15	4.45721	312.74
RNA1509_297	955	0.586387	0.014286	0.108861	199	2.42454	249	0.171143	0	0.997126	0.998953	0.990331	0.8225	0.833797	955	9310.1	280.943	19712.1
RNA1509_298	867	0.475202	0	0.094505	98	2.00222	153	0.177002	2	0.995542	0.976932	0.975867	0.375663	0.395807	867	4156.08	138.144	9692.73
RNA1509_299	821	0.529842	-0.043678	0.036269	142	2.46912	176	0.17334	34	0.982038	0.99391	0.984685	0.421486	0.438541	821	4979.4	174.784	12263.5
RNA1509_300	1947	0.5547	0.012963	0.026528	344	2.29726	428	0.350098	0	0.990127	0.943503	0.986507	0.700474	0.760077	1947	525.787	7.78235	546.04
RNA1509_301	17498	0.517545	-0.00265	0.139067	2651	2.2625	3031	0.91748	70	0.984422	0.999086	0.981935	0.866253	0.896971	17498	26805	44.1463	3097.48
RNA1509_302	768	0.532552	0.002445	0.114206	127	2.33228	204	0.159424	21	0.985464	1	0.990734	0.809809	0.82944	768	3185.35	119.526	8386.43
RNA1509_303	2712	0.529499	-0.016713	0.009404	442	2.32586	406	0.420166	30	0.984081	0.995206	0.988162	0.890384	0.920037	2712	9035.85	96.0166	6736.91
RNA1509_304	1395	0.563441	-0.022901	0.142857	223	2.01522	405	0.260742	4	0.996511	0.997133	0.986018	0.756922	0.772558	1395	21229.1	438.555	30770.8
RNA1509_305	180	0.422222	-0.815789	-0.326923	3	1.11801	60	0.014648	13	0.639891	1	0.983522	0.10501	0.166856	180	5265.5	843.013	59149.1
RNA1509_306	12027	0.544525	0.01359	0.102957	1816	2.03734	3803	0.816406	25	0.989923	1	0.986413	0.910754	0.932698	12027	21948.2	52.5907	3689.97
RNA1509_307	2381	0.50903	-0.021452	-0.021386	386	2.50381	425	0.389893	0	1	0.127257	0.99033	0.118865	0.943169	2381	0	0	0
RNA1509_308	1521	0.5286	0.002488	0.085077	232	2.18357	443	0.2771	7	0.992782	0.999343	0.989689	0.830439	0.845747	1521	13189	249.891	17533.3
RNA1509_309	168	0.136905	0.652174	-0.034483	0	0	55	0.026855	0	0	0.446429	0.742857	0.01	0.997424	168	0	0	0
RNA1509_310	1223	0.460343	-0.023091	0.054545	163	2.51703	174	0.232666	10	0.962097	1	0.96893	0.88329	0.947528	1223	7240.95	170.622	11971.5
RNA1509_311	533	0.245779	0.267176	-0.044776	16	2.14056	34	0.090088	10	0.987097	0.996248	0.987741	0.842891	0.867763	533	8721.62	471.56	33086.5
RNA1509_312	1914	0.521421	-0.008016	0.048035	289	2.2216	444	0.351074	1	0.993778	0.965517	0.987934	0.695085	0.733264	1914	8266.93	124.471	8733.4
RNA1509_313	779	0.441592	-0.087209	0.043678	92	2.44109	110	0.157959	1	0.997713	1	0.956048	0.433245	0.454201	779	18574	687.124	48211.3
RNA1509_314	550	0.505455	-0.007194	0.176471	82	2.33437	115	0.116211	11	0.98834	0.974545	0.946594	0.282791	0.310166	550	2525.85	132.346	9285.94
RNA1509_315	2677	0.536795	-0.073069	-0.048387	460	2.39816	596	0.415771	8	0.993397	0.990661	0.984788	0.842569	0.86939	2677	6112.03	65.7967	4616.56
RNA1509_316	641	0.521061	0	0.035831	108	2.48227	138	0.138672	1	0.995543	0.99064	0.985761	0.883683	0.908969	641	1637.83	73.634	5166.45
RNA1509_317	2592	0.560571	-0.039229	0.093942	445	2.18873	653	0.415771	0	0.991597	0.9375	0.982195	0.599863	0.656974	2592	1174.67	13.0601	916.35
RNA1509_318	317	0.536278	-0.023529	-0.07483	52	2.28279	76	0.057129	2	0	0.435331	0.814286	0.01	0.997054	317	0.01	0.000909	0.06
RNA1509_319	2869	0.500174	0.025784	0.200837	389	2.16933	531	0.42749	10	0.616785	1	0.96958	0.173253	0.28971	2869	12054.8	121.086	8495.92
RNA1509_320	2087	0.47724	0.054217	0.004583	276	2.32944	397	0.374268	23	0.987931	0.995688	0.98363	0.505938	0.522897	2087	7445.66	102.813	7213.76
RNA1509_321	10237	0.463612	-0.02992	0.01293	1133	2.06156	2963	0.868652	72	0.98431	0.991208	0.988261	0.77888	0.807796	10237	25278.2	71.1607	4992.92
RNA1509_322	1118	0.4678	-0.082218	0.307563	139	2.28802	261	0.211914	53	0.981949	0.981216	0.98495	0.568249	0.598785	1118	7542.64	194.424	13641.5
RNA1509_323	742	0.41779	-0.122581	0.101852	89	2.79065	66	0.154785	2	0.769231	0.893531	0.992	0.666744	0.97787	742	15.7945	0.613436	43.04
RNA1509_324	3878	0.476792	0.038399	0.175949	488	2.21745	1247	0.445801	2	0.993289	1	0.987115	0.898555	0.916435	3878	3370.3	25.0454	1757.28
RNA1509_325	4339	0.54206	0.022959	0.078007	686	2.15342	1273	0.592773	1	0.994738	0.99977	0.986811	0.907683	0.924893	4339	4465.48	29.6582	2080.94
RNA1509_326	14797	0.447861	0.043006	0.082252	1582	2.13604	3800	0.909668	0	0.990657	0.998378	0.978851	0.964747	0.996503	14797	3972.69	7.7371	542.87
RNA1509_327	6461	0.582572	0.06695	0.218391	1145	2.09806	1954	0.580322	19	0.98025	1	0.983215	0.836308	0.867723	6461	12765.1	56.9368	3994.9
RNA1509_328	2385	0.560587	-0.08003	-0.019084	435	2.3365	550	0.390381	32	0.986655	0.999161	0.989667	0.930432	0.953663	2385	14654.8	177.075	12424.3
RNA1509_329	1063	0.57667	0.047308	0.111111	188	2.13208	228	0.205322	3	0.991044	1	0.980517	0.904387	0.930693	1063	2401.41	65.103	4567.87
RNA1509_330	604	0.495033	-0.043478	0.114754	83	2.24727	120	0.128174	3	0.995718	1	0.989194	0.353044	0.358435	604	2643.07	126.107	8848.16
RNA1509_331	327	0.345566	0.150442	-0.093458	14	1.46731	47	0.062988	2	0.842105	1	0.961905	0.216192	0.266895	327	14.7602	1.3008	91.27
RNA1509_332	1036	0.537645	0.041293	0.160752	164	2.19429	263	0.206543	0	1	0.97973	0.983474	0.710328	0.737208	1036	206.419	5.74191	402.88
RNA1509_333	1706	0.51993	-0.113867	-0.025641	260	2.28472	309	0.313477	0	0.995311	1	0.987603	0.352482	0.358588	1706	6980.43	117.915	8273.41
RNA1509_334	1505	0.555482	-0.035885	0.067265	243	2.0958	435	0.280273	28	0.986377	0.998007	0.987408	0.877435	0.902697	1505	12393.7	237.318	16651.2
RNA1509_335	716	0.50838	0	0.147727	115	2.48581	160	0.158691	1	0.995898	0.977654	0.980792	0.76382	0.799861	716	7578.9	305.042	21403
RNA1509_336	491	0.517312	-0.204724	0.147679	78	2.47835	115	0.102295	0	0.998101	0.98167	0.992818	0.067195	0.069076	491	2515.48	147.641	10359.1
RNA1509_337	4778	0.534324	0.030161	0.088539	756	2.21882	1453	0.630859	24	0.988082	1	0.984236	0.835717	0.859344	4778	10331.8	62.3153	4372.31
RNA1509_338	577	0.443674	0.070313	0.17757	61	2.15893	126	0.125732	5	0.991135	0.994801	0.985834	0.49276	0.506947	577	1639.71	81.8952	5746.09
RNA1509_339	29807	0.505552	0.049572	0.058488	3790	1.99488	9856	0.98291	88	0.981097	0.999128	0.984577	0.906633	0.939396	29807	25936.8	25.0764	1759.46
RNA1509_340	937	0.477054	-0.069351	0.032653	119	2.24298	110	0.190918	0	0.959002	0.994664	0.94539	0.550607	0.610569	937	531.6	16.3498	1147.17
RNA1509_341	864	0.53588	0.071274	0.157107	166	2.68987	186	0.17334	8	0.991387	1	0.988777	0.575164	0.586746	864	1474.13	49.1689	3449.87
RNA1509_342	597	0.536013	0.14375	-0.018051	114	2.71461	91	0.116943	0	0.993939	1	0.986461	0.673662	0.687072	597	2321.15	112.046	7861.58
RNA1509_343	1124	0.491993	-0.030741	-0.064799	123	1.81005	174	0.226074	0	1	0.394128	0.995238	0.391197	0.997313	1124	0	0	0
RNA1509_344	1198	0.505843	-0.016502	0.043919	155	2.02312	171	0.239746	104	0.958074	0.820534	0.98897	0.276661	0.355852	1198	4574.99	110.053	7721.73
RNA1509_345	2549	0.496665	-0.026856	0.181606	352	2.24088	701	0.371094	0	0.93835	0.952138	0.97423	0.692009	0.795034	2549	6663.04	75.3303	5285.47
RNA1509_346	1288	0.545807	-0.083926	0.230769	235	2.46719	309	0.235107	0	0.995149	0.993012	0.987503	0.81464	0.834804	1288	4459.7	99.7831	7001.18
RNA1509_347	922	0.496746	-0.039301	0.094828	127	2.23632	254	0.192139	34	0.989703	0.9859	0.988793	0.500951	0.519221	922	11428.7	357.218	25063.8
RNA1509_348	2478	0.610977	0.02642	0.060166	518	2.24152	712	0.37085	27	0.984267	0.993543	0.988106	0.78677	0.814225	2478	8580.6	99.7892	7001.6
RNA1509_349	3843	0.562061	-0.015741	0.069519	635	2.09269	798	0.50415	4	0.992625	0.964871	0.982963	0.143421	0.152343	3843	11498.3	86.2247	6049.85
RNA1509_350	641	0.49766	0.065831	0.229814	91	2.30284	146	0.132813	16	0.991089	0.984399	0.990201	0.637112	0.65949	641	3108.25	139.741	9804.81
RNA1509_351	786	0.465649	-0.071038	0.047619	80	1.88715	110	0.174805	1	0.982278	1	0.988532	0.481286	0.495653	786	675.232	24.757	1737.05
RNA1509_352	1718	0.548312	0.048832	-0.041237	305	2.36765	444	0.308105	9	0.991554	0.998836	0.985698	0.327292	0.335259	1718	7568.06	126.949	8907.23
RNA1509_353	803	0.488169	0.061224	0.13382	111	2.32893	168	0.163574	15	0.98893	0.998755	0.984188	0.740323	0.761586	803	3764.38	135.097	9478.92
RNA1509_354	745	0.510067	0.063158	0.128767	124	2.56925	156	0.156982	8	0.990208	0.989262	0.985839	0.276499	0.286319	745	3633.04	140.534	9860.41
RNA1509_355	1556	0.391388	-0.027915	0.077086	160	2.68716	86	0.234131	7	0.974967	1	0.965	0.116918	0.124269	1556	743.578	13.7716	966.27
RNA1509_356	12805	0.460055	-0.261925	0.070581	1328	2.10439	2852	0.858643	1	0.826087	0.235923	0.936905	0.182126	0.997424	12805	19.3	0.043435	3.05
RNA1509_357	899	0.576196	0	0.128609	178	2.3855	240	0.181152	14	0.991252	0.991101	0.990153	0.745552	0.766431	899	9746.98	312.448	21922.6
RNA1509_358	3802	0.46607	-0.240406	0.33202	353	1.81457	1266	0.43457	4	0.954629	1	0.978803	0.928999	0.994226	3802	2815.87	21.3436	1497.55
RNA1509_359	673	0.531947	0.03352	0.111111	115	2.41822	163	0.142822	11	0.989742	1	0.988886	0.686796	0.701713	673	3606.11	154.415	10834.4
RNA1509_360	583	0.454545	-0.049057	0.075472	81	2.6963	111	0.125488	30	0.988429	0.986278	0.99015	0.551026	0.570856	583	6171.36	305.056	21403.9
RNA1509_361	566	0.551237	-0.025641	-0.023622	96	2.23421	133	0.095459	6	0.996813	0.992933	0.964495	0.736679	0.771693	566	7432.06	378.407	26550.6
RNA1509_362	4558	0.426064	0.013388	-0.078746	461	2.22902	415	0.616211	1	0.73913	0.588197	0.878973	0.377604	0.988139	4558	60.8581	0.384779	27
RNA1509_363	367	0.425068	0.141026	0.090047	42	2.58494	59	0.081055	8	0.984647	0.967302	0.982072	0.478192	0.51123	367	1032.41	81.0686	5688.1
RNA1509_364	453	0.527594	-0.221757	0.205607	71	2.36876	95	0.09375	2	0.996737	0.98234	0.989479	0.446582	0.460948	453	6932.13	440.997	30942.1
RNA1509_365	578	0.50346	-0.003436	0.184669	90	2.45725	114	0.123291	13	0.979751	1	0.954472	0.627154	0.670649	578	1347.04	67.1616	4712.31
RNA1509_366	2400	0.509167	-0.07856	0.025467	343	2.21877	508	0.413818	4	0.988455	0.954583	0.987204	0.550994	0.59152	2400	854.881	10.2651	720.24
RNA1509_367	974	0.442505	-0.071926	0.053407	106	2.23472	130	0.188477	3	0.981783	1	0.977104	0.866284	0.903033	974	1371.22	40.5709	2846.62
RNA1509_368	912	0.536184	-0.055215	0.182033	123	1.88221	190	0.134277	3	0.834816	0.777412	0.970821	0.109959	0.174521	912	15698.2	496.045	34804.6
RNA1509_369	726	0.464187	0.04451	0.136247	81	2.07531	147	0.157227	2	0.997797	0.991736	0.989784	0.337688	0.344776	726	2974.08	118.055	8283.18
RNA1509_370	687	0.518195	0.078652	-0.05136	113	2.46542	151	0.143066	0	1	0.855895	0.973892	0.529932	0.635754	687	4.14487	0.173869	12.2
RNA1509_371	502	0.611554	0.270358	0.302564	89	2.0457	167	0.052246	0	0.527473	0.942231	0.957907	0.202563	0.425481	502	251.958	14.4641	1014.86
RNA1509_372	959	0.45464	0.022936	-0.017208	132	2.66507	108	0.196045	9	0.993485	1	0.987832	0.592024	0.603246	959	1061.1	31.8864	2237.27
RNA1509_373	3316	0.531062	-0.093697	0.017363	575	2.48115	695	0.485107	22	0.991316	0.998191	0.986587	0.913191	0.935407	3316	9636.26	83.7454	5875.91
RNA1509_374	4158	0.525734	0.021958	0.047667	648	2.25646	1183	0.569824	4	0.990884	0.998557	0.987948	0.869665	0.889656	4158	6238.46	43.2374	3033.71
RNA1509_375	2753	0.541591	0.01006	0.047544	439	2.1748	621	0.431396	15	0.989754	0.987287	0.984654	0.125964	0.130916	2753	10961	114.739	8050.54
RNA1509_376	1464	0.560792	-0.071864	0.11353	246	2.14832	459	0.247803	7	0.964013	0.990437	0.984352	0.848403	0.902697	1464	2751.87	54.1694	3800.74
RNA1509_377	2794	0.492842	-0.028322	-0.08398	391	2.30645	656	0.451904	6	0.992486	0.997853	0.989158	0.888939	0.907435	2794	4891.1	50.4484	3539.66
RNA1509_378	1036	0.508687	0.024668	0.166994	156	2.3291	311	0.164307	0	0.972802	1	0.978622	0.632861	0.664766	1036	1607.37	44.7119	3137.16
RNA1509_379	497	0.541247	-0.144981	-0.008772	83	2.32925	69	0.105957	1	0.997542	0.977867	0.989278	0.516938	0.535685	497	16106.8	933.943	65529.1
RNA1509_380	1869	0.52595	-0.031536	0.072235	270	2.09102	532	0.342041	5	0.993575	0.99679	0.983428	0.374716	0.384729	1869	5657.38	87.2315	6120.5
RNA1509_381	2253	0.56103	-0.045886	0.0091	400	2.26101	540	0.381836	16	0.990184	0.996005	0.984306	0.601004	0.619113	2253	11136.4	142.446	9994.59
RNA1509_382	706	0.573654	0.02716	0.10299	156	2.68782	166	0.144287	8	0.995025	1	0.988239	0.456827	0.464575	706	3551.37	144.963	10171.2
RNA1509_383	2541	0.495081	-0.039746	0.060016	339	2.18067	633	0.444092	0	0.995742	0.991736	0.990001	0.711758	0.728038	2541	6179.53	70.0839	4917.36
RNA1509_384	1918	0.470282	-0.18847	0.019685	193	1.88695	197	0.320557	9	0.991493	0.996872	0.985355	0.901166	0.925301	1918	5480.8	82.3498	5777.99
RNA1509_385	2224	0.531025	0.04149	0.104506	335	2.14037	471	0.385498	5	0.991292	0.947392	0.982555	0.675116	0.731628	2224	4518.62	58.5515	4108.21
RNA1509_386	813	0.519065	0.018957	0.171355	121	2.21038	164	0.167969	1	0.996502	0.99877	0.988706	0.344093	0.349675	813	15312.4	542.774	38083.2
RNA1509_387	885	0.468927	-0.113253	0.017021	122	2.54023	179	0.183838	0	1	0.811299	0.98797	0.527097	0.657606	885	42.5349	1.38506	97.18
RNA1509_388	1454	0.539202	-0.076531	0.080597	240	2.28431	271	0.28418	0	0.996538	0.980055	0.988403	0.743194	0.769882	1454	1774.85	35.1775	2468.19
RNA1509_389	13295	0.536292	0.008415	0.07867	2047	2.1415	4065	0.864746	5	0.994072	0.998947	0.987601	0.941873	0.960396	13295	17521.5	37.9795	2664.8
RNA1509_390	1182	0.598985	-0.064972	0.101266	227	2.15018	345	0.221191	17	0.988294	1	0.98774	0.68887	0.705681	1182	2884.1	70.317	4933.71
RNA1509_391	1689	0.537596	0.006608	0.116517	243	1.99133	534	0.306885	4	0.992549	0.999408	0.98549	0.846075	0.86549	1689	8244.22	140.665	9869.63
RNA1509_392	1160	0.44569	-0.110251	-0.141524	111	1.95061	90	0.228516	13	0.423077	0.843966	0.965476	0.075208	0.218162	1160	161.868	4.02134	282.15
RNA1509_393	873	0.592211	0.388781	0.820225	168	2.58566	291	0.043701	0	0.907052	0.97709	0.957254	0.576507	0.679532	873	3017.37	99.6051	6988.69
RNA1509_394	857	0.493582	0.21513	0.138249	81	1.62714	63	0.180664	191	0.992395	0.997666	0.989799	0.347955	0.355064	857	104420	3511.3	246368
RNA1509_395	11952	0.527527	0.043299	0.124137	1715	2.06638	3983	0.826172	40	0.986071	0.999833	0.986666	0.967106	0.994188	11952	19146.7	46.1657	3239.18
RNA1509_396	746	0.447721	0.017964	0.053398	91	2.43493	83	0.157471	44	0.783198	1	0.978084	0.471427	0.615413	746	591.192	22.8379	1602.4
RNA1509_397	5894	0.544282	-0.056733	-0.00968	1062	2.44076	1276	0.653809	7	0.987186	0.994571	0.979971	0.779925	0.810597	5894	10051	49.1438	3448.1
RNA1509_398	663	0.538462	0.154062	0.261438	113	2.40851	197	0.084961	1	0.926552	0.977376	0.963851	0.666475	0.76356	663	5968.81	259.443	18203.5
RNA1509_399	1010	0.574257	-0.031034	0.167442	158	1.89933	336	0.186523	36	0.985135	1	0.984957	0.801534	0.826055	1010	14676.6	418.765	29382.3
RNA1509_400	2751	0.609233	-0.029833	0.097674	588	2.30551	800	0.398682	4	0.991749	0.992003	0.985294	0.929841	0.959242	2751	3809.45	39.906	2799.97
RNA1509_401	988	0.530364	-0.007634	0.12069	134	1.92879	243	0.209473	1	0.996066	0.990891	0.989347	0.729506	0.747079	988	9620.02	280.599	19687.9
RNA1509_402	2249	0.466874	-0.051429	0.04754	284	2.32348	419	0.381836	0	0.991289	0.929302	0.989706	0.576505	0.632324	2249	275.927	3.53567	248.08
RNA1509_403	474	0.540084	0.03125	0.12844	80	2.31672	79	0.103027	0	0.998305	0.981013	0.99159	0.786147	0.809531	474	190.15	11.5607	811.15
RNA1509_404	809	0.29419	0.462185	-0.274956	27	1.96148	66	0.128662	20	0.881815	0.875155	0.983914	0.075825	0.09986	809	2916.86	103.904	7290.35
RNA1509_405	2346	0.491475	-0.011275	0.059514	300	2.1179	524	0.4104	0	0.993943	0.99659	0.98695	0.752719	0.769945	2346	3734.73	45.8773	3218.94
RNA1509_406	1659	0.511754	-0.097762	-0.076543	250	2.32382	309	0.303467	1	0.993317	0.946353	0.985895	0.716002	0.772578	1659	5656.05	98.2503	6893.63
RNA1509_407	728	0.498626	-0.013774	0.161644	113	2.49769	160	0.15918	13	0.984268	0.96978	0.980245	0.719709	0.769193	728	3882.48	153.69	10783.5
RNA1509_408	617	0.512156	0.094937	0.196013	104	2.5938	141	0.131592	1	0.996552	0.985413	0.985271	0.745826	0.770839	617	2806.1	131.065	9196
RNA1509_409	7703	0.51785	-0.040361	0.008616	1187	2.30224	1044	0.761475	2	0.991507	0.930157	0.983031	0.294324	0.324643	7703	3516.86	13.1571	923.16
RNA1509_410	2193	0.458276	0.004975	0.052189	272	2.36236	197	0.394043	0	0.990272	0.545828	0.983666	0.477591	0.898253	2193	263.014	3.45626	242.51
RNA1509_411	19548	0.505883	0.01082	0.081685	2594	2.07433	3593	0.952148	23	0.986969	0.999079	0.986136	0.948185	0.975108	19548	10594.8	15.6191	1095.9
RNA1509_412	647	0.530139	0.107872	0.144737	108	2.40372	160	0.135254	1	0.996792	0.98609	0.989544	0.802954	0.825533	647	4689.39	208.871	14655.2
RNA1509_413	731	0.502052	0.035422	0.159341	105	2.28234	155	0.156006	0	0.993236	0.971272	0.98859	0.613282	0.643058	731	3728.79	147	10314.1
RNA1509_414	1301	0.638739	0.148014	0.161702	242	1.86454	433	0.190674	0	0.958674	0.998463	0.981741	0.862956	0.918309	1301	1823.16	40.3846	2833.54
RNA1509_415	2777	0.528628	-0.066757	0.008403	413	2.13832	727	0.378906	2	0.940155	0.99856	0.985901	0.556226	0.600958	2777	12855.1	133.403	9360.11
RNA1509_416	1564	0.573529	0.039019	-0.061469	250	1.94677	283	0.28125	6	0.986799	0.985934	0.974906	0.258348	0.272374	1564	476.735	8.7843	616.34
RNA1509_417	858	0.583916	-0.033932	0.120448	161	2.20393	222	0.171387	2	0.996366	0.981352	0.9882	0.669955	0.693357	858	6118.49	205.506	14419.1
RNA1509_418	555	0.497297	0.057971	0.017921	90	2.63172	114	0.124756	6	0.986598	0.990991	0.975987	0.766821	0.8036	555	2015.22	104.64	7341.94
RNA1509_419	1742	0.520092	-0.057395	0.002392	261	2.22293	343	0.323242	0	0.993549	1	0.990472	0.664409	0.675156	1742	12447.4	205.919	14448.1
RNA1509_420	903	0.561462	0.005917	0.156566	167	2.34673	239	0.183105	3	0.981235	1	0.979527	0.912072	0.948942	903	651.182	20.7817	1458.13
RNA1509_421	877	0.45382	-0.110553	0.189979	105	2.35409	140	0.173584	7	0.989351	0.987457	0.988022	0.407507	0.422182	877	2668.3	87.6802	6152
RNA1509_422	757	0.494055	0.117647	0.237598	111	2.43662	136	0.143799	6	0.987555	0.974901	0.969422	0.819482	0.878021	757	2863.91	109.026	7649.7
RNA1509_423	1524	0.554462	-0.053254	0.078056	267	2.286	448	0.28418	8	0.992903	1	0.98888	0.892457	0.908943	1524	3085.77	58.3507	4094.11
RNA1509_424	1656	0.59843	-0.103935	0.094737	304	2.07283	395	0.287109	0	0.992772	0.975242	0.990112	0.773194	0.80657	1656	18095.9	314.91	22095.4
RNA1509_425	8129	0.600074	-0.090201	0.027376	1620	2.23191	2620	0.687988	18	0.988859	1	0.980703	0.955558	0.985338	8129	10114.8	35.8579	2515.95
RNA1509_426	264	0.492424	0.061538	-0.089552	29	1.81896	66	0.062012	4	0.357143	1	0.928852	0.12677	0.382144	264	59.5722	6.5029	456.27
RNA1509_427	2981	0.493123	0.036735	-0.044341	498	2.75171	437	0.45874	35	0.982899	0.997987	0.983376	0.474916	0.492338	2981	9272.9	89.6439	6289.77
RNA1509_428	933	0.604502	-0.102837	0.067751	173	2.05138	275	0.185303	45	0.986369	0.982851	0.989905	0.743501	0.774749	933	9371.41	289.461	20309.7
RNA1509_429	282	0.471631	0.022556	-0.369128	15	0.957014	91	0.032959	0	0.737089	0.992908	0.87228	0.193033	0.302376	282	1047.54	107.05	7511.08
RNA1509_430	3033	0.583581	-0.00339	0.010293	570	2.20732	787	0.452393	8	0.990357	0.999341	0.977777	0.84496	0.873154	3033	6936.38	65.9064	4624.25
RNA1509_431	186	0.5	-0.204301	0.397849	24	2.15444	62	0.013184	2	0.3575	1	0.953675	0.056853	0.166753	186	2697.4	417.926	29323.3
RNA1509_432	1024	0.482422	0.052632	0.056604	146	2.45733	150	0.209717	15	0.981962	0.862305	0.987898	0.746065	0.891885	1024	2287.79	64.3847	4517.49
RNA1509_433	767	0.466754	0.061453	0.041565	94	2.25871	129	0.155273	0	0.988571	0.95176	0.984358	0.187407	0.202347	767	100.619	3.78052	265.26
RNA1509_434	2493	0.533494	-0.025564	0.088564	415	2.34105	732	0.411865	22	0.981915	0.991576	0.984412	0.83707	0.873343	2493	5496.56	63.5384	4458.1
RNA1509_435	1111	0.457246	0.055118	0.237148	132	2.28004	280	0.215332	16	0.984235	0.985599	0.991901	0.708846	0.73669	1111	1535.61	39.832	2794.78
RNA1509_436	1901	0.467123	-0.051802	-0.062192	281	2.717	268	0.339111	7	0.994187	0.997896	0.986117	0.16981	0.173573	1901	14309.8	216.93	15220.6
RNA1509_437	443	0.467269	-0.082126	0.118644	48	1.9985	93	0.094971	0	0.997996	1	0.986568	0.715234	0.726428	443	3944.87	256.623	18005.7
RNA1509_438	988	0.54251	0.145522	0.088496	166	2.33287	329	0.120117	0	0.680027	1	0.972407	0.429449	0.649438	988	16641.8	485.412	34058.4
RNA1509_439	439	0.578588	0.070866	0.178378	107	2.92703	84	0.09082	2	0.75	1	0.907302	0.129539	0.190365	439	22.9909	1.50924	105.89
RNA1509_440	925	0.483243	-0.04698	0.188285	120	2.22704	220	0.189697	0	0.996542	0.987027	0.973138	0.717606	0.749699	925	4256.83	132.621	9305.2
RNA1509_441	3811	0.563894	-0.001396	0.027677	650	2.14556	658	0.548584	1	0.992972	0.960378	0.984535	0.891903	0.949965	3811	1173.96	8.87729	622.87
RNA1509_442	637	0.502355	0.0375	0.0347	91	2.26753	147	0.135498	0	0.997214	0.987441	0.988261	0.595297	0.611733	637	286.989	12.9835	910.98
RNA1509_443	2366	0.49197	-0.017182	0.103161	362	2.52933	467	0.386719	13	0.988998	0.995773	0.987385	0.642619	0.660862	2366	7497.61	91.322	6407.51
RNA1509_444	519	0.49711	0.069767	0.256705	76	2.38188	123	0.109375	10	0.990667	0.982659	0.991922	0.443846	0.459647	519	2151.69	119.476	8382.88
RNA1509_445	446	0.482063	-0.051163	0.177489	51	1.97345	93	0.097412	0	0.99919	0.988789	0.987788	0.750262	0.768771	446	1255.05	81.095	5689.94
RNA1509_446	2136	0.495787	0.034939	0.132776	271	2.06714	570	0.369629	0	0.992821	0.977996	0.988571	0.857671	0.893521	2136	1291.97	17.4308	1223.02
RNA1509_447	1796	0.500557	-0.116796	-0.061315	233	2.09975	421	0.335938	9	0.989975	1	0.988638	0.857013	0.875641	1796	6787.08	108.904	7641.13
RNA1509_448	2038	0.47841	0.011282	0.072437	266	2.28135	341	0.368164	2	0.994554	0.995093	0.983854	0.104812	0.107644	2038	10201.7	144.257	10121.6
RNA1509_449	758	0.486807	-0.127371	-0.079692	78	1.76553	60	0.161621	0	1	0.792876	0.972093	0.755029	0.979604	758	1.83147	0.06963	4.89
RNA1509_450	926	0.555076	0.097276	0.014563	143	2.024	220	0.185547	2	0.987988	0.99568	0.97885	0.142025	0.147495	926	253.135	7.87785	552.74
RNA1509_451	11912	0.517377	0.00503	0.07984	1686	2.11509	3736	0.842041	77	0.983408	1	0.983837	0.833363	0.861345	11912	23602.2	57.0999	4006.35
RNA1509_452	1335	0.619476	-0.107618	0.110236	270	2.13281	396	0.236572	0	0.995725	1	0.988647	0.957216	0.972365	1335	33950.6	732.882	51421.8
RNA1509_453	656	0.478659	-0.070064	0.081871	86	2.30007	156	0.143311	0	1	1	0.985676	0.667011	0.676704	656	143.455	6.30199	442.17
RNA1509_454	1580	0.477848	-0.035762	-0.042424	201	2.23139	319	0.296875	9	0.990118	0.990506	0.985544	0.858064	0.887768	1580	2396.73	43.7149	3067.21
RNA1509_455	2691	0.520624	0.09065	0.186047	442	2.44401	554	0.400391	39	0.979381	0.991453	0.980383	0.622573	0.653989	2691	9844.11	105.422	7396.8
RNA1509_456	739	0.50203	-0.051213	0.13587	99	2.13173	159	0.150146	2	0.997302	0.956698	0.985767	0.547308	0.58191	739	87427.2	3409.33	239212
RNA1509_457	509	0.522593	-0.150376	0.069959	81	2.38469	69	0.105713	4	0.995315	0.998035	0.98881	0.608392	0.61939	509	9445.05	534.753	37520.4
RNA1509_458	6873	0.482759	-0.286317	0.151617	727	1.97758	2290	0.618164	0	0	0.027644	0.928571	0.01	0.997424	6873	0	0	0
RNA1509_459	1342	0.561103	-0.054449	0.06961	245	2.32637	345	0.258789	0	0.995322	0.964232	0.988588	0.797178	0.840223	1342	4968.82	106.701	7486.55
RNA1509_460	1192	0.494966	0.020339	0.066445	145	1.98692	353	0.246094	0	0.993702	1	0.978541	0.720141	0.740597	1192	3151.95	76.2026	5346.68
RNA1509_461	966	0.57764	-0.0681	0.132353	184	2.29406	205	0.153809	8	0.987098	1	0.98712	0.871109	0.89401	966	26641	794.767	55764.1
RNA1509_462	2338	0.585971	0.051095	0.204545	456	2.27805	722	0.370117	25	0.986785	0.997434	0.982235	0.919648	0.951261	2338	7944.8	97.9277	6870.99
RNA1509_463	713	0.541374	0.062176	0.174312	130	2.49805	185	0.151611	2	0.997476	0.984572	0.990159	0.829928	0.853464	713	1296.01	52.3823	3675.36
RNA1509_464	2253	0.573458	0.021672	0.134235	405	2.18754	643	0.368896	33	0.982236	0.996005	0.984903	0.715566	0.742641	2253	8380.42	107.194	7521.18
RNA1509_465	1786	0.4972	0.040541	0.077951	245	2.22329	454	0.345947	24	0.983367	0.977604	0.982524	0.565574	0.598781	1786	3982.51	64.2602	4508.75
RNA1509_466	2508	0.429426	0.004643	-0.016073	273	2.36117	213	0.41333	3	0.992744	0.935008	0.985509	0.554014	0.60563	2508	7795.11	89.5699	6284.57
RNA1509_467	837	0.583035	-0.053279	0.151862	148	2.08661	152	0.165283	0	0.995363	0.948626	0.986272	0.3932	0.422221	837	732.024	25.2039	1768.4
RNA1509_468	2445	0.462577	0.055703	0.13242	279	2.13977	610	0.422119	10	0.984493	0.997137	0.986575	0.704202	0.727109	2445	4895.21	57.6978	4048.31
RNA1509_469	556	0.397482	0.022624	0.080597	46	2.09571	165	0.119873	2	0.96401	0.960432	0.987828	0.65593	0.71718	556	34.7964	1.80354	126.54
RNA1509_470	4573	0.489394	-0.203753	0.284797	476	1.81369	1523	0.518066	13	0.915242	1	0.967562	0.781939	0.882995	4573	9284.92	58.5119	4105.42
RNA1509_471	10165	0.578849	-0.132563	-0.031068	1845	2.20556	1797	0.748535	21	0.985753	0.992622	0.983031	0.904203	0.940041	10165	13021.1	36.9153	2590.13
RNA1509_472	1991	0.544952	-0.098618	0.077263	348	2.37736	433	0.325928	15	0.988686	0.978403	0.98501	0.880768	0.924368	1991	6154.43	89.0807	6250.25
RNA1509_473	1093	0.626715	-0.027737	-0.009804	223	2.0794	306	0.208984	0	0.994402	0.994511	0.989387	0.407767	0.416749	1093	3620.82	95.4671	6698.35
RNA1509_474	2586	0.526295	-0.066863	0.059592	386	2.16524	701	0.420654	20	0.98462	0.996133	0.984846	0.796281	0.824351	2586	6400.15	71.3229	5004.29
RNA1509_475	526	0.547529	-0.020833	0.042017	87	2.20784	88	0.116211	0	1	0.91635	0.984615	0.721585	0.79976	526	37.2795	2.04245	143.31
RNA1509_476	8354	0.493656	0.065955	0.243499	1143	2.25557	2784	0.72876	61	0.976268	1	0.984538	0.953304	0.991813	8354	13416.7	46.2825	3247.37
RNA1509_477	7646	0.596783	-0.127329	0.119689	1391	2.07692	2520	0.651367	4	0.993084	0.996861	0.986106	0.958133	0.98148	7646	14633.5	55.1546	3869.86
RNA1509_478	570	0.461404	-0.011407	0.094463	74	2.43956	101	0.124756	15	0.990688	0.998246	0.992404	0.388056	0.395395	570	2249.26	113.719	7978.95
RNA1509_479	752	0.555851	-0.076555	0.071856	111	1.92221	154	0.158691	0	0.997738	1	0.989327	0.772774	0.782881	752	4943.33	189.439	13291.8
RNA1509_480	721	0.528433	-0.018373	-0.1	104	2.06693	111	0.145264	0	0.954545	1	0.97609	0.690169	0.740745	721	51.9831	2.07775	145.78
RNA1509_481	1984	0.415323	0.01699	-0.018966	209	2.44354	255	0.346924	0	0.990234	0.993448	0.986522	0.420879	0.433678	1984	249.86	3.62929	254.65
RNA1509_482	1409	0.518808	0.004104	0.050147	204	2.15166	315	0.270752	20	0.989369	0.997161	0.986643	0.761413	0.782234	1409	5953.55	121.768	8543.7
RNA1509_483	1138	0.440246	-0.129741	-0.086342	136	2.50864	122	0.226807	18	0.988386	0.992091	0.983477	0.828774	0.859396	1138	5763.64	145.956	10240.8
RNA1509_484	551	0.431942	-0.02521	-0.162939	45	1.75205	46	0.120361	4	0.545455	0.793103	0.968421	0.413547	0.987126	551	6.18026	0.323238	22.68
RNA1509_485	1228	0.542345	-0.003003	0.16726	203	2.24807	386	0.209229	30	0.953651	0.9943	0.982201	0.866764	0.930666	1228	5310.3	124.62	8743.83
RNA1509_486	6232	0.540918	-0.056066	0.101713	1014	2.23139	1648	0.68335	712	0.958981	0.999198	0.986058	0.622692	0.659037	6232	46037.4	212.888	14937
RNA1509_487	402	0.310945	0.376	-0.429603	12	1.43828	91	0.073486	0	0.995593	0.945274	0.991757	0.553762	0.593306	402	2058.06	147.536	10351.7
RNA1509_488	2766	0.501808	-0.037464	-0.015965	404	2.3234	633	0.456787	14	0.99148	0.997469	0.985377	0.914274	0.938189	2766	16341.8	170.261	11946.2
RNA1509_489	6052	0.572042	-0.117273	0.00695	944	1.93326	1272	0.693604	0	0.982021	0.999174	0.969819	0.906824	0.952951	6052	2599.28	12.3772	868.43
RNA1509_490	1742	0.384615	-0.002985	-0.033582	145	2.25077	181	0.299561	2	0.992715	0.995982	0.976341	0.277034	0.286982	1742	6894.78	114.062	8003.01
RNA1509_491	616	0.475649	0.037543	0.052632	74	2.12691	87	0.136475	0	0.994989	0.965909	0.985391	0.713237	0.753132	616	2019.6	94.4828	6629.27
RNA1509_492	2079	0.409331	0.041128	-0.094463	220	2.53054	128	0.342529	1	0.992734	0.910053	0.989051	0.704081	0.78796	2079	3139.91	43.5241	3053.82
RNA1509_493	1075	0.477209	-0.169591	-0.049822	153	2.57394	161	0.200195	47	0.9805	0.977674	0.98344	0.517938	0.549399	1075	5259.84	141.004	9893.39
RNA1509_494	1665	0.43964	0.008197	-0.061093	194	2.41148	182	0.319824	0	0.996858	0.992192	0.988624	0.560216	0.572922	1665	2545.81	44.0636	3091.67
RNA1509_495	4102	0.511214	-0.010014	0.018454	617	2.30244	1308	0.586914	5	0.986949	0.989761	0.984562	0.874188	0.908943	4102	4977.09	34.9661	2453.36
RNA1509_496	2024	0.496047	0.035857	-0.154902	250	2.01049	242	0.326172	2	0.994125	0.965909	0.976982	0.920348	0.981043	2024	4845.94	68.9977	4841.15
RNA1509_497	981	0.531091	-0.140115	0.182609	158	2.32982	252	0.18457	75	0.982566	0.997961	0.986307	0.381863	0.394839	981	24167	709.939	49812.1
RNA1509_498	855	0.484211	-0.140097	0.011338	124	2.5238	174	0.174561	41	0.993959	0.997661	0.986333	0.532648	0.544585	855	21651	729.757	51202.7
RNA1509_499	1832	0.502729	-0.0076	0.135016	237	2.04757	457	0.325928	0	0.995763	0.915939	0.988235	0.286848	0.318251	1832	89.8387	1.41321	99.16
RNA1509_500	2090	0.449761	-0.053191	0.008696	231	2.19176	83	0.372803	5	0.991235	0.883254	0.9896	0.0562	0.064866	2090	298.077	4.11006	288.38
RNA1509_501	2730	0.559341	-0.022921	0.054032	344	1.61187	349	0.444092	10	0.981386	0.986813	0.987853	0.887264	0.92744	2730	3939.78	41.5888	2918.03
RNA1509_502	691	0.53835	0.005376	0.134796	119	2.3769	166	0.143311	5	0.995572	0.982634	0.985334	0.220856	0.229119	691	5745.08	239.599	16811.2
RNA1509_503	2208	0.50317	-0.054905	0.05196	312	2.23922	433	0.381104	57	0.982012	0.994112	0.985675	0.755774	0.785427	2208	17072.2	222.822	15634
RNA1509_504	8845	0.510797	0.067286	0.149064	1338	2.32966	2948	0.734619	2	0.982312	0.999209	0.987835	0.965491	0.995768	8845	3403.17	11.088	777.98
RNA1509_505	1259	0.494837	-0.123596	-0.028302	175	2.30586	162	0.228516	37	0.866358	0.98332	0.972875	0.155298	0.187377	1259	5594.12	128.048	8984.36
RNA1509_506	1707	0.517868	-0.049774	0.047388	242	2.11973	365	0.341064	0	0.993192	0.975981	0.984608	0.546479	0.572579	1707	3177.89	53.6503	3764.32
RNA1509_507	550	0.594545	0.003058	0.165919	82	1.68712	183	0.059082	49	0.596458	1	0.97346	0.469625	0.808823	550	7530.6	394.579	27685.2
RNA1509_508	933	0.549839	0.052632	0.071429	159	2.26104	207	0.191162	2	0.993844	0.945338	0.988114	0.376069	0.405094	933	581.324	17.9558	1259.85
RNA1509_509	2143	0.525898	0.020408	0.084646	311	2.09979	569	0.380859	6	0.990838	0.979001	0.988687	0.768767	0.801586	2143	3913.01	52.6206	3692.07
RNA1509_510	3519	0.47343	-0.030012	0.008095	412	2.09131	364	0.545898	4	0.990504	0.788576	0.987133	0.046899	0.060826	3519	861.207	7.0527	494.85
RNA1509_511	2841	0.519183	0.006102	-0.038067	450	2.35058	637	0.462646	6	0.993616	0.990496	0.981637	0.772876	0.799996	2841	5859.47	59.4366	4170.31
RNA1509_512	788	0.440355	0.14121	0.020408	93	2.48403	135	0.14502	1	0.995899	0.935279	0.987358	0.559322	0.608178	788	1596.46	58.3845	4096.5
RNA1509_513	1019	0.561335	0.038462	0.221477	196	2.44535	244	0.196045	13	0.991438	0.991168	0.989965	0.847721	0.871405	1019	5523.9	156.221	10961.1
RNA1509_514	3314	0.50694	-0.005952	0.035496	531	2.49404	792	0.496826	5	0.993288	0.983705	0.985836	0.899873	0.934193	3314	7812.24	67.9345	4766.55
RNA1509_515	1064	0.408835	-0.098851	0.049285	115	2.61207	87	0.207764	0	0.857143	0.581767	0.96	0.476477	0.995333	1064	0	0	0
RNA1509_516	1606	0.484433	0.059126	0.18599	235	2.50285	312	0.277344	1	0.99494	0.970112	0.982885	0.419445	0.442134	1606	4205.59	75.4655	5294.96
RNA1509_517	445	0.480899	0.084112	0.194805	67	2.62271	124	0.062988	23	0.948571	0.957303	0.983798	0.64408	0.720965	445	3561.22	230.625	16181.5
RNA1509_518	976	0.570697	0.073609	0.00716	187	2.36592	258	0.199463	0	0.993115	0.976434	0.988185	0.672111	0.701391	976	254.483	7.51408	527.22
RNA1509_519	854	0.377049	0.031056	0.120301	64	2.1106	223	0.167969	0	0.993094	0.982436	0.98952	0.825187	0.854739	854	12949.4	436.976	30660
RNA1509_520	1514	0.416777	0.064976	-0.048698	144	2.19952	195	0.284912	2	0.996027	0.975561	0.983074	0.113595	0.118918	1514	3405.96	64.8306	4548.78
RNA1509_521	593	0.482293	-0.062937	0.100977	89	2.59117	64	0.124268	4	0.996694	0.991568	0.991302	0.624832	0.637783	593	5352.2	260.103	18249.8
RNA1509_522	1438	0.524339	-0.071618	-0.002924	193	1.96276	364	0.267822	10	0.98493	0.996523	0.979312	0.361011	0.375584	1438	8721.54	174.784	12263.5
RNA1509_523	3924	0.531855	0.057978	0.225912	682	2.46599	1307	0.46875	20	0.77434	1	0.921627	0.620358	0.869272	3924	12662.5	92.9949	6524.87
RNA1509_524	3496	0.462529	-0.019171	0.064396	382	2.04378	872	0.547852	31	0.981565	0.988558	0.984359	0.73436	0.768837	3496	8227.39	67.82	4758.52
RNA1509_525	10969	0.472787	0.059005	0.167214	1269	2.07749	2933	0.816162	0	0.983568	0.996353	0.983174	0.947524	0.983427	10969	1398.61	3.67448	257.82
RNA1509_526	928	0.582974	0.053604	0.121447	141	1.79342	308	0.120361	17	0.967984	1	0.985789	0.876284	0.918317	928	9345.07	290.203	20361.8
RNA1509_527	1313	0.524752	0.030479	0.048077	218	2.41405	262	0.255127	0	0.996655	0.994669	0.983163	0.522954	0.536556	1313	4855.72	106.575	7477.73
RNA1509_528	965	0.483938	-0.066381	-0.028112	148	2.63108	131	0.192139	10	0.986629	0.980311	0.986446	0.717337	0.751851	965	1884.69	56.2834	3949.06
RNA1509_529	12210	0.476577	-0.130778	0.224222	1306	1.91652	2528	0.871094	0	0.991361	0.984357	0.976068	0.930305	0.976699	12210	458.399	1.08192	75.91
RNA1509_530	2052	0.505848	0	0.069034	296	2.25494	510	0.362549	1	0.993026	0.984893	0.987675	0.806208	0.83461	2052	2503.54	35.1597	2466.94
RNA1509_531	617	0.452188	0.017921	0.065089	76	2.4104	85	0.136475	1	0.997128	0.975689	0.983855	0.531533	0.555312	617	2097.06	97.9476	6872.37
RNA1509_532	517	0.473888	0.077551	0.066176	66	2.28761	105	0.112305	1	0.988095	1	0.950289	0.683673	0.728105	517	122.706	6.83981	479.91
RNA1509_533	543	0.41989	0.131579	-0.104762	55	2.3385	91	0.119629	0	0.7	0.616943	0.959664	0.4114	0.992664	543	5.08575	0.269912	18.94
RNA1509_534	860	0.4	-0.05814	0.054264	87	2.53765	116	0.179443	0	0.996785	0.988372	0.987258	0.815612	0.838554	860	1791.76	60.0411	4212.72
RNA1509_535	840	0.610714	-0.091618	0.051988	167	2.15022	231	0.168945	10	0.993961	1	0.987516	0.550135	0.560474	840	3936.01	135.034	9474.54
RNA1509_536	646	0.52322	-0.005917	0.155844	109	2.46548	150	0.134033	23	0.854396	1	0.964387	0.690297	0.837772	646	211.544	9.43701	662.14
RNA1509_537	3747	0.46277	-0.020761	0.008445	427	2.12942	786	0.532471	29	0.983501	0.992794	0.984363	0.367344	0.382194	3747	11443.6	88.013	6175.33
RNA1509_538	6272	0.541295	0.045066	0.100452	1030	2.2465	2066	0.625732	8	0.92848	0.995855	0.970681	0.870897	0.970335	6272	10055.3	46.2016	3241.68
RNA1509_539	2477	0.51635	-0.094605	-0.025042	434	2.6524	449	0.416748	11	0.989481	1	0.985301	0.864241	0.886458	2477	6163.82	71.7119	5031.59
RNA1509_540	746	0.517426	0.005181	0.138889	114	2.28318	192	0.154785	16	0.982171	0.991957	0.987058	0.629922	0.655035	746	1318.5	50.934	3573.74
RNA1509_541	921	0.363735	0.074627	0.061433	76	2.50882	110	0.181152	0	0.994595	0.969598	0.981845	0.700242	0.73955	921	203.083	6.35449	445.86
RNA1509_542	887	0.542277	-0.018711	-0.098522	139	2.13236	170	0.177979	18	0.990225	0.993236	0.991932	0.840224	0.861245	887	7593.8	246.719	17310.8
RNA1509_543	2101	0.488815	-0.004869	-0.009311	300	2.39043	425	0.371338	3	0.993602	0.985721	0.986702	0.891437	0.92244	2101	6534.36	89.6281	6288.66
RNA1509_544	3320	0.503012	-0.023952	0.012121	454	2.16307	637	0.511719	11	0.993131	0.97741	0.987332	0.842778	0.87936	3320	10468.6	90.8694	6375.76
RNA1509_545	2849	0.51913	0.081812	0.010219	467	2.44934	588	0.432129	7	0.988787	0.993331	0.980386	0.88133	0.91526	2849	4039.17	40.857	2866.69
RNA1509_546	14315	0.454349	0.03936	0.084368	1489	2.01864	4706	0.89209	2	0.991815	0.998184	0.984677	0.938243	0.962455	14315	4523.09	9.10564	638.89
RNA1509_547	1559	0.55805	-0.062069	0.120464	266	2.20002	417	0.282959	84	0.968501	0.982681	0.98491	0.786763	0.839333	1559	10582.8	195.623	13725.7
RNA1509_548	1356	0.533186	0.059474	0.102686	230	2.39502	394	0.254395	6	0.986486	0.996313	0.985403	0.821819	0.848546	1356	3489.29	74.1556	5203.06
RNA1509_549	616	0.491883	-0.042904	0.13099	102	2.74256	94	0.112793	2	0.958942	0.991883	0.976791	0.109091	0.117418	616	1077.72	50.4186	3537.58
RNA1509_550	7467	0.520155	0.010299	0.103545	1017	2.01379	2276	0.7771	4	0.988958	0.985938	0.980275	0.917614	0.96003	7467	4560.89	17.6023	1235.05
RNA1509_551	1864	0.496781	0.012959	0.034115	266	2.31333	291	0.334473	0	1	0.93133	0.982676	0.463862	0.506844	1864	231.168	3.57396	250.76
RNA1509_552	2395	0.501461	0.034138	-0.048576	381	2.53344	512	0.411377	0	0.98233	0.99666	0.983886	0.330643	0.34325	2395	1818.4	21.8802	1535.2
RNA1509_553	1817	0.555861	-0.039604	0.080545	285	2.03376	483	0.331299	1	0.993226	0.981838	0.98202	0.896048	0.935671	1817	4218.49	66.9066	4694.43
RNA1509_554	1118	0.440072	0.020325	0	110	2.03303	140	0.218994	0	1	0.771914	0.940741	0.721421	0.993458	1118	6.35652	0.163849	11.5
RNA1509_555	1118	0.460644	0.013592	0.074627	138	2.32727	190	0.233643	0	0.996329	0.974955	0.99126	0.679	0.705172	1118	1181.02	30.4428	2135.98
RNA1509_556	696	0.491379	0.081871	0.096045	93	2.22854	144	0.142334	7	0.994311	0.998563	0.987069	0.319565	0.326072	696	1397.26	57.8542	4059.28
RNA1509_557	730	0.546575	0.027569	0.087613	128	2.34951	166	0.146973	26	0.976657	0.990411	0.985105	0.121444	0.127449	730	4012.94	158.419	11115.3
RNA1509_558	1986	0.397281	0.054499	-0.019215	181	2.31663	276	0.342285	0	0.996154	0.942095	0.989916	0.84751	0.912274	1986	67.2974	0.976532	68.52
RNA1509_559	1706	0.538687	-0.01197	0.120712	249	2.01219	532	0.3125	12	0.988688	0.990035	0.988865	0.050716	0.052396	1706	2880.34	48.6555	3413.86
RNA1509_560	1422	0.400141	0.100176	-0.01524	141	2.50227	155	0.268799	9	0.984592	0.862869	0.986769	0.69965	0.834573	1422	1926.61	39.0446	2739.53
RNA1509_561	2018	0.411794	0.013237	0.024431	219	2.56035	195	0.354004	31	0.97366	0.960357	0.984287	0.805154	0.874817	2018	5520.69	78.8386	5531.63
RNA1509_562	17409	0.50359	-0.092278	0.023374	2219	2.0277	5763	0.929443	46	0.98254	0.999885	0.986573	0.869007	0.89659	17409	21650	35.8386	2514.58
RNA1509_563	993	0.589124	-0.100855	0.068627	180	2.11062	272	0.193604	0	0.994927	0.947633	0.989394	0.656825	0.704123	993	4690.55	136.126	9551.15
RNA1509_564	983	0.517803	-0.08055	0.122363	101	1.54286	327	0.195068	35	0.978763	1	0.982918	0.776691	0.807334	983	6577.65	192.834	13530
RNA1509_565	849	0.232038	0.269036	-0.02454	22	2.07533	60	0.129639	93	0.914413	1	0.96666	0.20127	0.2277	849	5872.73	199.342	13986.6
RNA1509_566	905	0.493923	0.042506	0.100437	128	2.32321	177	0.176758	0	0.990741	1	0.986364	0.956535	0.978822	905	123.949	3.94696	276.93
RNA1509_567	351	0.552707	-0.092784	0.146497	79	2.97266	116	0.036377	0	0.581149	1	0.967206	0.407401	0.724796	351	7409.8	608.368	42685.5
RNA1509_568	901	0.579356	-0.068966	0.145119	149	1.98016	300	0.182129	68	0.971881	1	0.985839	0.824135	0.86016	901	6362.71	203.509	14279
RNA1509_569	1506	0.454183	-0.105263	-0.034063	175	2.2785	193	0.28125	1	0.992903	0.967463	0.988103	0.737875	0.77739	1506	3134.88	59.9878	4208.98
RNA1509_570	1197	0.556391	-0.051051	0.054614	181	1.95892	285	0.233643	158	0.988086	0.913952	0.983289	0.591588	0.666224	1197	42400	1020.8	71623.1
RNA1509_571	653	0.569678	0.075269	0.145907	113	2.14503	88	0.135498	5	0.990599	0.986217	0.982439	0.765408	0.797474	653	799.854	35.2992	2476.73
RNA1509_572	858	0.455711	0.150895	-0.066381	108	2.48096	77	0.177002	2	0.923077	0.995338	0.948718	0.798906	0.916537	858	35.5526	1.19413	83.78
RNA1509_573	801	0.543071	-0.011494	0.256831	143	2.42163	165	0.124512	26	0.961433	1	0.981085	0.659255	0.698921	801	1131.87	40.7223	2857.23
RNA1509_574	642	0.5	0.17134	0.320872	90	2.31083	213	0.087158	3	0.597918	1	0.968562	0.205606	0.355031	642	16156.2	725.222	50884.5
RNA1509_575	715	0.516084	-0.02981	0.156069	120	2.52279	126	0.147705	5	0.989205	0.988811	0.985851	0.839089	0.870156	715	2703.83	108.979	7646.36
RNA1509_576	2749	0.409967	-0.062999	-0.032059	271	2.3555	165	0.442871	20	0.985455	0.999636	0.976922	0.937994	0.974678	2749	5304.53	55.6082	3901.7
RNA1509_577	13150	0.578175	0.044588	0.143681	2396	2.18457	4090	0.837158	47	0.964724	1	0.978826	0.941648	0.997194	13150	14457.2	31.683	2223
RNA1509_578	648	0.429012	0.05036	0.167568	78	2.62267	110	0.131104	5	0.98917	0.978395	0.978058	0.789368	0.833931	648	1346.59	59.8863	4201.86
RNA1509_579	3157	0.483054	-0.012459	0.035539	405	2.19947	679	0.505127	31	0.983494	0.877415	0.986561	0.183235	0.215232	3157	5542	50.5893	3549.55
RNA1509_580	2639	0.539219	0.0513	0.159539	402	2.10116	703	0.418945	36	0.977816	0.998863	0.982725	0.877864	0.914602	2639	9048.31	98.8087	6932.81
RNA1509_581	1261	0.536875	-0.075332	0.078767	193	2.13612	205	0.237793	3	0.992761	0.9318	0.98649	0.100516	0.110148	1261	1914.05	43.7427	3069.16
RNA1509_582	668	0.44012	-0.081633	0.080214	70	2.17843	80	0.142578	0	0.994815	0.988024	0.982657	0.703851	0.728734	668	3338.22	144.014	10104.6
RNA1509_583	1210	0.52562	0.040881	0.027875	198	2.37314	262	0.240479	0	0.995197	1	0.987575	0.253418	0.257845	1210	589.053	14.0293	984.35
RNA1509_584	3609	0.550014	0.000504	0.062808	596	2.1836	1015	0.544189	0	0.995825	0.981712	0.990122	0.753069	0.777998	3609	5574.79	44.5153	3123.37
RNA1509_585	2549	0.482934	-0.057677	0.016692	290	1.95776	627	0.416016	4	0.993893	0.953315	0.98612	0.502279	0.537575	2549	5571.86	62.9937	4419.89
RNA1509_586	694	0.5	0.054755	0.175793	116	2.68239	170	0.147705	8	0.992248	0.998559	0.990122	0.465972	0.474982	694	3009.11	124.953	8767.18
RNA1509_587	1953	0.461854	-0.10643	-0.014272	230	2.2337	276	0.34082	16	0.99199	0.996928	0.985205	0.780275	0.800848	1953	8978.18	132.481	9295.38
RNA1509_588	2264	0.438163	0.070565	0.138365	251	2.32143	410	0.373779	2	0.991783	0.979682	0.988523	0.103819	0.108091	2264	1203.26	15.3162	1074.64
RNA1509_589	1759	0.583854	0.119766	0.415301	311	2.10484	539	0.272705	53	0.974927	0.994883	0.987302	0.891835	0.931301	1759	9349.88	153.182	10747.8
RNA1509_590	2179	0.53419	-0.06701	0.046305	304	1.96444	275	0.384277	0	0.990323	0.82469	0.976829	0.761334	0.954309	2179	80.6119	1.06613	74.8
RNA1509_591	618	0.522654	0.065015	0.145763	92	2.18913	167	0.131348	9	0.989163	0.987055	0.988711	0.255254	0.26442	618	3428.26	159.865	11216.7
RNA1509_592	6013	0.57675	-0.027682	0.045187	1031	2.06341	1674	0.626465	4	0.993425	0.96624	0.984361	0.859392	0.90953	6013	10976.8	52.6079	3691.18
RNA1509_593	3458	0.545113	-0.047215	0.032422	549	2.14192	1020	0.508545	0	0.994237	0.995951	0.98525	0.879713	0.901709	3458	8164.19	68.0385	4773.86
RNA1509_594	483	0.364389	-0.079545	0.127036	27	1.69474	73	0.10083	10	0.47619	0.94824	0.943619	0.344157	0.807719	483	51.7146	3.08555	216.49
RNA1509_595	579	0.582038	-0.026706	0.173554	115	2.34686	151	0.124268	0	0.991361	0.994819	0.985304	0.70534	0.72586	579	600.391	29.8829	2096.7
RNA1509_596	1851	0.461372	-0.007026	0.095286	246	2.49751	344	0.324951	12	0.988285	0.948136	0.984364	0.357239	0.387302	1851	7286.11	113.437	7959.22
RNA1509_597	5331	0.554117	-0.028436	0.041649	847	2.07149	1330	0.651611	8	0.990383	0.980867	0.984392	0.906647	0.948107	5331	10538.6	56.9692	3997.2
RNA1509_598	27864	0.532515	0.003235	0.040381	3982	2.01585	9166	0.963379	80	0.981158	0.99939	0.984765	0.926989	0.959993	27864	17728.8	18.3359	1286.52
RNA1509_599	917	0.486369	0.035874	-0.036093	122	2.25257	128	0.192139	0	0.975758	0.821156	0.971856	0.155897	0.200202	917	95.1178	2.98923	209.74
RNA1509_600	10341	0.561841	0.004131	0.045685	1713	2.09911	3170	0.790283	31	0.979542	0.99884	0.977135	0.803399	0.840346	10341	12621.9	35.1747	2467.99
RNA1509_601	961	0.507804	-0.016393	0.057082	145	2.34115	144	0.190918	0	0.995135	0.990635	0.986275	0.876016	0.900987	961	3400.07	101.96	7153.95
RNA1509_602	695	0.559712	0.03856	0.045752	131	2.41026	149	0.147705	1	0.981651	0.961151	0.97898	0.595558	0.644765	695	153.853	6.37954	447.61
RNA1509_603	1552	0.574742	-0.024664	0.160606	275	2.14694	386	0.28833	36	0.976578	0.974871	0.985982	0.523379	0.557562	1552	5477.65	101.711	7136.47
RNA1509_604	1388	0.519452	-0.001387	0.043478	200	2.13604	315	0.263916	2	0.991025	1	0.98892	0.912051	0.930622	1388	3055.78	63.4453	4451.58
RNA1509_605	671	0.5231	0.042735	0.075	100	2.18254	146	0.140869	5	0.992353	0.988077	0.979447	0.779714	0.81189	671	1904.18	81.7809	5738.08
RNA1509_606	2876	0.534423	-0.017567	0.038088	444	2.16281	863	0.465576	31	0.982777	0.996175	0.985316	0.852623	0.883875	2876	9458.98	94.7813	6650.23
RNA1509_607	1800	0.532222	-0.056367	0.130641	282	2.21938	380	0.283691	11	0.980504	0.947222	0.98813	0.104144	0.11348	1800	806.449	12.9113	905.91
RNA1509_608	7535	0.553948	-0.044082	0.016959	1386	2.40241	2049	0.701904	0	0.990793	0.999867	0.981062	0.94987	0.977333	7535	3987.77	15.2516	1070.11
RNA1509_609	861	0.515679	0.054054	0.093525	139	2.43547	205	0.178955	1	0.996482	0.99187	0.985772	0.619546	0.635877	861	3820.44	127.872	8972.04
RNA1509_610	721	0.527046	-0.021053	0.13783	111	2.21791	152	0.152832	0	0.992548	0.984743	0.988019	0.750398	0.777055	721	1368.33	54.692	3837.4
RNA1509_611	1643	0.519172	0.008206	0.01519	245	2.21307	442	0.300537	88	0.959777	0.939744	0.989808	0.668811	0.749156	1643	4386	76.9305	5397.74
RNA1509_612	889	0.463442	-0.053398	0.102725	102	2.14293	153	0.179443	7	0.987665	0.992126	0.969451	0.658038	0.692706	889	1923.48	62.3525	4374.89
RNA1509_613	4162	0.469966	0.042945	0.175884	511	2.22765	1331	0.375	1	0.903262	0.988707	0.982042	0.792807	0.903974	4162	4543.31	31.4585	2207.25
RNA1509_614	908	0.439427	-0.137845	0.072692	96	2.23256	161	0.18335	7	0.98778	0.954846	0.986279	0.164499	0.176836	908	460.348	14.6106	1025.14
RNA1509_615	1398	0.43133	-0.031509	0.011321	133	2.04746	184	0.266357	9	0.986634	0.993562	0.981631	0.746204	0.775458	1398	4602.32	94.8717	6656.57
RNA1509_616	11793	0.644281	0.029745	0.193802	2694	2.20327	3873	0.656494	3	0.989769	1	0.981502	0.965862	0.994237	11793	8555.6	20.9071	1466.92
RNA1509_617	3104	0.50741	0.020952	0.066056	373	1.86776	897	0.450195	20	0.983588	0.990657	0.989902	0.76579	0.793928	3104	7157.79	66.4545	4662.71
RNA1509_618	667	0.491754	0.04878	0.061947	94	2.33669	138	0.140137	19	0.986571	0.991004	0.9878	0.155801	0.161323	667	2728.65	117.893	8271.86
RNA1509_619	1574	0.446633	0.015647	0.001148	203	2.58676	200	0.29248	0	0.995576	0.994917	0.99062	0.436975	0.445336	1574	5598.46	102.502	7191.92
RNA1509_620	1291	0.618125	0.137845	0.359026	306	2.52949	429	0.158936	0	0.96359	0.998451	0.991294	0.821158	0.861004	1291	3361.12	75.0282	5264.28
RNA1509_621	1613	0.570986	-0.0076	0.251445	290	2.20596	428	0.276611	2	0.992864	0.986361	0.987049	0.500202	0.517465	1613	4700.08	83.9727	5891.85
RNA1509_622	1895	0.430079	-0.2	-0.07037	196	2.32991	250	0.207275	2	0.90147	0.996306	0.98231	0.717203	0.812923	1895	2727.28	41.4751	2910.06
RNA1509_623	2069	0.426293	0.0839	-0.012637	216	2.31422	247	0.358398	0	0.993779	0.98985	0.981941	0.665757	0.689241	2069	1373.42	19.1298	1342.22
RNA1509_624	827	0.518742	0.081585	0.115578	145	2.62373	185	0.174561	21	0.985298	0.980653	0.989756	0.552902	0.578145	827	3613.67	125.924	8835.36
RNA1509_625	3317	0.493217	0.022005	-0.080309	453	2.24671	584	0.502686	0	0.975029	0.995176	0.984091	0.761266	0.79723	3317	849.521	7.38067	517.86
RNA1509_626	2440	0.552459	-0.040059	0.095238	422	2.27028	543	0.383545	10	0.987678	0.988115	0.986394	0.869916	0.903658	2440	5236.58	61.8479	4339.49
RNA1509_627	1125	0.422222	0.002105	0.110769	142	2.83215	250	0.219971	0	0.995215	0.916444	0.985423	0.28067	0.312284	1125	2305.51	59.0585	4143.77
RNA1509_628	2804	0.537803	0.071618	0.160494	490	2.42921	807	0.37085	2	0.988846	1	0.987659	0.929193	0.951416	2804	1884.1	19.3639	1358.65
RNA1509_629	4866	0.562269	-0.067251	0.069484	869	2.2698	1433	0.605957	43	0.978658	0.998767	0.990108	0.785529	0.811679	4866	9796.34	58.0175	4070.74
RNA1509_630	697	0.546628	0.044619	0.06962	122	2.34784	171	0.143311	33	0.975234	0.991392	0.977721	0.597791	0.632383	697	4191.65	173.308	12160
RNA1509_631	15575	0.635762	-0.009493	0.113696	3322	2.11097	3971	0.763672	2	0.993153	1	0.981185	0.96626	0.991578	15575	13125.3	24.2855	1703.97
RNA1509_632	2430	0.479424	0.057511	0.019763	293	2.10533	444	0.400635	1	0.993835	0.982305	0.983507	0.099035	0.103146	2430	5484.52	65.0428	4563.66
RNA1509_633	843	0.596679	-0.085487	0.088235	165	2.21524	259	0.167236	0	0.996214	1	0.987775	0.67449	0.685433	843	982.233	33.5779	2355.96
RNA1509_634	261	0.475096	-0.806452	-0.40146	0	0	87	0.007813	0	0.575425	1	0.905988	0.385695	0.739833	261	1482.2	163.657	11482.8
RNA1509_635	2074	0.4865	-0.050545	-0.01784	264	2.15676	354	0.373779	21	0.982456	0.959981	0.986165	0.139905	0.150421	2074	5097.72	70.8327	4969.91
RNA1509_636	1403	0.464718	-0.113497	0.030626	164	2.19329	238	0.275635	4	0.9953	0.964362	0.98861	0.532129	0.560787	1403	2613.56	53.6836	3766.66
RNA1509_637	592	0.454392	-0.003717	0.133127	73	2.38894	87	0.122803	0	0.991445	0.993243	0.990281	0.469168	0.481111	592	2340.51	113.935	7994.11
RNA1509_638	1413	0.528662	0.041499	-0.054054	203	2.05971	326	0.267822	0	0.902655	0.985138	0.96685	0.509303	0.592377	1413	212.062	4.32502	303.46
RNA1509_639	2456	0.527687	0.066358	0.317241	395	2.32056	603	0.366943	1	0.987532	0.988599	0.980198	0.581161	0.607311	2456	4030.25	47.2902	3318.06
RNA1509_640	2239	0.480572	0.037175	0.011178	307	2.37809	553	0.378174	2	0.994015	0.989728	0.987946	0.849067	0.873575	2239	4008.83	51.5978	3620.3
RNA1509_641	1546	0.624191	-0.056995	0.039587	327	2.17859	414	0.270508	4	0.990853	0.976714	0.990897	0.769103	0.802009	1546	3151.28	58.7414	4121.53
RNA1509_642	255	0.360784	-0.369565	0.276074	21	2.93103	36	0.027344	3	0.612745	0.92549	0.847942	0.224853	0.467607	255	410.869	46.4334	3257.95
RNA1509_643	818	0.453545	-0.024259	0.024609	83	1.97424	126	0.171875	0	1	0.976773	0.987049	0.175955	0.182503	818	81.101	2.8572	200.47
RNA1509_644	118	0.525424	-0.193548	-0.071429	17	2.16865	39	0.027344	1	0	1	0.825893	0.01	0.695273	118	4.03929	0.986485	69.22
RNA1509_645	979	0.360572	0.002833	0.13738	74	2.32557	224	0.190186	0	0.996382	0.983657	0.988362	0.517547	0.534274	979	1442.34	42.4572	2978.97
RNA1509_646	3316	0.544934	-0.035971	0.035123	546	2.22082	966	0.523926	1	0.992722	0.997889	0.987112	0.596068	0.609564	3316	6391.56	55.5469	3897.39
RNA1509_647	1458	0.50823	0.101215	0.099024	222	2.38235	347	0.284424	20	0.982238	0.91701	0.981495	0.209809	0.237326	1458	4025.23	79.561	5582.31
RNA1509_648	4010	0.510224	0.02737	-0.058045	644	2.46947	356	0.539307	0	0.991379	0.960349	0.982486	0.82109	0.8778	4010	1564.91	11.2464	789.09
RNA1509_649	1293	0.478732	-0.07916	0.115727	153	2.07825	308	0.25415	1	0.959302	0.828306	0.991173	0.746525	0.947869	1293	188.637	4.20432	294.99
RNA1509_650	621	0.375201	-0.04721	0.051546	60	2.75144	48	0.131836	0	0.992754	0.99839	0.980986	0.291405	0.299704	621	121.968	5.66008	397.13
RNA1509_651	528	0.4375	-0.099567	0.111111	68	2.71835	78	0.11377	15	0.991477	0.986742	0.982514	0.821469	0.854606	528	8596.33	469.187	32920
RNA1509_652	982	0.531568	0.019157	0.017391	163	2.35059	220	0.199707	4	0.992072	0.982688	0.981373	0.552117	0.577082	982	311.435	9.1395	641.26
RNA1509_653	14533	0.586802	-0.015244	0.13239	2582	2.06433	4643	0.784668	63	0.981111	0.998899	0.98683	0.928355	0.959913	14533	22450.8	44.5189	3123.62
RNA1509_654	2089	0.430828	-0.028889	-0.037847	242	2.49857	193	0.371094	2	0.994578	0.999043	0.970519	0.888418	0.921278	2089	3271.8	45.1351	3166.86
RNA1509_655	2882	0.536086	-0.005825	0.117427	497	2.40031	802	0.449219	21	0.981503	0.976752	0.98538	0.840761	0.890005	2882	5107.94	51.0762	3583.71
RNA1509_656	3125	0.59328	-0.023732	0.047994	547	1.99032	909	0.465088	9	0.990242	0.97248	0.98427	0.827799	0.873351	3125	7091.17	65.3935	4588.27
RNA1509_657	3545	0.500705	-0.060282	0.063277	485	2.1908	729	0.546631	1	0.99308	1	0.988149	0.560523	0.571198	3545	2330.14	18.9423	1329.07
RNA1509_658	3855	0.479377	-0.049784	0.036373	472	2.13649	1027	0.566406	19	0.970751	0.999741	0.977606	0.905306	0.954193	3855	4059.96	30.3504	2129.5
RNA1509_659	2017	0.609321	-0.132628	0.076142	373	2.02805	451	0.329346	4	0.991941	0.975211	0.992012	0.046414	0.048367	2017	1369.39	19.5654	1372.78
RNA1509_660	2579	0.535091	-0.014493	-0.00417	402	2.17806	549	0.416992	0	0.992945	0.956185	0.988733	0.594736	0.633546	2579	7199.42	80.4477	5644.52
RNA1509_661	766	0.506527	0.036082	0.185185	122	2.48629	156	0.155273	55	0.967795	0.994778	0.984863	0.263434	0.277835	766	4594.93	172.869	12129.2
RNA1509_662	638	0.498433	0.006289	0.13125	96	2.42279	120	0.134521	2	0.99659	0.987461	0.989673	0.736431	0.756143	638	1982.71	89.5582	6283.76
RNA1509_663	748	0.446524	-0.113772	0.062802	89	2.41834	110	0.160889	1	0.980815	0.986631	0.985858	0.664281	0.696299	748	501.615	19.3257	1355.97
RNA1509_664	1425	0.459649	-0.083969	0.038961	182	2.43521	295	0.269043	3	0.994536	0.974035	0.985977	0.424714	0.444667	1425	4689.06	94.8282	6653.53
RNA1509_665	6536	0.434976	-0.015828	-0.078798	720	2.32948	415	0.725098	0	0.994872	0.788556	0.975674	0.664622	0.868302	6536	125.863	0.554949	38.94
RNA1509_666	1852	0.49892	0.071429	0.155172	304	2.65126	476	0.27002	0	0.660729	0.962203	0.974121	0.30838	0.497947	1852	6389.36	99.4222	6975.86
RNA1509_667	2344	0.555887	0.079048	0.150817	366	2.03391	629	0.380127	34	0.985205	0.99616	0.984835	0.602627	0.62349	2344	9585.66	117.851	8268.86
RNA1509_668	846	0.536643	0.066079	0.168367	163	2.68786	186	0.168945	2	0.99547	0.979905	0.988793	0.497083	0.515361	846	7156.43	243.777	17104.4
RNA1509_669	3033	0.454665	-0.087745	-0.042322	346	2.22452	494	0.490723	3	0.995711	0.93307	0.982687	0.577925	0.633008	3033	6033.36	57.3263	4022.24
RNA1509_670	1777	0.449634	-0.071339	0.026585	205	2.29416	261	0.342041	21	0.98655	0.961171	0.985599	0.632736	0.677022	1777	7001.94	113.553	7967.32
RNA1509_671	971	0.557158	0.038817	0.097674	197	2.61822	243	0.194092	23	0.986056	0.993821	0.98995	0.871675	0.898528	971	6700.87	198.874	13953.8
RNA1509_672	3878	0.48917	0.037428	0.242807	441	1.90362	1091	0.506348	26	0.955775	0.935276	0.977316	0.586077	0.670848	3878	6443.72	47.8846	3359.77
RNA1509_673	1312	0.518293	-0.002941	0.139241	182	2.06562	325	0.255615	0	0.996309	0.96189	0.989932	0.76389	0.805204	1312	2795.43	61.4019	4308.2
RNA1509_674	1927	0.533472	-0.064202	0.070078	311	2.27777	367	0.337158	0	0.990909	1	0.975483	0.863125	0.892936	1927	1021.56	15.2774	1071.92
RNA1509_675	911	0.520307	0	-0.002288	152	2.46527	226	0.196289	26	0.978461	0.993414	0.988095	0.249102	0.259361	911	3534.03	111.794	7843.92
RNA1509_676	1399	0.480343	0.047619	-0.061898	171	2.12384	158	0.280273	2	0.995093	0.831308	0.980312	0.738707	0.910924	1399	741.627	15.2769	1071.89
RNA1509_677	1267	0.397001	-0.121272	-0.031414	132	2.68355	139	0.231201	6	0.98677	0.995264	0.983538	0.266318	0.275712	1267	1298.79	29.5414	2072.73
RNA1509_678	1760	0.424432	-0.046854	-0.044423	182	2.30122	233	0.329346	44	0.983587	0.932386	0.979263	0.078789	0.087732	1760	9889.97	161.938	11362.2
RNA1509_679	598	0.441472	-0.075758	0.11976	63	2.17467	95	0.12915	13	0.979221	0.994983	0.981729	0.712262	0.744649	598	760.099	36.6299	2570.1
RNA1509_680	621	0.499195	0.096774	0.054662	83	2.16567	142	0.130127	1	0.981481	1	0.979082	0.954266	0.993044	621	46.8876	2.17587	152.67
RNA1509_681	2310	0.600433	-0.120404	-0.087757	519	2.52946	436	0.355469	31	0.977538	0.968398	0.978783	0.807499	0.871501	2310	6203.79	77.3948	5430.33
RNA1509_682	1805	0.525208	-0.016878	0.052509	267	2.14563	364	0.342285	0	0.991098	0.956233	0.987027	0.325447	0.347913	1805	496.541	7.92765	556.24
RNA1509_683	405	0.523457	-0.641509	0.108808	38	2.32759	135	0.01709	1	0.28377	0.980247	0.891684	0.155827	0.628246	405	1107.97	78.8389	5531.64
RNA1509_684	812	0.554187	0.004444	0.110497	148	2.37389	202	0.16748	14	0.98694	0.990148	0.985022	0.633411	0.658035	812	4438.09	157.51	11051.5
RNA1509_685	2447	0.527585	-0.08598	0.057093	370	2.1891	615	0.408691	0	0.992797	0.983245	0.987867	0.886892	0.919709	2447	3312.66	39.0131	2737.31
RNA1509_686	1020	0.463725	-0.002114	0.071298	127	2.31603	114	0.197998	4	0.714286	0.810784	0.980952	0.056945	0.100238	1020	24.2261	0.684464	48.02
RNA1509_687	1358	0.453608	-0.077922	-0.005391	164	2.36204	205	0.266846	1	0.994634	1	0.98804	0.786928	0.800751	1358	2695.42	57.1996	4013.36
RNA1509_688	4051	0.38509	-0.082051	-0.164994	356	2.38647	169	0.506592	5	0.99045	0.999506	0.974933	0.936665	0.970491	4051	3665.27	26.0742	1829.47
RNA1509_689	2184	0.517399	-0.033628	0.102467	309	2.11644	460	0.366455	30	0.984843	0.990842	0.98708	0.116701	0.121158	2184	8729.05	115.181	8081.57
RNA1509_690	3619	0.581652	-0.019477	0.018494	618	2.01975	1011	0.505127	1	0.992947	0.938657	0.983414	0.697932	0.761454	3619	5566.94	44.3297	3110.35
RNA1509_691	5352	0.550448	-0.027834	0.058188	842	2.07854	1513	0.656494	55	0.970733	0.97216	0.984814	0.839675	0.903482	5352	9951.84	53.5864	3759.83
RNA1509_692	629	0.620032	-0.046154	0.213389	130	2.15502	83	0.131836	0	0.5	0.429253	0.95	0.203293	0.997047	629	3.74924	0.171775	12.05
RNA1509_693	2846	0.511595	-0.017857	0.143885	412	2.21313	669	0.44873	1	0.989222	0.99227	0.983471	0.844967	0.875296	2846	694.764	7.03509	493.61
RNA1509_694	771	0.464332	0.106145	0.016949	95	2.31203	129	0.150146	0	0.5	0.345006	0.921429	0.157473	0.990708	771	0	0	0
RNA1509_695	667	0.583208	-0.007712	0.165468	140	2.46854	206	0.140137	0	0.997572	0.991004	0.989108	0.641269	0.655808	667	1946.43	84.0969	5900.57
RNA1509_696	413	0.421308	0.126437	-0.037657	47	2.6062	84	0.093262	4	0.993203	0.946731	0.99041	0.667965	0.717256	413	3710.89	258.938	18168.1
RNA1509_697	1100	0.54	0.010101	0.13834	207	2.58163	315	0.216309	0	1	0.616364	0.945714	0.581091	0.99689	1100	3.81116	0.099846	7.01
RNA1509_698	2023	0.547207	-0.078591	-0.056769	324	2.15276	328	0.354248	0	0.995536	0.995551	0.983383	0.942932	0.967469	2023	3512.26	50.0331	3510.52
RNA1509_699	761	0.532194	0.05679	0	98	1.82458	126	0.156738	0	0.975676	0.925099	0.985519	0.395032	0.444093	761	609.009	23.0625	1618.16
RNA1509_700	874	0.383295	0.008955	0.050093	71	2.21195	111	0.173828	0	0.99376	0.988558	0.992352	0.763244	0.782914	874	162.369	5.35377	375.64
RNA1509_701	630	0.511111	0.043478	0.175325	89	2.16721	168	0.13208	5	0.99087	0.985714	0.982413	0.693047	0.722272	630	3101.97	141.894	9955.85
RNA1509_702	196	0.505102	0.171717	0.175258	25	2.06055	65	0.007324	0	0.671128	0.964286	0.962534	0.374817	0.601717	196	536.995	78.9553	5539.82
RNA1509_703	427	0.494145	0.184834	0.12037	42	1.66828	142	0.090332	0	0	0	1	0.01	0.997424	427	0	0	0
RNA1509_704	3460	0.607514	0.002854	0.044183	709	2.22086	1086	0.469482	14	0.97184	1	0.976936	0.914787	0.963516	3460	2854.48	23.7749	1668.14
RNA1509_705	2878	0.466991	0.013393	0.046936	310	1.97602	720	0.474609	0	0.994228	0.998263	0.987247	0.232271	0.237049	2878	420.465	4.21023	295.41
RNA1509_706	10412	0.574433	0.007524	0.062514	1805	2.10159	3470	0.763184	0	0.990099	0.552343	0.966947	0.526865	0.996342	10412	32.3853	0.089636	6.29
RNA1509_707	530	0.441509	0.08547	0.189189	58	2.26212	105	0.119141	0	1	0.979245	0.990961	0.658205	0.678286	530	530.056	28.8213	2022.21
RNA1509_708	959	0.407716	-0.043478	0.035211	86	2.16195	109	0.19751	0	0.99817	0.986444	0.988438	0.673067	0.691563	959	5137.92	154.396	10833
RNA1509_709	534	0.544944	-0.024055	0.045267	102	2.57435	95	0.113037	6	0.986907	0.85206	0.988425	0.396467	0.476998	534	206.552	11.1469	782.11
RNA1509_710	17431	0.538982	-0.063757	-0.009955	2744	2.17642	3182	0.918213	35	0.982344	0.999254	0.980293	0.954294	0.991714	17431	17650.6	29.1813	2047.47
RNA1509_711	784	0.491071	-0.07013	0.067669	113	2.40256	180	0.163086	5	0.994829	1	0.990396	0.645904	0.655557	784	11628.3	427.434	29990.3
RNA1509_712	682	0.432551	0.152542	-0.095607	70	2.24659	85	0.142578	3	0.991379	0.788856	0.979541	0.25694	0.335406	682	87.4271	3.69427	259.2
RNA1509_713	1063	0.466604	0.020161	-0.040564	121	2.09214	114	0.217285	132	0.74112	0.997178	0.977604	0.037052	0.051285	1063	2315.95	62.786	4405.32
RNA1509_714	523	0.414914	0.087558	0.03268	49	2.19372	152	0.114502	0	0.9996	0.996176	0.991386	0.561229	0.568506	523	826.915	45.5644	3196.98
RNA1509_715	640	0.41875	-0.134328	0.112903	65	2.35935	65	0.133301	0	1	1	0.98348	0.816973	0.830696	640	206.5	9.29838	652.41
RNA1509_716	1566	0.511494	-0.098627	0.11634	258	2.54362	343	0.278564	1	0.993426	0.860792	0.979747	0.096654	0.115365	1566	642.274	11.8194	829.3
RNA1509_717	3926	0.483189	-0.080654	-0.005421	489	2.14792	700	0.573242	7	0.944106	0.997962	0.972148	0.658538	0.718975	3926	838.719	6.15649	431.96
RNA1509_718	4042	0.450767	-0.021954	0.023423	490	2.38762	733	0.567627	6	0.98927	0.961158	0.984223	0.759332	0.811388	4042	1439.78	10.2652	720.25
RNA1509_719	1467	0.465576	0.021962	0.002551	179	2.25274	192	0.28125	5	0.983333	0.97137	0.982185	0.255253	0.272077	1467	1350.49	26.5295	1861.41
RNA1509_720	2999	0.507503	-0.011827	0.053487	417	2.15975	741	0.480957	10	0.989857	0.999	0.986047	0.626581	0.642602	2999	3601.08	34.6038	2427.94
RNA1509_721	1884	0.416667	-0.087898	-0.086442	205	2.52653	170	0.33252	5	0.990485	0.966561	0.987588	0.701225	0.74166	1884	1813.98	27.7471	1946.85
RNA1509_722	1142	0.517513	0.021997	0.128857	177	2.31598	207	0.230469	3	0.993457	0.99387	0.987404	0.678922	0.69638	1142	4209.58	106.228	7453.39
RNA1509_723	1527	0.421087	0.020218	0.031674	153	2.26124	320	0.207031	0	0.729551	1	0.983638	0.333485	0.464713	1527	1561.2	29.4636	2067.29
RNA1509_724	4735	0.568321	-0.007061	0.192759	801	2.09511	1491	0.538818	19	0.984397	0.998944	0.983505	0.877791	0.907618	4735	8441.11	51.3744	3604.63
RNA1509_725	1412	0.40864	-0.02253	0.008383	122	2.07073	142	0.27124	1	0.973822	0.989377	0.986246	0.150666	0.158558	1412	61.6105	1.25744	88.23
RNA1509_726	2515	0.419483	0.061611	0.109589	248	2.25007	444	0.407227	0	0.991579	0.945129	0.98374	0.130789	0.141864	2515	1002.32	11.4851	805.84
RNA1509_727	4323	0.532963	-0.059896	0.00842	728	2.37998	1062	0.596191	18	0.977571	0.980569	0.975555	0.829828	0.88738	4323	6829.32	45.526	3194.28
RNA1509_728	1028	0.496109	-0.039216	0.023166	133	2.10588	169	0.205811	13	0.992134	0.9893	0.991314	0.702166	0.721656	1028	20117.5	563.96	39569.6
RNA1509_729	3696	0.571429	0.002841	0.02904	680	2.25381	567	0.503662	11	0.985644	0.995942	0.981117	0.074647	0.077507	3696	7662.85	59.7483	4192.18
RNA1509_730	914	0.445295	0.017199	0.069034	108	2.38435	225	0.187256	0	0.996412	0.993435	0.986526	0.81898	0.83866	914	3500.26	110.362	7743.46
RNA1509_731	1412	0.466714	-0.086495	0.073041	139	1.82138	77	0.226807	2	0.981811	0.997167	0.973131	0.46921	0.492493	1412	8512.34	173.733	12189.8
RNA1509_732	166	0.481928	-0.3	0.348837	20	2.28022	55	0.010254	0	0.600279	1	0.97619	0.102192	0.174394	166	751.735	130.504	9156.68
RNA1509_733	2950	0.385424	-0.016711	-0.096525	282	2.57473	102	0.446533	0	0.990683	0.981356	0.977005	0.648386	0.682614	2950	257.407	2.51458	176.43
RNA1509_734	1736	0.508065	-0.015873	0.035129	245	2.1875	400	0.319824	18	0.977837	0.959101	0.98285	0.5691	0.617405	1736	3997.23	66.3554	4655.76
RNA1509_735	2151	0.569967	-0.030995	-0.04	363	2.07991	543	0.372803	0	0.991927	0.963738	0.979559	0.746852	0.797563	2151	5285.22	70.8091	4968.25
RNA1509_736	2227	0.468343	-0.033557	-0.028716	289	2.36918	389	0.394287	0	0.994423	0.999102	0.985604	0.770488	0.786833	2227	13142.8	170.072	11933
RNA1509_737	998	0.497996	-0.05835	0.129741	120	1.94599	233	0.209229	18	0.967445	0.997996	0.990278	0.864246	0.90391	998	1339.53	38.6801	2713.96
RNA1509_738	3501	0.563268	0.072008	0.226946	650	2.35293	958	0.460938	32	0.978371	0.982862	0.986621	0.635515	0.669853	3501	8311.61	68.4164	4800.36
RNA1509_739	1806	0.457364	0.031477	-0.032653	250	2.64965	259	0.317627	2	0.992207	0.978405	0.978085	0.40149	0.422841	1806	2771.74	44.2285	3103.24
RNA1509_740	1426	0.526648	0.033289	0.066667	215	2.17681	384	0.271729	4	0.995261	0.984572	0.980552	0.682361	0.710165	1426	2706.04	54.6867	3837.04
RNA1509_741	646	0.555728	-0.052925	0.156794	114	2.29206	169	0.134521	0	0.994609	0.990712	0.985153	0.115852	0.119344	646	994.946	44.3848	3114.21
RNA1509_742	6658	0.549715	-0.023497	-0.007338	1048	2.0847	2183	0.705811	12	0.981799	0.998648	0.975785	0.890049	0.930304	6658	3441.17	14.8946	1045.07
RNA1509_743	9683	0.574202	-0.047122	0.090953	1662	2.08697	2840	0.737549	7	0.992581	0.998657	0.98485	0.915956	0.938258	9683	10275.3	30.5809	2145.68
RNA1509_744	1523	0.516087	-0.089059	0.150611	259	2.57438	343	0.27124	9	0.988118	0.93828	0.978384	0.548994	0.605226	1523	4206.96	79.604	5585.34
RNA1509_745	955	0.450262	-0.037209	0.100952	130	2.6895	137	0.200195	0	0.995602	0.990576	0.989632	0.838745	0.859375	955	2348.69	70.8744	4972.83
RNA1509_746	1587	0.523629	0.063779	-0.015873	194	1.79063	353	0.298584	0	0.997197	1	0.980854	0.922736	0.943392	1587	1543.63	28.0306	1966.74
RNA1509_747	3876	0.601135	0.034335	0.152652	803	2.29594	1178	0.479004	27	0.984042	0.999742	0.983488	0.940812	0.972372	3876	6679.27	49.6606	3484.39
RNA1509_748	410	0.556098	-0.342105	0	58	2.07233	136	0.054688	0	0.655344	0.987805	0.962071	0.132829	0.213277	410	3425.28	240.757	16892.5
RNA1509_749	1453	0.531315	0.044041	0.198238	243	2.37433	369	0.271729	0	0.987119	0.981418	0.98913	0.489759	0.5111	1453	2043.57	40.5313	2843.84
RNA1509_750	1469	0.511913	0	0.015342	197	2.04697	240	0.279785	0	0.99632	0.998639	0.989212	0.920034	0.934776	1469	3153.43	61.8626	4340.53
RNA1509_751	2999	0.56919	-0.047452	0.108359	479	1.97644	925	0.429443	505	0.980233	1	0.984477	0.820236	0.849971	2999	81724.2	785.31	55100.5
RNA1509_752	653	0.424196	-0.133574	0.090426	67	2.32224	65	0.137695	0	0.996966	0.986217	0.989766	0.741752	0.762207	653	3354.37	148.035	10386.7
RNA1509_753	695	0.561151	0.035897	0.009836	127	2.32423	168	0.150391	1	0.996146	0.966906	0.99058	0.863265	0.904788	695	834.801	34.6151	2428.73
RNA1509_754	8001	0.535183	0.028024	0.11858	1317	2.30058	1862	0.756104	14	0.98506	0.991251	0.969831	0.854029	0.901841	8001	6855.7	24.693	1732.56
RNA1509_755	1841	0.454644	-0.029869	-0.00996	213	2.24094	389	0.335693	31	0.97954	0.991309	0.987482	0.649682	0.677548	1841	3576.94	55.9918	3928.61
RNA1509_756	675	0.521481	0.039773	0.083591	99	2.16073	147	0.141357	7	0.985569	0.977778	0.984919	0.620725	0.65399	675	1580.21	67.4649	4733.61
RNA1509_757	1238	0.513732	0.009434	0.016611	208	2.54664	272	0.238281	1	0.944444	0.882876	0.987302	0.71119	0.863892	1238	28.328	0.65942	46.27
RNA1509_758	913	0.475356	-0.004608	0.048017	108	2.09404	89	0.187988	0	0.989267	0.976999	0.984086	0.318524	0.33489	913	593.19	18.7236	1313.72
RNA1509_759	844	0.590047	-0.052209	0.098266	150	2.04748	152	0.168701	1	0.995745	0.986967	0.988227	0.157695	0.162372	844	2090.87	71.3924	5009.17
RNA1509_760	761	0.463863	0.076487	0.04902	93	2.28521	97	0.158936	1	0.97973	0.997372	0.945925	0.746013	0.807098	761	182.672	6.9176	485.37
RNA1509_761	1129	0.457042	0.065891	0.050571	132	2.24863	72	0.218262	8	0.983461	0.871568	0.981264	0.351052	0.417376	1129	1531.37	39.0888	2742.63
RNA1509_762	2286	0.479878	0.011851	-0.005887	282	2.14305	485	0.40918	12	0.983542	0.997375	0.972882	0.89816	0.941114	2286	4375.7	55.1617	3870.37
RNA1509_763	1484	0.43531	-0.071207	0.02148	164	2.34466	192	0.297852	5	0.994225	1	0.981344	0.855874	0.877211	1484	4988.2	96.8673	6796.59
RNA1509_764	2515	0.499801	-0.053302	-0.020668	367	2.34331	490	0.417969	4	0.991348	0.974155	0.985107	0.821926	0.863963	2515	5075.31	58.1556	4080.43
RNA1509_765	598	0.560201	0.044776	0.155894	115	2.45607	137	0.123779	37	0.750557	1	0.979547	0.682377	0.928144	598	470.737	22.6853	1591.69
RNA1509_766	871	0.380023	0.099698	0.066667	59	1.89501	218	0.176514	0	0.9896	0.995408	0.988278	0.734381	0.754365	871	1166.39	38.5916	2707.74
RNA1509_767	1393	0.524767	-0.001368	0.036254	205	2.13762	315	0.266602	20	0.982293	0.997128	0.989233	0.878979	0.907168	1393	2896.35	59.9192	4204.18
RNA1509_768	3269	0.496176	-0.035758	-0.03218	425	2.11504	457	0.519287	13	0.984826	0.983175	0.984826	0.047064	0.049356	3269	5297.61	46.7016	3276.77
RNA1509_769	1133	0.389232	0.034014	0.037572	97	2.26301	170	0.218262	2	0.993931	0.985878	0.985285	0.779756	0.807639	1133	1957.36	49.786	3493.19
RNA1509_770	5113	0.59691	0.028834	0.206211	1106	2.43043	1703	0.514404	23	0.952579	1	0.972144	0.817835	0.883149	5113	6722	37.8869	2658.3
RNA1509_771	936	0.494658	-0.110151	0.061311	114	2.01549	128	0.186035	10	0.948553	0.70406	0.973879	0.0446	0.068574	936	64.9617	2.00008	140.33
RNA1509_772	1867	0.566149	0.002838	0.024691	362	2.41973	389	0.334717	8	0.991775	0.997858	0.984904	0.914912	0.93865	1867	6421.29	99.1163	6954.39
RNA1509_773	1692	0.47104	-0.14931	0.01676	147	1.60196	148	0.272949	2	0.96068	0.988771	0.977514	0.287326	0.309441	1692	4165.75	70.9512	4978.22
RNA1509_774	22569	0.503567	0.035988	0.131739	2799	1.95884	7522	0.948242	2	0.990398	0.999424	0.986488	0.972482	0.995933	22569	5917.93	7.55657	530.2
RNA1509_775	4129	0.558489	-0.017346	0.004937	666	2.06915	1018	0.556396	14	0.986307	0.99782	0.980973	0.916977	0.949811	4129	7901.6	55.1489	3869.47
RNA1509_776	450	0.462222	-0.019231	0.239669	60	2.49722	94	0.096436	4	0.981132	0.971111	0.984667	0.564413	0.601605	450	1483.14	94.9807	6664.24
RNA1509_777	526	0.454373	-0.129707	0.142857	50	1.87322	102	0.112305	8	0.994874	0.944867	0.991187	0.233783	0.25091	526	5552.94	304.232	21346.1
RNA1509_778	589	0.497453	0.023891	0.135135	72	1.97706	196	0.128174	34	0.973775	0.989813	0.984105	0.159556	0.168213	589	468.344	22.9149	1607.8
RNA1509_779	3109	0.532647	-0.013285	0.03097	489	2.21792	772	0.496826	11	0.986956	0.99421	0.973587	0.696373	0.728939	3109	6877.01	63.745	4472.6
RNA1509_780	3653	0.519847	-0.027909	0.020525	570	2.31139	856	0.53833	0	0.992728	0.996441	0.984095	0.903049	0.927667	3653	4416.12	34.8384	2444.4
RNA1509_781	311	0.421222	0.007634	0.188889	30	2.17482	29	0.037842	0	0.583333	0.980707	0.960811	0.39415	0.71708	311	71.7816	6.65151	466.7
RNA1509_782	3266	0.550521	-0.086763	-0.006812	591	2.40639	848	0.474121	0	0.988421	1	0.984251	0.64388	0.661846	3266	2043.88	18.0346	1265.38
RNA1509_783	3640	0.49478	-0.049417	0.057096	562	2.5289	874	0.510498	4	0.991825	1	0.985494	0.905191	0.926086	3640	5530.37	43.7845	3072.09
RNA1509_784	1093	0.439158	-0.1	0.145188	100	1.91674	128	0.224121	29	0.952836	0.972553	0.980845	0.356532	0.392254	1093	935.301	24.6603	1730.26
RNA1509_785	638	0.642633	-0.053659	0.140351	130	1.97929	212	0.128418	1	0.998844	1	0.983862	0.536805	0.546242	638	601.698	27.1785	1906.95
RNA1509_786	540	0.47963	0.096525	0.11032	72	2.3402	111	0.111816	1	0.991071	1	0.977482	0.902189	0.931288	540	25.5738	1.3648	95.76
RNA1509_787	1841	0.585008	-0.034355	0.112565	362	2.30093	514	0.321533	10	0.985134	0.986964	0.98299	0.890978	0.932226	1841	3771.7	59.0405	4142.52
RNA1509_788	1667	0.487702	-0.00861	0.04918	253	2.55251	229	0.301514	14	0.985648	0.972406	0.98294	0.638751	0.678009	1667	2808.8	48.5571	3406.95
RNA1509_789	655	0.470229	-0.019481	0.210375	86	2.37609	129	0.135742	1	0.99189	1	0.981396	0.877981	0.901939	655	2398.36	105.521	7403.79
RNA1509_790	3331	0.429901	-0.026536	0.033175	367	2.38627	95	0.491699	0	0.997354	0.936355	0.985185	0.67875	0.737737	3331	127.027	1.09898	77.11
RNA1509_791	951	0.407992	-0.072165	0.101243	100	2.54006	138	0.194092	7	0.976087	0.769716	0.980514	0.1346	0.182714	951	564.947	17.1196	1201.18
RNA1509_792	2417	0.496483	-0.021667	0.074774	361	2.42485	676	0.415283	3	0.989493	0.938353	0.989131	0.665735	0.724884	2417	1764.17	21.0344	1475.86
RNA1509_793	17053	0.565179	-0.018054	-0.049494	3298	2.42259	5004	0.891113	26	0.985113	0.999824	0.981728	0.960545	0.993384	17053	11384.6	19.2391	1349.89
RNA1509_794	464	0.515086	0.129707	-0.075556	64	2.1151	130	0.105225	1	0.994118	0.997845	0.983525	0.531921	0.545206	464	562.24	34.9197	2450.11
RNA1509_795	835	0.433533	-0.005525	-0.035941	83	2.11554	82	0.183105	19	0.976893	0.97006	0.983936	0.058087	0.062297	835	2086.92	72.0254	5053.6
RNA1509_796	792	0.371212	0.006803	0.056225	67	2.45576	104	0.158447	2	0.987478	1	0.990485	0.441103	0.450988	792	381.053	13.8652	972.84
RNA1509_797	761	0.536137	0.004902	0.104816	124	2.26755	168	0.1521	7	0.994466	0.939553	0.984701	0.418486	0.454847	761	3616.6	136.956	9609.42
RNA1509_798	768	0.536458	0.072816	0	97	1.76485	121	0.148682	14	0.982674	0.967448	0.978613	0.04285	0.046058	768	6526.71	244.906	17183.6
RNA1509_799	2546	0.483896	-0.040584	-0.060883	348	2.3388	409	0.42041	0	0.97931	0.943441	0.979499	0.704036	0.777958	2546	142.773	1.61605	113.39
RNA1509_800	2271	0.542933	0.020276	0.136802	382	2.28346	545	0.378906	2	0.989841	0.983267	0.984151	0.342026	0.357076	2271	3225.13	40.9258	2871.52
RNA1509_801	2394	0.498329	0.044426	0.10408	347	2.33933	362	0.378906	9	0.986262	0.989975	0.975246	0.361313	0.379449	2394	5435.29	65.4283	4590.71
RNA1509_802	5265	0.409497	0.095547	-0.047925	473	2.16274	544	0.642822	1	0.989827	0.955366	0.983813	0.246039	0.264461	5265	1547.97	8.4729	594.49
RNA1509_803	2665	0.487805	-0.064615	0.031502	337	2.13461	416	0.457031	6	0.990556	0.890056	0.984081	0.540668	0.623166	2665	1166.05	12.6092	884.71
RNA1509_804	1588	0.488665	0.061856	0.115764	228	2.41427	299	0.28125	4	0.990572	1	0.985001	0.836852	0.857681	1588	3315.5	60.168	4221.63
RNA1509_805	4243	0.545133	-0.000432	-0.063212	719	2.28092	919	0.580078	12	0.976288	0.958284	0.978347	0.291534	0.318511	4243	6267.86	42.571	2986.95
RNA1509_806	1700	0.525294	-0.010078	0.055762	270	2.30258	344	0.299805	3	0.987945	0.991176	0.986829	0.129394	0.133902	1700	1050.93	17.8152	1249.99
RNA1509_807	2827	0.502653	0.004926	0.049787	418	2.34091	595	0.437744	3	0.990557	0.999646	0.990398	0.870138	0.887264	2827	2541.63	25.9092	1817.89
RNA1509_808	5424	0.389012	-0.033175	-0.080869	406	1.9807	766	0.616699	2	0.979215	0.995575	0.978469	0.926879	0.971681	5424	1419.37	7.54123	529.12
RNA1509_809	2537	0.521482	0.01285	-0.011532	391	2.2673	644	0.425049	2	0.992512	0.995664	0.986625	0.80407	0.824694	2537	7433.29	84.436	5924.36
RNA1509_810	914	0.496718	0.022026	0	129	2.28926	109	0.194824	0	0.995898	0.945295	0.986194	0.321186	0.345949	914	3911.06	123.315	8652.26
RNA1509_811	1813	0.523442	-0.030558	0.115741	269	2.16812	549	0.329834	13	0.983365	0.959184	0.979332	0.7792	0.843533	1813	3250.73	51.6713	3625.47
RNA1509_812	3831	0.544244	0.068585	0.257732	684	2.4225	994	0.509521	30	0.977733	0.994518	0.98653	0.814639	0.849223	3831	7089.96	53.3333	3742.08
RNA1509_813	5307	0.578104	-0.018253	0.100491	990	2.23346	1427	0.608154	1	0.984054	0.999623	0.97736	0.849598	0.883698	5307	5382.06	29.2258	2050.6
RNA1509_814	540	0.364815	-0.086294	0.102041	39	2.18692	45	0.109375	1	0.571429	0.962963	0.954762	0.522072	0.993719	540	8.42463	0.449598	31.55
RNA1509_815	1389	0.510439	-0.040903	0.105882	214	2.36925	299	0.270752	0	0.995349	1	0.985491	0.730593	0.744813	1389	561.218	11.6438	816.98
RNA1509_816	2903	0.519463	-0.03183	0.017921	448	2.28993	560	0.450439	27	0.978538	0.993455	0.985167	0.859647	0.897603	2903	6425.25	63.7837	4475.32
RNA1509_817	2326	0.492261	-0.006114	0.071973	308	2.18588	607	0.418213	1	0.992961	0.948409	0.986714	0.501364	0.539553	2326	2177.91	26.9835	1893.26
RNA1509_818	2240	0.507589	0.01847	-0.024479	340	2.3573	552	0.39209	24	0.985236	0.993304	0.987625	0.723206	0.748252	2240	9408.68	121.045	8493.01
RNA1509_819	1411	0.542169	-0.105882	0.099071	232	2.26281	186	0.260986	6	0.984802	1	0.985995	0.190723	0.196417	1411	1911.61	39.0427	2739.39
RNA1509_820	2062	0.545102	-0.014235	0.083156	336	2.19403	454	0.364502	19	0.981847	0.939379	0.988647	0.314709	0.34513	2062	5859.61	81.893	5745.94
RNA1509_821	1275	0.431373	0.032727	0.026207	131	2.21096	169	0.25708	2	0.996303	1	0.98715	0.326432	0.331908	1275	10138.1	229.146	16077.8
RNA1509_822	929	0.468245	-0.066667	0.016194	110	2.16982	167	0.191406	10	0.990741	0.992465	0.982473	0.514114	0.532186	929	6101.28	189.266	13279.6
RNA1509_823	545	0.592661	0.126935	0.144144	86	1.82644	164	0.07251	0	0.952752	0.998165	0.979423	0.299461	0.321505	545	4332.46	229.089	16073.8
RNA1509_824	2907	0.541796	0.027302	-0.066066	520	2.43933	673	0.433105	2	0.990791	0.997248	0.978846	0.80499	0.832321	2907	1734.01	17.1899	1206.11
RNA1509_825	834	0.569544	-0.027368	0.114206	171	2.53023	226	0.166504	0	0.990297	0.990408	0.988118	0.94488	0.974964	834	4052.05	140.015	9824.03
RNA1509_826	847	0.505313	0.102804	0.031026	116	2.16834	134	0.176514	3	0.991763	0.991736	0.981145	0.781097	0.809409	847	2423.48	82.4562	5785.45
RNA1509_827	12482	0.61785	-0.024896	0.078407	2453	2.06052	3906	0.699951	0	0.991006	0.99968	0.981451	0.932239	0.958786	12482	4552.2	10.51	737.43
RNA1509_828	4985	0.497492	0.017742	0.040319	781	2.53285	1244	0.611084	1	0.993671	0.997192	0.981464	0.95228	0.979195	4985	1758.48	10.1658	713.27
RNA1509_829	607	0.497529	-0.125828	-0.068852	87	2.35334	69	0.129639	290	0.814144	0.927512	0.987167	0.072315	0.09701	607	3740.8	177.6	12461.1
RNA1509_830	100	0.17	0.529412	0.108434	1	1.92308	33	0.014893	0	0	0.97	0.250549	0.01	0.843859	100	12.0456	3.47132	243.56
RNA1509_831	3179	0.501101	0.070935	0.177806	518	2.60879	793	0.424316	1	0.978385	1	0.977171	0.860834	0.900408	3179	4138.08	37.5124	2632.02
RNA1509_832	2896	0.515193	-0.025469	0.135328	439	2.28595	718	0.443359	21	0.976436	0.993785	0.976327	0.720827	0.760851	2896	4915.77	48.9171	3432.21
RNA1509_833	4272	0.55735	-0.096178	-0.070333	749	2.27872	733	0.532715	0	0.990663	0.998127	0.978089	0.695287	0.718909	4272	2310.44	15.5858	1093.56
RNA1509_834	2221	0.479514	-0.01784	-0.051903	292	2.28787	444	0.397217	0	0.996601	0.99955	0.986403	0.459966	0.468108	2221	3338.7	43.3207	3039.55
RNA1509_835	1602	0.510612	-0.031785	0.010204	208	1.99397	271	0.296875	485	0.932182	0.981898	0.970785	0.103473	0.116449	1602	11011.8	198.089	13898.8
RNA1509_836	4730	0.533404	0.037654	0.199819	723	2.15199	1241	0.552002	34	0.978207	1	0.983998	0.446011	0.463362	4730	10361	63.1256	4429.16
RNA1509_837	829	0.422195	-0.028571	0.077244	89	2.41114	127	0.171387	0	0.998486	0.971049	0.988109	0.60616	0.632702	829	1973.63	68.6084	4813.85
RNA1509_838	4887	0.508492	-0.049497	0.000833	701	2.2245	629	0.633057	7	0.991692	0.997954	0.985501	0.965874	0.990321	4887	6801.67	40.1088	2814.2
RNA1509_839	1451	0.432116	-0.059011	0.021845	182	2.69637	212	0.265625	0	0.994626	0.989662	0.986144	0.649868	0.66948	1451	2477.72	49.2098	3452.76
RNA1509_840	2105	0.540143	-0.041337	0.004132	347	2.26393	513	0.365967	29	0.983735	0.974347	0.981956	0.857836	0.911425	2105	6459.39	88.4314	6204.7
RNA1509_841	639	0.453834	0.006897	0.071633	70	2.12757	120	0.138184	0	0.998778	0.940532	0.99043	0.811119	0.871803	639	874.763	39.4509	2768.03
RNA1509_842	2097	0.581307	-0.11895	-0.070615	401	2.29607	483	0.329834	1	0.989591	0.976633	0.98592	0.890024	0.934056	2097	2956.67	40.6323	2850.92
RNA1509_843	2084	0.395873	-0.076364	-0.057983	182	2.24213	94	0.355469	0	0.990566	0.935701	0.986211	0.861373	0.942326	2084	79.7945	1.10342	77.42
RNA1509_844	842	0.602138	-0.080868	0.074627	164	2.16296	232	0.165771	7	0.995881	1	0.98258	0.745507	0.761862	842	13307.1	455.449	31956
RNA1509_845	1643	0.42605	-0.017143	-0.100742	189	2.53566	236	0.30835	3	0.994159	0.994522	0.988132	0.724439	0.741509	1643	5029.8	88.2226	6190.05
RNA1509_846	579	0.471503	0.047619	0.078431	88	2.74083	114	0.125244	45	0.93968	0.984456	0.978608	0.580285	0.640997	579	1459.64	72.6498	5097.4
RNA1509_847	2455	0.450916	-0.00813	-0.031157	295	2.36411	412	0.40918	1	0.990148	0.96945	0.985689	0.589454	0.622995	2455	794.28	9.32372	654.19
RNA1509_848	7834	0.524381	-0.0852	0.070853	1151	2.15289	2151	0.738525	5	0.989823	0.987107	0.982627	0.936979	0.975932	7834	8635.34	31.766	2228.83
RNA1509_849	3758	0.548164	-0.025243	0.056537	679	2.40674	902	0.523193	10	0.982422	0.959021	0.986526	0.739081	0.795165	3758	4588.36	35.1858	2468.78
RNA1509_850	1772	0.463883	-0.029197	-0.061053	260	2.72976	268	0.319336	27	0.956538	1	0.984878	0.892946	0.947852	1772	1886.48	30.68	2152.63
RNA1509_851	752	0.519947	0.094629	0.00831	108	2.14415	122	0.159912	0	0.909091	0.634309	0.963095	0.5086	0.915797	752	3.66067	0.140284	9.84
RNA1509_852	1570	0.516561	-0.055487	-0.038208	236	2.26032	278	0.305908	1	0.994226	0.994268	0.989762	0.727649	0.743708	1570	2758.62	50.6361	3552.82
RNA1509_853	1324	0.518127	0.014577	0.07837	183	2.05989	293	0.260254	28	0.982526	0.984139	0.981158	0.289372	0.305012	1324	1006.49	21.9074	1537.1
RNA1509_854	5958	0.508224	-0.037649	-0.059386	900	2.34265	1411	0.682129	3	0.990469	0.984055	0.9849	0.871566	0.90792	5958	6354.84	30.7377	2156.68
RNA1509_855	1258	0.54372	0.005848	0.149826	239	2.57064	327	0.239502	14	0.985687	0.992051	0.983851	0.307534	0.319662	1258	2029.56	46.4931	3262.14
RNA1509_856	988	0.533401	0.005693	0.08026	156	2.2199	244	0.204102	1	0.997143	0.894737	0.992086	0.192568	0.217562	988	561.377	16.3744	1148.89
RNA1509_857	1221	0.481572	-0.037415	-0.007899	152	2.15017	195	0.22998	5	0.984758	1	0.988695	0.114338	0.117435	1221	310.288	7.32345	513.84
RNA1509_858	1541	0.558079	-0.027907	0.060206	247	2.06016	405	0.2854	13	0.986659	0.9695	0.986001	0.689171	0.730693	1541	3537.66	66.1578	4641.89
RNA1509_859	1605	0.408723	-0.042683	0.009484	158	2.36144	183	0.294678	13	0.986037	0.991277	0.981101	0.217869	0.227192	1605	4212.34	75.6336	5306.76
RNA1509_860	654	0.489297	0.05	0.011976	74	1.89521	87	0.141113	0	1	0.633028	0.954887	0.59654	0.986882	654	2.65237	0.116875	8.2
RNA1509_861	1544	0.589378	-0.054945	0.044164	294	2.1993	407	0.278564	9	0.983627	0.993523	0.989022	0.498976	0.516256	1544	1940.06	36.2106	2540.67
RNA1509_862	8960	0.631027	0.035019	0.062916	1942	2.17991	2886	0.670898	2	0.992015	0.995982	0.974371	0.919731	0.955359	8960	3208.04	10.3181	723.96
RNA1509_863	627	0.46252	0.006897	0.151335	67	1.99815	150	0.129883	43	0.75644	1	0.970344	0.632021	0.861055	627	492.126	22.6191	1587.05
RNA1509_864	549	0.466302	0.085938	0.174061	90	3.03818	121	0.112549	2	0.982301	1	0.975338	0.783338	0.817616	549	324.615	17.0397	1195.58
RNA1509_865	1544	0.542746	0.0358	0.048159	275	2.42164	400	0.282959	3	0.978218	0.961788	0.989649	0.502387	0.539563	1544	295.709	5.51931	387.26
RNA1509_866	2745	0.529326	-0.006194	0.143963	417	2.16882	759	0.452637	14	0.982759	0.975592	0.983035	0.81162	0.86113	2745	3708.35	38.9319	2731.62
RNA1509_867	970	0.498969	0.03719	0.1893	145	2.40497	159	0.205811	0	0.995977	0.958763	0.988032	0.283852	0.300857	970	1760.74	52.3107	3670.33
RNA1509_868	1989	0.481146	-0.013584	0.042636	262	2.27642	440	0.36499	0	0.995179	0.995475	0.989646	0.83685	0.853564	1989	4705.27	68.1737	4783.34
RNA1509_869	1035	0.445411	0.010846	-0.020906	138	2.68861	108	0.210449	0	1	0.66087	0.986243	0.612229	0.939322	1035	28.1258	0.783126	54.95
RNA1509_870	5847	0.453566	0.013575	0.007825	715	2.37811	1636	0.708252	19	0.979626	0.992646	0.98453	0.736515	0.769304	5847	4240.32	20.8994	1466.38
RNA1509_871	669	0.475336	0.012579	0.122507	80	2.11734	133	0.141602	0	0.92	0.910314	0.981548	0.147264	0.179145	669	19.6869	0.848044	59.5
RNA1509_872	937	0.487727	-0.006565	0.004167	134	2.40487	148	0.193359	1	0.95122	0.88047	0.986596	0.474155	0.573834	937	11.4001	0.35062	24.6
RNA1509_873	1564	0.451407	-0.05949	-0.032634	164	2.06572	203	0.29834	6	0.988249	0.991049	0.983162	0.68318	0.709494	1564	3498.39	64.4613	4522.85
RNA1509_874	1863	0.544283	0.04142	0.151943	288	2.09091	364	0.308594	76	0.912509	0.987118	0.989517	0.695726	0.780564	1863	2969.93	45.941	3223.4
RNA1509_875	728	0.532967	0.010309	0.1	118	2.28274	196	0.153076	39	0.985412	0.978022	0.985097	0.565112	0.595236	728	7177.61	284.129	19935.6
RNA1509_876	15709	0.563817	0.012081	0.114419	2698	2.16143	5120	0.880371	42	0.972259	0.999363	0.986648	0.952477	0.993544	15709	10726.9	19.6785	1380.72
RNA1509_877	1714	0.470245	-0.034739	0.028634	244	2.57819	331	0.317871	0	0.992145	0.995333	0.985444	0.692499	0.711613	1714	1821.34	30.6229	2148.63
RNA1509_878	5374	0.541124	-0.035763	-0.001622	895	2.27797	1509	0.65332	20	0.979365	0.998884	0.987352	0.881257	0.91237	5374	5748.11	30.8244	2162.76
RNA1509_879	3901	0.535504	-0.025371	0.034216	643	2.30064	1120	0.536377	24	0.977394	0.993335	0.983733	0.827114	0.866009	3901	5066.57	37.4288	2626.15
RNA1509_880	2962	0.492573	-0.010281	0.163007	403	2.24329	851	0.44873	0	0.994406	1	0.979641	0.851554	0.874141	2962	2485.09	24.1782	1696.44
RNA1509_881	2574	0.439394	0.006189	-0.013167	271	2.18137	373	0.430664	13	0.983106	0.992618	0.987039	0.872209	0.905532	2574	4752.94	53.2133	3733.66
RNA1509_882	853	0.449004	0.033943	0.046809	96	2.23555	77	0.176758	0	0	0.222743	1	0.01	0.997424	853	0	0	0
RNA1509_883	1709	0.544763	-0.035446	0.18509	305	2.40851	398	0.301758	2	0.993213	0.995319	0.987199	0.867139	0.888545	1709	3408.3	57.4728	4032.52
RNA1509_884	665	0.482707	-0.090343	0.052326	87	2.26438	168	0.148193	0	0.995573	1	0.989669	0.376028	0.381643	665	2217.88	96.1134	6743.69
RNA1509_885	5988	0.467602	-0.026429	-0.15872	765	2.33879	830	0.701416	3	0.989652	0.99499	0.979624	0.810201	0.839908	5988	4075.35	19.6133	1376.15
RNA1509_886	5086	0.56803	-0.08965	-0.051434	864	2.12305	1194	0.60083	3	0.983822	0.998034	0.97749	0.867871	0.904234	5086	4386.35	24.8539	1743.85
RNA1509_887	1605	0.458567	-0.01087	-0.063291	196	2.3232	85	0.2854	6	0.993709	1	0.986322	0.924102	0.942849	1605	19021	341.527	23962.9
RNA1509_888	817	0.594859	0.00823	0.160121	156	2.15856	225	0.16333	12	0.991935	0.995104	0.990505	0.88412	0.904279	817	6715.7	236.884	16620.7
RNA1509_889	1383	0.418655	0.032815	-0.024876	123	2.03188	160	0.263916	2	0.988818	0.579899	0.987969	0.478885	0.845316	1383	625.979	13.0438	915.21
RNA1509_890	7959	0.482724	0.086413	0.296089	989	2.14909	2653	0.669434	9	0.982469	0.997738	0.982081	0.802592	0.833704	7959	4540.57	16.4407	1153.54
RNA1509_891	1432	0.520251	-0.116779	0.13246	244	2.55296	198	0.256104	1	0.991898	0.960196	0.977903	0.203382	0.218369	1432	1807.39	36.3727	2552.05
RNA1509_892	896	0.202009	0.292818	-0.034965	18	2.15385	35	0.118164	2051	0.951552	0.997768	0.989013	0.462108	0.492129	896	99327.4	3194.69	224152
RNA1509_893	2404	0.537438	-0.012384	0.070144	358	2.06262	622	0.397705	12	0.992131	1	0.973391	0.385364	0.399038	2404	15439.1	185.078	12985.8
RNA1509_894	4043	0.45486	-0.005982	0.000907	525	2.51059	436	0.571533	15	0.980785	0.992827	0.982653	0.805765	0.842094	4043	3973.06	28.3197	1987.02
RNA1509_895	3079	0.43683	0.04684	0.025375	353	2.40854	571	0.472412	5	0.989368	0.997077	0.987003	0.859916	0.883184	3079	3287.12	30.7661	2158.67
RNA1509_896	1305	0.554789	0.01105	0.194492	209	2.08158	354	0.255371	1	0.991764	0.999234	0.98795	0.868382	0.886953	1305	2831.48	62.5274	4387.17
RNA1509_897	2947	0.525619	0.014848	0.207439	440	2.16215	887	0.443359	4	0.985134	0.999661	0.98573	0.791384	0.815232	2947	1911.07	18.6881	1311.23
RNA1509_898	951	0.44164	0.004762	0.020716	108	2.32903	225	0.197021	21	0.971304	0.929548	0.987434	0.662341	0.742928	951	1726.6	52.3213	3671.07
RNA1509_899	2596	0.523112	-0.010309	0.108239	369	2.07796	625	0.428223	12	0.984169	0.946456	0.984296	0.414651	0.452259	2596	3827.06	42.4842	2980.86
RNA1509_900	1784	0.467489	-0.004796	0.004211	221	2.26738	255	0.325195	0	0.99734	0.997758	0.988873	0.952703	0.968163	1784	446.491	7.21248	506.06
RNA1509_901	2166	0.569252	-0.127332	-0.009646	411	2.38086	514	0.340576	1	0.993636	0.984765	0.984993	0.84851	0.880368	2166	1836.98	24.4406	1714.85
RNA1509_902	854	0.559719	0.100418	0.021277	130	1.96339	220	0.169434	11	0.992485	0.998829	0.991131	0.840116	0.855053	854	8647.32	291.804	20474.1
RNA1509_903	4610	0.552928	-0.012162	0.138282	826	2.34458	1347	0.574951	17	0.979161	0.995662	0.978832	0.885864	0.92831	4610	4220.63	26.3842	1851.22
RNA1509_904	181	0.226519	0.365854	-0.014286	10	4.97253	36	0.033203	0	0	0	1	0.01	0.997424	181	0	0	0
RNA1509_905	2284	0.56042	-0.023438	0.001992	418	2.33212	530	0.376221	7	0.988978	0.997373	0.984604	0.753777	0.776134	2284	5660.06	71.4155	5010.79
RNA1509_906	445	0.447191	-0.095477	0.227642	45	2.04128	102	0.095703	4	0.978814	0.968539	0.95261	0.727127	0.805152	445	605.385	39.2047	2750.76
RNA1509_907	1585	0.506625	0.008717	0.035806	234	2.30095	284	0.285156	5	0.993081	0.987382	0.99057	0.310887	0.320072	1585	1313.2	23.8765	1675.26
RNA1509_908	3619	0.470019	0.045267	-0.038582	477	2.39138	355	0.539795	3	0.994253	0.98646	0.974626	0.372972	0.390177	3619	1309.07	10.4241	731.4
RNA1509_909	4452	0.501797	0.022381	0.095582	646	2.30621	536	0.585938	7	0.990414	0.969003	0.982993	0.477411	0.506058	4452	3117.7	20.1811	1415.99
RNA1509_910	1717	0.573675	-0.055838	-0.005464	300	2.13027	398	0.308594	20	0.977784	1	0.984733	0.928824	0.964655	1717	4065.79	68.2405	4788.02
RNA1509_911	2247	0.53093	-0.03772	0.003795	387	2.44744	427	0.386475	1	0.98783	0.971963	0.984604	0.229158	0.242405	2247	3594.64	46.102	3234.7
RNA1509_912	1028	0.485409	-0.01002	0.017013	139	2.29568	181	0.215088	17	0.975868	0.922179	0.976664	0.163738	0.186294	1028	3410.08	95.5956	6707.38
RNA1509_913	707	0.554455	0	0.111111	131	2.4109	150	0.149414	0	0.981595	1	0.986826	0.835648	0.862681	707	396.813	16.1746	1134.87
RNA1509_914	517	0.394584	0.127451	-0.028754	55	2.77821	42	0.107422	0	1	0.998066	0.983127	0.907647	0.925014	517	73.1101	4.07525	285.94
RNA1509_915	1725	0.496232	-0.007009	0.010357	268	2.52382	347	0.320801	1	0.993647	0.993623	0.984241	0.431572	0.444118	1725	4776.48	79.7968	5598.87
RNA1509_916	1328	0.408886	0.001842	0.052229	141	2.54027	105	0.251221	4	0.985321	0.826807	0.984186	0.057135	0.071259	1328	1093.17	23.7222	1664.45
RNA1509_917	894	0.495526	-0.042889	-0.055432	112	2.0446	138	0.184814	1	0.991203	0.948546	0.987047	0.245019	0.264022	894	2794.6	90.0842	6320.67
RNA1509_918	3132	0.516922	0.027795	0.027098	518	2.47773	568	0.438477	2	0.994533	0.999681	0.978656	0.493556	0.507255	3132	2104.11	19.3604	1358.4
RNA1509_919	2398	0.580067	-0.022286	-0.036743	430	2.13275	536	0.383545	0	0.995926	0.992077	0.986381	0.93381	0.958168	2398	3469.63	41.6966	2925.6
RNA1509_920	2012	0.493042	0.020161	0.139216	264	2.15996	426	0.336426	5	0.988245	0.996521	0.979843	0.686067	0.710983	2012	5079.83	72.7592	5105.08
RNA1509_921	2204	0.549909	-0.077558	0.022177	349	2.10723	462	0.368652	0	0.988081	0.935572	0.974097	0.568388	0.631209	2204	764.744	9.99934	701.59
RNA1509_922	1957	0.398058	-0.032092	-0.020374	184	2.37597	299	0.352539	5	0.991043	0.991313	0.987456	0.433499	0.446855	1957	3308.63	48.7219	3418.52
RNA1509_923	2138	0.445276	-0.02521	0.106239	244	2.30388	711	0.265137	10	0.863602	1	0.9856	0.769129	0.903618	2138	2949.46	39.756	2789.43
RNA1509_924	687	0.47016	0.009288	0.093407	84	2.21273	87	0.14917	2	0.99569	0.835517	0.98826	0.213946	0.260228	687	845.287	35.458	2487.88
RNA1509_925	1230	0.507317	-0.076923	0	169	2.14813	319	0.23877	26	0.989008	0.969106	0.990229	0.55555	0.585351	1230	9375.6	219.665	15412.6
RNA1509_926	165	0.448485	-0.675676	-0.120879	13	2.88307	55	0.006836	0	0.64588	1	0.872907	0.325677	0.577654	165	726.462	126.881	8902.46
RNA1509_927	629	0.538951	0.079646	0.110345	113	2.48974	141	0.137939	0	0.999317	0.969793	0.98919	0.836514	0.872592	629	1687.33	77.3064	5424.14
RNA1509_928	2035	0.52973	0.009276	0.063741	369	2.58494	427	0.349609	23	0.97941	0.987224	0.987906	0.709399	0.742668	2035	6292.65	89.112	6252.45
RNA1509_929	1038	0.395954	-0.007299	-0.004785	94	2.3106	89	0.215088	0	0.993991	0.975915	0.981765	0.284151	0.298364	1038	2028.4	56.3148	3951.28
RNA1509_930	693	0.52381	-0.019284	-0.048485	104	2.18864	174	0.148682	0	0.973684	0.901876	0.984416	0.824133	0.953353	693	9.72743	0.404512	28.38
RNA1509_931	3249	0.561096	0.08283	0.123422	562	2.2129	923	0.462646	3	0.99	0.996922	0.984734	0.898127	0.924107	3249	483.939	4.29248	301.18
RNA1509_932	1325	0.492075	-0.159509	-0.052006	161	2.05968	246	0.252197	1	0.944186	0.975094	0.969145	0.665018	0.745316	1325	205.223	4.46352	313.18
RNA1509_933	1914	0.405434	0.005155	-0.040422	156	1.98342	170	0.32251	2	0.979434	0.955068	0.976014	0.440785	0.482793	1914	396.796	5.97437	419.19
RNA1509_934	1780	0.418539	0.012081	0.008696	174	2.23244	182	0.331543	2	0.989172	0.872472	0.985016	0.678035	0.797601	1780	1615.26	26.151	1834.86
RNA1509_935	6746	0.558405	-0.03159	0.086271	1209	2.30131	2102	0.693604	245	0.957482	1	0.985785	0.906196	0.960084	6746	17510.1	74.8014	5248.36
RNA1509_936	396	0.520202	-0.009709	0.263158	41	1.53054	131	0.078613	1	0.3	0.780303	0.97551	0.208879	0.914698	396	13.1079	0.953903	66.93
RNA1509_937	575	0.398261	-0.048035	0.127168	60	2.63761	78	0.116943	0	0	0.330435	0.571429	0.01	0.997424	575	0	0	0
RNA1509_938	3367	0.561925	0.099366	-0.012881	710	2.69792	657	0.437744	7	0.983881	0.995545	0.978907	0.933532	0.973608	3367	3362.73	28.7817	2019.44
RNA1509_939	2217	0.504285	-0.025045	0.080983	299	2.12269	448	0.389404	1	0.992541	0.957149	0.982949	0.281214	0.301146	2217	4042.77	52.5509	3687.18
RNA1509_940	447	0.501119	-0.160714	0.112108	66	2.41424	75	0.097412	0	1	1	0.987316	0.623403	0.631412	447	658.162	42.4319	2977.19
RNA1509_941	2195	0.424601	0.017167	-0.007126	236	2.38618	193	0.380127	0	0.994203	0.990888	0.978368	0.930566	0.965484	2195	3382.63	44.4106	3116.03
RNA1509_942	830	0.571084	-0.025316	0.219101	164	2.42496	218	0.16333	7	0.992226	0.996386	0.987416	0.829024	0.849237	830	4062.86	141.066	9897.71
RNA1509_943	569	0.551845	0.044586	0.137255	95	2.19736	117	0.121826	2	0.992405	1	0.976743	0.542427	0.559593	569	145.908	7.38982	518.5
RNA1509_944	3122	0.624279	-0.121601	-0.094629	701	2.33914	646	0.404297	2	0.991963	0.997117	0.968597	0.856341	0.893844	3122	5413.72	49.9723	3506.26
RNA1509_945	8227	0.422025	0.051267	0.045636	948	2.59474	1712	0.733887	6	0.988049	0.998784	0.979321	0.874231	0.904588	8227	3114.34	10.9092	765.43
RNA1509_946	13080	0.534939	0.019008	0.069867	1881	2.0109	4283	0.866943	48	0.98036	0.999312	0.989194	0.929983	0.959636	13080	12417	27.3574	1919.51
RNA1509_947	1534	0.425684	-0.04441	-0.101022	143	2.06183	220	0.278809	0	0.994749	0.996741	0.985896	0.72412	0.740771	1534	3187.94	59.8896	4202.1
RNA1509_948	3266	0.570423	0.045625	0.25588	621	2.34233	932	0.429932	3	0.995231	0.932639	0.988775	0.743844	0.810488	3266	3565.12	31.4576	2207.19
RNA1509_949	777	0.490347	-0.034121	0.045455	112	2.4008	154	0.163086	16	0.974313	0.979408	0.986721	0.820936	0.871872	777	1682.41	62.3989	4378.16
RNA1509_950	302	0.562914	0.2	0.727273	58	2.52537	100	0.028564	5	0.577902	1	0.917608	0.365063	0.688424	302	4287.72	409.153	28707.8
RNA1509_951	1031	0.412221	-0.049412	0.082508	96	2.19722	121	0.19751	0	0.872483	0.907856	0.944423	0.443023	0.592223	1031	156.386	4.37125	306.7
RNA1509_952	688	0.514535	-0.033898	0.149701	94	2.06666	131	0.148438	0	0.963235	1	0.983902	0.938931	0.990717	688	47.3811	1.98465	139.25
RNA1509_953	860	0.551163	0.092827	0.036269	129	1.99228	220	0.168457	102	0.963322	0.983721	0.989708	0.7582	0.808413	860	6071.25	203.445	14274.5
RNA1509_954	2341	0.547629	-0.070203	0.097262	395	2.26166	517	0.391846	7	0.951158	0.998291	0.846567	0.522196	0.649625	2341	8821.96	108.6	7619.82
RNA1509_955	954	0.477987	-0.030702	0.060241	118	2.16756	158	0.193848	1	0.977444	0.805031	0.984727	0.47718	0.615832	954	58.6547	1.77183	124.32
RNA1509_956	3791	0.530731	0.015905	0.007307	595	2.22938	1086	0.554443	24	0.9763	0.938802	0.983901	0.736754	0.816984	3791	4154.28	31.5798	2215.76
RNA1509_957	1587	0.447385	0.095775	0.144812	188	2.38935	337	0.293945	6	0.986884	0.983617	0.98752	0.628422	0.655562	1587	1916.61	34.8036	2441.96
RNA1509_958	1689	0.50444	0.023474	0.084827	234	2.17904	284	0.294922	0	0.992714	0.997632	0.958604	0.867016	0.913258	1689	5946.44	101.46	7118.83
RNA1509_959	9523	0.563163	0.004289	0.100481	1600	2.11907	1950	0.755371	34	0.985385	1	0.986624	0.958624	0.986032	9523	4390.61	13.2867	932.25
RNA1509_960	892	0.56278	-0.071713	-0.020513	161	2.2913	190	0.182373	16	0.9886	0.929372	0.990641	0.444065	0.487888	892	828.843	26.7778	1878.83
RNA1509_961	1346	0.393759	0.071698	-0.166667	92	1.77247	100	0.238037	2	0.97931	0.907132	0.965566	0.278965	0.32522	1346	538.34	11.526	808.71
RNA1509_962	4739	0.507913	-0.007894	0.013722	629	2.05813	1357	0.634521	6	0.985658	0.994514	0.984168	0.646837	0.670484	4739	5580.82	33.9374	2381.18
RNA1509_963	4768	0.45281	-0.009727	0.019548	502	2.05417	1031	0.63208	13	0.979714	0.975461	0.979072	0.636897	0.680683	4768	4409.91	26.6539	1870.14
RNA1509_964	254	0.519685	0.136364	0.819672	35	2.07953	84	0.013916	3	0.458354	1	0.885631	0.307904	0.758511	254	4439.91	503.742	35344.5
RNA1509_965	2961	0.52516	-0.057235	0.002845	469	2.30481	753	0.469971	1	0.986058	0.91388	0.983563	0.777717	0.87746	2961	410.298	3.99326	280.18
RNA1509_966	2217	0.623365	-0.008683	0.008383	463	2.14993	548	0.340332	1	0.989726	0.997745	0.979296	0.847141	0.876006	2217	4924	64.0057	4490.9
RNA1509_967	1172	0.513652	0.003322	0.084211	179	2.31554	294	0.241699	4	0.989342	0.985495	0.985369	0.628867	0.654574	1172	3366.3	82.7738	5807.73
RNA1509_968	2709	0.504983	0.002924	0.033557	397	2.29875	556	0.453613	1	0.99109	0.99557	0.987937	0.795593	0.816162	2709	2149.8	22.8695	1604.61
RNA1509_969	1788	0.284116	0.440945	-0.345313	41	1.41053	106	0.223877	14	0.993262	1	0.989441	0.70422	0.716563	1788	24071.4	387.972	27221.7
RNA1509_970	525	0.43619	0.091703	0.216216	59	2.38269	123	0.114258	0	0.992084	1	0.989207	0.840125	0.856068	525	581.105	31.8979	2238.08
RNA1509_971	874	0.368421	-0.093168	0.083333	74	2.51697	50	0.148193	0	0.602601	0.988558	0.982567	0.179349	0.306411	874	1274.32	42.0178	2948.14
RNA1509_972	485	0.461856	-0.0625	0.187739	51	1.97959	85	0.102539	17	0.978861	0.971134	0.986631	0.76801	0.818865	485	2699.67	160.411	11255.1
RNA1509_973	1390	0.510072	0.057828	0.054332	227	2.5192	302	0.279785	3	0.993785	0.990647	0.987591	0.769771	0.791722	1390	1752.68	36.3375	2549.58
RNA1509_974	1682	0.410226	0.011594	-0.058468	167	2.36028	147	0.317139	2	0.993756	0.904875	0.982914	0.454688	0.514434	1682	3178.32	54.4551	3820.79
RNA1509_975	1049	0.574833	-0.18408	0.174888	205	2.44865	319	0.161133	1	0.968242	0.993327	0.981895	0.801173	0.848369	1049	1441.12	39.5905	2777.83
RNA1509_976	1275	0.593725	0.101717	0.011583	227	2.04137	283	0.23877	14	0.989589	0.999216	0.980517	0.778524	0.802976	1275	9204.47	208.044	14597.2
RNA1509_977	5564	0.573868	0.046665	0.108393	1045	2.28619	1727	0.616943	11	0.983149	0.985981	0.978992	0.913796	0.962902	5564	6111.18	31.6523	2220.85
RNA1509_978	1696	0.556604	0.008475	-0.039894	296	2.25354	360	0.30835	9	0.991123	0.994693	0.989593	0.860044	0.881551	1696	5240.87	89.0521	6248.25
RNA1509_979	2030	0.552217	-0.054416	0.086909	336	2.17757	403	0.352539	2	0.993489	0.972906	0.989091	0.675572	0.706645	2030	3700.39	52.5313	3685.81
RNA1509_980	3424	0.459696	-0.033037	0.041081	374	2.06981	201	0.534912	0	0.994901	0.946554	0.988735	0.098352	0.105628	3424	1255.67	10.5684	741.52
RNA1509_981	619	0.481422	-0.040268	-0.046729	68	1.89903	75	0.115479	0	0.950617	0.815832	0.965329	0.183206	0.244713	619	48.3841	2.25257	158.05
RNA1509_982	3457	0.565809	0.005112	0.147235	640	2.3132	959	0.499756	17	0.985906	0.98814	0.984	0.889367	0.927752	3457	4516.15	37.6475	2641.5
RNA1509_983	655	0.517557	0.032448	0.06962	98	2.23658	149	0.136475	20	0.986281	0.998473	0.988782	0.837128	0.859714	655	2699.61	118.776	8333.76
RNA1509_984	999	0.533534	0.031895	0.193133	145	2.04165	333	0.202148	68	0.972407	1	0.985822	0.840242	0.876512	999	992.323	28.6256	2008.49
RNA1509_985	5507	0.488832	0.003715	0.00746	723	2.1977	1691	0.675781	13	0.982874	0.983294	0.989897	0.901986	0.94282	5507	3751.49	19.6316	1377.43
RNA1509_986	666	0.527027	0.441595	0.422222	69	1.85343	222	0.090332	0	0.867304	1	0.953597	0.459097	0.555096	666	1123.43	48.6116	3410.77
RNA1509_987	237	0.49789	0.101695	0.411765	9	0.619158	79	0.017822	5	0.400238	1	0.946607	0.154678	0.408263	237	1200.45	145.97	10241.8
RNA1509_988	1757	0.410359	-0.040222	-0.044402	173	2.34267	309	0.317383	2	0.989983	0.93284	0.98874	0.202709	0.222002	1757	699.133	11.4671	804.58
RNA1509_989	3781	0.5242	-0.090817	-0.018344	603	2.34085	674	0.521973	16	0.978563	0.99233	0.983264	0.904021	0.946812	3781	4123.33	31.4274	2205.07
RNA1509_990	3640	0.549451	-0.05	0.045122	602	2.19677	1008	0.520996	10	0.990427	1	0.983834	0.566919	0.581804	3640	11595.1	91.7996	6441.01
RNA1509_991	1889	0.506617	0.026123	0.05794	292	2.41072	419	0.335449	17	0.982659	0.995236	0.98641	0.886125	0.918563	1889	4176.41	63.7145	4470.46
RNA1509_992	2600	0.539231	-0.025678	-0.023372	506	2.67901	474	0.396973	28	0.982518	0.998846	0.978761	0.938699	0.977261	2600	5094.01	56.4617	3961.57
RNA1509_993	2085	0.481535	-0.013944	0.176688	247	2.044	363	0.302002	0	0.899215	1	0.988401	0.61926	0.696749	2085	2657.19	36.7268	2576.9
RNA1509_994	356	0.505618	0.211111	-0.022727	56	2.57604	83	0.061768	2	0.960784	1	0.949898	0.830264	0.909732	356	110.55	8.949	627.9
RNA1509_995	596	0.550336	0.054878	0.149254	95	2.11151	144	0.123047	0	0.998721	0.983221	0.991049	0.752701	0.773449	596	569.129	27.5189	1930.84
RNA1509_996	325	0.618462	0.014925	0.645161	92	2.96098	108	0.020264	0	0.616556	1	0.959176	0.495284	0.837498	325	1124.01	99.6673	6993.07
RNA1509_997	1528	0.415576	0.055118	0.012318	156	2.37182	247	0.287842	8	0.987035	0.990838	0.987309	0.85209	0.882464	1528	3252.16	61.3361	4303.58
RNA1509_998	12791	0.460871	-0.261408	0.070766	1329	2.1002	2852	0.858887	2	0.811321	0.679071	0.924935	0.463235	0.909038	12791	123.96	0.279282	19.6
RNA1509_999	752	0.316489	0.235294	-0.29572	27	1.51783	70	0.133789	169	0.589167	0.901596	0.990114	0.281071	0.534418	752	1295.08	49.6303	3482.25
RNA1509_1000	7094	0.562165	-0.030592	0.126851	1163	2.07696	2215	0.704102	0	0.989899	0.992106	0.977003	0.889842	0.927402	7094	320.699	1.30279	91.41
RNA1509_1001	6529	0.423189	0.02063	-0.01009	594	2.0329	1484	0.713623	21	0.978763	0.994792	0.98396	0.890334	0.92932	6529	5137.38	22.6758	1591.02
RNA1509_1002	6539	0.572565	0.074252	0.18068	1204	2.25906	2026	0.634521	5	0.990375	0.991436	0.980926	0.682128	0.708215	6539	4695.77	20.6949	1452.03
RNA1509_1003	1125	0.538667	0.006601	0.132948	182	2.23027	280	0.227783	0	0.990918	0.973333	0.987319	0.604206	0.634495	1125	839.738	21.5109	1509.29
RNA1509_1004	8288	0.611125	-0.093781	0.039404	1669	2.17592	2762	0.673828	4	0.989578	0.999759	0.980888	0.964507	0.993896	8288	5442.54	18.9243	1327.8
RNA1509_1005	4058	0.515525	-0.044933	-0.067141	613	2.27817	866	0.570313	14	0.990365	0.986447	0.98162	0.811552	0.84626	4058	6084.73	43.2112	3031.87
RNA1509_1006	1866	0.518757	-0.033058	0.044543	284	2.26472	275	0.343018	7	0.990167	0.958199	0.985357	0.065271	0.069817	1866	2470.67	38.1566	2677.22
RNA1509_1007	2842	0.459536	-0.001531	0.123698	324	2.15945	946	0.353271	4	0.931208	1	0.981753	0.861919	0.942795	2842	2213.76	22.4478	1575.03
RNA1509_1008	1550	0.532903	0.002421	-0.002762	219	1.99012	444	0.309082	0	0.995784	0.998065	0.98711	0.788057	0.803283	1550	5415.85	100.694	7065.06
RNA1509_1009	3477	0.578372	0.019393	0.107776	660	2.27064	1031	0.485352	0	0.995299	0.989359	0.982191	0.850066	0.87892	3477	5428.03	44.9888	3156.59
RNA1509_1010	1446	0.48686	-0.011364	0.056604	204	2.38105	216	0.281494	4	0.980826	0.909405	0.989824	0.040807	0.046219	1446	363.225	7.23893	507.91
RNA1509_1011	1647	0.561627	0.024865	0.036011	289	2.22657	440	0.306396	3	0.985714	0.9915	0.985471	0.804197	0.834978	1647	834.512	14.6018	1024.52
RNA1509_1012	698	0.425501	-0.063973	0.147132	64	2.03406	107	0.138672	1	0.949089	0.974212	0.873519	0.695242	0.860802	698	1441.38	59.5101	4175.46
RNA1509_1013	558	0.569892	0.056604	0.116667	104	2.30286	138	0.118896	24	0.9699	0.989247	0.987972	0.699362	0.737778	558	1297.76	67.0236	4702.64
RNA1509_1014	2898	0.511387	-0.033738	-0.011299	431	2.27737	633	0.469482	1	0.992289	0.995859	0.984453	0.831351	0.854581	2898	2755.93	27.4054	1922.87
RNA1509_1015	2369	0.497256	0.156197	-0.012594	348	2.4358	357	0.381348	0	0.990793	0.992824	0.982765	0.909514	0.940816	2369	2219.34	26.9977	1894.26
RNA1509_1016	16154	0.548223	0.024164	0.099753	2783	2.2942	5384	0.874268	3	0.99457	1	0.984791	0.895443	0.914237	16154	9506.55	16.9594	1189.94
RNA1509_1017	444	0.490991	-0.082569	0.176991	52	1.95661	81	0.096436	0	0.99435	0.990991	0.982073	0.564854	0.583691	444	105.338	6.83708	479.71
RNA1509_1018	831	0.44645	0.002695	0.047826	83	2.00445	189	0.175537	12	0.983357	0.942238	0.969406	0.509393	0.56712	831	2204.49	76.4495	5363.99
RNA1509_1019	2015	0.51861	-0.08134	0.191753	316	2.34786	477	0.334229	7	0.988322	0.983623	0.989628	0.336979	0.350271	2015	2729.12	39.0315	2738.6
RNA1509_1020	1395	0.493907	0.004354	0.104816	156	1.8337	465	0.269043	9	0.989869	0.999283	0.991227	0.891986	0.909742	1395	1250.82	25.8397	1813.02
RNA1509_1021	2419	0.600661	-0.017206	0.028986	438	2.00802	724	0.393066	24	0.963233	0.997106	0.984743	0.820554	0.867584	2419	3036.14	36.1704	2537.86
RNA1509_1022	1499	0.496331	-0.018817	-0.009272	206	2.23222	318	0.297363	1	0.992718	0.994663	0.984722	0.845834	0.8699	1499	2042.24	39.262	2754.78
RNA1509_1023	1976	0.542004	0.000934	0.054144	306	2.10858	577	0.339844	3	0.988184	1	0.989166	0.843795	0.863237	1976	1469.56	21.4323	1503.77
RNA1509_1024	2432	0.476974	0.001724	0.070755	291	2.10379	252	0.420166	30	0.881919	0.958882	0.981536	0.67314	0.810972	2432	886.221	10.5014	736.82
RNA1509_1025	1935	0.404651	0.011494	-0.130208	203	2.56313	152	0.339355	0	0.996292	0.992248	0.987145	0.963888	0.987731	1935	1838.11	27.3752	1920.75
RNA1509_1026	620	0.445161	-0.07971	0.075581	81	2.65391	109	0.130615	0	0.99732	0.985484	0.988103	0.383986	0.395393	620	3643.12	169.336	11881.3
RNA1509_1027	1287	0.567988	0.017784	0.021583	222	2.13941	298	0.254639	4	0.991755	0.95338	0.985086	0.537401	0.576971	1287	4886.74	109.423	7677.54
RNA1509_1028	1621	0.499692	0.064198	0.020962	232	2.30226	396	0.293213	8	0.979944	0.998766	0.98579	0.699562	0.725065	1621	3276.18	58.2441	4086.64
RNA1509_1029	1330	0.518045	-0.033382	0.113885	226	2.53551	206	0.251465	23	0.975541	0.97594	0.984685	0.544532	0.580841	1330	2507.24	54.3264	3811.76
RNA1509_1030	3953	0.449026	0.000563	0.027548	433	2.17309	248	0.582275	1	0.976744	0.993929	0.943365	0.852672	0.931035	3953	430.064	3.13526	219.98
RNA1509_1031	572	0.531469	0	0.074627	81	2.00537	89	0.123535	0	0.995895	0.998252	0.98852	0.587567	0.597886	572	10223	515.05	36137.9
RNA1509_1032	1385	0.505415	0.011429	0.065693	180	2.03537	274	0.272949	21	0.868041	0.979061	0.980036	0.179746	0.215808	1385	428.953	8.92538	626.24
RNA1509_1033	804	0.473881	0.007874	0.115839	109	2.41501	184	0.156494	0	0.994059	1	0.987782	0.827862	0.843111	804	355.461	12.741	893.96
RNA1509_1034	5515	0.556845	0.014002	-0.028642	972	2.27404	1334	0.645508	1	0.993827	0.977516	0.985015	0.602867	0.630005	5515	4207.1	21.9839	1542.48
RNA1509_1035	595	0.544538	-0.018519	0.00369	90	2.04117	127	0.132813	10	0.99318	0.984874	0.98496	0.845977	0.878075	595	2524.27	122.26	8578.28
RNA1509_1036	912	0.514254	0.044776	0.020316	124	2.06064	128	0.197021	0	1	0.416667	0.871429	0.36216	0.997424	912	0	0	0
RNA1509_1037	882	0.442177	-0.005128	0.085366	75	1.73969	293	0.181641	6	0.992645	1	0.99053	0.76884	0.781942	882	1109.53	36.2526	2543.62
RNA1509_1038	9001	0.580269	-0.103197	0.0937	1933	2.57865	2737	0.710205	13	0.98511	0.985224	0.983698	0.790253	0.827723	9001	6639.95	21.2589	1491.61
RNA1509_1039	6378	0.579178	0.061722	0.181073	1178	2.21082	1665	0.628906	21	0.979602	0.996551	0.977533	0.778951	0.816263	6378	11195	50.5834	3549.12
RNA1509_1040	1648	0.489684	0.043371	0.02497	208	2.10936	440	0.322021	13	0.986138	0.992112	0.982658	0.694074	0.721947	1648	5123.92	89.6009	6286.75
RNA1509_1041	4681	0.402692	-0.036605	0.017883	490	2.58556	518	0.593506	1	0.987342	0.846187	0.983007	0.8057	0.981032	4681	129.366	0.796433	55.88
RNA1509_1042	1335	0.37603	-0.023904	-0.054022	102	2.16263	136	0.244629	12	0.984885	0.997004	0.984321	0.911215	0.942762	1335	461.771	9.9681	699.4
RNA1509_1043	815	0.530061	0.013889	0.075718	116	2.02671	196	0.168457	105	0.857068	0.960736	0.980055	0.377578	0.467882	815	1265.9	44.762	3140.67
RNA1509_1044	10265	0.563566	-0.06828	-0.085268	1827	2.25206	1759	0.807129	2	0.967001	0.970482	0.970652	0.497419	0.546065	10265	708.441	1.98889	139.55
RNA1509_1045	700	0.454286	-0.031447	-0.015707	86	2.38359	95	0.14624	6	0.97931	0.972857	0.987304	0.159371	0.169429	700	490.63	20.1987	1417.22
RNA1509_1046	2090	0.48756	-0.006869	0.043884	299	2.40741	518	0.379395	15	0.978596	0.97799	0.988313	0.346754	0.366597	2090	4698.33	64.7834	4545.47
RNA1509_1047	1042	0.463532	-0.10559	0.069767	139	2.51141	175	0.212158	2	0.993189	0.989443	0.981516	0.769158	0.797435	1042	3841.41	106.24	7454.25
RNA1509_1048	769	0.435631	0.026866	0.013825	78	2.13946	103	0.163818	0	0.971429	0.9987	0.979795	0.345868	0.363856	769	230.824	8.6501	606.93
RNA1509_1049	1768	0.511312	0.002212	0.043981	279	2.41441	336	0.332764	0	0.981595	0.744344	0.980417	0.569893	0.795567	1768	157.138	2.56133	179.71
RNA1509_1050	3045	0.538588	-0.035366	0.007829	488	2.2127	575	0.475586	0	0.993867	0.978325	0.987766	0.83381	0.868164	3045	3959.69	37.4749	2629.39
RNA1509_1051	3514	0.494308	0.038572	0.0861	497	2.31881	869	0.506836	19	0.98291	0.998862	0.980536	0.514932	0.534893	3514	4318.07	35.4124	2484.67
RNA1509_1052	967	0.450879	0.03211	-0.077213	116	2.36276	87	0.202881	7	0.777778	0.971044	0.974327	0.701599	0.953432	967	36.2351	1.07987	75.77
RNA1509_1053	1404	0.564103	0.010101	0.140523	261	2.33702	228	0.265381	3	0.979528	0.782764	0.976481	0.63021	0.841733	1404	234.882	4.82114	338.27
RNA1509_1054	716	0.562849	-0.002481	0.086262	134	2.36304	150	0.1521	2	0.990661	0.977654	0.990181	0.881586	0.919263	716	992.416	39.9437	2802.6
RNA1509_1055	13190	0.655421	0.066744	0.157756	3279	2.32517	4239	0.702148	12	0.983491	0.991812	0.980426	0.943858	0.986943	13190	7697.4	16.8177	1180
RNA1509_1056	2988	0.596386	-0.022447	-0.044776	521	1.96192	879	0.420898	3	0.983586	0.999665	0.979849	0.924291	0.959362	2988	4246.33	40.9544	2873.52
RNA1509_1057	2575	0.60466	-0.014772	0.10609	529	2.24807	347	0.391602	4	0.988839	0.986408	0.977044	0.890546	0.934459	2575	3737.1	41.8239	2934.53
RNA1509_1058	966	0.522774	-0.089109	0.0282	145	2.21455	164	0.19873	8	0.984801	0.918219	0.987608	0.195258	0.21864	966	1536.87	45.8486	3216.93
RNA1509_1059	3476	0.451381	-0.004461	-0.092816	481	2.71674	410	0.498047	3	0.990397	0.999137	0.977256	0.748406	0.773918	3476	2012.96	16.6887	1170.95
RNA1509_1060	593	0.424958	0.134921	0.020528	62	2.35876	63	0.128906	0	0.827586	0.979764	0.973377	0.590469	0.748137	593	41.659	2.02452	142.05
RNA1509_1061	4694	0.579037	-0.002208	0.058704	815	2.0714	1383	0.593262	0	0.994529	1	0.984543	0.857949	0.876213	4694	7163.31	43.9782	3085.69
RNA1509_1062	570	0.450877	0.027237	0.13099	78	2.69455	131	0.11792	0	0.961538	1	0.946154	0.579506	0.636985	570	15.3784	0.777504	54.55
RNA1509_1063	5302	0.507733	-0.036404	0.059004	719	2.10695	1620	0.643311	4	0.982069	0.99868	0.981058	0.951341	0.98872	5302	6112.22	33.222	2330.99
RNA1509_1064	1649	0.52456	-0.040462	0.086735	280	2.4724	406	0.302246	8	0.98147	0.995755	0.972948	0.831069	0.874013	1649	3314.45	57.924	4064.17
RNA1509_1065	1121	0.470116	-0.066414	-0.016835	138	2.23791	163	0.220459	1	0.995759	0.993756	0.984558	0.539297	0.553545	1121	2646.58	68.0371	4773.76
RNA1509_1066	853	0.514654	-0.056948	0.062802	117	2.07815	198	0.173096	137	0.982617	0.981243	0.989193	0.679331	0.712262	853	26422	892.656	62632.2
RNA1509_1067	931	0.564984	-0.129278	0.17037	175	2.3955	230	0.174316	0	0.995733	0.935553	0.986228	0.823805	0.896677	931	517.624	16.0225	1124.21
RNA1509_1068	595	0.384874	0.10917	0.098361	52	2.38845	127	0.128174	2	0.869565	0.97479	0.932104	0.699801	0.885721	595	48.2884	2.3388	164.1
RNA1509_1069	1076	0.481413	-0.027027	0.207885	132	2.11887	308	0.19873	6	0.974167	0.999071	0.960172	0.477665	0.511146	1076	2814.23	75.3729	5288.45
RNA1509_1070	924	0.417749	0.015544	-0.011152	79	1.96015	94	0.18042	0	0.956522	0.954545	0.978571	0.880195	0.985134	924	23.8123	0.742672	52.11
RNA1509_1071	4907	0.486652	0.131491	0.223501	597	2.09101	1234	0.539795	0	0.993814	0.993479	0.980115	0.749193	0.774199	4907	816.692	4.79633	336.53
RNA1509_1072	7022	0.560524	-0.028455	0.123137	1144	2.07581	2191	0.703613	0	0.931034	0.525634	0.992118	0.484051	0.996963	7022	22.36	0.091765	6.44
RNA1509_1073	1450	0.493103	-0.062937	-0.063946	191	2.17557	219	0.280762	8	0.986837	0.993793	0.986527	0.43671	0.45138	1450	2718.3	54.0252	3790.62
RNA1509_1074	669	0.470852	0.034921	0.073446	97	2.61919	129	0.143799	1	0.995444	0.982063	0.987302	0.823189	0.852891	669	1108.86	47.7661	3351.44
RNA1509_1075	4140	0.518116	0.007925	0.004511	640	2.30363	984	0.557373	3	0.989684	0.975121	0.981723	0.851222	0.89846	4140	1649.56	11.4825	805.65
RNA1509_1076	1303	0.366846	0	-0.032727	104	2.37237	180	0.242188	5	0.986557	0.993093	0.976672	0.791116	0.82676	1303	3319.48	73.4163	5151.18
RNA1509_1077	1462	0.573187	0.01432	0.141026	236	1.96571	462	0.263184	65	0.971931	1	0.989936	0.62651	0.651157	1462	3921.32	77.2951	5423.33
RNA1509_1078	2276	0.481107	-0.017352	-0.068586	308	2.3393	471	0.394775	14	0.985567	0.99297	0.978547	0.78429	0.818979	2276	5373.66	68.0401	4773.96
RNA1509_1079	2988	0.535475	-0.035	0.067723	485	2.26712	796	0.456543	0	0.989906	0.98996	0.981772	0.91259	0.948535	2988	3073.03	29.6383	2079.54
RNA1509_1080	1212	0.411716	0.146293	0.45021	101	2.00945	305	0.171875	5	0.879391	0.988449	0.92931	0.492787	0.610046	1212	2515.81	59.8193	4197.17
RNA1509_1081	2402	0.524979	-0.030928	0.078002	367	2.21965	680	0.402588	6	0.989392	0.990841	0.986884	0.751132	0.776387	2402	3771.79	45.2525	3175.09
RNA1509_1082	779	0.449294	-0.034286	0.044289	88	2.24107	113	0.160156	0	0.666667	0.428755	0.92381	0.1712	0.648342	779	5.22331	0.19323	13.56
RNA1509_1083	1643	0.427876	0.018492	-0.014894	153	2.03529	174	0.309814	1	0.995305	1	0.979498	0.863596	0.885831	1643	1059.58	18.5851	1304
RNA1509_1084	1786	0.489922	-0.024	0.007684	249	2.32474	403	0.338379	10	0.984539	0.994961	0.979589	0.911317	0.9497	1786	3675.15	59.3008	4160.78
RNA1509_1085	1043	0.395973	0.118644	-0.396825	73	1.81102	118	0.150391	1	0.459016	0.881112	0.890391	0.048178	0.133786	1043	417.983	11.5489	810.32
RNA1509_1086	1545	0.493851	-0.017038	0.094629	195	2.07062	408	0.303955	13	0.980136	0.93657	0.989729	0.663991	0.730835	1545	1913.47	35.6911	2504.23
RNA1509_1087	4340	0.479954	0.055209	0.100576	529	2.12301	1336	0.560547	0	0.992678	0.999539	0.983202	0.935515	0.958958	4340	3691.11	24.5095	1719.68
RNA1509_1088	1288	0.620342	0.061327	0.161554	244	1.97655	429	0.199951	2	0.95771	1	0.989193	0.865673	0.913774	1288	1730.21	38.7123	2716.21
RNA1509_1089	518	0.361004	-0.058824	-0.117825	41	2.43779	50	0.107666	0	0.909091	0.876448	0.96446	0.702632	0.914346	518	28.9499	1.61059	113.01
RNA1509_1090	584	0.40411	0.127119	0.126437	55	2.3447	140	0.12207	81	0.700413	0.986301	0.98777	0.449014	0.658022	584	558.672	27.5684	1934.31
RNA1509_1091	8169	0.401273	0	-0.103251	695	2.11347	798	0.763916	0	1	0.456237	0.961524	0.437392	0.997058	8169	27.1541	0.095793	6.72
RNA1509_1092	2641	0.486179	-0.031153	0.084746	356	2.28334	673	0.440918	0	0.994665	0.996214	0.986209	0.886568	0.907222	2641	1912.77	20.8719	1464.45
RNA1509_1093	564	0.423759	0.020921	0.083077	62	2.44977	123	0.122314	0	1	1	0.985613	0.825023	0.837066	564	51.922	2.65302	186.15
RNA1509_1094	2840	0.52993	0.016611	0.117603	459	2.3027	732	0.462402	7	0.991842	0.982394	0.986695	0.717442	0.746234	2840	4415.13	44.8015	3143.45
RNA1509_1095	7775	0.604759	-0.065929	0.088838	1410	1.99208	2405	0.631836	4	0.989827	0.996527	0.982862	0.868193	0.89552	7775	2557.79	9.48051	665.19
RNA1509_1096	1155	0.571429	-0.012121	0.006061	238	2.52461	317	0.216309	3	0.99263	0.993939	0.981016	0.320006	0.330624	1155	4788.44	119.476	8382.88
RNA1509_1097	2397	0.506049	-0.040396	0.140203	368	2.40195	588	0.40332	15	0.981859	0.986233	0.98453	0.916228	0.96105	2397	3682.98	44.2791	3106.79
RNA1509_1098	674	0.416914	-0.010676	0.109415	67	2.28787	94	0.141602	0	0.993321	0.974777	0.985009	0.215368	0.225812	674	1333.77	57.0278	4001.31
RNA1509_1099	1150	0.448696	0.042636	-0.047319	143	2.47505	150	0.232666	0	1	0.525217	0.994388	0.517001	0.989912	1150	7.4426	0.186506	13.09
RNA1509_1100	1831	0.649372	0.172414	0.267913	399	2.13041	529	0.248291	31	0.975601	0.989077	0.983842	0.767771	0.808731	1831	5646.49	88.8705	6235.5
RNA1509_1101	2541	0.45061	0.035808	-0.037249	304	2.35985	426	0.424805	2	0.987461	0.923259	0.986035	0.691298	0.769006	2541	859.163	9.74402	683.68
RNA1509_1102	2393	0.513163	-0.071661	0.04206	344	2.19483	535	0.404053	0	0.995953	0.996657	0.983709	0.762279	0.780662	2393	3105.38	37.3972	2623.94
RNA1509_1103	1470	0.52381	0.038961	0.08	223	2.21493	217	0.283936	1	0.966173	0.922449	0.985832	0.583179	0.663746	1470	370.638	7.26607	509.82
RNA1509_1104	2398	0.592577	0.000704	0.103378	420	1.99513	679	0.351318	0	0.990246	0.996664	0.987409	0.873757	0.896606	2398	4617.57	55.4922	3893.55
RNA1509_1105	811	0.346486	-0.117438	0.260377	43	1.7913	45	0.15918	0	0	0	1	0.01	0.997424	811	0	0	0
RNA1509_1106	7317	0.524395	-0.048736	0.017816	1206	2.4032	1580	0.764648	9	0.984144	0.965013	0.981524	0.600444	0.644139	7317	5023.73	19.7861	1388.27
RNA1509_1107	662	0.453172	0.06	-0.093923	66	1.94888	87	0.131104	6	0.987884	0.877644	0.979852	0.057743	0.067969	662	458.781	19.9717	1401.29
RNA1509_1108	2645	0.50775	-0.040953	0.066052	378	2.22103	751	0.446289	1	0.993907	0.977316	0.978912	0.833237	0.876283	2645	1414.37	15.4101	1081.23
RNA1509_1109	10958	0.564063	-0.031548	0.05673	1930	2.21648	3337	0.81543	54	0.974894	0.999817	0.984761	0.923564	0.962184	10958	13094.4	34.4366	2416.21
RNA1509_1110	1293	0.565352	0.012312	0.177936	248	2.40072	228	0.240967	16	0.983064	0.820572	0.978754	0.178885	0.22657	1293	2243	49.9917	3507.61
RNA1509_1111	673	0.344725	-0.008621	0.034014	44	2.20082	41	0.135254	0	0	0.144131	0.990476	0.01	0.993667	673	0	0	0
RNA1509_1112	598	0.585284	0.062857	0.096774	107	2.09763	116	0.12793	4	0.987654	0.983278	0.990532	0.755772	0.785672	598	1596.66	76.9448	5398.74
RNA1509_1113	4271	0.563568	-0.047777	-0.06867	812	2.39986	887	0.545898	2	0.985414	0.999766	0.979473	0.851322	0.882235	4271	4631.18	31.2485	2192.52
RNA1509_1114	507	0.364892	-0.589189	-0.024845	15	1.36144	87	0.075195	0	0.677647	1	0.915803	0.018265	0.029432	507	464.436	26.3989	1852.25
RNA1509_1115	1727	0.530979	0.001091	0.074074	259	2.12772	457	0.324707	0	0.996587	1	0.989758	0.909179	0.921733	1727	288.535	4.81474	337.82
RNA1509_1116	1468	0.476839	-0.088571	0.135417	222	2.68141	284	0.216553	4	0.993914	0.985014	0.986986	0.20221	0.209267	1468	1137.77	22.3356	1567.15
RNA1509_1117	951	0.294427	-0.178571	-0.04918	47	2.35557	33	0.172119	0	0.982788	1	0.9861	0.843995	0.870881	951	484.032	14.6677	1029.14
RNA1509_1118	1256	0.574841	-0.108033	0.074906	244	2.37938	329	0.203125	2	0.781145	0.991242	0.927666	0.496385	0.69106	1256	459.891	10.5519	740.37
RNA1509_1119	881	0.482406	0.124706	0.47807	104	2.0611	263	0.158447	1	0.982376	0.988649	0.98771	0.817648	0.852348	881	1311.46	42.8989	3009.96
RNA1509_1120	2999	0.490163	-0.023129	-0.049052	379	2.1051	684	0.498291	1	0.993471	0.984328	0.980128	0.439744	0.458799	2999	3274.49	31.4655	2207.74
RNA1509_1121	897	0.519509	0.051502	0.160093	119	1.97143	236	0.175537	0	0.995417	0.985507	0.987703	0.116592	0.120331	897	3248.83	104.376	7323.45
RNA1509_1122	504	0.482143	-0.053498	0.042146	57	1.95163	68	0.109375	1	0.166667	0.507937	0.762857	0.061105	0.946191	504	9.43476	0.53947	37.85
RNA1509_1123	724	0.563536	0.044118	0.297468	140	2.44035	182	0.140869	1	0.989529	1	0.982395	0.797667	0.820554	724	172.722	6.87506	482.38
RNA1509_1124	513	0.473684	0.004115	0.007407	57	1.98083	59	0.113037	0	0.993103	1	0.90894	0.681773	0.755284	513	140.938	7.91733	555.51
RNA1509_1125	2264	0.506625	0.039233	-0.031334	333	2.29574	314	0.39917	28	0.975837	0.977915	0.986312	0.065771	0.069879	2264	4346.57	55.3271	3881.96
RNA1509_1126	3536	0.528563	0.135367	0.220156	566	2.33454	1073	0.465332	7	0.963062	0.996324	0.978292	0.801341	0.853679	3536	3170.26	25.8374	1812.86
RNA1509_1127	2013	0.474913	0.020921	0.057711	270	2.37981	419	0.361572	2	0.994177	0.995032	0.987635	0.890277	0.91123	2013	3247.85	46.4964	3262.37
RNA1509_1128	1277	0.503524	-0.010886	0.025237	187	2.31059	225	0.25708	4	0.982667	0.980423	0.981947	0.133771	0.141402	1277	335.42	7.56946	531.1
RNA1509_1129	900	0.378889	-0.032258	-0.148479	70	2.16942	39	0.17334	0	1	0.873333	0.986523	0.782737	0.908508	900	18.7441	0.600191	42.11
RNA1509_1130	10973	0.640026	0.025772	0.198987	2572	2.29034	3568	0.683105	4	0.992055	0.992983	0.979597	0.950088	0.984552	10973	5316.03	13.9614	979.59
RNA1509_1131	640	0.464063	-0.043771	0.119534	85	2.4716	127	0.137207	2	0.996289	0.990625	0.991296	0.379509	0.387904	640	3078.14	138.604	9725
RNA1509_1132	1026	0.465887	-0.041841	0.171533	130	2.33914	186	0.196777	18	0.993057	0.996101	0.990986	0.088043	0.089815	1026	1775.06	49.8577	3498.22
RNA1509_1133	1024	0.432617	-0.006772	0.07401	101	2.10811	133	0.209717	3	0.994232	0.910156	0.981465	0.199593	0.224733	1024	1979.87	55.7192	3909.47
RNA1509_1134	8185	0.626878	-0.091015	0.008513	1707	2.14053	2392	0.65332	0	0.990671	0.995968	0.982433	0.918375	0.94742	8185	1791.68	6.30826	442.61
RNA1509_1135	728	0.425824	-0.032258	0.186603	77	2.33567	149	0.152588	0	0.991585	1	0.985102	0.677675	0.693762	728	742.983	29.4113	2063.61
RNA1509_1136	1431	0.496855	-0.026723	-0.008333	202	2.28887	272	0.267822	12	0.986633	0.781272	0.978981	0.223858	0.296648	1431	2871.74	57.8326	4057.76
RNA1509_1137	627	0.46571	0.013699	0.158209	76	2.23592	87	0.135498	3	0.993021	0.977671	0.985798	0.245246	0.256249	627	2226.4	102.33	7179.87
RNA1509_1138	2126	0.505174	-0.061453	0.057034	303	2.24234	420	0.37793	12	0.984426	0.944497	0.979437	0.739491	0.812031	2126	5840.56	79.1696	5554.85
RNA1509_1139	5174	0.48879	0.019375	-0.027599	707	2.28861	1087	0.649414	13	0.983804	0.99942	0.981155	0.908261	0.941492	5174	4729.29	26.3413	1848.21
RNA1509_1140	421	0.446556	0.202128	0.090129	42	2.08637	64	0.093506	5	0.822785	0.817102	0.951183	0.030852	0.048246	421	69.6827	4.7699	334.68
RNA1509_1141	1660	0.559036	-0.112069	0.019126	314	2.45183	310	0.294922	11	0.98193	1	0.977705	0.795727	0.82885	1660	3127.5	54.2945	3809.52
RNA1509_1142	1416	0.513418	-0.081155	0.062409	210	2.26539	317	0.276123	0	0.99381	0.972458	0.990544	0.360753	0.376844	1416	3256.82	66.2824	4650.63
RNA1509_1143	869	0.573072	-0.056225	0.148248	147	2.06687	219	0.17041	0	0.993933	0.943613	0.985566	0.524695	0.567636	869	457.231	15.1629	1063.89
RNA1509_1144	412	0.587379	-0.041322	0.129412	73	2.05775	128	0.091797	82	0.51105	0.997573	0.976494	0.409677	0.822933	412	374.29	26.1805	1836.93
RNA1509_1145	697	0.467719	-0.06135	0.008086	98	2.5806	75	0.1521	0	0.997709	0.989957	0.989877	0.726647	0.743228	697	7156.41	295.889	20760.8
RNA1509_1146	803	0.552927	-0.045045	0.02507	159	2.59591	159	0.166992	1	0.996241	0.816936	0.983536	0.216496	0.270462	803	107.45	3.85617	270.57
RNA1509_1147	2445	0.606953	-0.078167	0.05307	489	2.18495	631	0.367188	3	0.986685	0.997546	0.976445	0.871203	0.906484	2445	1044.76	12.3141	864.01
RNA1509_1148	3527	0.52736	0.030108	0.089382	506	2.0653	934	0.479492	7	0.989899	0.953502	0.985255	0.596084	0.640983	3527	3080.41	25.1692	1765.97
RNA1509_1149	2246	0.469724	-0.03128	-0.042821	289	2.33501	389	0.397217	45	0.97775	0.992876	0.986715	0.812724	0.848455	2246	10834.4	139.016	9753.85
RNA1509_1150	856	0.442757	-0.007916	0.014675	85	2.02629	148	0.180908	0	1	0.524533	0.991837	0.517912	0.995504	856	0	0	0
RNA1509_1151	2965	0.499494	0.004727	0.057951	393	2.12509	323	0.483154	19	0.97847	0.978752	0.982492	0.819734	0.871212	2965	2958.27	28.7528	2017.41
RNA1509_1152	1036	0.644788	-0.080838	-0.059783	204	1.90697	314	0.187012	25	0.986859	0.995174	0.987849	0.692479	0.713776	1036	16691.7	464.31	32577.8
RNA1509_1153	800	0.50875	-0.184275	-0.022901	137	2.73959	180	0.149658	0	0.991654	0.98125	0.986763	0.177839	0.185214	800	17696.1	637.464	44726.9
RNA1509_1154	576	0.550347	0.015773	0.227799	117	2.68323	125	0.119873	0	0.993086	0.989583	0.98903	0.615983	0.633753	576	1882.14	94.1667	6607.1
RNA1509_1155	207	0.405797	-0.309524	0.463415	2	0.259561	68	0.009521	0	0.566243	0.990338	0.940826	0.428785	0.812725	207	676.95	94.244	6612.53
RNA1509_1156	3666	0.536007	0.002545	0.047619	484	1.83813	1222	0.515381	0	0.993964	1	0.975159	0.929517	0.958984	3666	10604.1	83.3581	5848.74
RNA1509_1157	8118	0.552353	0.103479	0.205283	1413	2.30672	2327	0.715088	32	0.977716	0.993841	0.983515	0.73332	0.767332	8118	6505.56	23.0942	1620.38
RNA1509_1158	3251	0.481698	-0.034483	-0.050445	410	2.17668	476	0.484863	14	0.979857	0.997847	0.975742	0.915238	0.95934	3251	4936.11	43.7558	3070.08
RNA1509_1159	1013	0.439289	0.020225	0.06338	120	2.45645	174	0.213623	2	0.991651	1	0.989703	0.881637	0.898309	1013	455.904	12.9697	910.01
RNA1509_1160	3747	0.598345	0.035682	0.023256	717	2.14065	871	0.484131	0	0.97807	0.978383	0.979894	0.916288	0.977179	3747	51.6845	0.397506	27.89
RNA1509_1161	752	0.575798	0.062356	0.23511	143	2.30319	201	0.148193	9	0.980995	1	0.98686	0.673427	0.695613	752	1334.06	51.1239	3587.06
RNA1509_1162	2721	0.4491	-0.144026	-0.032688	331	2.46364	377	0.419434	0	0.997473	0.995957	0.985098	0.93436	0.954757	2721	1161.42	12.3006	863.06
RNA1509_1163	1356	0.466077	-0.047468	0.08011	157	2.1368	288	0.275635	0	0.994071	0.941003	0.986183	0.541138	0.5866	1356	342.366	7.27609	510.52
RNA1509_1164	557	0.594255	-0.057402	0.088496	100	2.04029	185	0.118164	10	0.975795	1	0.983199	0.613623	0.63959	557	853.744	44.1712	3099.23
RNA1509_1165	1831	0.570726	-0.01244	-0.048346	324	2.17334	373	0.315186	1	0.919717	0.995085	0.958994	0.797328	0.908462	1831	5478.26	86.2227	6049.72
RNA1509_1166	656	0.435976	-0.111888	0.054054	61	1.98168	109	0.141113	6	0.981791	0.990854	0.985176	0.647509	0.675622	656	492.963	21.656	1519.47
RNA1509_1167	742	0.521563	-0.01292	0.115493	130	2.57666	138	0.156982	4	0.981395	0.985175	0.988535	0.633472	0.662793	742	865.76	33.6249	2359.25
RNA1509_1168	2700	0.564074	0.004596	-0.046729	481	2.23964	539	0.425049	12	0.975384	0.961852	0.985809	0.233776	0.252769	2700	3667.05	39.14	2746.21
RNA1509_1169	3805	0.597635	0.014072	0.098628	737	2.16964	1098	0.522217	0	0.995202	0.998949	0.984684	0.870163	0.888892	3805	5070.49	38.4028	2694.49
RNA1509_1170	1874	0.501067	-0.018104	-0.035294	280	2.38122	372	0.349121	0	0.993139	0.995731	0.982085	0.891625	0.918081	1874	1085.38	16.691	1171.1
RNA1509_1171	1146	0.547993	0.031847	-0.061776	213	2.47825	209	0.197266	2	0.986631	0.993019	0.984795	0.700441	0.725961	1146	1045.11	26.2811	1843.99
RNA1509_1172	2227	0.530759	0.05753	0.232536	371	2.37333	555	0.352295	3	0.994671	0.996408	0.989727	0.915696	0.933511	2227	3732.02	48.2937	3388.48
RNA1509_1173	552	0.476449	0.087452	0.017301	79	2.54126	92	0.119629	12	0.979099	0.985507	0.960827	0.528912	0.570495	552	1363.09	71.1626	4993.06
RNA1509_1174	2529	0.410834	-0.020212	-0.107383	250	2.34366	330	0.410645	0	0.994881	0.915777	0.981612	0.379446	0.424277	2529	1168.55	13.3157	934.29
RNA1509_1175	475	0.570526	-0.121771	0.607843	71	1.8645	158	0.06543	0	0.680921	0.837895	0.973664	0.127896	0.23023	475	852.507	51.7215	3628.99
RNA1509_1176	343	0.588921	-0.009901	0.574468	94	3.16098	114	0.025391	0	0.571749	1	0.925423	0.388035	0.733374	343	877.477	73.724	5172.77
RNA1509_1177	5770	0.563432	-0.04091	-0.006749	992	2.16991	1562	0.646973	20	0.983306	0.990988	0.985163	0.744946	0.775997	5770	8823.61	44.0694	3092.09
RNA1509_1178	2333	0.484355	0.021239	-0.012469	324	2.36897	548	0.360107	4	0.975942	0.993142	0.983799	0.584971	0.613469	2333	2299.09	28.3994	1992.61
RNA1509_1179	1537	0.52635	0.001236	0.082418	241	2.26389	461	0.278809	12	0.985168	0.990241	0.990609	0.914883	0.9467	1537	2296.7	43.0624	3021.42
RNA1509_1180	2307	0.602514	-0.018705	0.10578	466	2.22647	497	0.364258	5	0.979828	0.95622	0.979311	0.714547	0.778757	2307	2343.61	29.2755	2054.09
RNA1509_1181	1091	0.519707	-0.026455	0.122137	170	2.30925	282	0.217285	31	0.983011	1	0.989752	0.797035	0.819205	1091	6505.12	171.83	12056.2
RNA1509_1182	635	0.433071	-0.010909	0.005556	68	2.28417	148	0.140381	0	1	0.990551	0.989954	0.821358	0.837607	635	519.586	23.5804	1654.49
RNA1509_1183	4343	0.496661	-0.024571	-0.004575	619	2.31261	800	0.5979	1	0.970247	0.998388	0.97489	0.9374	0.992631	4343	945.053	6.27095	439.99
RNA1509_1184	3329	0.480324	-0.000625	-0.02659	436	2.27072	790	0.512695	19	0.983037	0.979874	0.979904	0.506811	0.536936	3329	5375.9	46.5377	3265.27
RNA1509_1185	655	0.535878	-0.071225	0.197368	130	2.77868	151	0.137939	0	1	1	0.980952	0.677985	0.69115	655	53.8805	2.37059	166.33
RNA1509_1186	2619	0.495609	0.004622	0.024981	359	2.23229	522	0.451172	2	0.98949	0.932799	0.983762	0.272535	0.300146	2619	3517.2	38.7016	2715.46
RNA1509_1187	932	0.574034	0.065421	0.103275	186	2.43301	260	0.188477	0	0.996236	0.997854	0.989957	0.868643	0.882665	932	1963.8	60.7225	4260.52
RNA1509_1188	455	0.487912	0.027027	0.098712	57	2.10648	100	0.10083	0	0.99789	0.98022	0.959801	0.522482	0.556524	455	545.222	34.5326	2422.94
RNA1509_1189	2568	0.506231	-0.033846	-0.077287	387	2.35493	383	0.432373	2	0.991158	0.911994	0.983788	0.040132	0.045129	2568	2140.3	24.0186	1685.24
RNA1509_1190	837	0.53405	0.10962	0.061538	149	2.52701	161	0.173828	12	0.984982	0.998805	0.985181	0.365046	0.376637	837	3335.04	114.827	8056.69
RNA1509_1191	3183	0.493245	-0.08535	-0.081215	420	2.18535	386	0.470215	0	0.991079	0.994659	0.974229	0.904005	0.941298	3183	2564.89	23.222	1629.35
RNA1509_1192	7482	0.528335	0.026056	0.115897	1110	2.12737	2151	0.742676	31	0.977455	0.993718	0.983495	0.617256	0.64615	7482	7165.1	27.5976	1936.36
RNA1509_1193	3267	0.530762	-0.019608	-0.022831	518	2.2522	862	0.493652	6	0.981086	0.993878	0.985458	0.763008	0.794055	3267	4227.89	37.2942	2616.71
RNA1509_1194	2154	0.495357	-0.010309	0.074517	279	2.11168	507	0.380371	10	0.990122	0.997214	0.979571	0.806115	0.833458	2154	2797.79	37.4315	2626.34
RNA1509_1195	1556	0.611825	0.014706	0.125828	314	2.15685	482	0.273926	10	0.983112	0.994859	0.982798	0.836762	0.87051	1556	1960.59	36.3115	2547.76
RNA1509_1196	1673	0.579199	-0.081527	0.130682	318	2.28156	455	0.255615	4	0.936224	0.997011	0.975148	0.857683	0.942272	1673	3334.93	57.4458	4030.62
RNA1509_1197	737	0.56038	0.050847	0.277778	142	2.46059	180	0.14502	1	0.99549	0.994573	0.989853	0.727439	0.742254	737	2591.46	101.331	7109.81
RNA1509_1198	2173	0.401749	0.040092	-0.012308	200	2.28465	229	0.358398	4	0.988293	0.995398	0.983496	0.491718	0.508231	2173	2220.48	29.4479	2066.18
RNA1509_1199	964	0.516598	0.040161	0.051502	153	2.38271	213	0.195313	78	0.977683	0.998963	0.988735	0.801737	0.830242	964	12844.4	383.974	26941.3
RNA1509_1200	1570	0.33949	0.043152	-0.060752	118	2.61334	55	0.26709	2	0.989826	0.98535	0.965461	0.213459	0.226689	1570	1467.19	26.9311	1889.59
RNA1509_1201	1750	0.472571	0.047158	0.046587	211	2.16439	447	0.32959	1	0.993909	0.991429	0.990651	0.57692	0.590999	1750	4033.74	66.4259	4660.7
RNA1509_1202	1412	0.601983	-0.065882	0.156584	284	2.22979	369	0.246338	0	0.998214	0.98017	0.990308	0.784524	0.809675	1412	443.998	9.06177	635.81
RNA1509_1203	2727	0.491016	0.136669	0.269452	346	2.14511	769	0.403809	23	0.975282	0.993766	0.987272	0.534775	0.558882	2727	3536.88	37.3769	2622.51
RNA1509_1204	838	0.453461	-0.005263	0	100	2.32139	63	0.177734	0	1	0.813842	0.977031	0.366112	0.460432	838	17.6302	0.60629	42.54
RNA1509_1205	3887	0.575765	0.017873	0.027289	703	2.18297	1159	0.537842	0	0.985667	0.996141	0.98165	0.846135	0.877874	3887	3086	22.8796	1605.32
RNA1509_1206	6334	0.480265	-0.064431	-0.074727	873	2.40016	1358	0.69751	4	0.990156	0.998737	0.980107	0.879519	0.907438	6334	3144.36	14.3061	1003.77
RNA1509_1207	797	0.457967	-0.057534	0.060185	110	2.64098	121	0.168945	1	0.994831	0.987453	0.985509	0.62876	0.64947	797	1518.33	54.9002	3852.02
RNA1509_1208	995	0.477387	0.027368	0	150	2.64797	108	0.203857	0	0.992228	0.846231	0.983668	0.776739	0.940429	995	109.159	3.16158	221.83
RNA1509_1209	737	0.535957	-0.098734	0.070175	106	2.02252	156	0.158691	58	0.800948	0.998643	0.987271	0.718115	0.909375	737	598.333	23.3961	1641.56
RNA1509_1210	900	0.484444	0.018349	0.034483	124	2.34908	109	0.191162	61	0.952729	0.96	0.986602	0.372746	0.413076	900	3620.58	115.932	8134.24
RNA1509_1211	1336	0.532934	-0.033708	0.092949	202	2.13183	396	0.268799	2	0.993635	0.990269	0.987805	0.901466	0.927466	1336	2347.38	50.6342	3552.7
RNA1509_1212	1914	0.38767	0.002695	-0.018771	154	2.1415	251	0.328857	15	0.988176	0.978056	0.982913	0.122555	0.129008	1914	9430.7	141.994	9962.84
RNA1509_1213	497	0.396378	-0.137056	0.086667	54	2.81912	43	0.108643	0	1	0.955734	0.971164	0.470208	0.506594	497	49.8066	2.888	202.63
RNA1509_1214	737	0.381275	0.003559	0.070175	48	1.7921	131	0.150391	2	0.785714	0.998643	0.932535	0.664743	0.908477	737	194.956	7.62316	534.87
RNA1509_1215	1055	0.363981	0.109375	-0.230999	53	1.53516	60	0.169922	22	0.964969	1	0.97012	0.711414	0.759948	1055	3771.8	103.03	7228.99
RNA1509_1216	8033	0.534047	0.008392	0.08202	1148	2.00445	2662	0.738037	12	0.987739	0.999876	0.986119	0.867948	0.891202	8033	9336.08	33.493	2350
RNA1509_1217	999	0.453453	0.041943	0.18315	119	2.32135	179	0.196289	2	0.973535	0.990991	0.963892	0.748227	0.804607	999	1614.45	46.5723	3267.69
RNA1509_1218	5453	0.458463	-0.0176	0.004402	672	2.34595	1325	0.663086	5	0.979622	0.998533	0.985803	0.837958	0.868983	5453	708.902	3.74643	262.86
RNA1509_1219	3889	0.517357	0.035785	0.09643	573	2.20472	1014	0.512939	2	0.985193	0.989457	0.981791	0.303333	0.316944	3889	1900.52	14.0832	988.13
RNA1509_1220	4435	0.503495	-0.012987	0.061762	639	2.27379	1173	0.596191	0	0.994012	0.981511	0.983913	0.889321	0.926436	4435	1955.7	12.7079	891.64
RNA1509_1221	1680	0.519643	-0.024055	0.060719	256	2.25856	392	0.305908	5	0.986928	0.96131	0.986969	0.783742	0.836991	1680	2060.9	35.3521	2480.44
RNA1509_1222	9361	0.517359	0.058848	0.147853	1473	2.35973	3120	0.793701	2	0.985268	1	0.98637	0.94877	0.976263	9361	2198.12	6.767	474.8
RNA1509_1223	2186	0.49817	-0.112948	-0.130356	262	1.95673	476	0.394775	1	0.994097	0.961116	0.987699	0.305107	0.323313	2186	5119.36	67.4889	4735.29
RNA1509_1224	2146	0.491146	-0.047438	-0.09707	351	2.71828	278	0.357422	2	0.989176	0.951538	0.978615	0.306344	0.332582	2146	900.361	12.0908	848.34
RNA1509_1225	1809	0.44555	0	0.036889	230	2.56187	297	0.329346	9	0.970672	0.99613	0.9751	0.631149	0.669413	1809	3348.83	53.3483	3743.14
RNA1509_1226	1916	0.480689	-0.096634	-0.053266	254	2.31657	366	0.326172	0	0.99144	0.992171	0.980096	0.933579	0.968344	1916	6843.99	102.939	7222.62
RNA1509_1227	803	0.460772	-0.102703	0.030023	81	1.92071	153	0.138428	0	0.982353	0.997509	0.985975	0.791078	0.818783	803	616.26	22.1165	1551.78
RNA1509_1228	1156	0.413495	-0.037657	0.017699	109	2.20905	115	0.226318	1	0.994293	1	0.986671	0.906019	0.923529	1156	6620.08	165.034	11579.4
RNA1509_1229	1360	0.404412	-0.003636	-0.061728	120	2.15804	154	0.255859	18	0.991027	0.958824	0.97428	0.540736	0.584087	1360	8147.06	172.635	12112.8
RNA1509_1230	3305	0.514977	0.075206	0.16781	492	2.25809	989	0.478271	26	0.978932	0.992738	0.985306	0.750365	0.783636	3305	5432.42	47.3685	3323.56
RNA1509_1231	1142	0.530648	0.079208	0.123134	193	2.41586	274	0.226074	9	0.989726	0.994746	0.984082	0.243757	0.251593	1142	3190.49	80.5116	5649.01
RNA1509_1232	3152	0.482234	0.046053	0.014706	399	2.182	478	0.496582	23	0.978992	0.999048	0.979507	0.075494	0.078802	3152	5679.87	51.9301	3643.62
RNA1509_1233	4870	0.461807	-0.077812	-0.09195	654	2.53411	547	0.631836	0	0.992494	0.965708	0.980525	0.76288	0.811752	4870	2578.61	15.2589	1070.63
RNA1509_1234	604	0.493377	0.040268	-0.052288	89	2.42527	89	0.130127	5	0.538462	0.817881	0.969605	0.343828	0.805197	604	27.783	1.32559	93.01
RNA1509_1235	2421	0.477489	0.020761	0.081423	317	2.29819	649	0.416016	1	0.994743	0.895911	0.987394	0.589759	0.670206	2421	1656.72	19.7207	1383.68
RNA1509_1236	376	0.50266	0.026455	0.048128	45	1.89601	89	0.082764	6	0.988593	1	0.989592	0.277041	0.283185	376	113.887	8.72878	612.45
RNA1509_1237	4461	0.597848	-0.018373	0.071349	851	2.13561	1293	0.55127	3	0.989612	0.995965	0.981308	0.928428	0.959917	4461	5651.28	36.5074	2561.51
RNA1509_1238	4503	0.570509	-0.043986	0.016546	871	2.38173	1106	0.583496	9	0.981899	1	0.979202	0.709614	0.738045	4503	4674.12	29.9134	2098.84
RNA1509_1239	571	0.562172	-0.121495	0.088	85	1.91233	190	0.125	69	0.971618	0.968476	0.985097	0.778632	0.839979	571	6490.42	327.569	22983.6
RNA1509_1240	2588	0.514683	0.052553	-0.031847	394	2.30522	578	0.429932	1	0.994555	0.997295	0.987994	0.865955	0.883667	2588	9120.98	101.565	7126.21
RNA1509_1241	3048	0.494094	0.011952	-0.046693	409	2.19893	692	0.484619	1	0.995763	0.999344	0.983881	0.81629	0.833741	3048	4814.02	45.5156	3193.55
RNA1509_1242	882	0.465986	-0.163017	-0.07431	97	2.0812	98	0.175049	0	0.897196	1	0.932319	0.802132	0.958945	882	119.039	3.88946	272.9
RNA1509_1243	3685	0.526459	0.016495	0.012034	575	2.25258	444	0.547852	11	0.975998	0.990773	0.987388	0.776014	0.812753	3685	2419.7	18.9231	1327.72
RNA1509_1244	2000	0.459	0.082789	0.096118	217	2.0742	358	0.330322	0	0.979349	1	0.974876	0.886984	0.929029	2000	1155.98	16.6566	1168.7
RNA1509_1245	1740	0.375287	-0.06585	-0.059798	137	2.2459	149	0.295166	0	0.994299	0.994828	0.985491	0.669913	0.687228	1740	1790.61	29.6564	2080.81
RNA1509_1246	2018	0.624381	0.006349	0.05277	429	2.1813	586	0.320068	2	0.993316	0.989098	0.982771	0.760788	0.787925	2018	3751.91	53.5794	3759.35
RNA1509_1247	371	0.374663	-0.021583	-0.172414	42	3.22742	50	0.081299	1	0.857143	0.994609	0.968571	0.593195	0.71839	371	4.46612	0.346915	24.34
RNA1509_1248	1770	0.560452	-0.056452	0.151671	278	2.00651	589	0.313721	138	0.967754	1	0.976809	0.882676	0.933741	1770	13649.1	222.227	15592.4
RNA1509_1249	1276	0.554075	-0.018388	0.086116	212	2.16548	298	0.240479	49	0.978881	0.90674	0.987672	0.495216	0.564897	1276	9238.93	208.659	14640.4
RNA1509_1250	246	0.52439	-0.116279	-0.094017	37	2.21784	56	0.055908	13	0.02148	0.906504	0.781	0.01	0.038554	246	427.067	50.0297	3510.28
RNA1509_1251	1270	0.383465	-0.075975	-0.060026	113	2.43444	80	0.239258	0	0.988593	0.988976	0.970242	0.513513	0.541337	1270	1165.57	26.4486	1855.73
RNA1509_1252	944	0.506356	-0.079498	-0.030043	152	2.52798	155	0.166748	24	0.990478	0.967161	0.987136	0.10023	0.105993	944	6115.46	186.691	13099
RNA1509_1253	4197	0.518942	-0.028466	-0.024269	712	2.52183	861	0.537842	1	0.991675	0.986181	0.982705	0.854446	0.88907	4197	3321.95	22.8098	1600.42
RNA1509_1254	3230	0.496904	-0.035514	-0.099077	447	2.24475	707	0.503418	6	0.99005	0.99226	0.983884	0.607588	0.628612	3230	3183.04	28.3992	1992.6
RNA1509_1255	1029	0.611273	-0.065183	0.16	211	2.20448	342	0.200684	72	0.97916	1	0.991879	0.3836	0.394972	1029	7214.49	202.049	14176.6
RNA1509_1256	628	0.511146	0.003115	0.068404	97	2.36475	120	0.13623	5	0.99447	0.982484	0.99003	0.694471	0.717941	628	4058.46	186.238	13067.2
RNA1509_1257	9270	0.561597	-0.046485	0.061516	1468	2.01278	2937	0.758057	10	0.981982	0.998166	0.985901	0.927598	0.959887	9270	3148.78	9.78879	686.82
RNA1509_1258	475	0.492632	-0.051282	0.195021	52	1.80913	91	0.099121	22	0.988977	0.995789	0.958088	0.653436	0.692538	475	3226.8	195.77	13736
RNA1509_1259	4752	0.514941	0.032284	0.273753	706	2.2435	1433	0.576904	0	0.993081	0.996633	0.983513	0.925656	0.950932	4752	2330.99	14.1362	991.85
RNA1509_1260	3263	0.430279	-0.022792	-0.014524	339	2.24579	157	0.495117	0	0.995	0.992338	0.978792	0.872686	0.902994	3263	1359.89	12.0103	842.69
RNA1509_1261	1486	0.411844	0	-0.052632	141	2.23766	161	0.278564	42	0.976602	0.985195	0.986956	0.469807	0.494746	1486	6724.45	130.408	9149.96
RNA1509_1262	10148	0.538136	0.013368	0.017282	1570	2.13734	3297	0.822754	6	0.98991	0.998818	0.979686	0.910355	0.939814	10148	6822.38	19.3741	1359.37
RNA1509_1263	1055	0.576303	0.065789	-0.136465	203	2.32748	215	0.194092	27	0.943831	0.944076	0.981169	0.496553	0.567964	1055	584.319	15.9612	1119.9
RNA1509_1264	2448	0.583333	-0.054622	0.080392	441	2.12398	784	0.368164	13	0.938152	1	0.978675	0.914173	0.995673	2448	3407.6	40.1148	2814.61
RNA1509_1265	515	0.423301	0.036697	0.037037	42	1.82301	139	0.119629	14	0.980562	0.968932	0.982296	0.836295	0.896084	515	1307.6	73.1704	5133.92
RNA1509_1266	4275	0.498246	-0.001878	-0.062005	573	2.1597	779	0.585449	1	0.985978	0.910643	0.975551	0.667482	0.762033	4275	1667.28	11.2393	788.59
RNA1509_1267	5505	0.53733	0.000676	0.071064	867	2.18193	1463	0.635986	0	0.993046	0.985831	0.98415	0.477117	0.495212	5505	5754.97	30.1268	2113.81
RNA1509_1268	2888	0.535665	0.021332	-0.087248	437	2.11036	603	0.457275	14	0.984407	0.998961	0.981949	0.784409	0.812326	2888	6369.11	63.5548	4459.26
RNA1509_1269	733	0.537517	-0.020305	0.00295	108	2.04068	151	0.154053	0	0.997284	0.99045	0.989583	0.589436	0.603022	733	1847.78	72.6464	5097.15
RNA1509_1270	1067	0.462043	-0.046653	-0.020906	140	2.4638	153	0.216553	1	0.991212	0.99344	0.984697	0.453732	0.467938	1067	4700.9	126.965	8908.36
RNA1509_1271	3061	0.50539	-0.069166	-0.059445	471	2.42129	550	0.476807	11	0.975416	0.9951	0.969215	0.765	0.813177	3061	3303.31	31.0995	2182.06
RNA1509_1272	3067	0.493642	0.046235	0.012234	449	2.40823	800	0.476074	2	0.993352	0.980111	0.988704	0.784405	0.814884	3067	3784.07	35.556	2494.75
RNA1509_1273	2658	0.53085	-0.167966	-0.04571	449	2.46738	497	0.400879	1	0.988604	0.985327	0.978217	0.852335	0.894483	2658	769.696	8.34509	585.52
RNA1509_1274	1846	0.510293	0.084926	0.059735	261	2.18763	389	0.289307	1	0.952538	1	0.976938	0.901624	0.968894	1846	1596.99	24.9309	1749.25
RNA1509_1275	2612	0.466309	-0.011494	-0.008608	329	2.31735	579	0.455322	9	0.957647	0.993874	0.972739	0.549758	0.593797	2612	2560.34	28.2482	1982.01
RNA1509_1276	2553	0.499412	-0.05098	0.020344	395	2.48781	561	0.409424	10	0.981358	0.992949	0.98087	0.899299	0.940888	2553	3768.36	42.5372	2984.58
RNA1509_1277	463	0.453564	-0.07619	0.209486	44	1.85859	79	0.097656	1	0.997955	0.984881	0.974663	0.771465	0.805317	463	513.519	31.9626	2242.63
RNA1509_1278	1026	0.45809	-0.059574	0.053957	129	2.40517	174	0.21875	13	0.982059	0.992203	0.987233	0.608682	0.632751	1026	2591.41	72.7874	5107.05
RNA1509_1279	2944	0.508492	-0.027388	-0.036628	386	2.02987	621	0.452881	2	0.994746	0.997283	0.985173	0.91426	0.935463	2944	3117.16	30.5133	2140.93
RNA1509_1280	4635	0.563107	-0.023755	-0.030123	819	2.23027	1046	0.591309	13	0.984764	0.995469	0.976088	0.786312	0.821761	4635	6127.06	38.0951	2672.91
RNA1509_1281	522	0.52682	0.061818	0.012146	82	2.2727	140	0.110107	0	1	0.942529	0.991188	0.781455	0.836476	522	34.3013	1.89368	132.87
RNA1509_1282	502	0.478088	0.016667	0.137405	77	2.68505	120	0.108887	4	0.984155	0.986056	0.991014	0.755806	0.785897	502	191.454	10.9908	771.16
RNA1509_1283	151	0.536424	-0.160494	0.314286	28	2.64581	50	0.032715	0	0	0	1	0.01	0.997424	151	0	0	0
RNA1509_1284	811	0.510481	-0.082126	-0.012594	125	2.38193	134	0.167969	12	0.985688	0.940814	0.987025	0.475938	0.519971	811	3319.26	117.947	8275.64
RNA1509_1285	6869	0.519581	-0.056318	0.088485	877	1.89775	1808	0.697021	4936	0.949301	0.985733	0.988015	0.404476	0.437488	6869	274717	1152.55	80867.3
RNA1509_1286	948	0.541139	-0.040936	0.108046	140	2.02065	210	0.186279	2	0.990949	0.995781	0.985176	0.83803	0.862047	948	4150.85	126.181	8853.4
RNA1509_1287	456	0.526316	-0.216667	0.194444	72	2.3923	95	0.09375	8	0.993644	0.975877	0.984342	0.335525	0.351522	456	2480.68	156.774	10999.9
RNA1509_1288	1297	0.467232	-0.052805	-0.015919	154	2.18167	183	0.25415	0	0.983412	0.988435	0.977233	0.6491	0.683329	1297	69.1611	1.5367	107.82
RNA1509_1289	587	0.502555	0.023729	0.130137	80	2.15968	113	0.125977	1	0.997574	0.971039	0.987593	0.41415	0.43291	587	10100.1	495.857	34791.2
RNA1509_1290	2038	0.513248	-0.047801	-0.03629	310	2.31503	483	0.375	2	0.987279	0.995584	0.986202	0.813017	0.838718	2038	2349.22	33.219	2330.78
RNA1509_1291	399	0.513784	0.053659	0.134021	64	2.43757	86	0.088623	3	0.980315	1	0.983167	0.311441	0.323134	399	59.9168	4.32755	303.64
RNA1509_1292	7822	0.475454	-0.030385	0.003168	965	2.18501	2073	0.790771	0	0.995731	0.990156	0.98681	0.937498	0.963587	7822	1064.05	3.92021	275.06
RNA1509_1293	1530	0.479085	0.053206	-0.036386	207	2.36453	286	0.294434	4	0.992281	0.994771	0.986027	0.878043	0.90213	1530	3329.28	62.7085	4399.87
RNA1509_1294	604	0.481788	0.092784	0.086262	62	1.78426	183	0.130127	10	0.990591	1	0.992514	0.66695	0.678363	604	1059.84	50.5675	3548.01
RNA1509_1295	5340	0.491386	-0.009146	-0.036819	721	2.23689	1644	0.669922	4	0.977806	0.992322	0.980938	0.882364	0.927045	5340	3963.18	21.388	1500.66
RNA1509_1296	286	0.538462	0.12987	0.772727	47	2.30606	95	0.017334	4	0.437175	0.996503	0.884018	0.256457	0.665916	286	3609.62	363.716	25519.8
RNA1509_1297	947	0.505808	0.031315	0.132479	119	1.96658	235	0.184326	2	0.994	0.958817	0.984411	0.682059	0.726982	947	5861.61	178.375	12515.5
RNA1509_1298	3430	0.5207	-0.005599	-0.008516	547	2.35284	983	0.527588	15	0.982067	0.997376	0.97907	0.761124	0.793673	3430	4535.34	38.1051	2673.6
RNA1509_1299	498	0.475904	0.088608	-0.088123	66	2.35917	47	0.112793	1	0.666667	0.925703	0.984793	0.586148	0.964455	498	36.4891	2.11155	148.15
RNA1509_1300	1482	0.42915	-0.037736	-0.096927	172	2.5243	147	0.281738	0	0.994473	0.958165	0.990524	0.529849	0.561376	1482	2243.49	43.6257	3060.96
RNA1509_1301	454	0.455947	-0.072464	0.246964	50	2.13026	79	0.096436	9	0.978555	0.986784	0.957383	0.641011	0.693382	454	842.535	53.481	3752.44
RNA1509_1302	600	0.441667	0.064151	0.164179	56	1.92176	99	0.124512	3	0.988842	0.868333	0.980753	0.721863	0.857199	600	287.386	13.8033	968.49
RNA1509_1303	940	0.553191	-0.061538	0.142857	156	2.17748	242	0.196045	0	0.982222	0.97766	0.982819	0.771821	0.817797	940	192.35	5.897	413.76
RNA1509_1304	865	0.478613	-0.019324	0.068736	116	2.34259	158	0.179688	13	0.98914	0.927168	0.988265	0.451079	0.497695	865	6710.92	223.58	15687.3
RNA1509_1305	1294	0.455951	0.237288	0.122159	99	1.55989	97	0.226563	5	0.277778	0.725657	0.818605	0.126842	0.768704	1294	33.5426	0.747015	52.41
RNA1509_1306	1098	0.520036	-0.050788	0.085389	143	1.93129	247	0.216309	0	0.99606	0.979964	0.980889	0.54867	0.573055	1098	2320.21	60.8965	4272.74
RNA1509_1307	603	0.462687	0.02509	0.135802	91	2.82152	139	0.131104	0	0.998008	0.993367	0.984476	0.413467	0.423635	603	623.547	29.8002	2090.9
RNA1509_1308	1628	0.563268	0.112323	0.212377	262	2.0549	437	0.264893	5	0.985356	0.993857	0.98803	0.754472	0.779751	1628	1216.27	21.53	1510.63
RNA1509_1309	1887	0.54213	0.040078	-0.002315	315	2.27556	428	0.345459	3	0.986651	0.875994	0.984922	0.759309	0.891974	1887	2719.88	41.5379	2914.47
RNA1509_1310	1402	0.535663	-0.062583	0.023041	222	2.21608	321	0.277832	16	0.979976	0.993581	0.982606	0.501845	0.524532	1402	4142.31	85.1456	5974.14
RNA1509_1311	734	0.653951	-0.120833	0.086614	155	2.00444	159	0.14624	20	0.990396	1	0.992102	0.18432	0.187589	734	704.689	27.6674	1941.25
RNA1509_1312	10394	0.579565	-0.003652	0.028375	1978	2.26623	3221	0.78125	15	0.980853	0.997787	0.981238	0.7654	0.797025	10394	6021.03	16.6938	1171.3
RNA1509_1313	1585	0.535647	0.008245	-0.040761	279	2.45419	290	0.296143	32	0.902542	0.805678	0.987062	0.662004	0.922331	1585	600.797	10.9236	766.44
RNA1509_1314	4503	0.537864	-0.035508	0.049495	723	2.2228	1288	0.591553	26	0.978813	0.99889	0.981738	0.689722	0.718557	4503	7948.44	50.8683	3569.12
RNA1509_1315	2145	0.47366	-0.023622	0.048716	277	2.30368	576	0.374756	4	0.993107	0.970629	0.986854	0.798919	0.839847	2145	1923.17	25.8379	1812.89
RNA1509_1316	859	0.381839	0.02439	0.114878	64	2.04524	223	0.169434	27	0.971552	0.983702	0.991459	0.664437	0.701212	859	1305.48	43.7971	3072.97
RNA1509_1317	793	0.390921	-0.129032	-0.043478	79	2.65172	81	0.1604	15	0.962309	1	0.985	0.782041	0.825047	793	1232.04	44.7734	3141.47
RNA1509_1318	996	0.504016	-0.01992	0.036437	130	2.05602	172	0.202881	2	0.994099	0.995984	0.989985	0.385882	0.39368	996	4171.36	120.694	8468.36
RNA1509_1319	870	0.412644	-0.069638	-0.076321	85	2.30633	54	0.184082	0	0.996813	0.994253	0.979045	0.501151	0.516482	870	1360.76	45.0742	3162.59
RNA1509_1320	5644	0.462615	0.011873	0.04451	761	2.52046	1496	0.678223	17	0.980765	0.995216	0.986646	0.793342	0.82379	5644	4644.45	23.7145	1663.9
RNA1509_1321	1585	0.516088	0.061125	0.035202	261	2.48227	302	0.310547	10	0.981231	0.876972	0.987128	0.522028	0.614559	1585	874.364	15.8975	1115.43
RNA1509_1322	7525	0.64412	-0.046008	0.037341	1654	2.12362	2405	0.62207	9	0.982839	0.998804	0.978501	0.955507	0.994741	7525	6147.95	23.5446	1651.98
RNA1509_1323	835	0.562874	-0.004255	0.057534	156	2.35876	219	0.172607	1	0.993407	0.990419	0.989911	0.660058	0.677704	835	2627.56	90.6844	6362.79
RNA1509_1324	431	0.589327	-0.031496	0.242938	86	2.30038	98	0.088867	2	0.913043	0.976798	0.917403	0.741067	0.905735	431	85.3493	5.70676	400.41
RNA1509_1325	1980	0.443434	0.006834	0.018149	196	2.01378	433	0.37085	9	0.977525	0.99899	0.984399	0.428195	0.445432	1980	3300.15	48.0326	3370.15
RNA1509_1326	985	0.550254	-0.059041	-0.015801	167	2.24766	219	0.19458	7	0.97205	0.988832	0.987727	0.492192	0.518426	985	292.535	8.55872	600.51
RNA1509_1327	1257	0.363564	0.067834	-0.01	76	1.83814	106	0.236816	4	0.992533	0.991249	0.986602	0.356312	0.36708	1257	2038.31	46.7307	3278.81
RNA1509_1328	754	0.611406	-0.093275	0.119454	137	1.96131	251	0.15332	14	0.986766	1	0.988372	0.826466	0.847404	754	2217.02	84.7356	5945.38
RNA1509_1329	499	0.498998	0.108434	0.112	75	2.4432	62	0.109619	0	0.989796	1	0.973516	0.658671	0.683565	499	100.702	5.81575	408.05
RNA1509_1330	4748	0.602148	0.055614	0.161461	977	2.2771	1471	0.559082	33	0.973345	0.998315	0.980438	0.851541	0.893822	4748	7930.07	48.1319	3377.13
RNA1509_1331	1204	0.615449	0.125506	0.356371	273	2.43281	401	0.160156	3	0.955368	1	0.991155	0.744179	0.785896	1204	6207.76	148.585	10425.3
RNA1509_1332	183	0.513661	0.170213	0.168539	20	1.70629	47	0.042725	470	0.037324	1	0.987393	0.01	0.238964	183	2996.45	471.871	33108.3
RNA1509_1333	539	0.435993	-0.106383	0.138158	48	1.89539	92	0.114746	2	0.625	0.849722	0.969524	0.507432	0.985513	539	10.1843	0.544517	38.21
RNA1509_1334	2911	0.499828	0.018557	-0.098901	398	2.18982	624	0.489502	2	0.984626	0.990725	0.979471	0.177259	0.185521	2911	539.052	5.33649	374.43
RNA1509_1335	2441	0.476854	0.001718	0.013312	334	2.40696	479	0.425049	0	0.997408	0.946333	0.985805	0.566651	0.608986	2441	1959.76	23.1368	1623.37
RNA1509_1336	2486	0.58568	-0.012363	0.114563	475	2.22843	635	0.396729	0	0.992979	0.968624	0.980958	0.702974	0.745064	2486	3449.71	39.9898	2805.84
RNA1509_1337	4215	0.548043	-0.07013	-0.058268	684	2.17186	796	0.537842	0	0.987654	0.999288	0.984689	0.957994	0.985753	4215	993.923	6.79551	476.8
RNA1509_1338	1624	0.45936	0.042895	-0.109339	179	2.09325	335	0.30835	0	0.991487	0.991379	0.980009	0.733618	0.761576	1624	1832.62	32.5202	2281.75
RNA1509_1339	887	0.370913	0.00304	0.16129	66	2.16342	223	0.17334	16	0.99072	0.988726	0.986331	0.768865	0.795794	887	6745.48	219.158	15377
RNA1509_1340	2600	0.548077	0.003509	-0.04	446	2.28425	620	0.43335	9	0.96982	0.937308	0.980421	0.648243	0.727364	2600	2729.72	30.256	2122.88
RNA1509_1341	2531	0.52904	-0.008215	0.045302	383	2.16281	668	0.412842	32	0.979198	1	0.983234	0.870573	0.904228	2531	7563.69	86.121	6042.58
RNA1509_1342	3036	0.599473	0	0.095395	576	2.11174	870	0.420898	25	0.861508	1	0.958285	0.502833	0.609074	3036	4291.65	40.737	2858.27
RNA1509_1343	793	0.57377	0.059341	0.189349	151	2.32177	207	0.161133	30	0.980664	0.983607	0.98794	0.579104	0.607693	793	7671.64	278.793	19561.2
RNA1509_1344	869	0.510932	0.094595	-0.058824	117	2.08163	134	0.186035	9	0.982538	0.998849	0.986571	0.501973	0.518445	869	1873.44	62.1281	4359.14
RNA1509_1345	4802	0.526864	-0.019763	0.043134	775	2.32655	1297	0.617432	1	0.991469	0.956893	0.986113	0.806184	0.861717	4802	4103.3	24.6251	1727.8
RNA1509_1346	716	0.363128	-0.053846	-0.149123	59	2.50691	29	0.146973	0	0.9	0.928771	0.981429	0.811821	0.989579	716	3.17204	0.127671	8.96
RNA1509_1347	687	0.574964	-0.027848	0.020548	127	2.23853	198	0.144775	29	0.9733	0.9869	0.981194	0.818594	0.868548	687	2910.66	122.096	8566.75
RNA1509_1348	1397	0.596278	-0.090036	0.159574	281	2.28143	355	0.241455	1	0.993782	0.944166	0.989465	0.720107	0.775634	1397	4085.52	84.2788	5913.33
RNA1509_1349	1806	0.519934	0.045793	0.121107	285	2.33993	313	0.303711	3	0.992823	0.957918	0.987506	0.345959	0.36837	1806	2660.17	42.4482	2978.33
RNA1509_1350	782	0.560102	-0.073059	0.011628	132	2.1638	191	0.161865	3	0.995288	0.946292	0.988325	0.181986	0.195508	782	904.991	33.3507	2340.02
RNA1509_1351	3174	0.591682	-0.059638	0.100309	580	2.09532	1058	0.461914	611	0.941226	1	0.988638	0.801709	0.86156	3174	30020.3	272.568	19124.5
RNA1509_1352	1903	0.557541	0.070688	0.066508	334	2.26981	325	0.341064	25	0.97321	0.971624	0.981879	0.240216	0.258725	1903	4345.55	65.8071	4617.29
RNA1509_1353	538	0.449814	0	0.101351	57	2.09453	72	0.116943	28	0.989947	0.998141	0.990932	0.330232	0.337265	538	8995.26	481.835	33807.5
RNA1509_1354	914	0.47593	-0.071264	0.060543	126	2.44686	163	0.167725	1	0.995434	0.991247	0.984845	0.522146	0.537316	914	950.156	29.9582	2101.99
RNA1509_1355	3067	0.585589	0.047884	0.007081	544	2.07375	691	0.411133	10	0.958208	1	0.977919	0.69827	0.745179	3067	2827.02	26.5633	1863.79
RNA1509_1356	334	0.428144	-0.076923	0.015707	37	2.43172	71	0.071045	0	0.992395	0.988024	0.973749	0.613392	0.642449	334	283.327	24.4461	1715.23
RNA1509_1357	466	0.515021	0.041667	0.079646	73	2.36647	89	0.099365	16	0.555556	0.991416	0.979932	0.442223	0.819336	466	60.0509	3.71365	260.56
RNA1509_1358	4016	0.517181	-0.010111	-0.01083	710	2.64413	827	0.529541	11	0.954612	0.986305	0.971706	0.867295	0.947969	4016	4349.49	31.2113	2189.91
RNA1509_1359	467	0.492505	-0.147826	0.139241	70	2.52706	75	0.098389	4	0.987608	0.976445	0.99149	0.672347	0.703189	467	837.797	51.6998	3627.46
RNA1509_1360	4098	0.482918	-0.029813	-0.14488	523	2.19093	801	0.56543	11	0.984305	0.999268	0.985949	0.845984	0.872361	4098	4623.54	32.514	2281.31
RNA1509_1361	2223	0.48448	0.010214	-0.001745	302	2.31537	531	0.388428	3	0.989968	0.991453	0.988211	0.890592	0.918197	2223	2874.3	37.2615	2614.41
RNA1509_1362	1411	0.433026	0.047463	0.05	170	2.57592	145	0.266846	0	0.99469	0.985826	0.983129	0.058939	0.061137	1411	217.796	4.44826	312.11
RNA1509_1363	1944	0.596708	0.12069	0.329082	420	2.46299	647	0.195801	9	0.894144	0.999486	0.988866	0.632046	0.715199	1944	8338.29	123.608	8672.85
RNA1509_1364	3180	0.492138	-0.046645	0.067492	463	2.40982	760	0.500488	11	0.985287	0.986164	0.985106	0.286686	0.29951	3180	4394.22	39.8219	2794.06
RNA1509_1365	2046	0.467742	-0.019854	-0.065197	237	2.11866	323	0.370117	4	0.992743	0.996579	0.982906	0.780652	0.802781	2046	2743.67	38.645	2711.49
RNA1509_1366	1540	0.504545	-0.014157	0.051114	220	2.24517	426	0.296143	3	0.991639	1	0.981724	0.824576	0.847008	1540	3714.95	69.5182	4877.68
RNA1509_1367	3640	0.395055	-0.066759	-0.072661	363	2.56738	288	0.504883	31	0.959538	0.997527	0.960423	0.884793	0.962481	3640	4027.83	31.8887	2237.44
RNA1509_1368	1557	0.460501	-0.026499	-0.066667	184	2.23066	205	0.295654	1	0.991061	1	0.988011	0.919831	0.939389	1557	1554.62	28.7742	2018.91
RNA1509_1369	3492	0.530069	-0.06537	0.021328	529	2.16589	822	0.513672	1	0.991935	0.995132	0.985993	0.666777	0.685082	3492	3853.63	31.8026	2231.4
RNA1509_1370	1758	0.607509	-0.059925	0.15942	379	2.34497	381	0.294922	4	0.98881	0.999431	0.988507	0.914234	0.935862	1758	1946	31.9	2238.23
RNA1509_1371	2623	0.502859	-0.034117	-0.06135	402	2.42717	606	0.42334	13	0.9786	1	0.989468	0.592194	0.611585	2623	4067.27	44.686	3135.35
RNA1509_1372	4924	0.530057	-0.003831	0.122731	797	2.30442	1018	0.602295	54	0.986626	0.997563	0.986508	0.947075	0.975418	4924	26212.4	153.411	10763.9
RNA1509_1373	2858	0.586424	0.00716	0.077834	587	2.3891	853	0.439453	0	0.987389	0.992652	0.985129	0.907461	0.939831	2858	3200.98	32.2766	2264.65
RNA1509_1374	2399	0.489787	-0.07234	-0.053922	297	2.07515	546	0.417969	5	0.990137	0.897874	0.98752	0.401493	0.457321	2399	2921.61	35.0962	2462.48
RNA1509_1375	1541	0.421155	-0.038521	0.017937	179	2.62344	174	0.293945	0	0.998739	0.992862	0.985806	0.812331	0.830999	1541	2736.85	51.1818	3591.12
RNA1509_1376	2224	0.443345	-0.052738	-0.074313	241	2.2114	374	0.392578	0	0.993086	0.98696	0.980903	0.700406	0.728513	2224	2008.3	26.0231	1825.89
RNA1509_1377	1696	0.423939	0.026426	-0.136131	178	2.3375	79	0.294922	4	0.986831	0.951651	0.984815	0.67929	0.734481	1696	669.965	11.384	798.74
RNA1509_1378	2911	0.529715	-0.032425	0.168736	443	2.17167	724	0.450928	0	1	0.119203	0.942857	0.112102	0.997424	2911	0	0	0
RNA1509_1379	1682	0.449465	0.039683	0.166307	175	2.06331	109	0.312256	1	0.991658	0.992271	0.98812	0.373767	0.384414	1682	2898.58	49.6622	3484.5
RNA1509_1380	7543	0.536259	-0.04623	0.010292	1355	2.50401	1443	0.702637	0	0.987179	0.998277	0.966902	0.887162	0.931051	7543	674.87	2.57836	180.91
RNA1509_1381	674	0.51632	0.028736	0.04908	103	2.29487	119	0.141846	0	0.944444	0.967359	0.943201	0.408503	0.474053	674	98.9247	4.22972	296.77
RNA1509_1382	4168	0.600288	-0.016787	0.158463	765	2.03797	1231	0.506104	5	0.986008	0.9988	0.980692	0.834026	0.863551	4168	3848.16	26.6068	1866.84
RNA1509_1383	3441	0.475153	-0.051988	-0.111849	447	2.30777	553	0.511719	10	0.982625	0.996513	0.985613	0.919766	0.953016	3441	3170.58	26.5534	1863.1
RNA1509_1384	1479	0.425963	0.022222	0.008245	161	2.40097	253	0.282715	0	0.986928	0.997972	0.986758	0.188477	0.19393	1479	208.232	4.05739	284.68
RNA1509_1385	6262	0.511019	-0.0375	-0.018289	1066	2.61121	1492	0.689453	14	0.977516	0.990897	0.984371	0.935478	0.98112	6262	4683.38	21.5533	1512.26
RNA1509_1386	1526	0.585845	0.008949	0.047468	318	2.42885	370	0.267578	4	0.983159	0.994102	0.985286	0.928377	0.964067	1526	1771.32	33.4511	2347.06
RNA1509_1387	1742	0.557979	-0.104938	0.049351	293	2.185	377	0.310303	0	0.983051	0.967279	0.986286	0.881259	0.939665	1742	53.8625	0.891057	62.52
RNA1509_1388	596	0.567114	-0.047337	0.147287	104	2.17511	175	0.122314	11	0.9836	0.973154	0.985109	0.809958	0.85897	596	228.88	11.067	776.5
RNA1509_1389	2283	0.536575	0.007347	0.122873	365	2.22131	614	0.384521	13	0.988073	0.976347	0.984425	0.704239	0.741557	2283	3825.35	48.2872	3388.02
RNA1509_1390	1935	0.509561	0.093306	0.089568	324	2.60213	645	0.321533	0	0.813793	0.995349	0.977833	0.776164	0.97994	1935	134.025	1.99605	140.05
RNA1509_1391	1070	0.371963	0.070352	-0.047619	96	2.60678	116	0.208496	0	0.995279	0.98785	0.985121	0.278002	0.287027	1070	1160.51	31.2559	2193.04
RNA1509_1392	3731	0.509515	-0.021568	-0.021858	561	2.31785	908	0.562012	21	0.982789	0.998928	0.985734	0.300319	0.310334	3731	5717.29	44.1603	3098.46
RNA1509_1393	3289	0.444512	-0.017784	-0.071702	413	2.54283	556	0.506836	6	0.991133	1	0.967139	0.945647	0.986526	3289	3819.62	33.4675	2348.21
RNA1509_1394	1490	0.438926	0.018349	-0.0311	190	2.64844	289	0.283691	0	0.990654	0.967114	0.982662	0.805348	0.85542	1490	327.39	6.33208	444.28
RNA1509_1395	816	0.589461	0.006237	0.18209	156	2.20091	223	0.159668	10	0.991884	1	0.989699	0.62205	0.633668	816	22749	803.413	56370.7
RNA1509_1396	656	0.518293	0.035294	0.151899	111	2.52273	129	0.142578	0	0.990476	0.993902	0.983636	0.835759	0.863096	656	281.288	12.357	867.02
RNA1509_1397	338	0.576923	0.015385	0.524476	38	1.35143	112	0.032959	0	0.641263	1	0.967714	0.322087	0.519028	338	22606.3	1927.44	135236
RNA1509_1398	1494	0.532798	-0.015075	0.054441	257	2.42447	431	0.290039	2	0.983193	0.983936	0.990585	0.82155	0.857308	1494	1853.01	35.7433	2507.89
RNA1509_1399	949	0.407798	0.018088	-0.142349	110	2.78894	67	0.179932	0	0.997571	1	0.98772	0.834067	0.846493	949	1392.05	42.2724	2965.99
RNA1509_1400	2449	0.525521	-0.045843	0.055077	371	2.19877	567	0.412842	0	0.992846	0.995508	0.98271	0.883768	0.909884	2449	2951.68	34.7335	2437.03
RNA1509_1401	743	0.515478	0.075718	0.1	127	2.58793	164	0.158691	5	0.987784	0.978466	0.987064	0.833041	0.8732	743	1907.32	73.978	5190.58
RNA1509_1402	418	0.444976	0.11828	0.12931	63	3.08795	112	0.065186	8	0.828652	0.997608	0.965202	0.029802	0.03735	418	757.541	52.2272	3664.47
RNA1509_1403	3152	0.580266	-0.022417	-0.037037	541	2.04002	854	0.445313	1	0.993263	0.999683	0.983213	0.709528	0.726767	3152	4770.75	43.6182	3060.42
RNA1509_1404	586	0.523891	-0.009772	0.197133	86	2.13905	128	0.122803	7	0.992627	0.982935	0.981923	0.559045	0.583524	586	2378.69	116.979	8207.7
RNA1509_1405	4382	0.578731	0.043375	0.052004	784	2.14076	1344	0.56665	11	0.989398	0.993382	0.986852	0.904435	0.932477	4382	4499.96	29.594	2076.43
RNA1509_1406	2639	0.52141	-0.017442	-0.046714	352	1.96308	627	0.426514	4	0.983883	0.99659	0.97693	0.692268	0.722688	2639	4381.11	47.8423	3356.8
RNA1509_1407	432	0.460648	0.175879	-0.081545	40	1.80113	74	0.094727	2	0.964467	0.893519	0.956039	0.612717	0.743693	432	54.4117	3.62974	254.68
RNA1509_1408	3630	0.464463	-0.016607	0.006173	402	2.05398	201	0.561279	1	0.942116	0.937466	0.969581	0.050778	0.059297	3630	444.306	3.52731	247.49
RNA1509_1409	2155	0.585151	0.083267	0.259508	462	2.52197	555	0.312256	5	0.98953	0.999072	0.983804	0.929981	0.95618	2155	3007.56	40.2192	2821.94
RNA1509_1410	4497	0.560818	-0.008723	0.002532	818	2.31355	1275	0.599121	11	0.97703	0.993551	0.982502	0.875386	0.917842	4497	2455.26	15.7341	1103.97
RNA1509_1411	951	0.536278	0.007843	0.147392	162	2.36942	247	0.194824	2	0.985895	0.987382	0.980391	0.672439	0.704592	951	598.29	18.13	1272.07
RNA1509_1412	765	0.515033	-0.050761	0.040431	120	2.37154	129	0.158447	0	0.996019	0.988235	0.984799	0.692995	0.714915	765	1264.73	47.6433	3342.85
RNA1509_1413	494	0.469636	0.034483	0.167939	47	1.72753	75	0.108398	4	0.848485	1	0.979616	0.552209	0.66436	494	172.799	10.0805	707.29
RNA1509_1414	594	0.594276	0.065156	0.045643	109	2.08723	134	0.127197	0	0.997118	0.973064	0.987795	0.315745	0.329444	594	940.983	45.6523	3203.14
RNA1509_1415	1453	0.493462	-0.093445	0.054348	201	2.29241	360	0.27124	4	0.989977	0.992429	0.988078	0.796721	0.820711	1453	1276.91	25.3256	1776.95
RNA1509_1416	1191	0.527288	0.015924	0.083481	187	2.25946	217	0.237549	3	0.99087	1	0.985175	0.243513	0.249455	1191	3362.81	81.3688	5709.15
RNA1509_1417	5608	0.471826	0.041572	0.006752	780	2.50342	1280	0.644287	1	0.990281	0.998752	0.969101	0.853494	0.890462	5608	1934.59	9.9414	697.53
RNA1509_1418	585	0.495726	-0.062069	0.084746	76	2.1228	137	0.094971	4	0.60766	0.726496	0.953119	0.08624	0.20496	585	2500.32	123.171	8642.13
RNA1509_1419	1725	0.610435	0.080722	0.154762	353	2.21109	462	0.282959	2	0.98982	0.998261	0.980342	0.662572	0.683998	1725	3582.48	59.8497	4199.29
RNA1509_1420	2549	0.540996	-0.019579	0.100855	402	2.15622	647	0.417236	9	0.982543	0.9643	0.982348	0.804273	0.864121	2549	2766.28	31.2747	2194.36
RNA1509_1421	1699	0.587404	0.014028	0.061341	294	2.00644	522	0.294189	45	0.977072	0.986463	0.984357	0.827591	0.87228	1699	4018.37	68.1591	4782.31
RNA1509_1422	2382	0.515533	-0.035831	-0.036395	330	2.08774	429	0.413818	54	0.975843	0.950462	0.987513	0.342959	0.374442	2382	7624.08	92.2386	6471.83
RNA1509_1423	3111	0.469302	0.041096	-0.029679	384	2.24553	631	0.490234	9	0.988523	0.962392	0.988939	0.72865	0.774481	3111	3868.98	35.8397	2514.65
RNA1509_1424	2371	0.491354	-0.026609	0.054726	313	2.18873	542	0.414795	1	0.989147	0.927035	0.984371	0.495994	0.549491	2371	1576.93	19.1667	1344.81
RNA1509_1425	726	0.516529	0.050667	0.042735	117	2.42235	198	0.149902	1	0.995413	0.988981	0.975934	0.49253	0.51265	726	1271.01	50.4522	3539.92
RNA1509_1426	1380	0.517391	0.053221	0.051051	230	2.49748	302	0.28125	2	0.985203	0.988406	0.988936	0.878659	0.912413	1380	3237.58	67.6096	4743.76
RNA1509_1427	4703	0.544759	0.032006	0.12284	878	2.51893	1001	0.53833	7	0.978105	0.96279	0.9823	0.610581	0.660058	4703	5952.76	36.4763	2559.32
RNA1509_1428	1387	0.494593	-0.390671	0.315264	162	2.25386	461	0.163818	0	0.930256	1	0.975502	0.483283	0.532563	1387	5521.85	114.73	8049.88
RNA1509_1429	156	0.532051	-0.614458	0.506849	15	2.18284	52	0.007813	7	0.513094	1	0.912448	0.041103	0.087794	156	632.957	116.927	8204.1
RNA1509_1430	1214	0.479407	-0.041237	-0.050633	154	2.21153	254	0.236572	2	0.986066	0.990939	0.987684	0.235862	0.244392	1214	520.212	12.3489	866.45
RNA1509_1431	1179	0.528414	0.020867	0.028777	179	2.17591	289	0.234131	2	0.988008	1	0.981523	0.733778	0.756665	1179	2191.28	53.5613	3758.07
RNA1509_1432	700	0.415714	-0.030928	-0.036675	65	2.1513	141	0.147949	0	1	0.998571	0.981323	0.81957	0.836363	700	590.196	24.2977	1704.82
RNA1509_1433	2573	0.495531	-0.041569	0.001541	313	1.98507	610	0.421631	27	0.985431	0.996113	0.98599	0.775117	0.800866	2573	8442.3	94.5558	6634.41
RNA1509_1434	12866	0.543137	-0.001145	-0.030963	2193	2.3112	4081	0.868408	16	0.974785	1	0.979373	0.944426	0.989261	12866	5675.25	12.7118	891.91
RNA1509_1435	599	0.24207	0.475862	-0.193833	10	1.47319	63	0.09375	0	0.987179	0.981636	0.982613	0.420198	0.441291	599	363.163	17.472	1225.9
RNA1509_1436	735	0.545578	0.017456	0.167665	144	2.63362	138	0.147705	0	0.998567	0.970068	0.989031	0.804027	0.83923	735	645.093	25.2931	1774.66
RNA1509_1437	9854	0.645931	-0.000157	-0.035827	2237	2.17641	2934	0.69458	30	0.970728	0.985387	0.985232	0.891621	0.946101	9854	7050.6	20.6196	1446.75
RNA1509_1438	454	0.462555	-0.038095	0.196721	49	2.02071	91	0.095947	7	0.987409	1	0.975396	0.600259	0.623248	454	2488.89	157.986	11084.9
RNA1509_1439	1023	0.5435	0.035971	0.053533	177	2.34597	265	0.206299	6	0.992793	0.991202	0.986567	0.670533	0.690673	1023	1688.05	47.5529	3336.5
RNA1509_1440	1144	0.565559	-0.054096	0.082495	179	1.96247	303	0.221191	129	0.978504	1	0.985813	0.741281	0.768468	1144	33662.7	847.988	59498.2
RNA1509_1441	1760	0.613068	0.02317	0.218796	394	2.38374	403	0.270996	3	0.985856	0.996591	0.980257	0.89822	0.932636	1760	1824.88	29.8806	2096.54
RNA1509_1442	1373	0.683176	-0.049041	0.301149	373	2.33388	457	0.17334	0	0.936639	1	0.970617	0.169047	0.185946	1373	361.378	7.58505	532.2
RNA1509_1443	3515	0.505832	-0.016873	0.055843	524	2.33119	576	0.543457	2	0.995001	0.992603	0.989182	0.134864	0.138045	3515	2979.21	24.4255	1713.79
RNA1509_1444	562	0.448399	-0.015873	0.090323	63	2.23072	122	0.12085	0	1	0.994662	0.987131	0.6513	0.663332	562	751.99	38.5605	2705.56
RNA1509_1445	148	0.560811	0.084337	0.353846	24	2.07719	49	0.031982	0	0	0	1	0.01	0.997424	148	0	0	0
RNA1509_1446	920	0.445652	0.009756	0.062745	107	2.34264	225	0.19043	16	0.975277	0.977174	0.97442	0.777267	0.836997	920	2213.68	69.3415	4865.28
RNA1509_1447	700	0.5	-0.051429	0.091429	108	2.47512	135	0.145264	3	0.985968	0.997143	0.984559	0.811588	0.838444	700	1613.87	66.4413	4661.78
RNA1509_1448	686	0.510204	0.011429	0.202381	91	2.03867	155	0.143066	6	0.980728	0.988338	0.991628	0.289891	0.3016	686	554.812	23.3071	1635.32
RNA1509_1449	3099	0.611488	0.008971	0.111296	641	2.21287	861	0.42627	2	0.990424	0.99645	0.975825	0.8787	0.912414	3099	7361.28	68.454	4803
RNA1509_1450	572	0.561189	0.028037	0.043825	105	2.33333	133	0.125	27	0.836842	1	0.987119	0.658099	0.79667	572	329.804	16.616	1165.85
RNA1509_1451	1363	0.489362	-0.034483	0.063218	186	2.2821	284	0.256836	3	0.994172	0.994131	0.985668	0.703049	0.721689	1363	2793.62	59.0661	4144.31
RNA1509_1452	944	0.380297	0.147632	0.186325	72	2.15648	131	0.149658	2	0.968421	0.98411	0.972167	0.592277	0.639258	944	191.907	5.85851	411.06
RNA1509_1453	1497	0.409486	-0.011419	0.033937	166	2.64561	207	0.27417	9	0.992944	0.977956	0.985185	0.276088	0.288593	1497	7212.45	138.844	9741.87
RNA1509_1454	6517	0.580635	0.071882	0.207464	1161	2.12465	1954	0.594971	2	0.990171	0.998772	0.983618	0.87533	0.899847	6517	4123.1	18.2324	1279.26
RNA1509_1455	2213	0.538183	-0.036104	0.021526	351	2.19327	474	0.391357	53	0.958043	0.996385	0.987286	0.741435	0.786716	2213	6013.13	78.3044	5494.15
RNA1509_1456	938	0.49467	0.025862	-0.008439	132	2.30193	140	0.19458	6	0.932961	0.873134	0.978764	0.092973	0.11661	938	117.031	3.59554	252.28
RNA1509_1457	1085	0.482949	-0.003817	0.11943	155	2.44999	171	0.2229	16	0.985846	0.962212	0.989943	0.762575	0.812068	1085	3137.75	83.3404	5847.49
RNA1509_1458	110	0.5	-0.927273	0.890909	1	1.03774	36	0.002441	7	0.476636	0.945455	0.906259	0.160878	0.393928	110	124.043	32.4972	2280.14
RNA1509_1459	3212	0.613325	0.082234	0.256039	662	2.20652	874	0.383301	1	0.99048	0.974159	0.984035	0.859582	0.905317	3212	2689.15	24.1272	1692.86
RNA1509_1460	1115	0.423318	-0.025424	0.041991	120	2.40388	130	0.227783	0	0.995733	0.977578	0.977676	0.124623	0.130951	1115	777.601	20.0978	1410.14
RNA1509_1461	832	0.545673	0.096916	0.095238	108	1.76033	250	0.129395	2	0.983358	1	0.986262	0.885306	0.912829	832	10140.9	351.252	24645.3
RNA1509_1462	8529	0.541681	-0.054113	-0.033001	1446	2.31801	2571	0.771484	2	0.987948	0.997538	0.979703	0.922595	0.955549	8529	3500.29	11.827	829.83
RNA1509_1463	5234	0.669469	-0.058219	0.02659	1387	2.3731	1452	0.510986	11	0.966111	0.990829	0.969398	0.896259	0.965841	5234	3953.51	21.7679	1527.32
RNA1509_1464	7064	0.567101	-0.017474	0.091563	1294	2.27906	2213	0.708252	21	0.97832	0.998584	0.98576	0.923475	0.958933	7064	4999.36	20.3953	1431.02
RNA1509_1465	786	0.456743	0.08078	0.063232	93	2.2836	84	0.166504	1	0.992979	0.991094	0.98476	0.131824	0.136022	786	688.104	25.2289	1770.16
RNA1509_1466	693	0.500722	0.152738	0.236994	95	2.23929	231	0.115723	0	0.612616	0.994228	0.972782	0.189688	0.320147	693	5257.75	218.642	15340.8
RNA1509_1467	1556	0.525707	0.02445	0.04065	246	2.28959	444	0.290527	6	0.986438	0.997429	0.989614	0.841057	0.863789	1556	534.885	9.90645	695.08
RNA1509_1468	2020	0.491584	0.035247	-0.002921	293	2.40392	403	0.362061	2	0.986963	0.995545	0.982985	0.223456	0.231357	2020	2796.58	39.8972	2799.35
RNA1509_1469	1716	0.517483	-0.087838	0.060386	263	2.30712	271	0.320313	0	1	0.675408	0.957726	0.505009	0.780714	1716	4.45064	0.074743	5.24
RNA1509_1470	433	0.621247	-0.219331	0.036585	90	2.26307	144	0.09082	19	0.568266	0.988453	0.991863	0.429384	0.770703	433	289.297	19.2541	1350.94
RNA1509_1471	9244	0.552466	0.004895	0.076626	1465	2.077	2765	0.763672	8	0.980152	0.995024	0.982626	0.858309	0.89563	9244	5756.41	17.9456	1259.14
RNA1509_1472	3777	0.551761	0.002879	-0.052569	695	2.41769	933	0.531006	21	0.973402	0.99947	0.973427	0.902761	0.953251	3777	2645.51	20.185	1416.26
RNA1509_1473	380	0.592105	-0.031111	0.56129	105	3.15565	126	0.026123	0	0.633058	1	0.93264	0.512808	0.868555	380	519.769	39.4179	2765.72
RNA1509_1474	13632	0.537119	0.028134	0.053566	2099	2.13657	4201	0.885986	12	0.977691	0.99868	0.986261	0.818019	0.849461	13632	7475.52	15.8033	1108.82
RNA1509_1475	1950	0.449744	0.026226	0.131407	200	2.02966	109	0.351074	4	0.936364	0.997949	0.979863	0.163815	0.17891	1950	217.767	3.21828	225.81
RNA1509_1476	1765	0.45949	0.008631	0	212	2.27578	365	0.331299	1	0.990447	0.983003	0.984832	0.785187	0.818888	1765	2232.61	36.4532	2557.7
RNA1509_1477	1609	0.457427	0	0.051546	183	2.17426	535	0.216553	0	0.972958	1	0.976791	0.740121	0.778766	1609	1942.35	34.7887	2440.91
RNA1509_1478	2538	0.42632	0.057301	-0.031593	255	2.21853	442	0.422119	9	0.983643	0.971237	0.98604	0.220198	0.233752	2538	2798.32	31.774	2229.39
RNA1509_1479	3922	0.463029	-0.103524	-0.137702	464	2.23117	660	0.546875	1	0.834026	0.980622	0.952446	0.352987	0.453145	3922	3233.34	23.7581	1666.96
RNA1509_1480	2115	0.591489	-0.051958	-0.006944	405	2.19525	556	0.347412	0	0.99472	0.998109	0.988341	0.682954	0.695995	2115	4211.97	57.3908	4026.76
RNA1509_1481	768	0.449219	0.043478	0.106383	90	2.32727	114	0.158447	4	0.985755	0.992188	0.988598	0.849962	0.879057	768	1341.6	50.3419	3532.18
RNA1509_1482	1896	0.469409	0.12809	-0.021869	201	1.95659	73	0.363525	97	0.995484	0.910865	0.992144	0.046681	0.051889	1896	297258	4518.16	317012
RNA1509_1483	1217	0.501233	-0.029508	0.014827	187	2.44856	254	0.246094	12	0.981066	0.903862	0.98575	0.598228	0.684384	1217	1434.47	33.9678	2383.32
RNA1509_1484	1592	0.503769	0.007481	0.106329	192	1.90099	395	0.310059	10	0.98579	0.880653	0.988923	0.577246	0.672371	1592	1852.21	33.5286	2352.49
RNA1509_1485	747	0.405622	0.108911	0.126126	70	2.30556	200	0.158691	240	0.803888	1	0.98773	0.754139	0.949768	747	3556.56	137.207	9626.99
RNA1509_1486	2069	0.528758	0.007313	-0.058462	311	2.15065	196	0.356934	0	0.982742	0.980667	0.977982	0.792649	0.840986	2069	968.367	13.488	946.37
RNA1509_1487	1767	0.450481	0.022613	0.019567	191	2.1317	284	0.330322	15	0.976027	0.906055	0.980195	0.609705	0.703381	1767	2583.86	42.1404	2956.74
RNA1509_1488	924	0.444805	-0.041363	0.165692	99	2.16984	96	0.187988	17	0.976392	1	0.982738	0.879394	0.916477	924	878.528	27.4	1922.49
RNA1509_1489	5271	0.547524	0.086625	0.2587	821	2.09399	1560	0.590576	1	0.988062	0.997154	0.96983	0.787552	0.824208	5271	5194.71	28.4011	1992.73
RNA1509_1490	2228	0.52289	-0.023176	0.136406	336	2.20748	554	0.365479	0	0.993724	0.981149	0.985969	0.869817	0.904824	2228	1033.68	13.3703	938.11
RNA1509_1491	693	0.555556	0.137662	0	138	2.63063	111	0.129639	14	0.984642	1	0.984192	0.339444	0.350276	693	1533.93	63.7883	4475.62
RNA1509_1492	2189	0.458657	0.055777	-0.014346	288	2.50948	338	0.388184	5	0.981495	0.974418	0.982286	0.840269	0.894431	2189	1094.95	14.415	1011.42
RNA1509_1493	2238	0.489276	-0.00274	0.140857	330	2.46382	616	0.385742	2	0.989641	0.984361	0.986589	0.823585	0.856919	2238	1399.14	18.0164	1264.1
RNA1509_1494	536	0.438433	0.097872	0.229236	58	2.27351	105	0.117432	4	0.968273	0.977612	0.986783	0.559617	0.599108	536	737.561	39.6552	2782.37
RNA1509_1495	2314	0.551858	0.025842	0.053038	376	2.1356	689	0.391846	1	0.991274	0.996111	0.985632	0.798922	0.820896	2314	1667.6	20.768	1457.17
RNA1509_1496	698	0.534384	-0.029491	0.175385	122	2.45039	150	0.148682	13	0.990138	0.982808	0.984226	0.309031	0.322658	698	2585.49	106.747	7489.77
RNA1509_1497	844	0.516588	0.09633	-0.068627	115	2.06147	134	0.180908	10	0.981294	0.991706	0.987254	0.537044	0.558983	844	2290.2	78.1984	5486.71
RNA1509_1498	7519	0.554462	0.004557	0.053731	1262	2.18386	2201	0.730957	2	0.989134	0.990025	0.982634	0.882179	0.916777	7519	3675.61	14.0876	988.44
RNA1509_1499	4968	0.487319	-0.102024	-0.046722	695	2.38112	1016	0.640137	0	0.99539	0.996779	0.987774	0.906697	0.92515	4968	2860.81	16.5949	1164.36
RNA1509_1500	2665	0.55272	-0.016972	-0.050336	450	2.21151	702	0.422852	1	0.992208	0.994371	0.981731	0.791289	0.816942	2665	1980.07	21.4117	1502.33
RNA1509_1501	2610	0.526437	0	0.095469	467	2.58252	522	0.414063	24	0.986429	0.989655	0.983221	0.811757	0.845717	2610	5079.7	56.0873	3935.31
RNA1509_1502	738	0.353659	-0.011494	-0.111111	53	2.29704	35	0.151855	0	0.961538	0.966125	0.993407	0.909727	0.985789	738	38.6854	1.51063	105.99
RNA1509_1503	1895	0.417942	0.017677	-0.051677	184	2.22419	305	0.352783	6	0.987985	0.995778	0.97917	0.103288	0.107221	1895	2509.64	38.1654	2677.83
RNA1509_1504	1014	0.440828	-0.064877	-0.0194	104	2.12006	162	0.212646	0	0.993682	0.990138	0.98952	0.675042	0.693367	1014	1881.68	53.4779	3752.23
RNA1509_1505	822	0.484185	0.065327	0.018868	108	2.25137	95	0.174316	1	0.988372	0.787105	0.991884	0.049583	0.064257	822	98.5192	3.45395	242.34
RNA1509_1506	6361	0.62726	-0.121805	-0.062843	1332	2.1609	1629	0.606201	19	0.964638	0.989624	0.979545	0.897493	0.95978	6361	4403.7	19.9508	1399.82
RNA1509_1507	1619	0.45769	-0.014845	-0.070615	194	2.28859	85	0.286865	30	0.987711	0.999382	0.986007	0.890274	0.914708	1619	10584.6	188.406	13219.3
RNA1509_1508	1251	0.455635	-0.066667	0.198238	134	2.07304	56	0.25293	0	0.996667	0.999201	0.981377	0.899593	0.920466	1251	504.353	11.6183	815.19
RNA1509_1509	4350	0.472874	-0.124939	-0.087658	522	2.18064	805	0.553223	14	0.964103	0.987356	0.975047	0.662519	0.713799	4350	3100.76	20.5422	1441.32
RNA1509_1510	1906	0.589717	-0.069395	0.076726	399	2.41947	441	0.31543	0	0.993841	0.990556	0.980003	0.876018	0.908007	1906	1609.53	24.3357	1707.49
RNA1509_1511	2143	0.528231	-0.05477	-0.066271	356	2.3886	390	0.359863	0	0.991842	0.951003	0.988359	0.779144	0.835754	2143	1548.19	20.8194	1460.77
RNA1509_1512	1325	0.559245	-0.017544	0.071918	239	2.30766	275	0.257813	21	0.987084	0.973585	0.985226	0.656476	0.693354	1325	9455.66	205.657	14429.7
RNA1509_1513	591	0.499154	-0.030508	0.054054	95	2.58304	136	0.128662	12	0.983261	0.994924	0.988357	0.612764	0.633754	591	3610.32	176.046	12352.1
RNA1509_1514	3081	0.512821	-0.036709	-0.016656	462	2.28384	525	0.485107	35	0.973615	0.989614	0.986435	0.662684	0.697244	3081	6251.54	58.474	4102.76
RNA1509_1515	753	0.521912	-0.033079	0.183333	107	2.08895	135	0.156982	106	0.977303	0.938911	0.984952	0.657064	0.727008	753	11306.9	432.727	30362
RNA1509_1516	684	0.390351	-0.018727	-0.01199	54	2.07319	53	0.143311	5	0.848485	0.719298	0.981265	0.055982	0.093478	684	64.9973	2.73846	192.14
RNA1509_1517	4589	0.463282	-0.024459	-0.00203	557	2.26343	826	0.624268	0	0.990896	0.985618	0.973247	0.743634	0.782347	4589	2344.69	14.7243	1033.11
RNA1509_1518	422	0.488152	-0.106796	0.12037	48	1.93135	76	0.092529	15	0.974684	0.995261	0.958833	0.599405	0.644432	422	854.548	58.3568	4094.54
RNA1509_1519	1510	0.474834	-0.02371	0.04918	200	2.35111	252	0.280518	0	0.967105	0.976821	0.963831	0.099808	0.109616	1510	330.376	6.3052	442.4
RNA1509_1520	856	0.639019	-0.115174	0.087379	167	1.93676	285	0.169922	0	0	0	1	0.01	0.997424	856	0	0	0
RNA1509_1521	5872	0.404632	0.090909	0.074371	532	2.23187	1515	0.651367	3	0.962757	1	0.972186	0.887286	0.947977	5872	2541.33	12.4721	875.1
RNA1509_1522	705	0.577305	0.095823	0.120805	103	1.76972	235	0.096924	4	0.964852	1	0.985082	0.742613	0.781321	705	5269.46	215.399	15113.3
RNA1509_1523	767	0.517601	0.088161	0.005405	124	2.43268	159	0.16626	10	0.843284	0.924381	0.984524	0.186095	0.242485	767	166.834	6.26838	439.82
RNA1509_1524	2352	0.470238	-0.003617	0.016051	294	2.26121	373	0.40625	0	0.998914	0.996173	0.984438	0.847303	0.864942	2352	876.826	10.7434	753.8
RNA1509_1525	514	0.523346	-0.464684	0.379592	37	1.34081	171	0.028076	1	0.710903	1	0.917492	0.567819	0.870558	514	8701.69	487.874	34231.2
RNA1509_1526	1326	0.414027	-0.009107	0.027027	123	2.16471	107	0.242188	4	0.992652	0.97813	0.975244	0.641643	0.677621	1326	2772.57	60.2568	4227.86
RNA1509_1527	1515	0.458746	-0.027338	0.004878	166	2.08418	294	0.281006	6	0.989098	0.944554	0.981845	0.607619	0.662403	1515	2363.1	44.9507	3153.92
RNA1509_1528	2223	0.51372	-0.029772	0.182239	317	2.16328	597	0.355469	0	0.982933	0.982906	0.982543	0.783585	0.825465	2223	1650.52	21.3968	1501.28
RNA1509_1529	3433	0.414215	-0.111111	-0.107907	329	2.26217	348	0.526611	3	0.988036	0.972327	0.986297	0.470143	0.496177	3433	1404.39	11.7891	827.17
RNA1509_1530	1069	0.486436	-0.015385	-0.060109	155	2.45169	81	0.21875	1	0.977974	0.771749	0.985097	0.599313	0.806068	1069	73.8126	1.98985	139.62
RNA1509_1531	958	0.45929	0.031818	0.069498	132	2.61537	222	0.195068	0	0.993939	1	0.985505	0.581047	0.593188	958	2922.91	87.9259	6169.23
RNA1509_1532	1305	0.333333	0.029885	0.108046	88	2.42976	67	0.230469	34	0.96829	0.988506	0.977244	0.052225	0.055833	1305	288.94	6.38063	447.69
RNA1509_1533	917	0.568157	-0.136276	0.131313	179	2.46461	221	0.168457	2	0.993641	0.97819	0.981012	0.72231	0.757525	917	1650.36	51.8651	3639.07
RNA1509_1534	669	0.445441	0.006711	0.088949	70	2.10946	120	0.144287	0	0.996555	0.998505	0.989302	0.625352	0.635249	669	2999.63	129.214	9066.15
RNA1509_1535	2076	0.597784	-0.049154	-0.010778	433	2.34036	528	0.337891	6	0.988488	0.995183	0.978206	0.756027	0.785657	2076	4502.28	62.4989	4385.17
RNA1509_1536	992	0.439516	0	0	97	2.02474	140	0.199463	0	0.996145	1	0.987851	0.763963	0.776351	992	4430.64	128.713	9031
RNA1509_1537	785	0.456051	-0.050279	0.11007	94	2.30882	75	0.168945	1	0.941176	0.987261	0.960126	0.453189	0.507982	785	110.473	4.05559	284.56
RNA1509_1538	1395	0.27957	0.45641	-0.381095	27	1.25116	106	0.181885	113	0.838931	1	0.987343	0.798607	0.964137	1395	2723.67	56.2662	3947.86
RNA1509_1539	3232	0.498144	0.012422	0.001233	463	2.30955	494	0.511475	0	1	0.774752	0.969643	0.730659	0.972613	3232	100.265	0.894012	62.73
RNA1509_1540	1019	0.475957	-0.002062	0.097378	133	2.30465	125	0.192383	0	0	0.186457	1	0.01	0.997424	1019	0	0	0
RNA1509_1541	1799	0.471929	-0.064782	0.018947	251	2.51638	315	0.336182	0	0.995559	0.963869	0.986149	0.531193	0.561338	1799	2612.06	41.8426	2935.85
RNA1509_1542	634	0.511041	0.018519	0.109677	98	2.36829	120	0.136719	30	0.977615	0.985804	0.991426	0.559926	0.586019	634	3255.91	147.996	10384
RNA1509_1543	1171	0.4731	-0.036101	0.053485	138	2.10884	242	0.239014	1	0.990654	0.964987	0.987764	0.698629	0.73986	1171	4328.34	106.52	7473.87
RNA1509_1544	690	0.524638	-0.038674	0.176829	118	2.489	150	0.145508	6	0.985255	1	0.984646	0.500985	0.516412	690	1215.35	50.7596	3561.5
RNA1509_1545	9806	0.533857	-0.088061	0.058412	1436	2.07135	3061	0.818359	17	0.987183	0.998164	0.981928	0.930962	0.962172	9806	7931.09	23.3082	1635.39
RNA1509_1546	827	0.541717	-0.133929	-0.07124	139	2.33284	118	0.17627	0	0.992411	0.983071	0.987674	0.489306	0.507797	827	3162.71	110.21	7732.77
RNA1509_1547	509	0.398821	-0.014778	0.071895	43	2.12495	125	0.110107	29	0.378947	1	0.972036	0.357066	0.969365	509	97.3624	5.5124	386.77
RNA1509_1548	2649	0.559834	-0.046527	0.025729	471	2.27416	586	0.41333	0	0.994759	0.996225	0.98204	0.865018	0.888834	2649	2092.37	22.7627	1597.12
RNA1509_1549	851	0.539365	-0.054466	0.066327	122	1.97704	238	0.182617	3	0.987842	0.990599	0.992277	0.876392	0.902568	851	196.992	6.67094	468.06
RNA1509_1550	1478	0.550068	-0.097171	-0.121805	259	2.33869	246	0.279297	9	0.981003	0.968877	0.979357	0.591167	0.635083	1478	1902.22	37.0898	2602.36
RNA1509_1551	2369	0.501477	-0.055556	-0.038103	322	2.16866	393	0.425049	0	0.985714	0.953567	0.983545	0.167837	0.181548	2369	388.824	4.72993	331.87
RNA1509_1552	2615	0.542639	-0.065539	0.055184	444	2.31643	588	0.41626	0	0.986616	0.932696	0.981399	0.73023	0.808585	2615	259.905	2.86425	200.97
RNA1509_1553	736	0.430707	0.015773	0.002387	87	2.54945	95	0.155518	1	0.991453	0.70788	0.988207	0.049944	0.072012	736	112.492	4.40465	309.05
RNA1509_1554	4440	0.547523	-0.005348	-0.003484	794	2.38619	862	0.587158	19	0.962142	0.956532	0.969295	0.252322	0.282853	4440	7195.45	46.7027	3276.85
RNA1509_1555	4379	0.433661	0.055292	-0.047581	505	2.4604	722	0.58252	1	0.991667	0.93446	0.981378	0.471364	0.518315	4379	1894.79	12.4696	874.92
RNA1509_1556	820	0.465854	-0.031414	0.100457	121	2.72246	154	0.16333	0	0.995413	0.986585	0.990037	0.782512	0.804825	820	2750.28	96.6564	6781.79
RNA1509_1557	1206	0.541459	-0.050536	-0.001808	189	2.14365	312	0.234375	5	0.991365	0.982587	0.985712	0.108377	0.112871	1206	1676.87	40.07	2811.47
RNA1509_1558	6800	0.394265	0.001119	-0.078417	588	2.22512	659	0.717285	5	0.980977	1	0.975807	0.894072	0.934007	6800	1790.65	7.58873	532.46
RNA1509_1559	2511	0.533652	-0.080597	-0.146029	389	2.19017	496	0.389648	1	0.986405	0.998805	0.970635	0.692456	0.724103	2511	2077.93	23.848	1673.27
RNA1509_1560	13960	0.550072	0.006381	0.009075	2363	2.23778	4522	0.857666	6	0.982762	1	0.972684	0.951568	0.995451	13960	5348.01	11.0401	774.62
RNA1509_1561	849	0.535925	-0.116484	0.025381	145	2.41127	164	0.175781	0	0.99793	0.957597	0.987618	0.504378	0.534422	849	1613.26	54.7602	3842.18
RNA1509_1562	1907	0.499213	0.004202	0.026178	256	2.15469	463	0.343018	0	0.993695	0.982695	0.982968	0.544717	0.567492	1907	2207	33.3517	2340.09
RNA1509_1563	1098	0.448087	-0.004065	0.062706	123	2.23174	257	0.222412	6	0.988593	0.982696	0.985899	0.665579	0.694913	1098	1345.22	35.3069	2477.26
RNA1509_1564	4199	0.547511	-0.048282	0.06	603	1.9207	1248	0.525146	1	0.995041	1	0.987089	0.683559	0.695951	4199	2739.9	18.8042	1319.38
RNA1509_1565	1741	0.560597	-0.043033	-0.056209	329	2.40968	419	0.299316	3	0.917275	0.997702	0.964243	0.856939	0.971098	1741	1199.44	19.854	1393.03
RNA1509_1566	835	0.501796	0.183771	0.264423	108	2.12649	278	0.119385	0	0.650682	1	0.97285	0.396191	0.625878	835	4146.82	143.118	10041.8
RNA1509_1567	1257	0.452665	-0.029877	-0.043605	132	2.05179	241	0.254883	0	0.989983	0.956245	0.985362	0.740337	0.793664	1257	1077.51	24.7032	1733.27
RNA1509_1568	2960	0.483446	0.01747	0.281884	383	2.21515	833	0.454346	1	0.994764	0.993919	0.986357	0.752933	0.77206	2960	1187.95	11.5657	811.5
RNA1509_1569	5616	0.500534	0.009605	0.011765	740	2.10396	1001	0.681152	8	0.979261	0.960292	0.981626	0.809397	0.876827	5616	1578.8	8.10152	568.44
RNA1509_1570	671	0.494784	-0.036145	0.056047	92	2.24317	120	0.145264	36	0.931988	0.915052	0.987614	0.120816	0.143444	671	1471.83	63.2123	4435.23
RNA1509_1571	615	0.435772	0.037313	-0.002882	55	1.8864	175	0.137451	5	0.996643	0.993496	0.988679	0.659995	0.674186	615	759.471	35.588	2496.99
RNA1509_1572	3173	0.436811	0.025974	-0.030778	388	2.56524	719	0.496826	0	0.992388	0.965648	0.98207	0.162225	0.172375	3173	2464.54	22.3837	1570.53
RNA1509_1573	3311	0.510118	-0.040853	0.022195	421	1.9578	990	0.513916	2	0.99395	0.995772	0.981655	0.753594	0.775629	3311	3447.86	30.0094	2105.58
RNA1509_1574	4183	0.477169	0.037074	0.103795	556	2.33829	1047	0.567139	8	0.97655	0.952905	0.986638	0.539299	0.587392	4183	3262.45	22.4762	1577.02
RNA1509_1575	3179	0.466184	-0.005398	-0.077195	337	1.95118	493	0.477783	91	0.972574	0.995282	0.986032	0.821751	0.860956	3179	18048.7	163.615	11479.9
RNA1509_1576	1244	0.564309	-0.011396	0.383764	218	2.2015	351	0.224365	2	0.987409	0.967846	0.984966	0.079948	0.084934	1244	460.683	10.6721	748.8
RNA1509_1577	1931	0.46608	-0.04	-0.037827	229	2.1872	311	0.355957	0	0.9954	0.993268	0.988007	0.641326	0.656531	1931	2185.04	32.6095	2288.01
RNA1509_1578	2855	0.500525	-0.122463	0.019635	434	2.46407	490	0.42041	6	0.991403	0.97338	0.978781	0.574385	0.608114	2855	2643.02	26.6785	1871.87
RNA1509_1579	1303	0.390637	-0.041257	-0.088161	115	2.31743	117	0.250977	1	0.988743	0.996163	0.989854	0.761287	0.780843	1303	335.033	7.40986	519.91
RNA1509_1580	4235	0.519008	-0.00455	0.036819	666	2.33529	1179	0.594727	12	0.972746	0.99575	0.979169	0.59368	0.625958	4235	3461.64	23.5557	1652.76
RNA1509_1581	5501	0.479367	-0.00493	0.02514	724	2.29103	1736	0.688721	7	0.985457	0.988184	0.98663	0.879244	0.915123	5501	2890.63	15.1432	1062.51
RNA1509_1582	3112	0.405527	-0.093502	-0.121081	275	2.16834	766	0.461914	7	0.960748	0.998393	0.983303	0.920369	0.975806	3112	5604.33	51.898	3641.37
RNA1509_1583	1112	0.473921	-0.013283	-0.005128	149	2.38675	210	0.229248	6	0.983127	0.993705	0.983838	0.440139	0.45793	1112	2124.7	55.0629	3863.44
RNA1509_1584	742	0.510782	0.055409	0.112948	126	2.61151	164	0.157471	39	0.956145	0.987871	0.9891	0.809298	0.866252	742	1676.32	65.1057	4568.08
RNA1509_1585	2990	0.550836	-0.115968	0.104989	449	2.00664	835	0.466309	2	0.992292	0.997993	0.988789	0.857175	0.875385	2990	1394.92	13.4445	943.32
RNA1509_1586	736	0.442935	0.018405	0.02439	74	2.0506	110	0.15332	2	0.995778	0.987772	0.976803	0.352902	0.367306	736	2018.32	79.0275	5544.9
RNA1509_1587	493	0.51927	0.015625	0.172996	81	2.43791	79	0.104736	0	0.994854	0.977688	0.989869	0.67376	0.699791	493	9999.47	584.517	41012
RNA1509_1588	2799	0.466952	0.025249	-0.018767	335	2.19702	518	0.4729	1	0.988701	0.991783	0.978614	0.473789	0.493733	2799	1116.79	11.4983	806.77
RNA1509_1589	1178	0.456706	-0.040892	-0.046875	134	2.18511	85	0.233887	9	0.978769	0.98472	0.986178	0.14017	0.147471	1178	1393.14	34.0812	2391.28
RNA1509_1590	4995	0.59039	-0.036283	-0.040078	961	2.21076	1216	0.563965	10	0.982209	0.996997	0.982816	0.945209	0.982105	4995	5066.93	29.2332	2051.12
RNA1509_1591	480	0.322917	0.032258	-0.021538	36	2.88	48	0.094971	0	0.990476	0.983333	0.982899	0.727101	0.759523	480	404.712	24.2981	1704.85
RNA1509_1592	991	0.343088	-0.064706	-0.115207	68	2.34157	44	0.195557	0	0.992908	1	0.991985	0.820813	0.833355	991	673.604	19.5884	1374.4
RNA1509_1593	4496	0.561833	-0.025337	0.003046	797	2.2478	1154	0.5979	2	0.994415	0.972642	0.978165	0.49345	0.521567	4496	3896.71	24.9769	1752.48
RNA1509_1594	1810	0.49116	-0.032621	0.053203	234	2.14592	436	0.330078	1	0.989604	0.995028	0.976546	0.565795	0.588396	1810	3159.74	50.3083	3529.83
RNA1509_1595	736	0.516304	0.021053	0.179775	92	1.87651	185	0.147949	1	0.988827	1	0.989217	0.384852	0.393443	736	64.9667	2.54378	178.48
RNA1509_1596	705	0.438298	0.080906	0.055556	79	2.34861	106	0.144775	0	0.996584	0.988652	0.99111	0.575827	0.589675	705	1372.63	56.1088	3936.82
RNA1509_1597	695	0.414388	0.048611	-0.051597	75	2.5197	101	0.146729	2	0.666667	0.85036	0.919643	0.518361	0.994263	695	16.5944	0.68809	48.28
RNA1509_1598	6112	0.641525	0.018618	0.160201	1422	2.26204	2007	0.573242	24	0.982068	0.996073	0.984898	0.95619	0.992476	6112	7477.99	35.2589	2473.9
RNA1509_1599	1145	0.50131	-0.135889	-0.001751	154	2.18101	218	0.228027	18	0.987844	0.965939	0.989464	0.675054	0.714991	1145	5549.35	139.67	9799.81
RNA1509_1600	946	0.468288	-0.056433	0.153082	106	2.05038	172	0.193115	2	0.991369	0.978858	0.985921	0.745464	0.779165	946	2613.73	79.6226	5586.64
RNA1509_1601	342	0.447368	-0.254902	0.481481	22	1.375	113	0.018799	12	0.493038	1	0.834407	0.234905	0.570996	342	1746.37	147.156	10325
RNA1509_1602	1151	0.39444	-0.136564	0.015782	119	2.70861	71	0.222412	0	0.984615	0.990443	0.971215	0.878755	0.927804	1151	117.947	2.9531	207.2
RNA1509_1603	1802	0.506104	0.114035	0.166292	270	2.37068	371	0.309814	17	0.974679	0.992786	0.982353	0.179699	0.189043	1802	2815.8	45.0312	3159.57
RNA1509_1604	1406	0.578236	-0.092251	0.06914	255	2.18835	468	0.26416	128	0.961196	1	0.981988	0.872495	0.924368	1406	20536.9	420.937	29534.6
RNA1509_1605	1107	0.555556	-0.027642	0.166667	184	2.15579	183	0.196777	0	0.988701	0.99458	0.970685	0.863215	0.904349	1107	1510.53	39.3233	2759.07
RNA1509_1606	1160	0.4	-0.030172	0.028736	137	2.95528	65	0.22583	1	0.988539	0.92069	0.984153	0.140877	0.157279	1160	502.196	12.4762	875.38
RNA1509_1607	697	0.578192	-0.042184	0.142857	138	2.37321	192	0.136963	1	0.985972	0.988522	0.988413	0.475131	0.493201	697	426.363	17.6284	1236.88
RNA1509_1608	9112	0.550373	-0.018943	0.040762	1607	2.32972	2711	0.784668	10	0.981534	0.997695	0.979537	0.881927	0.919408	9112	2116.5	6.69377	469.66
RNA1509_1609	1687	0.489627	-0.021792	0.003484	218	2.15714	315	0.310791	5	0.965733	0.998814	0.9722	0.851591	0.9081	1687	3190.9	54.5086	3824.54
RNA1509_1610	3659	0.532659	-0.038481	-0.039766	612	2.36153	926	0.539551	2	0.986842	0.99754	0.986859	0.62757	0.645995	3659	2677.45	21.0875	1479.59
RNA1509_1611	1670	0.389222	-0.021538	-0.056863	152	2.40433	177	0.305176	3	0.990068	0.974251	0.986418	0.794273	0.834781	1670	1643.2	28.3557	1989.55
RNA1509_1612	684	0.590643	0.10396	0.15	102	1.72851	227	0.083984	2	0.947977	1	0.979096	0.794539	0.856036	684	1279.18	53.8944	3781.44
RNA1509_1613	4917	0.449258	0.090991	0.118168	499	2.02806	1555	0.625977	0	0.993046	0.999593	0.984748	0.793935	0.812208	4917	2284.56	13.3896	939.47
RNA1509_1614	6745	0.554633	0.006683	0.061917	1098	2.11684	2024	0.695313	16	0.978252	0.990808	0.972571	0.750993	0.796663	6745	5144.2	21.9787	1542.12
RNA1509_1615	3171	0.565121	0	0.029732	582	2.29881	859	0.462891	0	0.992244	0.999685	0.9773	0.751556	0.775268	3171	4179.29	37.9816	2664.94
RNA1509_1616	1795	0.555989	-0.082164	0.043915	341	2.47491	341	0.326172	2	0.989812	0.955432	0.988461	0.250252	0.267711	1795	995.147	15.9768	1121
RNA1509_1617	2738	0.438276	-0.035	-0.006502	274	2.08648	510	0.45459	6	0.983793	0.991234	0.982109	0.111929	0.11687	2738	3925.61	41.3182	2899.04
RNA1509_1618	1194	0.499162	-0.080537	-0.043478	185	2.50363	233	0.238281	2	0.993576	0.979899	0.988283	0.36753	0.38197	1194	1902.31	45.914	3221.5
RNA1509_1619	1207	0.525269	-0.082019	-0.1274	194	2.34597	172	0.234619	5	0.992862	0.95029	0.975756	0.39676	0.430964	1207	4065.17	97.0595	6810.09
RNA1509_1620	160	0.31875	-0.098039	-0.357798	13	3.22981	17	0.008545	0	0.572327	1	0.871605	0.137105	0.274846	160	115.665	20.8329	1461.72
RNA1509_1621	2198	0.593267	-0.056748	0.102908	414	2.1475	556	0.354248	1	0.921681	0.983167	0.968075	0.697428	0.795028	2198	1225.76	16.0711	1127.61
RNA1509_1622	1192	0.437919	-0.02682	0.059701	127	2.22388	144	0.224854	10	0.979287	0.819631	0.988204	0.520884	0.656698	1192	1215.12	29.3771	2061.22
RNA1509_1623	351	0.441595	0.122581	-0.020408	42	2.49189	59	0.079834	29	0.917582	0.974359	0.975548	0.475356	0.545012	351	582.31	47.8095	3354.5
RNA1509_1624	390	0.369231	0.166667	0.02439	31	2.39881	46	0.080078	1	0.833333	0.930769	0.966071	0.733075	0.978315	390	16.5927	1.22608	86.03
RNA1509_1625	2075	0.481928	0.036	0.073488	309	2.56803	480	0.355957	2	0.993911	0.983614	0.986403	0.802783	0.832476	2075	1400.55	19.4512	1364.78
RNA1509_1626	2705	0.528281	-0.126662	-0.061129	460	2.47711	460	0.4375	5	0.985426	0.990758	0.980513	0.886353	0.925895	2705	3584.05	38.1833	2679.09
RNA1509_1627	687	0.518195	-0.117978	0.075529	103	2.26486	126	0.143066	1	0.987342	0.732169	0.986576	0.057068	0.080017	687	79.6529	3.34127	234.44
RNA1509_1628	477	0.373166	0.033708	0.090301	49	2.95412	89	0.099121	2	0.992866	0.943396	0.985544	0.620783	0.67248	477	3496.51	211.244	14821.7
RNA1509_1629	1679	0.551519	-0.021598	0.070385	260	2.03735	506	0.303711	16	0.989994	0.989875	0.987114	0.340825	0.352331	1679	6060.76	104.026	7298.9
RNA1509_1630	3311	0.519178	-0.01687	-0.030151	533	2.38956	595	0.489014	0	0.988506	0.986711	0.981664	0.639866	0.668278	3311	597.768	5.20284	365.05
RNA1509_1631	1722	0.636469	-0.071168	0.009585	386	2.22466	330	0.285645	14	0.981204	1	0.989013	0.901896	0.929384	1722	5896.35	98.6772	6923.59
RNA1509_1632	956	0.384937	-0.027174	-0.05102	69	1.94981	72	0.168945	0	0.873811	1	0.951994	0.527652	0.634302	956	1627.44	49.0586	3442.14
RNA1509_1633	1029	0.392614	-0.064356	-0.04	96	2.43101	67	0.20459	6	0.984783	0.927114	0.988117	0.289459	0.320852	1029	813.993	22.7967	1599.51
RNA1509_1634	834	0.453237	-0.164021	0.02193	96	2.30334	147	0.170898	0	0.994967	0.971223	0.981713	0.611683	0.644784	834	2758.2	95.3075	6687.15
RNA1509_1635	2422	0.566887	-0.044428	-0.018112	400	2.05973	626	0.373535	12	0.981689	0.983898	0.983887	0.815578	0.858216	2422	2960.37	35.224	2471.46
RNA1509_1636	1901	0.477117	0.104741	0.026157	266	2.48599	443	0.245117	4	0.795788	0.990531	0.971301	0.659053	0.860797	1901	2696.09	40.8713	2867.7
RNA1509_1637	433	0.498845	0.046296	0.382488	23	0.855658	143	0.04834	1	0.814106	1	0.937532	0.502653	0.658569	433	1183.44	78.7637	5526.36
RNA1509_1638	1896	0.504747	0.001045	0.062833	315	2.60847	345	0.317627	20	0.973976	0.800105	0.982712	0.253863	0.331496	1896	2547.94	38.7274	2717.27
RNA1509_1639	786	0.458015	0.077778	0.070423	96	2.34306	84	0.165283	7	0.984747	0.987277	0.989208	0.484059	0.503323	786	1665.44	61.0622	4284.38
RNA1509_1640	5053	0.553533	0.067572	0.173759	858	2.22689	1641	0.602051	3	0.982097	0.99901	0.970925	0.915984	0.961563	5053	6066.7	34.5995	2427.64
RNA1509_1641	5222	0.612409	0.060663	0.174901	1144	2.34513	1317	0.560059	1	0.982563	1	0.982075	0.927703	0.961399	5222	3668.85	20.247	1420.61
RNA1509_1642	724	0.426796	0.009709	0.012048	67	2.03234	46	0.136963	1	0.962963	0.973757	0.972487	0.867571	0.951395	724	26.7954	1.06657	74.83
RNA1509_1643	1594	0.572773	-0.047097	0.048458	262	2.0085	484	0.272461	80	0.970154	0.994981	0.988551	0.776981	0.814246	1594	10324.2	186.654	13096.3
RNA1509_1644	3575	0.537622	0.038502	0.151845	573	2.22141	1141	0.438721	0	0.986281	0.996643	0.988695	0.920968	0.947636	3575	4237.67	34.16	2396.8
RNA1509_1645	7349	0.58906	-0.056133	0.023179	1394	2.19354	2449	0.672607	0	0.990576	1	0.981723	0.957508	0.984613	7349	1832.2	7.18475	504.11
RNA1509_1646	442	0.61086	-0.02963	0.290698	84	2.03899	147	0.046631	0	0.575862	0.959276	0.960511	0.272718	0.513983	442	1601.13	104.393	7324.63
RNA1509_1647	3064	0.581919	0.015143	0.075722	621	2.39462	773	0.429932	1	0.987316	0.986945	0.980018	0.484564	0.507421	3064	3606.81	33.9236	2380.21
RNA1509_1648	1173	0.441603	-0.030888	0.068702	134	2.3454	140	0.230713	8	0.991127	0.917306	0.991985	0.031617	0.035057	1173	345.303	8.48339	595.23
RNA1509_1649	2152	0.532063	-0.053275	-0.02284	337	2.21899	508	0.368164	27	0.979718	0.932156	0.987328	0.30007	0.332791	2152	6856.88	91.823	6442.66
RNA1509_1650	675	0.475556	0.05919	0.067797	96	2.52435	129	0.144287	0	0.997828	0.977778	0.987123	0.873979	0.907473	675	842.175	35.9555	2522.78
RNA1509_1651	5300	0.457547	-0.011959	-0.062261	642	2.31478	1062	0.665771	12	0.983703	0.993396	0.982393	0.638221	0.664813	5300	3913.67	21.2802	1493.1
RNA1509_1652	826	0.5	-0.094431	-0.002421	127	2.48218	140	0.174072	2	0.993182	0.978208	0.991378	0.692358	0.718839	826	682.53	23.8127	1670.79
RNA1509_1653	2753	0.57065	0.000637	-0.003384	493	2.19969	784	0.442871	0	0.993255	1	0.979488	0.876032	0.900451	2753	2334.18	24.434	1714.39
RNA1509_1654	10153	0.571752	0.004996	0.086477	1778	2.14285	3334	0.766846	255	0.965257	1	0.985601	0.939274	0.987298	10153	20176.3	57.2684	4018.17
RNA1509_1655	2548	0.535322	-0.101173	0.038851	400	2.21391	615	0.440674	12	0.985068	0.978807	0.990183	0.573799	0.601009	2548	2504.34	28.3244	1987.35
RNA1509_1656	1915	0.516971	-0.012121	0.165405	275	2.14959	548	0.354004	2	0.992119	0.993211	0.978368	0.749254	0.77718	1915	3467.64	52.1834	3661.39
RNA1509_1657	1622	0.432182	-0.035663	-0.064061	155	2.04908	193	0.314941	2	0.991606	0.998767	0.98117	0.752153	0.774031	1622	3344.72	59.4259	4169.56
RNA1509_1658	133	0.541353	0	0.213115	13	1.33411	44	0.031006	0	0	0	1	0.01	0.997424	133	0	0	0
RNA1509_1659	103	0.15534	-0.125	0.54023	2	3.26984	34	0.016113	0	0	0.932039	0.252747	0.01	0.937134	103	13.5653	3.79542	266.3
RNA1509_1660	1626	0.416359	0.051699	0.12961	166	2.36197	362	0.300293	12	0.959742	0.902829	0.939734	0.083172	0.102144	1626	2826.75	50.0995	3515.18
RNA1509_1661	1061	0.538172	-0.015762	0.081633	170	2.2134	164	0.217773	1	0.995631	0.786051	0.984695	0.563889	0.731717	1061	1594.15	43.2992	3038.05
RNA1509_1662	1701	0.485009	-0.035152	-0.041096	249	2.49226	281	0.302246	1	0.995327	1	0.978516	0.918858	0.943441	1701	2311.8	39.1663	2748.07
RNA1509_1663	870	0.466667	0.059113	0.00431	123	2.60587	107	0.182617	0	1	0.998851	0.991958	0.907951	0.916365	870	62.1059	2.05722	144.34
RNA1509_1664	1191	0.471872	-0.053381	0.017488	179	2.70764	213	0.241455	6	0.986246	0.992443	0.987927	0.840385	0.869085	1191	1780.36	43.0787	3022.58
RNA1509_1665	1392	0.47773	-0.055639	-0.009629	186	2.34917	264	0.268799	0	0.991443	0.987069	0.989644	0.593821	0.613142	1392	4095.38	84.7855	5948.89
RNA1509_1666	670	0.498507	0.071856	0.428571	80	1.93188	166	0.101318	0	0.980212	0.98806	0.977693	0.810916	0.856387	670	2632.95	113.249	7946.01
RNA1509_1667	233	0.60515	-0.234043	0.456522	32	1.58706	77	0.015381	2	0.539235	1	0.953829	0.40606	0.789481	233	1979.93	244.884	17182
RNA1509_1668	2346	0.471441	-0.001808	0.091935	267	2.04828	405	0.373047	5	0.989636	0.995737	0.98287	0.757609	0.78222	2346	3319.14	40.7723	2860.74
RNA1509_1669	985	0.480203	-0.040169	0.023438	161	2.83989	151	0.180176	3	0.990422	0.989848	0.985482	0.725061	0.750476	985	2720.23	79.5861	5584.07
RNA1509_1670	673	0.515602	0.014409	0.07362	110	2.4598	143	0.143799	5	0.987654	0.986627	0.983609	0.743672	0.775891	673	671.499	28.754	2017.49
RNA1509_1671	3460	0.592486	-0.089756	-0.031206	665	2.20782	524	0.467285	1	0.987206	0.854913	0.981977	0.419626	0.506327	3460	1352.12	11.2617	790.17
RNA1509_1672	725	0.495172	0.013928	0.032787	101	2.27308	186	0.157227	6	0.983186	0.98069	0.982243	0.644514	0.680528	725	1141.08	45.3571	3182.43
RNA1509_1673	1038	0.435453	-0.022124	-0.027304	133	2.70424	135	0.203369	2	0.993249	1	0.986808	0.810671	0.827092	1038	2632.03	73.0736	5127.13
RNA1509_1674	696	0.45546	0.047319	0.007916	84	2.3324	107	0.14917	5	0.988106	0.991379	0.989116	0.469635	0.484696	696	1065.67	44.1247	3095.96
RNA1509_1675	636	0.45283	0.097222	0.12069	80	2.47712	141	0.138184	2	0.990333	0.985849	0.987738	0.558847	0.579508	636	1424.98	64.5681	4530.36
RNA1509_1676	4410	0.620635	0.078553	0.21578	952	2.25566	1066	0.489014	2	0.98375	0.980499	0.981147	0.895048	0.945759	4410	2097.18	13.7045	961.56
RNA1509_1677	410	0.380488	0.038462	0.031496	29	1.9572	43	0.087891	1	0.571429	0.982927	0.968132	0.514496	0.94616	410	7.49755	0.52699	36.98
RNA1509_1678	814	0.643735	-0.175573	0.041379	159	1.94544	271	0.156006	2	0.995339	1	0.991353	0.692109	0.701415	814	11120.3	393.694	27623.2
RNA1509_1679	923	0.383532	0.045198	0.029877	81	2.39127	110	0.188232	0	1	0.830986	0.987964	0.583303	0.710492	923	84.4386	2.63637	184.98
RNA1509_1680	2412	0.496269	-0.057644	-0.053498	337	2.2768	472	0.416504	11	0.982166	0.998756	0.98653	0.417499	0.43142	2412	3822.23	45.6675	3204.21
RNA1509_1681	2576	0.487578	0.044586	-0.004545	341	2.23175	557	0.399414	0	0.991422	0.992624	0.978966	0.884075	0.917652	2576	3213.18	35.9465	2522.15
RNA1509_1682	1822	0.560373	-0.002938	0.128589	315	2.20227	422	0.306641	2	0.988437	0.985181	0.98236	0.851953	0.890594	1822	2678.56	42.3662	2972.58
RNA1509_1683	3149	0.582725	0.000545	0.115677	586	2.19209	827	0.459473	2	0.991888	0.949825	0.988207	0.392646	0.421742	3149	4704.36	43.0522	3020.71
RNA1509_1684	7044	0.52314	-0.061058	0.072938	1037	2.15976	1972	0.738281	16	0.981682	0.989069	0.986114	0.876105	0.915022	7044	5659.7	23.1548	1624.63
RNA1509_1685	2176	0.517923	0.03638	0.084843	326	2.23699	661	0.382568	5	0.989583	0.999081	0.979202	0.92454	0.954993	2176	1396.88	18.4998	1298.02
RNA1509_1686	813	0.547355	-0.029213	0.043478	138	2.26819	205	0.172852	18	0.954497	1	0.992065	0.274954	0.290366	813	346.883	12.2959	862.73
RNA1509_1687	418	0.495215	-0.024155	0.052133	43	1.67887	104	0.095215	3	0.990164	0.995215	0.977364	0.839566	0.871715	418	701.707	48.3779	3394.38
RNA1509_1688	2115	0.514421	0.012868	-0.002921	310	2.21588	583	0.372559	2	0.99109	0.997163	0.980932	0.685613	0.70723	2115	2525.99	34.4182	2414.92
RNA1509_1689	8055	0.654997	-0.04094	0.032026	1851	2.1461	1482	0.624023	0	0.982781	0.996524	0.978576	0.935654	0.976284	8055	1545.02	5.52758	387.84
RNA1509_1690	1062	0.487759	-0.07722	0.147059	136	2.16601	276	0.208252	2	0.995192	0.985876	0.988375	0.700953	0.722833	1062	3246.53	88.0972	6181.25
RNA1509_1691	1173	0.619778	-0.0674	0.058296	250	2.2295	328	0.217529	9	0.913669	0.999147	0.985349	0.783017	0.870488	1173	419.628	10.3094	723.35
RNA1509_1692	1030	0.459223	0.065539	-0.001795	120	2.21935	190	0.213867	3	0.992424	0.98835	0.976361	0.742234	0.775037	1030	1239.99	34.6934	2434.23
RNA1509_1693	1553	0.339987	0.056818	-0.034146	125	2.79433	48	0.263916	21	0.939423	0.994205	0.969415	0.149172	0.164756	1553	1088.74	20.2032	1417.54
RNA1509_1694	2260	0.452655	0.002933	0.023444	260	2.24592	429	0.395508	2	0.990909	0.961504	0.984955	0.592621	0.631503	2260	2044.34	26.0682	1829.05
RNA1509_1695	2194	0.541021	0.04802	0.062562	305	1.90413	652	0.376953	1	0.992098	1	0.981785	0.839452	0.861836	2194	1823.89	23.9569	1680.91
RNA1509_1696	4195	0.433611	0.020341	-0.10101	444	2.25263	822	0.573242	3	0.988071	0.993325	0.981386	0.936194	0.971956	4195	2570.45	17.6581	1238.96
RNA1509_1697	1427	0.402242	0	-0.066823	131	2.26951	155	0.275635	1	0.991477	0.978276	0.987869	0.733197	0.765204	1427	1420.99	28.6969	2013.48
RNA1509_1698	1672	0.388756	0.113846	-0.144814	182	2.91881	105	0.288574	0	0.996216	0.970096	0.980353	0.792205	0.836156	1672	2603.1	44.8665	3148.01
RNA1509_1699	3307	0.632598	-0.101338	-0.142387	698	2.13162	1055	0.391602	9	0.972913	0.999395	0.970987	0.905714	0.959326	3307	4804.31	41.8662	2937.5
RNA1509_1700	1184	0.501689	0.016835	0.128814	165	2.21537	202	0.231689	24	0.971179	0.953547	0.98509	0.537776	0.5895	1184	2650.06	64.5017	4525.69
RNA1509_1701	1917	0.5759	-0.038043	0.03321	346	2.17996	454	0.335693	1	0.989615	0.995305	0.983782	0.8089	0.834783	1917	1518.83	22.8325	1602.02
RNA1509_1702	1520	0.536842	-0.053922	0.215909	268	2.45427	282	0.281006	5	0.988701	0.963816	0.990483	0.518573	0.549419	1520	1327.84	25.1749	1766.38
RNA1509_1703	3470	0.591931	-0.039922	-0.021186	680	2.24073	616	0.484375	3	0.991931	0.994813	0.98697	0.818004	0.839902	3470	1977.03	16.4192	1152.03
RNA1509_1704	617	0.544571	-0.130952	0.224199	109	2.42441	138	0.126709	0	0.987805	0.998379	0.986911	0.774987	0.79625	617	94.6091	4.41891	310.05
RNA1509_1705	860	0.575581	0.070707	0.134247	148	2.08827	182	0.166504	6	0.932394	0.995349	0.970269	0.59	0.655217	860	223.547	7.49096	525.6
RNA1509_1706	1157	0.535004	-0.121163	0.085502	179	2.19426	273	0.222412	2	0.995324	0.968021	0.990674	0.76765	0.804236	1157	24465.3	609.373	42756.1
RNA1509_1707	614	0.532573	0.16208	0.310105	99	2.33523	150	0.121826	24	0.652305	1	0.983532	0.504377	0.78617	614	3022.46	141.86	9953.44
RNA1509_1708	790	0.417722	-0.012121	0	93	2.69902	101	0.165771	3	0.988149	0.992405	0.98963	0.480552	0.495172	790	1194.57	43.5764	3057.49
RNA1509_1709	1998	0.494995	0.079879	0.203171	285	2.34362	505	0.347656	6	0.990639	0.995996	0.984732	0.852938	0.877862	1998	3532.98	50.958	3575.42
RNA1509_1710	2703	0.494266	-0.02994	-0.082663	372	2.25541	656	0.446533	9	0.991166	1	0.987896	0.704066	0.719044	2703	4340.44	46.2758	3246.9
RNA1509_1711	2467	0.621403	0.064579	0.11349	472	1.99022	784	0.285645	7	0.982707	0.999189	0.98439	0.935513	0.967857	2467	5684.8	66.4069	4659.37
RNA1509_1712	1789	0.443264	0.006305	0.048193	193	2.19633	218	0.319092	1	0.990937	0.997205	0.981734	0.534363	0.550823	1789	1808.08	29.1256	2043.56
RNA1509_1713	1739	0.581369	-0.046489	0.137363	286	1.95058	526	0.307373	5	0.980716	0.991374	0.98785	0.743265	0.773876	1739	4955.78	82.1258	5762.27
RNA1509_1714	1772	0.632619	-0.093666	0.109063	380	2.16234	573	0.286133	0	0.993088	0.998871	0.98835	0.844317	0.861187	1772	985.878	16.0334	1124.97
RNA1509_1715	2464	0.517857	0.076803	0.003367	383	2.33221	546	0.418701	2	0.994449	0.972403	0.986689	0.389331	0.408047	2464	3179.29	37.184	2608.98
RNA1509_1716	5444	0.463446	-0.020214	0.033208	758	2.59412	919	0.61499	0	0.974493	0.990265	0.963003	0.916312	0.98602	5444	1576.49	8.34525	585.54
RNA1509_1717	505	0.419802	-0.056604	0.119454	51	2.29955	70	0.104736	24	0.917627	0.974257	0.942942	0.473952	0.562224	505	1750.81	99.9114	7010.17
RNA1509_1718	2346	0.446292	0.029608	-0.005389	329	2.81885	331	0.374756	17	0.979353	0.939471	0.965878	0.743637	0.836789	2346	3061.21	37.6038	2638.43
RNA1509_1719	4872	0.595854	0.043059	0.13357	956	2.21481	1586	0.531494	17	0.980811	1	0.980437	0.894418	0.930113	4872	6160.53	36.44	2556.77
RNA1509_1720	18411	0.539895	-0.049698	0.014284	2916	2.17884	5869	0.924072	280	0.9773	0.998153	0.987505	0.912953	0.947729	18411	54151.2	84.7614	5947.19
RNA1509_1721	6500	0.494	-0.005294	0.256917	825	2.08046	1836	0.687256	9	0.976152	0.996769	0.970749	0.919136	0.973108	6500	3573.5	15.8433	1111.63
RNA1509_1722	858	0.423077	0.057851	0.034343	86	2.24744	142	0.182129	2	0.994863	0.863636	0.992309	0.060098	0.070489	858	604.869	20.3161	1425.46
RNA1509_1723	3787	0.466068	-0.022096	-0.036597	491	2.38869	752	0.567139	0	0.992226	0.849221	0.984727	0.107532	0.129596	3787	1502.15	11.431	802.05
RNA1509_1724	591	0.399323	-0.008475	0.24507	50	2.12239	74	0.118408	0	0.980769	0.99154	0.987418	0.484931	0.505012	591	104.963	5.11819	359.11
RNA1509_1725	3980	0.523116	0.019212	-0.056902	604	2.21911	922	0.548096	0	0.992273	0.987437	0.981533	0.388845	0.404325	3980	2520.24	18.2485	1280.38
RNA1509_1726	1060	0.49717	-0.009488	-0.0394	141	2.1528	157	0.204346	12	0.948447	1	0.989381	0.318676	0.339604	1060	483.031	13.1322	921.4
RNA1509_1727	667	0.301349	-0.044776	-0.051502	30	1.98512	47	0.127686	0	1	1	0.986508	0.746983	0.757199	667	102.588	4.43237	310.99
RNA1509_1728	2844	0.506329	0.004167	0.04416	426	2.33712	745	0.456299	1	0.99038	1	0.972427	0.651079	0.676044	2844	2574.06	26.0829	1830.08
RNA1509_1729	5670	0.531041	0.044171	0.159835	885	2.21826	1716	0.656738	21	0.973377	0.998413	0.982181	0.801461	0.839653	5670	5568.9	28.3043	1985.95
RNA1509_1730	856	0.501168	-0.053613	0.161593	125	2.33227	163	0.167236	0	1	1	0.989864	0.842763	0.851393	856	235.636	7.93296	556.61
RNA1509_1731	5143	0.57379	-0.095222	0.013686	819	1.95244	1659	0.60498	1	0.994494	0.990861	0.987044	0.935654	0.961975	5143	3479.83	19.4988	1368.12
RNA1509_1732	3222	0.570453	0.087051	0.174855	567	2.17962	880	0.460205	4	0.988378	0.996586	0.980229	0.786035	0.814098	3222	2107.25	18.8477	1322.43
RNA1509_1733	1111	0.507651	-0.046099	-0.001828	148	2.07206	191	0.218262	8	0.977575	0.955896	0.982037	0.66506	0.724723	1111	1431.68	37.1363	2605.63
RNA1509_1734	130	0.646154	-0.119048	0	24	1.79414	43	0.029053	0	0	0	1	0.01	0.997424	130	0	0	0
RNA1509_1735	2081	0.433926	-0.109635	-0.011885	232	2.39716	107	0.354736	0	0.995068	0.811629	0.989837	0.15541	0.194404	2081	288.489	3.99507	280.31
RNA1509_1736	928	0.545259	0.023715	0.113744	161	2.33548	246	0.192139	1	0.994758	0.990302	0.986471	0.246342	0.253495	928	1462.45	45.4151	3186.5
RNA1509_1737	891	0.612795	0.014652	0.165217	182	2.17629	245	0.178711	5	0.972376	0.967452	0.988534	0.585423	0.629527	891	448.536	14.5073	1017.89
RNA1509_1738	12505	0.595362	0.083412	0.194071	2542	2.31005	4102	0.755859	0	0.989359	0.99928	0.983577	0.869566	0.894238	12505	4402.94	10.1467	711.93
RNA1509_1739	1029	0.538387	0.064982	0.002105	181	2.43765	158	0.211914	0	0.989691	0.944606	0.978508	0.043683	0.047752	1029	177.88	4.98173	349.54
RNA1509_1740	5330	0.557036	-0.011788	0.009742	924	2.23511	1317	0.648438	4	0.98274	0.958349	0.980637	0.532972	0.577077	5330	2892.47	15.639	1097.29
RNA1509_1741	1596	0.380326	0.021417	0.053589	138	2.39218	83	0.2854	0	0.993669	0.976817	0.975511	0.063287	0.066839	1596	3214.61	58.0447	4072.65
RNA1509_1742	1717	0.592895	-0.108055	0.032904	306	2.0519	444	0.292725	1	0.994424	1	0.989407	0.19482	0.19801	1717	8645.27	145.103	10181
RNA1509_1743	1559	0.560616	-0.016018	0.080292	251	2.0496	406	0.293457	17	0.969845	0.930725	0.981251	0.674332	0.761325	1559	2269.1	41.9444	2942.99
RNA1509_1744	1517	0.512195	-0.032175	-0.051351	242	2.43483	340	0.278076	5	0.993326	0.987475	0.989223	0.783452	0.807421	1517	1303.84	24.7689	1737.88
RNA1509_1745	2787	0.462504	-0.030256	-0.00534	347	2.33033	210	0.409668	6	0.878738	0.998924	0.943734	0.791537	0.955499	2787	3718.57	38.4509	2697.86
RNA1509_1746	1401	0.453961	-0.072327	-0.05098	166	2.3119	205	0.2771	12	0.973742	0.993576	0.989365	0.572533	0.598135	1401	1321.83	27.1897	1907.74
RNA1509_1747	807	0.521685	-0.049881	0.082902	139	2.53785	193	0.165771	13	0.98308	1	0.986075	0.423174	0.436536	807	1877.15	67.0335	4703.34
RNA1509_1748	2210	0.419457	-0.020496	-0.122369	210	2.1612	181	0.375	2	0.993261	0.998643	0.980358	0.921146	0.947262	2210	1362.46	17.7664	1246.56
RNA1509_1749	2311	0.459541	-0.013183	0.020016	273	2.23794	417	0.408691	3	0.991094	0.943747	0.984723	0.35685	0.387437	2311	1982.12	24.7171	1734.25
RNA1509_1750	159	0.308176	0.183673	0.254545	8	2.1931	30	0.031982	1	0.75	1	0.951152	0.331477	0.464668	159	18.9966	3.44308	241.58
RNA1509_1751	523	0.451243	0.076271	0.170732	63	2.38019	119	0.116699	1	0.99718	0.988528	0.988423	0.668367	0.685977	523	1214.3	66.9102	4694.67
RNA1509_1752	3430	0.511953	-0.007973	0.028674	510	2.26936	937	0.525879	4	0.988968	1	0.981836	0.83204	0.856886	3430	3409.79	28.6484	2010.09
RNA1509_1753	5415	0.580979	-0.098538	0.120317	949	2.09722	1584	0.633301	0	0.978166	0.987442	0.934789	0.663285	0.734619	5415	350.002	1.86268	130.69
RNA1509_1754	1027	0.413827	-0.096471	-0.053156	97	2.22682	218	0.210449	19	0.973955	0.99221	0.983764	0.187328	0.197047	1027	1657.49	46.51	3263.33
RNA1509_1755	4048	0.503706	0.001471	-0.059233	601	2.34068	772	0.577881	9	0.976614	0.999259	0.977047	0.873859	0.916484	4048	3545.43	25.2403	1770.96
RNA1509_1756	1452	0.40978	0.038655	-0.008168	137	2.25093	201	0.279297	0	0.987847	0.967631	0.97209	0.542007	0.583309	1452	340.076	6.74958	473.58
RNA1509_1757	6218	0.570923	-0.043944	0.103448	1180	2.33333	1615	0.651123	23	0.966059	0.981988	0.983736	0.811447	0.869505	6218	3973.63	18.4164	1292.16
RNA1509_1758	1204	0.583056	-0.011396	0.099602	243	2.37506	228	0.229736	31	0.976414	0.953488	0.980597	0.084318	0.09236	1204	4727.47	113.154	7939.32
RNA1509_1759	1282	0.420437	0.116883	0.17362	130	2.32642	364	0.245117	47	0.896274	0.98986	0.954502	0.329024	0.388541	1282	7064.1	158.795	11141.7
RNA1509_1760	4149	0.553627	-0.033522	-0.037797	730	2.29875	575	0.557129	4	0.987695	0.973729	0.977834	0.76599	0.814512	4149	1260.18	8.75296	614.14
RNA1509_1761	1829	0.476763	-0.243119	-0.08255	223	2.28037	283	0.303711	6	0.904054	0.917441	0.968366	0.431241	0.536918	1829	2854.31	44.9733	3155.5
RNA1509_1762	4207	0.455907	-0.004171	-0.028397	483	2.20948	906	0.613037	19	0.981091	0.998574	0.984278	0.681839	0.70709	4207	5120.24	35.074	2460.93
RNA1509_1763	3565	0.434502	0.075533	-0.026786	421	2.51642	318	0.522949	1	0.958101	0.92202	0.973346	0.798458	0.92861	3565	211.33	1.70832	119.86
RNA1509_1764	488	0.543033	-0.033962	-0.022422	90	2.50456	95	0.104492	1	0.987206	0.956967	0.973157	0.76697	0.834239	488	2715.33	160.35	11250.8
RNA1509_1765	2492	0.468299	0.12425	-0.059623	285	2.11869	330	0.405273	1	0.992537	0.971108	0.968077	0.648201	0.694681	2492	952.795	11.0184	773.09
RNA1509_1766	646	0.549536	-0.059155	0.209622	113	2.32507	167	0.133057	1	0.99446	0.987616	0.987746	0.816951	0.842123	646	3207.25	143.076	10038.8
RNA1509_1767	2146	0.486021	0.037392	0.135086	246	1.94386	539	0.385254	2	0.992394	0.992544	0.984547	0.519528	0.535721	2146	4682.61	62.8818	4412.04
RNA1509_1768	686	0.502915	-0.014493	0.155425	94	2.16753	148	0.143555	811	0.930805	0.982507	0.986532	0.357121	0.395831	686	28483.4	1196.56	83955.4
RNA1509_1769	1033	0.530494	0.040146	0.187629	161	2.21884	263	0.203857	0	0.994981	0.998064	0.98545	0.634634	0.648508	1033	11184.7	312.025	21893
RNA1509_1770	859	0.512224	-0.022727	0.107399	145	2.57478	145	0.169434	0	0.996656	1	0.985134	0.905349	0.922095	859	1604.71	53.8358	3777.33
RNA1509_1771	481	0.388773	-0.037433	-0.115646	45	2.47938	44	0.102539	0	1	0.715177	0.966023	0.676459	0.97913	481	0	0	0
RNA1509_1772	1558	0.468549	0.076712	0.202899	214	2.51744	332	0.280518	9	0.967532	0.997433	0.949106	0.769748	0.840397	1558	2397.26	44.3419	3111.21
RNA1509_1773	6337	0.61133	-0.019618	0.136013	1214	2.05121	2078	0.607178	32	0.880773	0.998264	0.964385	0.707414	0.834284	6337	8256.7	37.5483	2634.53
RNA1509_1774	2542	0.596774	0.005933	0.090732	543	2.39927	774	0.390381	2	0.988773	0.989772	0.987111	0.909503	0.94147	2542	1359.46	15.412	1081.36
RNA1509_1775	768	0.523438	-0.034826	-0.054645	125	2.37906	125	0.161865	11	0.977419	0.983073	0.986188	0.801269	0.845575	768	1238.79	46.4838	3261.5
RNA1509_1776	704	0.491477	0.034682	0.139665	113	2.66122	148	0.148438	13	0.984503	0.988636	0.986473	0.76324	0.794918	704	2416.29	98.9108	6939.97
RNA1509_1777	6015	0.464173	0.07808	-0.022029	741	2.30112	1975	0.674316	3	0.991142	0.996342	0.980377	0.942901	0.973931	6015	2351.67	11.267	790.54
RNA1509_1778	1222	0.525368	-0.099688	-0.02069	193	2.31183	167	0.241211	1	0.992519	0.661211	0.984662	0.04319	0.066837	1222	779.906	18.3924	1290.48
RNA1509_1779	2836	0.43512	-0.038898	-0.049938	326	2.43227	295	0.456299	42	0.986447	0.906206	0.981653	0.786575	0.896357	2836	15175	154.201	10819.4
RNA1509_1780	2907	0.48366	0.140825	-0.012658	326	1.95637	82	0.47168	24666	0.897068	0.996216	0.991247	0.242958	0.274265	2907	879538	8719.2	611774
RNA1509_1781	745	0.451007	-0.10119	0.051345	90	2.40022	143	0.150879	0	0.995781	0.990604	0.990998	0.667779	0.683119	745	1008.48	39.0104	2737.11
RNA1509_1782	3275	0.509924	0.026347	-0.033022	453	2.12931	999	0.522705	6	0.980503	0.986565	0.968184	0.84638	0.903718	3275	1740.05	15.3114	1074.31
RNA1509_1783	1350	0.595556	0.062189	0.047619	270	2.26427	290	0.239258	3	0.986508	1	0.985897	0.431526	0.443685	1350	888.862	18.9744	1331.32
RNA1509_1784	890	0.380899	0.073746	0.045372	61	1.89998	218	0.181885	0	0.989305	0.996629	0.988312	0.75557	0.775384	890	225.846	7.31291	513.1
RNA1509_1785	3183	0.463713	-0.03794	-0.019332	329	1.92551	648	0.485352	1	0.959004	0.996858	0.978443	0.908456	0.971213	3183	1449.7	13.1253	920.92
RNA1509_1786	2850	0.542807	-0.021332	-0.04835	499	2.37806	505	0.452637	1	0.94382	0.996491	0.960841	0.731378	0.809334	2850	162.871	1.64689	115.55
RNA1509_1787	447	0.451902	-0.079208	0.167347	42	1.85203	73	0.0979	0	0.995495	0.959732	0.986338	0.5771	0.612402	447	203.123	13.0954	918.82
RNA1509_1788	2387	0.506494	-0.047146	-0.022071	358	2.34374	551	0.400879	5	0.992844	0.992459	0.988626	0.446835	0.458692	2387	4403.05	53.1579	3729.77
RNA1509_1789	2293	0.481465	-0.005435	0.068124	323	2.43075	444	0.368408	6	0.987539	0.995203	0.980311	0.883797	0.917324	2293	3006.65	37.7873	2651.31
RNA1509_1790	165	0.430303	-0.549296	0.361702	0	0	55	0.005127	0	0.5	1	0.967797	0.219793	0.454212	165	181.842	31.7598	2228.39
RNA1509_1791	868	0.452765	-0.002545	0.006316	110	2.47281	103	0.185303	2	0.997448	0.983871	0.990238	0.06604	0.067958	868	4577.06	151.961	10662.2
RNA1509_1792	2614	0.474369	-0.037097	-0.136827	358	2.43783	428	0.417969	6	0.974828	0.928845	0.97672	0.777185	0.878786	2614	3150.32	34.7309	2436.86
RNA1509_1793	1758	0.589306	0.009653	0.077562	323	2.11642	567	0.301758	0	0.993848	1	0.986123	0.846329	0.863552	1758	3207.09	52.5726	3688.7
RNA1509_1794	1188	0.490741	-0.025729	-0.107438	152	2.12652	154	0.235107	12	0.983305	0.992424	0.97888	0.657725	0.68854	1188	1732.53	42.0272	2948.8
RNA1509_1795	1889	0.508205	-0.027083	0.14747	232	1.90351	360	0.332031	1	0.992662	0.956591	0.984561	0.392558	0.419888	1889	3624.58	55.2959	3879.78
RNA1509_1796	519	0.387283	-0.134328	-0.025157	42	2.19782	41	0.114746	0	0	0.244701	0.938095	0.01	0.986402	519	0	0	0
RNA1509_1797	400	0.5975	-0.012552	0.57764	119	3.3338	133	0.023682	0	0.469375	1	0.916278	0.274623	0.638542	400	1395.71	100.555	7055.31
RNA1509_1798	229	0.497817	0.315789	0.33913	34	2.66188	76	0.010986	9	0.547927	1	0.960076	0.381721	0.725635	229	1620.93	203.984	14312.3
RNA1509_1799	1007	0.59285	-0.045226	0.014634	174	1.97051	300	0.199707	16	0.979622	0.983118	0.991394	0.563433	0.590109	1007	2643.98	75.6651	5308.96
RNA1509_1800	706	0.429178	0.023102	0.181141	78	2.40052	123	0.148682	0	0.992857	0.990085	0.990998	0.551623	0.566253	706	253.942	10.3657	727.3
RNA1509_1801	1431	0.526205	-0.003984	0.085546	203	2.04933	387	0.274658	10	0.975197	0.996506	0.985345	0.478885	0.500116	1431	1787.38	35.9951	2525.56
RNA1509_1802	1157	0.501296	0.034483	0.12305	164	2.2589	213	0.228271	7	0.987328	1	0.980951	0.841376	0.868723	1157	2886.5	71.8962	5044.51
RNA1509_1803	810	0.593827	-0.126819	-0.009119	165	2.34844	150	0.157227	0	0.996157	0.944444	0.984735	0.369987	0.399359	810	688.367	24.4907	1718.37
RNA1509_1804	1547	0.440207	-0.092511	0.145497	193	2.59744	330	0.280518	8	0.986532	0.947641	0.979145	0.200219	0.218728	1547	1854.91	34.5542	2424.45
RNA1509_1805	1042	0.478887	-0.086172	0.027624	120	2.02369	167	0.193359	2	0.987276	0.974088	0.982858	0.34999	0.370278	1042	2728.97	75.4742	5295.56
RNA1509_1806	634	0.339117	0.060465	-0.145585	37	2.03735	37	0.121338	1	0.971496	0.988959	0.958205	0.639784	0.694953	634	420.838	19.129	1342.17
RNA1509_1807	918	0.5	-0.037037	-0.019608	133	2.32127	186	0.192627	1	0.996753	0.990196	0.991255	0.631678	0.645656	918	1409.96	44.2621	3105.6
RNA1509_1808	367	0.452316	0.036145	-0.174129	40	2.13372	29	0.0354	0	0.594096	0.978202	0.956368	0.340127	0.611972	367	360.235	28.287	1984.73
RNA1509_1809	2093	0.43956	-0.073913	-0.016198	264	2.62565	314	0.369873	0	0.992832	0.942666	0.985252	0.8133	0.882003	2093	278.908	3.84025	269.45
RNA1509_1810	1452	0.503444	-0.088919	-0.051318	222	2.43216	244	0.280762	25	0.977941	1	0.992166	0.739541	0.762193	1452	3585.82	71.1687	4993.48
RNA1509_1811	517	0.512573	0.056604	0.087302	66	1.94983	104	0.112305	0	0.997371	0.990329	0.989131	0.237609	0.243205	517	1196.53	66.6958	4679.66
RNA1509_1812	1437	0.546973	0.022901	-0.004608	217	2.02004	317	0.266602	1	0.9946	0.977731	0.976526	0.830699	0.874766	1437	891.514	17.8788	1254.45
RNA1509_1813	809	0.488257	-0.174684	0.154589	111	2.37463	168	0.138184	2	0.954704	0.988875	0.974826	0.75984	0.825629	809	588.233	20.954	1470.22
RNA1509_1814	2657	0.483628	-0.002335	-0.104956	368	2.36862	564	0.441406	1	0.992248	0.989838	0.98458	0.867327	0.896907	2657	2363.13	25.6308	1798.36
RNA1509_1815	1792	0.521763	-0.058824	0.045508	282	2.32022	440	0.328857	0	0.996954	0.987165	0.986668	0.883683	0.91004	1792	1550.74	24.9384	1749.77
RNA1509_1816	4564	0.454207	-0.045827	-0.050181	601	2.55855	623	0.608887	0	0.994183	0.99518	0.987618	0.966852	0.989471	4564	1975.13	12.4715	875.05
RNA1509_1817	1182	0.527919	-0.003205	0.139785	177	2.14925	274	0.230713	2	0.990865	0.912014	0.986976	0.645896	0.72417	1182	1673.68	40.8059	2863.1
RNA1509_1818	4357	0.598807	-0.05941	0.05492	788	2.0247	1358	0.527832	2	0.989173	0.997705	0.987001	0.907678	0.931837	4357	3313.01	21.913	1537.5
RNA1509_1819	5286	0.409762	-0.024007	-0.091026	451	2.03375	798	0.63623	0	0.99562	0.962921	0.989748	0.740847	0.780764	5286	6682.4	36.4311	2556.15
RNA1509_1820	1082	0.614603	0.031579	0.40048	210	2.05729	360	0.134033	0	0.918061	1	0.989753	0.609118	0.670352	1082	3131.77	83.4122	5852.53
RNA1509_1821	1209	0.579818	-0.035663	0.031496	246	2.42403	273	0.224854	1	0.958071	0.995037	0.90143	0.8225	0.957121	1209	4168.97	99.3733	6972.42
RNA1509_1822	2695	0.590724	0.001256	0.078876	535	2.27555	654	0.409912	5	0.988538	0.962523	0.98651	0.689065	0.734098	2695	3089.98	33.0419	2318.34
RNA1509_1823	7347	0.505649	0.000269	0.153634	984	2.09531	2449	0.69873	1	0.994556	0.999456	0.983412	0.942576	0.964246	7347	4448.69	17.4498	1224.34
RNA1509_1824	1425	0.456842	0.016897	0	188	2.52927	256	0.274902	1	0.994294	1	0.979125	0.157104	0.161374	1425	701.054	14.1776	994.76
RNA1509_1825	1168	0.380993	-0.05618	-0.017981	92	2.17743	59	0.223877	4	0.991605	0.997432	0.987708	0.878735	0.899513	1168	603.119	14.8808	1044.1
RNA1509_1826	3042	0.501644	-0.026212	-0.029024	422	2.20659	777	0.484131	6	0.984178	0.99737	0.985259	0.304447	0.314797	3042	3526.16	33.4049	2343.82
RNA1509_1827	746	0.380697	-0.028169	-0.051948	71	2.62885	90	0.154053	0	0	0.127346	0.971429	0.01	0.995213	746	2.87464	0.111048	7.79
RNA1509_1828	1742	0.527555	-0.035909	0.09842	278	2.29658	367	0.310303	5	0.990338	0.983352	0.976088	0.482734	0.507839	1742	2335.54	38.6373	2710.94
RNA1509_1829	7157	0.619673	0.039459	0.170463	1742	2.53938	2223	0.604736	2	0.981144	0.982674	0.979392	0.800313	0.847542	7157	3587.01	14.4434	1013.4
RNA1509_1830	854	0.388759	0.060241	0.1341	77	2.39503	239	0.171875	3	0.98802	1	0.988404	0.782031	0.8008	854	1500.07	50.6198	3551.69
RNA1509_1831	544	0.360294	-0.010204	-0.011494	43	2.4359	69	0.107178	18	0.82684	0.998162	0.946396	0.241629	0.309353	544	136.625	7.23768	507.82
RNA1509_1832	3776	0.458157	-0.048555	0.134897	513	2.59503	877	0.544678	3	0.990483	0.987553	0.978278	0.702836	0.734488	3776	1503.58	11.4753	805.15
RNA1509_1833	1912	0.541318	0.047343	0.144812	341	2.44003	459	0.322266	16	0.987281	0.981695	0.986624	0.503381	0.526415	1912	3929.38	59.2248	4155.44
RNA1509_1834	1445	0.410381	-0.11973	-0.157277	132	2.20122	118	0.260986	0	0.991803	0.984775	0.983811	0.800184	0.832752	1445	486.175	9.69598	680.31
RNA1509_1835	632	0.416139	0.064639	0.051491	65	2.3856	139	0.135742	0	0.988701	0.981013	0.975767	0.466891	0.493321	632	205.623	9.37609	657.86
RNA1509_1836	2923	0.544304	0.029541	-0.022523	511	2.36237	710	0.44165	1	0.991487	1	0.982533	0.18546	0.190378	2923	1861.9	18.3567	1287.98
RNA1509_1837	2161	0.463674	-0.041916	-0.182053	262	2.25967	187	0.346924	0	0.980926	0.990745	0.979349	0.899399	0.944967	2161	467.294	6.23164	437.24
RNA1509_1838	3499	0.496999	-0.050029	0.060227	479	2.22243	453	0.533936	0	0.98374	0.967419	0.981526	0.088545	0.094791	3499	1125.97	9.27363	650.67
RNA1509_1839	1631	0.531576	-0.035755	0.112565	280	2.43327	332	0.293945	6	0.972222	0.949111	0.986314	0.485959	0.533952	1631	1048.86	18.5323	1300.3
RNA1509_1840	549	0.391621	-0.004651	-0.035928	43	2.04284	85	0.12207	0	0.991561	0.91439	0.98545	0.414264	0.463651	549	249.441	13.0937	918.71
RNA1509_1841	1955	0.520716	-0.039293	0.065101	283	2.13879	462	0.356689	2	0.991701	0.943734	0.989045	0.818026	0.883732	1955	168.503	2.48387	174.28
RNA1509_1842	2872	0.575905	0.043531	0.159278	522	2.19618	767	0.424316	19	0.967206	0.999304	0.975431	0.840745	0.891767	2872	4358.44	43.7334	3068.51
RNA1509_1843	3299	0.481661	-0.07489	0.031579	432	2.2705	186	0.501709	1	0.94	0.882389	0.971697	0.794996	0.986385	3299	66.0706	0.577156	40.5
RNA1509_1844	1496	0.616979	0.00325	0.012216	315	2.2126	457	0.259521	0	0.989619	0.966578	0.985714	0.79897	0.847373	1496	302.941	5.8357	409.46
RNA1509_1845	12020	0.430033	0.021087	0.005109	1267	2.28098	3406	0.859619	2	0.989122	0.997255	0.984283	0.929248	0.957097	12020	2945.96	7.063	495.57
RNA1509_1846	560	0.55	0.038961	0.150794	94	2.22297	118	0.119873	0	0.99536	1	0.983932	0.927788	0.947335	560	1912.19	98.4034	6904.37
RNA1509_1847	7686	0.611892	-0.023602	0.003688	1585	2.20436	2343	0.681641	5	0.984392	1	0.979485	0.90997	0.943759	7686	3854.55	14.4524	1014.04
RNA1509_1848	917	0.53108	-0.00616	0.162791	140	2.16529	195	0.188232	0	0.998288	0.916031	0.987368	0.752205	0.833089	917	641.229	20.1517	1413.92
RNA1509_1849	532	0.43985	0.08547	0.221477	64	2.50556	121	0.115234	4	0.988675	0.984962	0.987926	0.652464	0.678202	532	914.808	49.5548	3476.96
RNA1509_1850	1777	0.516038	-0.044711	0.04186	248	2.10053	382	0.326172	10	0.985166	0.824986	0.991591	0.051188	0.063516	1777	580.634	9.41633	660.69
RNA1509_1851	823	0.36938	0.092105	0.044316	68	2.44299	110	0.166992	15	0.987403	0.956258	0.988867	0.250193	0.267959	823	979.622	34.3025	2406.8
RNA1509_1852	1100	0.507273	0.075269	-0.00369	152	2.16021	208	0.221924	8	0.989997	0.992727	0.986277	0.422546	0.435925	1100	6767.2	177.29	12439.3
RNA1509_1853	3030	0.515182	-0.044202	0.022464	497	2.47687	546	0.474121	1	0.993451	0.989439	0.987273	0.265897	0.273994	3030	2726.26	25.9294	1819.31
RNA1509_1854	483	0.565217	-0.040293	-0.028571	96	2.49263	95	0.106201	28	0.958103	0.89441	0.990805	0.735453	0.8662	483	1714.14	102.274	7175.96
RNA1509_1855	813	0.586716	-0.09434	-0.041667	155	2.23526	161	0.172363	8	0.976923	0.902829	0.987347	0.206476	0.237101	813	1833.61	64.9955	4560.34
RNA1509_1856	876	0.402968	-0.150142	0.066922	89	2.56039	87	0.177979	0	0.996032	0.850457	0.988429	0.250543	0.299234	876	80.817	2.65868	186.54
RNA1509_1857	791	0.539823	-0.016393	0.164835	131	2.27389	189	0.164307	0	0.996985	0.984829	0.989134	0.839391	0.864291	791	5836.14	212.626	14918.7
RNA1509_1858	2825	0.505841	0.0007	0.045845	422	2.33521	623	0.439453	0	0.9957	0.997168	0.990628	0.97057	0.986778	2825	2781.66	28.3761	1990.98
RNA1509_1859	1354	0.399557	-0.279113	-0.212792	107	2.1473	108	0.213867	2	0.868952	0.971196	0.965994	0.142442	0.174727	1354	511.126	10.8787	763.29
RNA1509_1860	518	0.590734	0.117647	0.132075	80	1.7951	172	0.075684	0	0.968835	1	0.983582	0.793027	0.8322	518	5283.55	293.943	20624.2
RNA1509_1861	3532	0.480464	0.007661	0.007084	479	2.35005	728	0.522217	3	0.990954	0.997452	0.981629	0.871165	0.897858	3532	2833.73	23.1209	1622.25
RNA1509_1862	973	0.523124	0.013752	0.086207	153	2.29885	176	0.188965	0	0.984043	0.964029	0.982756	0.372629	0.399693	973	196.409	5.81721	408.16
RNA1509_1863	3933	0.601322	-0.070613	0.123724	764	2.15966	1098	0.460449	1	0.974784	0.998474	0.98461	0.907272	0.946734	3933	2819.15	20.6567	1449.36
RNA1509_1864	1274	0.396389	-0.033663	-0.149545	97	1.94049	179	0.214111	1	0.959864	0.985871	0.96903	0.828599	0.903602	1274	1958.84	44.3094	3108.93
RNA1509_1865	2007	0.450922	-0.012155	-0.029038	234	2.29398	371	0.355713	0	0.9939	0.989537	0.9823	0.333034	0.344723	2007	3212.15	46.1227	3236.16
RNA1509_1866	1094	0.482633	-0.094697	0.035336	156	2.47085	212	0.22876	1	0.97807	0.865631	0.9832	0.744644	0.894549	1094	124.571	3.28145	230.24
RNA1509_1867	4061	0.423787	-0.022661	-0.05812	472	2.58998	283	0.545898	0	0.972067	0.898547	0.979377	0.481749	0.563163	4061	418.242	2.96799	208.25
RNA1509_1868	1400	0.458571	-0.068536	-0.076517	182	2.48447	220	0.276611	8	0.982208	0.945714	0.989388	0.416292	0.452969	1400	2488.64	51.2272	3594.31
RNA1509_1869	1078	0.448052	-0.014493	0.115966	121	2.23698	221	0.226074	0	0.99312	0.986085	0.978367	0.701584	0.732254	1078	2507.2	67.025	4702.74
RNA1509_1870	2861	0.577071	-0.035736	-0.024793	567	2.38354	750	0.444092	5	0.987302	0.996505	0.985982	0.904411	0.932326	2861	2824.37	28.4493	1996.11
RNA1509_1871	2004	0.43513	-0.018349	-0.086572	235	2.47821	272	0.343506	3	0.987728	0.995509	0.987161	0.39367	0.405566	2004	2998.16	43.1145	3025.09
RNA1509_1872	2873	0.39819	0.048951	0.08849	267	2.35016	192	0.438232	0	0	0	1	0.01	0.997424	2873	0	0	0
RNA1509_1873	612	0.429739	-0.064639	0.100287	76	2.70105	102	0.126953	8	0.987634	1	0.987655	0.318128	0.326137	612	2283.87	107.544	7545.73
RNA1509_1874	515	0.306796	-0.075949	-0.053221	22	1.82595	52	0.105957	0	0.954545	0.968932	0.966349	0.846707	0.947347	515	2.68843	0.150438	10.56
RNA1509_1875	3396	0.458775	-0.03466	-0.078346	428	2.39805	432	0.518311	0	0.988235	0.991166	0.986678	0.837189	0.866246	3396	197.704	1.6777	117.71
RNA1509_1876	453	0.465784	0.023697	-0.041322	50	2.03614	46	0.098145	1	0.964758	1	0.988259	0.283236	0.29707	453	125.666	7.99442	560.92
RNA1509_1877	2413	0.542893	0.082443	-0.097008	389	2.20286	526	0.366455	0	0.804781	0.993369	0.963939	0.434052	0.563253	2413	2470.6	29.5061	2070.27
RNA1509_1878	2463	0.494925	0.013946	0.057878	349	2.31434	256	0.406006	1	0.89675	0.987414	0.96631	0.745225	0.870965	2463	323.505	3.78515	265.58
RNA1509_1879	4801	0.455322	0.081427	0.164818	501	2.02683	1528	0.604248	5	0.975897	0.995209	0.983006	0.598005	0.626369	4801	1914.81	11.4937	806.45
RNA1509_1880	3616	0.564712	-0.018609	-0.069886	672	2.33183	1104	0.488281	11	0.979179	0.990044	0.982437	0.902284	0.947375	3616	3514.53	28.0095	1965.26
RNA1509_1881	962	0.60499	-0.054983	0.131579	193	2.19918	320	0.191895	11	0.989565	1	0.992034	0.809432	0.824535	962	9367.18	280.608	19688.6
RNA1509_1882	752	0.404255	0.019737	0.125	67	2.1816	134	0.152588	0	0.996448	0.916223	0.989506	0.599016	0.663077	752	1141.2	43.7332	3068.49
RNA1509_1883	4027	0.522225	-0.008084	0.053015	614	2.23645	1173	0.568115	4	0.987948	0.989322	0.985156	0.864625	0.897948	4027	3015.64	21.5807	1514.19
RNA1509_1884	812	0.453202	0.157609	0.441441	83	2.04137	218	0.144775	3	0.915094	1	0.979012	0.718898	0.802441	812	93.9164	3.33313	233.87
RNA1509_1885	2064	0.462694	-0.057592	0.015329	267	2.42503	316	0.376709	1	0.986249	0.982558	0.982887	0.067407	0.070771	2064	1438.57	20.0858	1409.3
RNA1509_1886	3978	0.492961	-0.018868	-0.026277	482	1.99513	610	0.580078	0	0.979798	0.87632	0.983444	0.707065	0.837357	3978	503.348	3.64645	255.85
RNA1509_1887	7179	0.596183	-0.017757	0.144533	1608	2.5215	2155	0.6604	0	0.993601	0.996657	0.979392	0.928635	0.957482	7179	2247.88	9.02354	633.13
RNA1509_1888	672	0.44494	-0.09699	0.045576	70	2.12466	77	0.145264	3	0.986648	0.994048	0.974473	0.642092	0.671828	672	1836.08	78.739	5524.63
RNA1509_1889	2057	0.474477	-0.022541	0.06198	252	2.17779	548	0.377197	6	0.985615	0.991736	0.985558	0.767626	0.796827	2057	2029.9	28.4386	1995.36
RNA1509_1890	2672	0.529192	-0.036775	0.062003	396	2.11973	640	0.434326	29	0.977595	0.998129	0.9794	0.566783	0.593077	2672	12993.6	140.14	9832.73
RNA1509_1891	2797	0.583482	-0.055147	-0.014592	509	2.14463	688	0.426514	10	0.981844	0.996782	0.980143	0.271857	0.283406	2797	3743.64	38.5716	2706.34
RNA1509_1892	1562	0.498079	-0.046272	-0.038265	244	2.52408	281	0.276123	4	0.991071	0.99936	0.976933	0.374141	0.386673	1562	2509.1	46.2918	3248.02
RNA1509_1893	838	0.505967	0.099057	0.342995	61	1.14864	279	0.103027	6	0.786358	1	0.965502	0.726882	0.957394	838	1359.56	46.7542	3280.47
RNA1509_1894	1745	0.49341	0.031359	0.142534	248	2.33737	389	0.320557	4	0.983269	0.99255	0.980337	0.758166	0.792436	1745	1572.19	25.9644	1821.76
RNA1509_1895	1949	0.587481	0.014847	0.042289	355	2.11147	432	0.334961	8	0.978353	0.93843	0.982989	0.48201	0.534085	1949	2146.99	31.7458	2227.41
RNA1509_1896	14837	0.624048	-0.004212	0.02976	3397	2.3517	4877	0.792725	6	0.988603	0.999393	0.978273	0.92988	0.962074	14837	6302.28	12.2411	858.88
RNA1509_1897	2053	0.489528	0.002985	0.040076	276	2.24404	487	0.360352	16	0.951565	0.990745	0.956204	0.676265	0.750181	2053	2897.47	40.6721	2853.72
RNA1509_1898	1611	0.446927	-0.102778	0.003367	172	2.16088	205	0.308594	12	0.984308	1	0.972606	0.309046	0.322816	1611	5688.25	101.754	7139.44
RNA1509_1899	3765	0.477025	0.007795	0.076689	503	2.34859	350	0.507324	0	0.9941	0.994157	0.986185	0.595953	0.611461	3765	12732.8	97.4598	6838.17
RNA1509_1900	2273	0.491421	-0.034915	-0.032872	308	2.24716	391	0.404785	6	0.981974	0.990761	0.990349	0.819905	0.850955	2273	2226.04	28.2229	1980.23
RNA1509_1901	3022	0.452349	-0.094367	-0.030816	411	2.68253	417	0.465088	5	0.984454	0.985109	0.98305	0.798127	0.837176	3022	2437.76	23.2469	1631.09
RNA1509_1902	711	0.531646	-0.026455	0.141141	114	2.27068	218	0.151123	3	0.989643	1	0.986487	0.85917	0.880053	711	946.379	38.3586	2691.39
RNA1509_1903	670	0.577612	-0.002584	0.187279	141	2.5231	161	0.13623	1	0.987085	1	0.983924	0.53173	0.547489	670	650.14	27.964	1962.06
RNA1509_1904	3944	0.46856	0.027056	0.075382	507	2.34379	951	0.547363	4	0.990471	0.996704	0.98682	0.337926	0.346877	3944	1942.57	14.194	995.91
RNA1509_1905	203	0.507389	0.281553	0.38	33	2.74324	67	0.010986	21	0.563077	1	0.958563	0.466342	0.864004	203	1589.57	225.659	15833.1
RNA1509_1906	5468	0.534565	-0.034554	0.034971	860	2.20419	1530	0.651367	22	0.972937	0.969276	0.984698	0.726448	0.782292	5468	3883.47	20.4672	1436.06
RNA1509_1907	2148	0.586592	-0.006349	0.02027	426	2.30558	375	0.366699	0	0.994542	0.994879	0.985301	0.740358	0.759415	2148	1802.05	24.1768	1696.34
RNA1509_1908	476	0.539916	0.042802	0.123288	80	2.3104	79	0.10376	2	0.988102	0.972689	0.99257	0.712029	0.746381	476	131.147	7.93996	557.1
RNA1509_1909	995	0.426131	0.014151	0.09282	109	2.4136	149	0.205322	13	0.967484	0.900503	0.980271	0.668729	0.783024	995	2170.52	62.8649	4410.85
RNA1509_1910	1325	0.581887	-0.040208	-0.079422	251	2.24153	359	0.250977	7	0.988616	1	0.981401	0.922728	0.951041	1325	2543.53	55.3206	3881.52
RNA1509_1911	2199	0.513415	-0.057573	0.097196	331	2.29175	580	0.392578	4	0.986425	0.998636	0.989805	0.788662	0.808854	2199	2612.59	34.2384	2402.3
RNA1509_1912	1897	0.518714	-0.046748	-0.025192	269	2.11271	407	0.349121	4	0.985818	0.998946	0.98813	0.794384	0.816352	1897	2626.26	39.8968	2799.31
RNA1509_1913	2142	0.452848	-0.002062	-0.032423	235	2.13996	380	0.365479	4	0.98369	0.947712	0.981715	0.129701	0.141717	2142	1565.52	21.0623	1477.82
RNA1509_1914	986	0.479716	-0.069767	0.072125	119	2.10805	195	0.208984	1	0.995297	0.93712	0.987141	0.675176	0.733314	986	3188.37	93.1877	6538.42
RNA1509_1915	667	0.473763	0.316456	0.378917	62	1.8409	151	0.110596	1	0.922876	1	0.955628	0.467191	0.52974	667	1611.73	69.6361	4885.93
RNA1509_1916	7877	0.550971	-0.099078	0.156913	1274	2.15226	2569	0.700928	38	0.983195	1	0.983593	0.960392	0.993101	7877	21346.5	78.0967	5479.58
RNA1509_1917	2672	0.585329	-0.046036	0.025271	490	2.14556	872	0.36499	1	0.941343	0.999251	0.974272	0.894528	0.976093	2672	3220.87	34.738	2437.35
RNA1509_1918	1782	0.443322	0.010127	0.042339	207	2.36444	232	0.331299	0	0.993533	0.935466	0.987844	0.659553	0.718375	1782	5595.28	90.486	6348.85
RNA1509_1919	3758	0.573177	-0.07428	-0.014963	654	2.13062	893	0.494141	0	0.993605	0.985631	0.9858	0.863548	0.894478	3758	1779.88	13.649	957.67
RNA1509_1920	2603	0.401844	0	-0.041747	235	2.23634	316	0.424316	13	0.976387	0.968498	0.982035	0.221163	0.238158	2603	2573.59	28.4926	1999.15
RNA1509_1921	644	0.475155	0.039216	-0.005917	91	2.50734	145	0.143799	0	0.993902	0.967391	0.981826	0.635114	0.672777	644	118.103	5.28497	370.81
RNA1509_1922	2064	0.512112	-0.046358	0.153923	299	2.21424	422	0.351563	11	0.985556	0.994671	0.982731	0.519647	0.539403	2064	4395.4	61.37	4305.96
RNA1509_1923	840	0.509524	0.079439	0.043689	133	2.45501	206	0.172607	5	0.98232	0.989286	0.987694	0.71725	0.747263	840	620.869	21.3004	1494.52
RNA1509_1924	1204	0.401993	-0.049587	0.016667	114	2.34947	90	0.235352	2	0.95122	0.965947	0.985276	0.068686	0.075871	1204	85.8237	2.05422	144.13
RNA1509_1925	6936	0.530998	-0.018192	0.013219	1134	2.32018	1297	0.741943	18	0.978924	0.988322	0.979298	0.265786	0.280524	6936	4976.47	20.6766	1450.75
RNA1509_1926	2201	0.365743	0.068323	-0.120344	159	2.17029	152	0.351318	6	0.984063	0.987733	0.984159	0.333082	0.348196	2201	3614.43	47.3245	3320.48
RNA1509_1927	3797	0.462997	-0.079636	-0.068171	453	2.24039	649	0.517578	2	0.985974	0.997366	0.973242	0.817998	0.854695	3797	2708.05	20.5534	1442.11
RNA1509_1928	3460	0.456069	0.001267	-0.035069	436	2.42331	447	0.523438	0	0.995556	0.995665	0.98009	0.956721	0.984783	3460	1379.98	11.4938	806.45
RNA1509_1929	1525	0.562623	0	-0.016492	262	2.17098	458	0.285645	0	0.995098	0.994754	0.988501	0.777511	0.794599	1525	1873.65	35.4067	2484.28
RNA1509_1930	3858	0.531363	-0.000976	0.050885	705	2.58883	957	0.513184	0	0.990654	0.970192	0.985053	0.85559	0.903704	3858	250.252	1.86931	131.16
RNA1509_1931	1514	0.423382	0.01092	-0.0126	164	2.41749	117	0.28833	8	0.978755	0.998018	0.969898	0.68508	0.723107	1514	2237.03	42.5807	2987.63
RNA1509_1932	699	0.387697	-0.180812	-0.130841	65	2.55828	57	0.147461	2	0.87234	0.879828	0.978802	0.682717	0.908787	699	32.6678	1.34682	94.5
RNA1509_1933	1113	0.549865	0.03268	0.10978	232	2.76061	258	0.213867	9	0.981338	0.999102	0.979833	0.808691	0.841787	1113	2205.06	57.0941	4005.96
RNA1509_1934	1139	0.342406	-0.276923	-0.249666	57	1.84918	50	0.174072	2	0.651267	0.999122	0.951059	0.305589	0.493802	1139	776.926	19.6573	1379.23
RNA1509_1935	2942	0.516655	0.010526	0.070323	428	2.18025	946	0.467285	1	0.992355	0.996941	0.978972	0.920549	0.950474	2942	2930.1	28.7017	2013.82
RNA1509_1936	610	0.544262	0.090361	0.100719	111	2.47741	141	0.135986	7	0.99026	0.986885	0.987688	0.813276	0.842563	610	1054.07	49.7974	3493.98
RNA1509_1937	2110	0.582938	0.014634	0.197727	379	2.11478	283	0.348145	6	0.984346	0.940284	0.986192	0.740679	0.811449	2110	1132.5	15.4677	1085.27
RNA1509_1938	1143	0.3972	-0.167401	-0.030479	72	1.64313	60	0.196777	2	0.7	0.999125	0.859634	0.541004	0.899847	1143	134.323	3.38667	237.62
RNA1509_1939	2541	0.497048	0.005542	0.158059	360	2.2939	628	0.418945	0	0.994024	0.995277	0.983832	0.927601	0.953014	2541	1634.18	18.5337	1300.4
RNA1509_1940	2265	0.469757	-0.015038	0.120733	300	2.4014	511	0.394775	3	0.992419	0.990287	0.98235	0.75667	0.783762	2265	1863.85	23.7143	1663.89
RNA1509_1941	1965	0.380662	0.010695	-0.025472	181	2.54301	193	0.328613	11	0.970731	0.99542	0.965926	0.895963	0.959933	1965	5548.61	81.3746	5709.56
RNA1509_1942	650	0.504615	0.060976	0.006211	95	2.30445	138	0.139893	19	0.977812	0.989231	0.99112	0.654358	0.682552	650	3078.93	136.506	9577.84
RNA1509_1943	2537	0.527789	0.027633	0.143573	412	2.33372	509	0.380859	1	0.993609	0.999606	0.97928	0.430752	0.44287	2537	8260.06	93.8274	6583.3
RNA1509_1944	790	0.575949	-0.002198	0.074627	153	2.33538	202	0.165527	5	0.980107	0.989873	0.987569	0.471237	0.491834	790	704.754	25.7085	1803.81
RNA1509_1945	1617	0.581323	-0.074468	0.060561	272	2.00216	392	0.286133	2	0.991701	0.992579	0.982216	0.375001	0.387864	1617	1073.01	19.1232	1341.76
RNA1509_1946	5093	0.512861	-0.014548	0.004434	732	2.1862	1199	0.652832	5	0.978296	0.999411	0.978456	0.48377	0.505689	5093	3817.09	21.5986	1515.44
RNA1509_1947	756	0.493386	0.0563	-0.075718	89	1.94059	157	0.15918	0	0.991404	0.964286	0.975544	0.327821	0.351507	756	231.189	8.81276	618.34
RNA1509_1948	1690	0.547929	-0.034557	0.091623	292	2.30476	365	0.32251	3	0.985965	0.875148	0.985541	0.212093	0.249407	1690	251.31	4.28539	300.68
RNA1509_1949	923	0.47454	0.150685	0.468041	105	2.06765	271	0.165039	0	0.98221	0.994583	0.983907	0.787321	0.81913	923	1559.96	48.7057	3417.38
RNA1509_1950	4612	0.559193	-0.035285	0.002459	782	2.17167	1213	0.582275	4	0.986594	0.991977	0.977888	0.683157	0.713824	4612	2093.4	13.0807	917.79
RNA1509_1951	978	0.576687	0.070922	-0.033816	173	2.13834	153	0.20459	10	0.912181	0.943763	0.986521	0.090356	0.106391	978	144.903	4.26979	299.58
RNA1509_1952	499	0.422846	-0.109005	0.284722	47	2.13248	90	0.094971	0	0.996161	0.997996	0.963723	0.156522	0.163367	499	2216.65	128.016	8982.1
RNA1509_1953	2452	0.495922	0.009868	-0.063107	312	2.06971	623	0.426025	1	0.995726	0.95106	0.988342	0.567283	0.6061	2452	2129.65	25.0296	1756.18
RNA1509_1954	454	0.493392	-0.008929	0.286957	35	1.26684	75	0.068848	1	0.9414	0.962555	0.936588	0.072768	0.085742	454	1400.31	88.8866	6236.62
RNA1509_1955	3608	0.420455	-0.104812	-0.052128	360	2.28273	228	0.522217	0	0.993103	0.946231	0.982188	0.232134	0.251509	3608	351.23	2.80538	196.84
RNA1509_1956	697	0.595409	0.031325	0.297872	140	2.26856	232	0.072998	9	0.43481	1	0.950549	0.256973	0.621748	697	1722.34	71.2119	4996.52
RNA1509_1957	3923	0.543717	-0.012658	0.058101	675	2.32847	996	0.559082	3	0.978856	0.98547	0.981316	0.854568	0.902766	3923	3154.62	23.1737	1625.96
RNA1509_1958	2717	0.522635	0.022535	0.09946	446	2.40507	568	0.423584	16	0.974258	0.992639	0.98649	0.580271	0.608237	2717	2306.41	24.4633	1716.44
RNA1509_1959	1075	0.486512	-0.017208	0.076087	147	2.31159	210	0.221436	1	0.991753	0.982326	0.98221	0.884476	0.924321	1075	1650.62	44.2491	3104.7
RNA1509_1960	3567	0.408747	0.019204	-0.000474	349	2.34333	320	0.531738	1	0.972103	0.998879	0.961318	0.066597	0.071344	3567	558.825	4.51482	316.78
RNA1509_1961	812	0.58867	-0.029289	0.131737	164	2.33333	216	0.163818	10	0.989134	1	0.989696	0.443945	0.453495	812	3177.9	112.785	7913.44
RNA1509_1962	450	0.473333	-0.061033	0.189873	51	2.03097	94	0.09668	7	0.980218	0.98	0.962859	0.744977	0.805437	450	1183.72	75.8059	5318.85
RNA1509_1963	746	0.426273	0.226415	-0.028037	61	1.89727	85	0.124023	1	0.790789	1	0.92329	0.631051	0.864302	746	845.856	32.6757	2292.66
RNA1509_1964	6811	0.578623	-0.044405	-0.045993	1202	2.11261	2059	0.699463	2	0.989742	0.989429	0.983919	0.915022	0.949654	6811	3663.4	15.5003	1087.56
RNA1509_1965	2352	0.48852	-0.023499	0.040732	326	2.32442	499	0.416748	0	1	0.993622	0.98787	0.660507	0.672909	2352	484.318	5.93417	416.37
RNA1509_1966	1211	0.44839	0.097606	0.020958	151	2.5046	141	0.241211	3	0.880342	0.990917	0.984703	0.808421	0.941118	1211	120.826	2.8753	201.74
RNA1509_1967	240	0.570833	0.094891	0.145631	43	2.21936	79	0.053467	79	0.044898	0.958333	0.988305	0.01	0.159289	240	376.511	45.2098	3172.11
RNA1509_1968	5295	0.484797	0.024542	0.033724	724	2.32849	1654	0.66626	0	0.997965	0.98848	0.983578	0.919931	0.94812	5295	954.93	5.19724	364.66
RNA1509_1969	2044	0.571429	0.037671	0.011416	339	2.03457	512	0.350098	6	0.989816	0.995597	0.988208	0.918123	0.942789	2044	2258.57	31.8435	2234.26
RNA1509_1970	1506	0.461487	-0.384173	0.260173	162	2.37018	501	0.183838	3	0.904177	0.998672	0.964134	0.857486	0.984947	1506	4004.09	76.6206	5376.01
RNA1509_1971	998	0.502004	-0.10978	-0.066398	146	2.35036	129	0.200684	1	0.994231	0.998998	0.990104	0.758755	0.771559	998	537.95	15.5338	1089.91
RNA1509_1972	17905	0.491259	-0.011369	0.032825	2100	1.94419	5887	0.913086	0	0.991742	0.994583	0.974739	0.949832	0.987913	17905	1329.66	2.1401	150.16
RNA1509_1973	605	0.596694	0.063712	0.098361	114	2.12555	137	0.129639	2	0.990851	0.986777	0.984931	0.317414	0.329604	605	1265.88	60.298	4230.76
RNA1509_1974	4639	0.480707	0.03139	0.17061	601	2.2448	1283	0.60083	21	0.976881	0.984695	0.98411	0.817221	0.863281	4639	4723.21	29.3414	2058.7
RNA1509_1975	4868	0.464667	0.074271	-0.028396	574	2.19654	564	0.625977	14	0.96701	0.95152	0.978168	0.156211	0.17356	4868	3270.7	19.3623	1358.54
RNA1509_1976	929	0.384284	-0.053221	-0.143357	67	1.95905	97	0.177979	3	0.923404	0.990312	0.964774	0.59268	0.671786	929	158.219	4.90805	344.37
RNA1509_1977	839	0.638856	-0.197761	0.056106	159	1.93293	279	0.16333	3	0.99758	1	0.986287	0.890649	0.905223	839	6201.69	213.018	14946.1
RNA1509_1978	2238	0.494191	-0.009042	0.079505	294	2.15175	623	0.400146	0	0.994483	0.932082	0.979396	0.703472	0.774885	2238	962.523	12.3942	869.63
RNA1509_1979	301	0.571429	0.127907	0.116279	57	2.35835	100	0.038086	0	0.827519	0.993355	0.964523	0.230817	0.29112	301	504.572	48.3085	3389.52
RNA1509_1980	2018	0.52775	-0.042254	0.043022	317	2.26005	484	0.360352	0	0.993263	0.926165	0.984542	0.707043	0.780655	2018	1421.4	20.2985	1424.22
RNA1509_1981	1478	0.571042	-0.023697	-0.018927	264	2.19229	357	0.250488	10	0.980837	0.993911	0.974669	0.749523	0.78883	1478	4105.01	80.04	5615.92
RNA1509_1982	885	0.563842	-0.078156	0.11399	146	2.08841	269	0.17749	13	0.983493	0.983051	0.988682	0.667372	0.698175	885	1886.15	61.4187	4309.37
RNA1509_1983	966	0.457557	-0.013575	-0.007634	124	2.45298	136	0.203857	2	0.968962	0.860248	0.987192	0.654243	0.795073	966	972.467	29.0111	2035.54
RNA1509_1984	2208	0.476902	-0.120608	-0.05974	249	2.01264	300	0.379395	0	0.994083	0.951993	0.988794	0.09677	0.103414	2208	474.328	6.19081	434.37
RNA1509_1985	3421	0.465946	0.017566	0.047619	413	2.22495	791	0.512939	3	0.990621	0.978077	0.985049	0.620347	0.649975	3421	1812.19	15.2657	1071.1
RNA1509_1986	901	0.54717	-0.006085	0.137255	142	2.10569	284	0.186523	13	0.986667	0.990011	0.985695	0.824792	0.856626	901	2639.43	84.4214	5923.34
RNA1509_1987	5466	0.619832	-0.020071	0.05486	1151	2.19327	1673	0.575684	7	0.97841	0.993414	0.976993	0.910971	0.959317	5466	4610.02	24.3053	1705.35
RNA1509_1988	3832	0.604384	-0.045769	-0.001319	681	1.95014	1082	0.461426	8	0.977657	0.999478	0.984291	0.713291	0.741623	3832	3426.41	25.768	1807.99
RNA1509_1989	7518	0.512237	-0.052194	0.003545	1117	2.27119	742	0.762207	2	0.988037	0.867252	0.981488	0.311136	0.369953	7518	1479.41	5.67093	397.89
RNA1509_1990	1632	0.498162	-0.077491	0.028083	249	2.47408	219	0.307373	28	0.952833	0.952206	0.978418	0.148101	0.166835	1632	3067.75	54.1709	3800.85
RNA1509_1991	3167	0.429113	-0.006623	0.036504	348	2.38708	662	0.48999	13	0.943681	0.99779	0.969881	0.813871	0.891195	3167	3780.55	34.4012	2413.73
RNA1509_1992	2060	0.510194	-0.014272	0.056492	279	2.08168	598	0.365234	5	0.980883	0.982039	0.990675	0.825672	0.865228	2060	1541.87	21.5699	1513.43
RNA1509_1993	1162	0.468158	0.080882	0.071197	166	2.62438	220	0.217285	1	0.990814	0.981067	0.98831	0.785018	0.817139	1162	759.335	18.8319	1321.32
RNA1509_1994	852	0.400235	-0.055718	0.048924	87	2.55776	116	0.176514	0	0.994292	0.99061	0.987676	0.726292	0.746586	852	1894.17	64.0688	4495.32
RNA1509_1995	1833	0.593562	0.066176	0.283221	400	2.48846	524	0.290527	7	0.978247	0.986907	0.98656	0.702778	0.737853	1833	1632.81	25.6708	1801.17
RNA1509_1996	236	0.45339	0.140187	0.03876	19	1.598	38	0.054688	463	0.017332	0.983051	0.985816	0.010861	0.646596	236	1607.75	196.325	13774.9
RNA1509_1997	2383	0.501888	-0.033445	0.059815	330	2.20152	543	0.412354	0	1	0.83718	0.990985	0.708691	0.854223	2383	64.4958	0.779963	54.73
RNA1509_1998	147	0.530612	-0.461538	0.42029	1	0.122807	49	0.003906	0	0.479167	1	0.907328	0.122196	0.281064	147	161.274	31.6166	2218.34
RNA1509_1999	1325	0.528302	-0.071429	0.0656	177	1.92431	441	0.269775	1	0.991498	0.993208	0.987344	0.777043	0.79918	1325	1750.76	38.0784	2671.73
[truncated: 58,181 more rows]
