# Supplementary material for: Transcriptional signatures of somatic neoblasts and germline cells in Macrostomum lignano
Source: eLife. 2016 Dec 20;5:e20607. doi: 10.7554/eLife.20607 (PMC5173321; doi:10.7554/eLife.20607)
Supplement: Figure 1—source data 2. — DOI: http://dx.doi.org/10.7554/eLife.20607.004 [file elife-20607-fig1-data2.xlsx]

## Sheet: Figure 1-source data 1
Proliferating cells by irradiation	S/G2/M enriched, intact animals	Germline by FACS	S/G2/M enriched, no gonads	Somatic neoblasts by FACS	Somatic neoblasts by FACS and irradiation	Cluster	logCPM IntG1	logCPM CutG1	logCPM JuvG1	logCPM IntG2M	logCPM CutG2M	logCPM JuvG2M	logCPM Irr0h	logCPM Irr12h	logCPM Irr24h	logCPM Irr72h	logFC IntG1 IntG2M	FDR IntG1 IntG2M	logFC JuvG2M IntG2M	FDR JuvG2M IntG2M	logFC CutG2M IntG2M	FDR CutG2M IntG2M	logFC CutG1 CutG2M	FDR CutG1 CutG2M	logFC JuvG1 JuvG2M	FDR JuvG1 JuvG2M	logFC Irr0h Irr12h	FDR Irr0h Irr12h	logFC Irr0h Irr24h	FDR Irr0h Irr24h	logFC Irr0h Irr72h	FDR Irr0h Irr72h	logFC Irr12h Irr24h	FDR Irr12h Irr24h	logFC Irr24h Irr72h	FDR Irr24h Irr72h	Smed/human types	Human gene homolog	Human gene annotation	Transcripts in the cluster	Cluster annotation
Irradiation	Int S/G2/M		S/G2/M, no gonads	Neoblast	Neoblast, stringent	Cluster-12327.1	6.72419	7.77817	7.36944	9.35054	10.1109	9.90795	4.71973	1.5964	1.90915	1.81515	2.69809	1.98089e-35	-0.5874	0.00861356	-0.83223	0.00015663	2.38079	8.38703e-27	2.57145	1.04617e-28	-3.03979	2.03979e-74	-2.72013	1.63749e-63	-2.86964	3.56514e-69	0.319585	0.368885	-0.149392	0.832079		H1F0	H1 histone family, member 0	RNA1509_18061	RNA1509_18061 {Length: 1257} {Type: 5UTR_CDS_3UTR} {Pfam: linker histone H1 and H5 family [PF00538.14, score=77.6]} {Human: H1F0, H1 histone family, member 0 [Source:HGNC Symbol;Acc:4714], e=1e-09} {UniRef50_Q94750, e=4e-14, Histone H1 (Fragment) n=1 Tax=Schistosoma mansoni RepID=Q94750_SCHMA [Invertebrates:Platyhelminthes]} {Drosophila: His1:CG33804, His1:CG33804 [Source:FlyBase gene name;Acc:FB…
Irradiation	Int S/G2/M		S/G2/M, no gonads	Neoblast	Neoblast, stringent	Cluster-7993.3417	8.58332	8.64822	8.24813	9.17482	9.1885	9.31245	7.75641	7.34493	7.2865	7.12102	0.661747	0.000126435	-0.157253	0.472749	-0.0834834	0.791596	0.589111	0.00706393	1.08735	1.63282e-08	-0.300799	0.00116356	-0.365725	5.40902e-05	-0.561425	1.75373e-10	-0.0649257	0.782511	-0.195699	0.201307	Pluripotency maintenance	PPIF	peptidylprolyl isomerase F	RNA1509_235|RNA1509_728	RNA1509_235 {Length: 1500} {Type: 5UTR_CDS_3UTR} {Pfam: Cyclophilin type peptidyl-prolyl cis-trans isomerase/CLD [PF00160.16, score=156.7]} {Human: PPIF, peptidylprolyl isomerase F [Source:HGNC Symbol;Acc:9259], e=6e-62} {UniRef50_Q93W25, e=4e-77, Peptidyl-prolyl cis-trans isomerase n=121 Tax=cellular organisms RepID=Q93W25_WHEAT [Unassigned:]} {Drosophila: Cyp1, Cyclophilin 1 [Source:FlyBase gen…
Irradiation	Int S/G2/M		S/G2/M, no gonads	Neoblast	Neoblast, stringent	Cluster-7993.3428	8.6113	8.66034	8.3901	9.13572	9.17702	9.26879	6.82015	6.35423	6.3513	5.98814	0.595365	4.69963e-05	-0.154159	0.392907	-0.101309	0.644947	0.55651	0.00222769	0.911045	6.11698e-08	-0.356051	0.00405348	-0.364904	0.00280286	-0.757773	8.82807e-11	-0.00885399	1	-0.392866	0.0140419	Pluripotency maintenance	PPIF	peptidylprolyl isomerase F	RNA1509_198|RNA1509_13916	RNA1509_198 {Length: 492} {Type: 5UTR_CDS_3UTR} {Pfam: Cyclophilin type peptidyl-prolyl cis-trans isomerase/CLD [PF00160.16, score=35.0]} {Human: PPIF, peptidylprolyl isomerase F [Source:HGNC Symbol;Acc:9259], e=2e-11} {Drosophila: CG7768, , e=2e-11} {RNA815_7478.2} {RNA1310_24761} ### RNA1509_13916 {Length: 473} {Type: 5UTR_CDS_3UTR} {Pfam: Cyclophilin type peptidyl-prolyl cis-trans isomerase/CL…
Irradiation	Int S/G2/M		S/G2/M, no gonads	Neoblast	Neoblast, stringent	Cluster-12327.6	6.07961	7.09143	6.65824	8.55724	9.42469	9.35889	5.13261	1.40381	1.64221	1.50499	2.55576	2.32247e-29	-0.832863	0.000169242	-0.940684	3.12884e-05	2.38471	1.77547e-24	2.74845	5.96539e-29	-3.67225	1.11052e-122	-3.42265	4.50391e-112	-3.59837	1.14309e-122	0.249515	0.568899	-0.175569	0.75977		H1F0	H1 histone family, member 0	RNA1509_17607|RNA1509_20985	RNA1509_17607 {Length: 1299} {Type: 5UTR_CDS_3UTR} {Pfam: linker histone H1 and H5 family [PF00538.14, score=90.1]} {Human: H1F0, H1 histone family, member 0 [Source:HGNC Symbol;Acc:4714], e=1e-12} {UniRef50_Q94750, e=3e-14, Histone H1 (Fragment) n=1 Tax=Schistosoma mansoni RepID=Q94750_SCHMA [Invertebrates:Platyhelminthes]} {Drosophila: His1:CG33804, His1:CG33804 [Source:FlyBase gene name;Acc:FB…
Irradiation	Int S/G2/M		S/G2/M, no gonads	Neoblast	Neoblast, stringent	Cluster-7993.10654	6.88236	7.36889	7.06815	8.09523	8.03638	7.74692	6.54733	6.22593	6.10775	6.1441	1.30554	2.53425e-12	0.345606	0.113879	-0.0082476	1	0.726429	0.0022282	0.719519	0.0042746	-0.210931	0.0422437	-0.33683	0.00070603	-0.330095	0.000763469	-0.125898	0.504511	0.00673614	1	X1	RPL4	ribosomal protein L4	RNA1509_548	RNA1509_548 {Length: 1356} {Type: 5UTR_CDS_3UTR} {Pfam: Ribosomal protein L4/L1 family [PF00573.17, score=155.1]} {Human: RPL4, ribosomal protein L4 [Source:HGNC Symbol;Acc:10353], e=1e-151} {UniRef50_P02385, e=1e-145, 60S ribosomal protein L4-B n=113 Tax=Eukaryota RepID=RL4B_XENLA [Invertebrates:]} {Drosophila: RpL4, Ribosomal protein L4 [Source:FlyBase gene name;Acc:FBgn0003279], e=1e-138} {RNA…
Irradiation	Int S/G2/M		S/G2/M, no gonads	Neoblast	Neoblast, stringent	Cluster-12643.3	7.07308	7.24005	7.06366	8.08475	8.41125	8.13899	5.73946	5.30753	5.08908	5.15029	1.09041	3.33295e-21	-0.0864302	0.603968	-0.389377	0.00222096	1.20478	4.16135e-21	1.09924	9.96096e-14	-0.322441	0.00157485	-0.551026	2.31689e-08	-0.516647	1.17237e-07	-0.228583	0.112818	0.0343822	0.941725				RNA1509_2923	RNA1509_2923 {Length: 1474} {Type: 5UTR_CDS_3UTR} {RNA815_5138.1} {RNA1310_31879}
Irradiation	Int S/G2/M		S/G2/M, no gonads	Neoblast	Neoblast, stringent	Cluster-12643.0	7.05262	7.10128	7.03186	8.06571	8.34862	8.16484	7.11181	6.67997	6.50544	6.53668	1.09677	2.90322e-13	-0.121883	0.540967	-0.346525	0.0480212	1.29248	7.83849e-15	1.20404	1.69997e-10	-0.322787	0.00155855	-0.505049	2.92179e-07	-0.501413	2.65016e-07	-0.182261	0.248236	0.00363725	1	Sexual_biased	NAP1L1	nucleosome assembly protein 1-like 1	RNA1509_320	RNA1509_320 {Length: 2087} {TRANSSPLICED} {Type: 5UTR_CDS_3UTR} {Pfam: Nucleosome assembly protein (NAP) [PF00956.13, score=262.6]} {Human: NAP1L1, nucleosome assembly protein 1-like 1 [Source:HGNC Symbol;Acc:7637], e=4e-69} {UniRef50_C1LHF9, e=6e-70, NAP-1-related protein n=5 Tax=Digenea RepID=C1LHF9_SCHJA [Plants:]} {Drosophila: Nap1, Nucleosome assembly protein 1 [Source:FlyBase gene name;Acc:…
Irradiation	Int S/G2/M		S/G2/M, no gonads	Neoblast	Neoblast, stringent	Cluster-7993.7251	5.38439	5.51551	5.38228	8.03531	8.00659	7.64935	6.66771	4.65695	4.6616	4.27139	2.7283	4.59786e-40	0.35596	0.104971	-0.0189075	0.951128	2.52374	1.31668e-29	2.39267	1.34583e-19	-1.90196	4.34e-41	-1.90381	2.28446e-41	-2.32457	7.50448e-60	-0.00185414	1	-0.420736	0.0536323	Neoblast; X1	KPNA2	karyopherin alpha 2 (RAG cohort 1, importin alpha 1)	RNA1509_1276	RNA1509_1276 {Length: 2553} {TRANSSPLICED} {Type: 5UTR_CDS_3UTR} {Pfam: Armadillo/beta-catenin-like repeat [PF00514.18, score=178.6]} {Human: KPNA2, karyopherin alpha 2 (RAG cohort 1, importin alpha 1) [Source:HGNC Symbol;Acc:6395], e=1e-139} {UniRef50_Q5DAP9, e=1e-147, Importin subunit alpha n=7 Tax=Platyhelminthes RepID=Q5DAP9_SCHJA [Invertebrates:]} {Drosophila: Pen, Pendulin [Source:FlyBase g…
Irradiation	Int S/G2/M		S/G2/M, no gonads	Neoblast	Neoblast, stringent	Cluster-15054.3	5.6175	6.1627	5.68632	7.98886	7.7457	7.36091	5.0897	4.20341	3.66356	3.17531	2.47991	3.44291e-38	0.617457	0.00109413	0.194513	0.489251	1.63693	7.58461e-15	1.79192	1.51256e-12	-0.780061	2.01855e-09	-1.33237	1.17743e-24	-1.8303	1.23433e-44	-0.552298	0.000345209	-0.497892	0.00595329				RNA1509_5748|RNA1509_12362|RNA1509_21074	RNA1509_5748 {Length: 613} {Type: 5UTR_CDS_3UTR} {RNA815_7117} {RNA1310_18032} ### RNA1509_12362 {Length: 730} {Type: 5UTR_CDS_3UTR} {RNA815_7117} {RNA1310_18032} ### RNA1509_21074 {Length: 532} {Type: 5UTR_CDS_3UTR} {RNA815_7117} {RNA1310_18032}
Irradiation	Int S/G2/M		S/G2/M, no gonads	Neoblast	Neoblast, stringent	Cluster-15054.2	5.61237	5.83454	5.29644	7.9643	7.59065	7.21582	6.34308	5.4749	5.01702	4.32972	2.44991	2.49851e-34	0.727574	0.000189588	0.309275	0.222767	1.82803	4.09518e-16	2.03233	1.81447e-14	-0.759827	1.69797e-11	-1.22922	2.59198e-28	-1.9327	1.98335e-66	-0.469389	0.000339517	-0.703461	8.50135e-08				RNA1509_37608	RNA1509_37608 {Length: 1619} {Type: 5UTR_CDS_3UTR} {Drosophila: Sh3beta, Sh3beta [Source:FlyBase gene name;Acc:FBgn0035772], e=3e-04} {RNA815_7117} {RNA1310_18032}
Irradiation	Int S/G2/M		S/G2/M, no gonads	Neoblast	Neoblast, stringent	Cluster-1698.0	6.4118	7.06593	6.90588	7.96418	8.16739	8.012	7.69669	7.04505	6.98809	6.96188	1.63947	5.07097e-13	-0.0576411	0.868301	-0.273397	0.369305	1.16236	1.21889e-05	1.16586	3.46848e-05	-0.541689	3.59924e-07	-0.604617	8.64358e-09	-0.66106	1.99744e-10	-0.0629279	0.838457	-0.0564414	0.877045	X1	PRMT1	protein arginine methyltransferase 1	RNA1509_635	RNA1509_635 {Length: 2074} {TRANSSPLICED} {Type: 5UTR_CDS_3UTR} {Pfam: Ribosomal protein L11 methyltransferase (PrmA) [PF06325.8, score=42.8]} {Human: PRMT1, protein arginine methyltransferase 1 [Source:HGNC Symbol;Acc:5187], e=1e-169} {UniRef50_E9J265, e=1e-178, Putative uncharacterized protein (Fragment) n=35 Tax=Hymenoptera RepID=E9J265_SOLIN [Invertebrates:Arthropoda]} {Drosophila: Art1, Argi…
Irradiation	Int S/G2/M		S/G2/M, no gonads	Neoblast	Neoblast, stringent	Cluster-15054.0	5.5971	5.90311	5.47202	7.94993	7.58255	7.22879	6.82973	5.8699	5.4032	4.78444	2.45646	1.59757e-30	0.693234	0.000819012	0.32013	0.269605	1.73019	3.76715e-13	1.8785	1.48655e-11	-0.851577	3.2183e-16	-1.32998	1.1318e-37	-1.96612	7.72133e-79	-0.4784	5.87577e-05	-0.636124	1.90447e-07		PTMA	prothymosin, alpha	RNA1509_490	RNA1509_490 {Length: 1742} {TRANSSPLICED} {Type: 5UTR_CDS_3UTR} {Human: PTMA, prothymosin, alpha [Source:HGNC Symbol;Acc:9623], e=4e-04} {Drosophila: Sh3beta, Sh3beta [Source:FlyBase gene name;Acc:FBgn0035772], e=5e-05} {RNA815_7117} {RNA1310_18032}
Irradiation	Int S/G2/M		S/G2/M, no gonads	Neoblast	Neoblast, stringent	Cluster-13316.4	6.91159	6.74276	6.83779	7.90001	7.69863	7.71136	7.25821	6.93073	6.8896	6.93527	1.08103	6.20732e-08	0.17598	0.507069	0.136743	0.661532	1.01898	3.00409e-05	0.929903	0.000314899	-0.217541	0.0472652	-0.264393	0.0131118	-0.249861	0.0177269	-0.0468522	0.886653	0.0145322	0.987095	X1	SERBP1	SERPINE1 mRNA binding protein 1	RNA1509_225|RNA1509_7006	RNA1509_225 {Length: 2997} {Type: 5UTR_CDS_3UTR} {Pfam: Hyaluronan / mRNA binding family [PF04774.10, score=62.6]} {Human: SERBP1, SERPINE1 mRNA binding protein 1 [Source:HGNC Symbol;Acc:17860], e=3e-13} {UniRef50_K1RAY9, e=8e-16, Plasminogen activator inhibitor 1 RNA-binding protein n=2 Tax=Crassostrea gigas RepID=K1RAY9_CRAGI [Invertebrates:Mollusca]} {Drosophila: vig2, vig2 [Source:FlyBase gen…
Irradiation	Int S/G2/M		S/G2/M, no gonads	Neoblast	Neoblast, stringent	Cluster-7993.8029	6.42643	6.78655	6.52315	7.86413	7.68084	7.19846	3.07217	2.37217	2.31878	2.24499	1.52959	1.08173e-09	0.657691	0.0132941	0.118177	0.774689	0.951905	0.00223329	0.735979	0.0403985	-0.596066	0.000232215	-0.645631	4.68091e-05	-0.75737	1.30939e-06	-0.0495707	0.934155	-0.111699	0.855846				RNA1509_9795	RNA1509_9795 {Length: 818} {Type: CDS_3UTR} {RNA815_9866.1} {RNA1310_46617}
Irradiation	Int S/G2/M		S/G2/M, no gonads	Neoblast	Neoblast, stringent	Cluster-12450.1	6.84007	7.44027	7.1519	7.84067	8.48665	8.23791	4.21874	3.77551	3.7409	3.61625	1.09526	7.15602e-08	-0.407741	0.058552	-0.693643	0.00101536	1.08553	2.2576e-06	1.13591	2.77653e-06	-0.333507	0.0367394	-0.369173	0.0171891	-0.529227	0.000457258	-0.0356677	0.952334	-0.160042	0.689598		DDX39B	DEAD (Asp-Glu-Ala-Asp) box polypeptide 39B	RNA1509_10881	RNA1509_10881 {Length: 1326} {Type: 5UTR_CDS_3UTR} {Pfam: Helicase conserved C-terminal domain [PF00271.26, score=79.5]} {Human: DDX39B, DEAD (Asp-Glu-Ala-Asp) box polypeptide 39B [Source:HGNC Symbol;Acc:13917], e=2e-69} {UniRef50_Q3UAF1, e=1e-76, Putative uncharacterized protein n=11 Tax=Eukaryota RepID=Q3UAF1_MOUSE [Invertebrates:]} {Drosophila: Hel25E, Helicase at 25E [Source:FlyBase gene name…
Irradiation	Int S/G2/M		S/G2/M, no gonads	Neoblast	Neoblast, stringent	Cluster-7993.1647	6.3324	6.7494	6.69367	7.76988	7.99449	7.78527	6.29103	5.9465	5.90567	5.78395	1.52783	8.02709e-11	-0.02815	0.95883	-0.278842	0.352869	1.29458	1.80266e-06	1.12928	4.72944e-05	-0.234885	0.0324014	-0.282518	0.00837241	-0.431946	2.65288e-05	-0.0476338	0.887473	-0.149426	0.501708		HSPE1	heat shock 10kDa protein 1 (chaperonin 10)	RNA1509_1412|RNA1509_17704	RNA1509_1412 {Length: 765} {TRANSSPLICED} {Type: 5UTR_CDS_3UTR} {Pfam: Chaperonin 10 Kd subunit [PF00166.16, score=84.3]} {Human: HSPE1, heat shock 10kDa protein 1 (chaperonin 10) [Source:HGNC Symbol;Acc:5269], e=5e-38} {UniRef50_Q5DC69, e=1e-40, 10 kDa heat shock protein, mitochondrial n=92 Tax=Eukaryota RepID=CH10_SCHJA [Invertebrates:]} {Drosophila: CG11267, , e=2e-32} {Celegans: Y22D7AL.10, C…
Irradiation	Int S/G2/M		S/G2/M, no gonads	Neoblast	Neoblast, stringent	Cluster-12801.1	6.15584	6.38538	6.17438	7.66595	7.29964	7.04646	4.64052	4.07954	3.9605	3.98409	1.59466	1.18934e-06	0.602209	0.0992532	0.299071	0.513883	0.973359	0.0203002	0.942621	0.0363611	-0.455234	0.000214332	-0.578814	1.53311e-06	-0.581789	8.29899e-07	-0.12358	0.647885	-0.00296639	1				RNA1509_2974	RNA1509_2974 {Length: 674} {Type: 5UTR_CDS_3UTR} {RNA815_5606.1} {RNA1310_13231.1}
Irradiation	Int S/G2/M		S/G2/M, no gonads	Neoblast	Neoblast, stringent	Cluster-7993.10164	6.07564	6.94264	6.96827	7.64492	7.52122	8.05597	4.87634	4.49883	4.46398	4.37677	1.6443	1.99318e-33	-0.431234	0.00106557	-0.00699222	0.938296	0.694587	0.000120388	1.12876	1.1159e-11	-0.268192	0.0334886	-0.307441	0.0120453	-0.424214	0.00035264	-0.0392488	0.926875	-0.116768	0.717283	Neoblast; X1	H3F3A	H3 histone, family 3A	RNA1509_8448	RNA1509_8448 {Length: 1835} {Type: 5UTR_CDS_3UTR} {Pfam: Core histone H2A/H2B/H3/H4 [PF00125.19, score=109.6]} {Human: H3F3A, H3 histone, family 3A [Source:HGNC Symbol;Acc:4764], e=1e-85} {UniRef50_P84243, e=8e-94, Histone H3.3 n=246 Tax=Eukaryota RepID=H33_HUMAN [Invertebrates:]} {Drosophila: His3.3A, Histone H3.3A [Source:FlyBase gene name;Acc:FBgn0014857], e=6e-86} {RNA815_29946.2} {RNA1310_38…
Irradiation	Int S/G2/M		S/G2/M, no gonads	Neoblast	Neoblast, stringent	Cluster-13316.2	6.76435	6.60175	6.47336	7.62265	7.38779	7.41864	5.82604	5.38435	5.38104	5.24449	0.952601	9.12592e-08	0.17985	0.411389	0.14678	0.534868	0.873757	0.000151068	1.00348	1.67382e-05	-0.332419	0.004515	-0.340145	0.00321431	-0.507595	5.26523e-06	-0.00772634	1	-0.167446	0.489118				RNA1509_25525|RNA1509_35575	RNA1509_25525 {Length: 1136} {Type: 5UTR_CDS_3UTR} {RNA815_4163.1} {RNA1310_28652} ### RNA1509_35575 {Length: 851} {Type: 5UTR_CDS_3UTR} {RNA815_4163.1} {RNA1310_28652}
Irradiation	Int S/G2/M		S/G2/M, no gonads	Neoblast	Neoblast, stringent	Cluster-12327.4	5.37975	6.22959	5.55188	7.58343	8.36524	8.19074	4.98069	1.4898	1.70007	1.72848	2.29899	2.34858e-14	-0.638465	0.0468468	-0.8585	0.0077534	2.1937	8.89259e-12	2.74503	2.75133e-15	-3.43449	1.26256e-100	-3.21215	3.4672e-92	-3.21731	8.47677e-95	0.222259	0.657491	-0.00504316	1		H1F0	H1 histone family, member 0	RNA1509_11487	RNA1509_11487 {Length: 1307} {Type: 5UTR_CDS_3UTR} {Pfam: linker histone H1 and H5 family [PF00538.14, score=90.2]} {Human: H1F0, H1 histone family, member 0 [Source:HGNC Symbol;Acc:4714], e=1e-12} {UniRef50_Q94750, e=3e-14, Histone H1 (Fragment) n=1 Tax=Schistosoma mansoni RepID=Q94750_SCHMA [Invertebrates:Platyhelminthes]} {Drosophila: His1:CG33804, His1:CG33804 [Source:FlyBase gene name;Acc:FB…
Irradiation	Int S/G2/M		S/G2/M, no gonads	Neoblast	Neoblast, stringent	Cluster-7993.3856	6.39406	6.38083	6.53827	7.55487	7.35553	7.51833	6.41771	5.96457	5.73463	5.93526	1.21857	2.33351e-12	-0.00735198	1	0.0935878	0.66893	1.04041	1.61885e-06	1.03431	4.67208e-06	-0.343012	0.00554699	-0.583374	9.69649e-07	-0.410279	0.000598484	-0.240361	0.188262	0.173097	0.503101				RNA1509_2237|RNA1509_3397|RNA1509_7085	RNA1509_2237 {Length: 681} {Type: 5UTR_CDS_3UTR} {RNA815_11385} {RNA1310_71433} ### RNA1509_3397 {Length: 575} {Type: 5UTR_CDS_3UTR} {RNA815_11385} {RNA1310_45919} ### RNA1509_7085 {Length: 698} {Type: 5UTR_CDS_3UTR} {RNA815_11385} {RNA1310_71433}
Irradiation	Int S/G2/M		S/G2/M, no gonads	Neoblast	Neoblast, stringent	Cluster-7993.11065	5.25963	5.85382	5.97426	7.51797	7.61513	7.84107	4.53368	3.89347	3.81866	3.63968	2.36562	9.82948e-07	-0.346278	0.583832	-0.145759	0.890746	1.79147	0.00177753	1.85162	0.00209697	-0.533888	0.000375267	-0.611901	3.28058e-05	-0.813702	1.39681e-08	-0.0780131	0.863827	-0.201785	0.536691		CBX1	chromobox homolog 1	RNA1509_3939	RNA1509_3939 {Length: 1123} {Type: 5UTR_CDS_3UTR} {Pfam: Chromo shadow domain [PF01393.14, score=108.5]} {Human: CBX1, chromobox homolog 1 [Source:HGNC Symbol;Acc:1551], e=3e-53} {UniRef50_UPI000646A2C4, e=3e-50, PREDICTED: RNA-binding protein 27-like n=1 Tax=Maylandia zebra RepID=UPI000646A2C4 [Vertebrates:Chordata]} {Drosophila: HP1b, Heterochromatin Protein 1b [Source:FlyBase gene name;Acc:FBg…
Irradiation	Int S/G2/M		S/G2/M, no gonads	Neoblast	Neoblast, stringent	Cluster-1134.0	5.93461	6.79024	6.58942	7.50119	8.55834	8.12368	5.90936	4.64546	4.57942	4.43246	1.63321	1.70597e-12	-0.667699	0.00529506	-1.15546	7.4286e-07	1.83363	8.27069e-14	1.59175	1.94075e-09	-1.15396	5.23075e-25	-1.23196	3.32962e-28	-1.404	1.3521e-36	-0.0780008	0.823843	-0.172023	0.502155	Epidermal progenitors (late)	H2AFV	H2A histone family, member V	RNA1509_4518|RNA1509_6214|RNA1509_18636	RNA1509_4518 {Length: 1007} {TRANSSPLICED} {Type: 5UTR_CDS_3UTR} {Pfam: Core histone H2A/H2B/H3/H4 [PF00125.19, score=73.6]} {Human: H2AFV, H2A histone family, member V [Source:HGNC Symbol;Acc:20664], e=7e-64} {UniRef50_Q71UI9, e=1e-66, Histone H2A.V n=72 Tax=Bilateria RepID=H2AV_HUMAN [Invertebrates:]} {Drosophila: His2Av, Histone H2A variant [Source:FlyBase gene name;Acc:FBgn0001197], e=3e-63} …
Irradiation	Int S/G2/M		S/G2/M, no gonads	Neoblast	Neoblast, stringent	Cluster-11360.0	6.09862	6.22969	5.93454	7.46931	7.59746	7.44414	2.85657	2.40506	2.18724	2.34567	1.4695	2.29172e-08	0.0102986	1	-0.175131	0.605425	1.40883	2.59913e-06	1.58249	3.40184e-07	-0.352188	0.0461039	-0.587268	0.000715195	-0.443683	0.00791842	-0.235067	0.488519	0.143602	0.799872				RNA1509_2653	RNA1509_2653 {Length: 376} {Type: 5UTR_CDS_3UTR} {RNA815_56348} {RNA1310_21307}
Irradiation	Int S/G2/M		S/G2/M, no gonads	Neoblast	Neoblast, stringent	Cluster-8946.1	5.96378	6.37947	6.03241	7.41784	7.44413	7.01539	3.06522	2.63331	2.48897	2.65425	1.54315	2.60906e-13	0.365081	0.100716	-0.129991	0.795524	1.16083	5.70564e-06	1.0627	0.00015156	-0.33278	0.0476616	-0.473756	0.00303707	-0.337261	0.0327598	-0.140972	0.707399	0.136506	0.762567		NGDN	neuroguidin, EIF4E binding protein	RNA1509_6955|RNA1509_12096	RNA1509_6955 {Length: 1087} {Type: 5UTR_CDS_3UTR} {Human: NGDN, neuroguidin, EIF4E binding protein [Source:HGNC Symbol;Acc:20271], e=3e-11} {UniRef50_G5ASM0, e=8e-09, Neuroguidin n=4 Tax=Amniota RepID=G5ASM0_HETGA [Vertebrates:Chordata]} {Drosophila: CG11030, , e=3e-04} {RNA815_14845} {RNA1310_31110} ### RNA1509_12096 {Length: 1085} {Type: 5UTR_CDS_3UTR} {Human: NGDN, neuroguidin, EIF4E binding p…
Irradiation	Int S/G2/M		S/G2/M, no gonads	Neoblast	Neoblast, stringent	Cluster-10677.0	5.99719	6.3694	6.35496	7.38818	7.76747	7.60464	4.90265	4.34742	4.23856	3.94481	1.47699	3.44751e-08	-0.230715	0.48347	-0.444289	0.165778	1.45521	2.30334e-06	1.31661	7.89531e-05	-0.44957	0.000235484	-0.56174	2.39111e-06	-0.881289	3.30738e-14	-0.112169	0.67935	-0.319534	0.0899282	X1	NHP2L1	NHP2 non-histone chromosome protein 2-like 1 (S. cerevisiae)	RNA1509_8419|RNA1509_14815|RNA1509_58876	RNA1509_8419 {Length: 679} {TRANSSPLICED} {Type: 5UTR_CDS_3UTR} {Pfam: Ribosomal protein L7Ae/L30e/S12e/Gadd45 family [PF01248.21, score=92.5]} {Human: NHP2L1, NHP2 non-histone chromosome protein 2-like 1 (S. cerevisiae) [Source:HGNC Symbol;Acc:7819], e=3e-52} {UniRef50_Q6P8E9, e=2e-56, NHP2-like protein 1 n=230 Tax=Eukaryota RepID=NH2L1_XENTR [Invertebrates:]} {Drosophila: hoip, hoi-polloi [Sour…
Irradiation	Int S/G2/M		S/G2/M, no gonads	Neoblast	Neoblast, stringent	Cluster-11360.1	6.11348	6.21885	5.91576	7.3761	7.43725	7.35039	6.47904	5.90802	5.75194	5.84996	1.36953	9.11282e-14	0.0241474	1	-0.0951102	0.682272	1.25409	2.1133e-09	1.46807	6.01465e-11	-0.462464	9.59067e-05	-0.625101	6.60146e-08	-0.556436	1.3081e-06	-0.162636	0.454776	0.0686667	0.862829	X1	FBL	fibrillarin	RNA1509_2873	RNA1509_2873 {Length: 1657} {Type: 5UTR_CDS_3UTR} {Pfam: Fibrillarin [PF01269.12, score=356.2]} {Human: FBL, fibrillarin [Source:HGNC Symbol;Acc:3599], e=1e-113} {UniRef50_W6UW56, e=1e-121, rRNA 2'-O-methyltransferase fibrillarin n=3 Tax=Echinococcus RepID=W6UW56_ECHGR [Invertebrates:Platyhelminthes]} {Drosophila: Fib, Fibrillarin [Source:FlyBase gene name;Acc:FBgn0003062], e=1e-117} {RNA815_1379…
Irradiation	Int S/G2/M		S/G2/M, no gonads	Neoblast	Neoblast, stringent	Cluster-7993.1265	5.88681	6.08218	5.7668	7.35799	7.49579	7.1751	5.88714	5.13176	4.94882	4.98176	1.56597	7.57498e-07	0.173996	0.720493	-0.195688	0.6876	1.47096	7.37528e-05	1.49925	0.000164666	-0.649243	5.07558e-09	-0.835757	1.95434e-14	-0.82955	1.71465e-14	-0.186513	0.329686	0.00621278	1		NOLC1	nucleolar and coiled-body phosphoprotein 1	RNA1509_1772|RNA1509_25589	RNA1509_1772 {Length: 1558} {Type: 5UTR_CDS_3UTR} {Pfam: SRP40, C-terminal domain [PF05022.7, score=80.3]} {Human: NOLC1, nucleolar and coiled-body phosphoprotein 1 [Source:HGNC Symbol;Acc:15608], e=1e-23} {UniRef50_T1F565, e=8e-27, Uncharacterized protein n=1 Tax=Helobdella robusta RepID=T1F565_HELRO [Invertebrates:Annelida]} {Drosophila: Nopp140, Nopp140 [Source:FlyBase gene name;Acc:FBgn003713…
Irradiation	Int S/G2/M		S/G2/M, no gonads	Neoblast	Neoblast, stringent	Cluster-6793.6	5.79462	5.83775	5.78673	7.33491	7.00652	6.95765	5.89067	5.30833	5.14236	5.11146	1.63528	2.38297e-09	0.360874	0.263399	0.242902	0.448382	1.25127	0.000367722	1.26255	0.000544443	-0.475585	8.68523e-06	-0.649733	5.50741e-10	-0.705908	7.21918e-12	-0.174148	0.344259	-0.0561696	0.875056		SYNCRIP	synaptotagmin binding, cytoplasmic RNA interacting protein	RNA1509_831	RNA1509_831 {Length: 3179} {Type: 5UTR_CDS_3UTR} {Pfam: RNA recognition motif. (a.k.a. RRM, RBD, or RNP domain) [PF00076.17, score=72.6]} {Human: SYNCRIP, synaptotagmin binding, cytoplasmic RNA interacting protein [Source:HGNC Symbol;Acc:16918], e=1e-07} {UniRef50_A0A068XMD1, e=3e-17, NAChR subunit (ShAR1 beta2) n=1 Tax=Hymenolepis microstoma RepID=A0A068XMD1_HYMMI [Invertebrates:Platyhelminthes]…
Irradiation	Int S/G2/M		S/G2/M, no gonads	Neoblast	Neoblast, stringent	Cluster-6793.7	5.9217	5.62126	5.77339	7.2249	7.13549	6.88605	5.31929	4.68543	4.54616	4.53249	1.40499	8.57088e-10	0.336456	0.223842	0.0121986	0.996523	1.60951	3.67683e-09	1.19878	0.000103565	-0.529104	1.9134e-06	-0.671707	6.90624e-10	-0.712878	3.08268e-11	-0.142602	0.512957	-0.0411631	0.931419		SYNCRIP	synaptotagmin binding, cytoplasmic RNA interacting protein	RNA1509_38976	RNA1509_38976 {Length: 2344} {Type: 5UTR_CDS_3UTR} {Pfam: RNA recognition motif. (a.k.a. RRM, RBD, or RNP domain) [PF00076.17, score=73.9]} {Human: SYNCRIP, synaptotagmin binding, cytoplasmic RNA interacting protein [Source:HGNC Symbol;Acc:16918], e=1e-07} {UniRef50_A0A068XMD1, e=9e-18, NAChR subunit (ShAR1 beta2) n=1 Tax=Hymenolepis microstoma RepID=A0A068XMD1_HYMMI [Invertebrates:Platyhelminthe…
Irradiation	Int S/G2/M		S/G2/M, no gonads	Neoblast	Neoblast, stringent	Cluster-12327.0	5.28372	5.96047	5.52541	7.20531	8.01811	8.03429	5.62427	2.58457	2.74087	2.87213	2.01694	2.20315e-12	-0.858463	0.00302301	-0.890978	0.00350169	2.12252	6.82977e-12	2.60932	7.36646e-16	-2.95531	9.28996e-84	-2.79072	3.52533e-77	-2.69664	4.55501e-74	0.164556	0.69919	0.0941275	0.866295		H1F0	H1 histone family, member 0	RNA1509_1116	RNA1509_1116 {Length: 1468} {Type: 5UTR_CDS_3UTR} {Pfam: linker histone H1 and H5 family [PF00538.14, score=89.9]} {Human: H1F0, H1 histone family, member 0 [Source:HGNC Symbol;Acc:4714], e=1e-12} {UniRef50_C1LBZ3, e=1e-17, Histone H1-delta n=1 Tax=Schistosoma japonicum RepID=C1LBZ3_SCHJA [Invertebrates:Platyhelminthes]} {Drosophila: His1:CG33804, His1:CG33804 [Source:FlyBase gene name;Acc:FBgn00…
Irradiation	Int S/G2/M		S/G2/M, no gonads	Neoblast	Neoblast, stringent	Cluster-10070.0	5.72284	6.45888	6.14178	7.09157	7.7758	7.16752	4.00097	3.46798	3.48332	3.22728	1.44108	3.97956e-08	-0.119687	0.804644	-0.788356	0.00764651	1.38457	3.75641e-06	1.0992	0.00101201	-0.424454	0.00501876	-0.417552	0.00557148	-0.696002	1.38985e-06	0.00689886	1	-0.278429	0.317744	X1; Pluripotency maintenance	FAM136A	family with sequence similarity 136, member A	RNA1509_6418|RNA1509_16078	RNA1509_6418 {Length: 725} {TRANSSPLICED} {Type: 5UTR_CDS_3UTR} {Pfam: Eukaryotic protein of unknown function (DUF842) [PF05811.8, score=89.9]} {Human: FAM136A, family with sequence similarity 136, member A [Source:HGNC Symbol;Acc:25911], e=3e-21} {UniRef50_A0A075A7C5, e=4e-28, Uncharacterized protein n=3 Tax=Digenea RepID=A0A075A7C5_9TREM [Plants:]} {Drosophila: CG5323, , e=6e-20} {RNA815_27599}…
Irradiation	Int S/G2/M		S/G2/M, no gonads	Neoblast	Neoblast, stringent	Cluster-7993.5957	6.06165	6.01568	5.6866	7.09036	6.99799	6.81927	3.46308	2.73625	2.7718	2.56488	1.1304	2.11352e-08	0.28776	0.279018	0.0664332	0.995034	1.00993	3.71826e-05	1.15156	5.35103e-06	-0.633898	0.000105907	-0.595094	0.000213179	-0.828573	1.21818e-07	0.0387941	0.97328	-0.233443	0.527655				RNA1509_4925|RNA1509_14542	RNA1509_4925 {Length: 971} {Type: CDS_3UTR} {RNA815_9866.2} {RNA1310_46617} ### RNA1509_14542 {Length: 841} {Type: 5UTR_CDS_3UTR} {RNA815_9866.2} {RNA1310_46617}
Irradiation	Int S/G2/M		S/G2/M, no gonads	Neoblast	Neoblast, stringent	Cluster-7993.7144	5.59001	5.73997	5.56415	7.05505	6.90666	6.97983	5.2613	4.73198	4.51964	4.66482	1.54749	5.07127e-19	0.0330606	0.881796	0.0362495	0.850981	1.25962	2.29682e-09	1.4641	5.22499e-11	-0.417262	0.00113778	-0.644434	2.67449e-07	-0.526458	2.35638e-05	-0.22717	0.278343	0.11798	0.730194		HMGB2	high mobility group box 2	RNA1509_8007	RNA1509_8007 {Length: 1553} {Type: 5UTR_CDS_3UTR} {Pfam: HMG (high mobility group) box [PF00505.14, score=118.5]} {Human: HMGB2, high mobility group box 2 [Source:HGNC Symbol;Acc:5000], e=1e-57} {UniRef50_G4LWQ6, e=1e-74, SWI/SNF-related chromatin binding protein n=4 Tax=Digenea RepID=G4LWQ6_SCHMA [Plants:]} {Drosophila: Dsp1, Dorsal switch protein 1 [Source:FlyBase gene name;Acc:FBgn0011764], e=…
Irradiation	Int S/G2/M		S/G2/M, no gonads	Neoblast	Neoblast, stringent	Cluster-7280.1	5.49684	6.13147	5.53621	7.0389	7.03283	7.15542	4.92487	4.25159	4.27322	4.06565	1.62869	1.24113e-11	-0.153186	0.677898	-0.0687458	0.899395	0.958191	0.00128766	1.70699	2.4669e-09	-0.56721	1.24091e-06	-0.549782	2.15728e-06	-0.78155	4.26395e-12	0.0174259	0.988772	-0.231756	0.28252				RNA1509_7152	RNA1509_7152 {Length: 948} {Type: 5UTR_CDS_3UTR} {RNA815_9615} {RNA1310_53622.1}
Irradiation	Int S/G2/M		S/G2/M, no gonads	Neoblast	Neoblast, stringent	Cluster-7993.4313	6.33229	6.51646	6.52532	7.02733	7.20168	7.27497	5.05128	4.47985	4.41941	4.31769	0.79848	0.000193686	-0.247264	0.290647	-0.275331	0.399527	0.796085	0.0062975	0.780755	0.003491	-0.466116	9.94772e-05	-0.530734	6.74019e-06	-0.663315	8.6324e-09	-0.0646186	0.857935	-0.132571	0.655768				RNA1509_6022	RNA1509_6022 {Length: 4465} {Type: 5UTR_CDS_3UTR} {RNA815_1211} {RNA1310_1836}
Irradiation	Int S/G2/M		S/G2/M, no gonads	Neoblast	Neoblast, stringent	Cluster-7993.7351	5.48993	6.01254	5.76733	7.01326	7.59077	7.12284	6.28497	5.44298	5.4479	5.53493	1.60408	1.48686e-13	-0.14289	0.658672	-0.67424	0.00575757	1.64706	6.82977e-12	1.43698	1.68193e-07	-0.732385	8.57369e-13	-0.73366	6.70932e-13	-0.678391	2.64033e-11	-0.00127589	1	0.0552725	0.880206	X1	RBBP4	retinoblastoma binding protein 4	RNA1509_1760|RNA1509_10409	RNA1509_1760 {Length: 4149} {TRANSSPLICED} {Type: 5UTR_CDS_3UTR} {Pfam: WD domain, G-beta repeat [PF00400.27, score=126.9]} {Human: RBBP4, retinoblastoma binding protein 4 [Source:HGNC Symbol;Acc:9887], e=0.0} {UniRef50_V3Z0T5, e=8e-52, Uncharacterized protein n=2 Tax=Protostomia RepID=V3Z0T5_LOTGI [Invertebrates:]} {Drosophila: Caf1, Chromatin assembly factor 1 subunit [Source:FlyBase gene name;…
Irradiation	Int S/G2/M		S/G2/M, no gonads	Neoblast	Neoblast, stringent	Cluster-12327.2	5.00867	5.70372	5.47618	7.00822	7.95844	7.86715	3.76883	0.212096	0.743377	0.708882	2.10303	2.29255e-17	-0.888821	0.000205559	-1.01634	4.07883e-05	2.31028	9.71766e-19	2.50735	8.48426e-18	-3.51934	6.87301e-52	-2.98479	4.82855e-41	-3.05805	4.57367e-43	0.534288	0.23884	-0.073005	0.985431				RNA1509_35482	RNA1509_35482 {Length: 886} {Type: 5UTR_CDS_3UTR} {RNA815_11387.2} {RNA1310_43242}
Irradiation	Int S/G2/M		S/G2/M, no gonads	Neoblast	Neoblast, stringent	Cluster-7993.10157	5.47886	6.22412	6.46766	6.92855	7.20744	7.45688	5.73404	5.2804	5.12357	5.01611	1.51753	1.45954e-14	-0.557903	0.00573241	-0.347121	0.160881	1.03075	1.42045e-05	1.06352	2.92125e-05	-0.345848	0.00811839	-0.512858	4.93544e-05	-0.644116	1.6642e-07	-0.167008	0.485111	-0.131254	0.676813				RNA1509_4525|RNA1509_6065|RNA1509_6684	RNA1509_4525 {Length: 740} {TRANSSPLICED} {Type: 5UTR_CDS_3UTR} {RNA815_26745.1} {RNA1310_25332.2} ### RNA1509_6065 {Length: 764} {TRANSSPLICED} {Type: 5UTR_CDS_3UTR} {RNA815_26745.1} {RNA1310_25332.2} ### RNA1509_6684 {Length: 787} {TRANSSPLICED} {Type: 5UTR_CDS_3UTR} {RNA815_26745.1} {RNA1310_25332.2}
Irradiation	Int S/G2/M		S/G2/M, no gonads	Neoblast	Neoblast, stringent	Cluster-7280.0	5.49766	5.84774	5.30022	6.89745	6.84043	6.99132	3.21595	2.62788	2.55533	2.39015	1.49271	5.98902e-09	-0.119036	0.773645	-0.0101965	1	1.04299	0.000821976	1.79752	9.40187e-09	-0.481215	0.00271651	-0.567133	0.000375202	-0.746058	1.02494e-06	-0.0859192	0.875512	-0.178889	0.63706				RNA1509_27786	RNA1509_27786 {Length: 779} {Type: 5UTR_CDS_3UTR} {RNA815_9615} {RNA1310_53622.1}
Irradiation	Int S/G2/M		S/G2/M, no gonads	Neoblast	Neoblast, stringent	Cluster-6793.9	5.5097	5.57017	5.40497	6.86494	6.69098	6.58998	5.65871	5.03706	4.90259	4.93545	1.45921	9.41904e-09	0.260781	0.41431	0.0773838	0.774381	1.22508	0.000223795	1.27896	0.000113437	-0.513685	5.62499e-05	-0.655029	1.664e-07	-0.648824	1.39218e-07	-0.141343	0.597387	0.00620971	1		SYNCRIP	synaptotagmin binding, cytoplasmic RNA interacting protein	RNA1509_52549	RNA1509_52549 {Length: 3865} {Type: 5UTR_CDS_3UTR} {Pfam: RNA recognition motif. (a.k.a. RRM, RBD, or RNP domain) [PF00076.17, score=71.7]} {Human: SYNCRIP, synaptotagmin binding, cytoplasmic RNA interacting protein [Source:HGNC Symbol;Acc:16918], e=2e-07} {UniRef50_A0A068XMD1, e=7e-17, NAChR subunit (ShAR1 beta2) n=1 Tax=Hymenolepis microstoma RepID=A0A068XMD1_HYMMI [Invertebrates:Platyhelminthe…
Irradiation	Int S/G2/M		S/G2/M, no gonads	Neoblast	Neoblast, stringent	Cluster-6793.11	5.33846	5.30947	5.45135	6.82115	6.84638	6.66795	3.60502	2.9243	2.74638	2.82948	1.59006	7.3771e-08	0.139933	0.766358	-0.0994267	0.906141	1.61584	8.02835e-06	1.32072	0.000657797	-0.577118	0.00062131	-0.757511	4.06093e-06	-0.699451	1.37769e-05	-0.18039	0.617313	0.0580806	0.943674		RBM19	RNA binding motif protein 19	RNA1509_34196	RNA1509_34196 {Length: 1259} {Type: 5UTR_CDS_3UTR} {Pfam: RNA recognition motif. (a.k.a. RRM, RBD, or RNP domain) [PF00076.17, score=30.6]} {Human: RBM19, RNA binding motif protein 19 [Source:HGNC Symbol;Acc:29098], e=4e-05} {RNA815_1386.1} {RNA1310_4975.2}
Irradiation	Int S/G2/M		S/G2/M, no gonads	Neoblast	Neoblast, stringent	Cluster-7993.7165	5.52096	5.45288	6.30545	6.80712	6.88196	7.14457	5.86595	5.36777	5.20711	5.2965	1.35698	8.93172e-23	-0.367055	0.00652026	-0.183223	0.398124	1.51877	2.13522e-20	0.902775	2.15246e-06	-0.388239	0.00185079	-0.55855	4.28491e-06	-0.497632	3.66827e-05	-0.170311	0.455807	0.0609207	0.889843		HMGB2	high mobility group box 2	RNA1509_3665	RNA1509_3665 {Length: 1619} {Type: 5UTR_CDS_3UTR} {Pfam: HMG (high mobility group) box [PF00505.14, score=118.4]} {Human: HMGB2, high mobility group box 2 [Source:HGNC Symbol;Acc:5000], e=2e-57} {UniRef50_G4LWQ6, e=1e-74, SWI/SNF-related chromatin binding protein n=4 Tax=Digenea RepID=G4LWQ6_SCHMA [Plants:]} {Drosophila: Dsp1, Dorsal switch protein 1 [Source:FlyBase gene name;Acc:FBgn0011764], e=…
Irradiation	Int S/G2/M		S/G2/M, no gonads	Neoblast	Neoblast, stringent	Cluster-6793.10	5.45967	5.31857	5.24542	6.80465	6.81697	6.5861	1.03977	0.387046	0.25857	-0.174376	1.45045	4.8472e-07	0.202287	0.599312	-0.0818382	0.901716	1.57464	7.45951e-06	1.46535	0.000172792	-0.572779	0.0417997	-0.713076	0.00905107	-1.19691	1.13224e-05	-0.14029	0.906984	-0.483474	0.480893				RNA1509_4753	RNA1509_4753 {Length: 402} {Type: 5UTR_CDS_3UTR} {RNA815_1386.1} {RNA1310_4975.2}
Irradiation	Int S/G2/M		S/G2/M, no gonads	Neoblast	Neoblast, stringent	Cluster-7993.896	4.67443	4.10451	4.03313	6.7895	6.11899	6.14398	6.32053	5.07321	4.78045	4.35282	2.24837	9.88814e-12	0.634586	0.0848253	0.603417	0.142406	2.13079	2.28464e-07	2.39031	1.66315e-07	-1.14042	1.38855e-18	-1.44091	6.42535e-29	-1.88977	1.93234e-48	-0.300486	0.12197	-0.448849	0.0133184		PIWIL1	piwi-like 1 (Drosophila)	RNA1509_3900	RNA1509_3900 {Length: 3869} {TRANSSPLICED} {Type: 5UTR_CDS_3UTR} {Pfam: Piwi domain [PF02171.12, score=264.8]} {Human: PIWIL1, piwi-like 1 (Drosophila) [Source:HGNC Symbol;Acc:9007], e=1e-173} {UniRef50_B9ZU52, e=0.0, Piwi-like protein n=1 Tax=Macrostomum lignano RepID=B9ZU52_9PLAT [Invertebrates:Platyhelminthes]} {Drosophila: AGO3, Argonaute 3 [Source:FlyBase gene name;Acc:FBgn0250816], e=1e-155…
Irradiation	Int S/G2/M		S/G2/M, no gonads	Neoblast	Neoblast, stringent	Cluster-9031.0	5.48073	6.54443	5.9649	6.76386	7.49857	7.11659	5.57316	4.86969	5.01886	4.88161	1.35581	4.3482e-10	-0.395358	0.112474	-0.820961	0.000404623	0.998873	6.8644e-05	1.24258	1.1937e-05	-0.593369	9.33009e-08	-0.450709	5.69093e-05	-0.618431	1.49627e-08	0.142657	0.517847	-0.167716	0.487954		CFL1	cofilin 1 (non-muscle)	RNA1509_5338|RNA1509_30869|RNA1509_45310|RNA1509_46182	RNA1509_5338 {Length: 1248} {Type: 5UTR_CDS_3UTR} {Pfam: Cofilin/tropomyosin-type actin-binding protein [PF00241.15, score=127.1]} {Human: CFL1, cofilin 1 (non-muscle) [Source:HGNC Symbol;Acc:1874], e=2e-19} {UniRef50_P0DJ26, e=5e-34, Cofilin-1A n=3 Tax=Dictyosteliida RepID=COFA_DICDI [Invertebrates:]} {Drosophila: tsr, twinstar [Source:FlyBase gene name;Acc:FBgn0011726], e=5e-26} {Celegans: unc-…
Irradiation	Int S/G2/M		S/G2/M, no gonads	Neoblast	Neoblast, stringent	Cluster-11619.2	5.17776	5.30265	4.87824	6.75315	6.94065	6.47829	6.56128	4.83863	4.82174	4.69278	1.68974	8.14496e-10	0.261769	0.457242	-0.23982	0.476807	1.6955	8.5312e-08	1.75397	2.26563e-06	-1.61592	5.03171e-45	-1.63724	2.80892e-46	-1.79433	1.54647e-55	-0.0213231	0.977044	-0.157073	0.569936	Neoblast; Sexual_biased; X1	CCNB1	cyclin B1	RNA1509_1511|RNA1509_35079	RNA1509_1511 {Length: 2143} {Type: 5UTR_CDS_3UTR} {Pfam: Cyclin, N-terminal domain [PF00134.18, score=113.8]} {Human: CCNB1, cyclin B1 [Source:HGNC Symbol;Acc:1579], e=3e-40} {UniRef50_C1C343, e=6e-47, G2/mitotic-specific cyclin-B n=1 Tax=Caligus clemensi RepID=C1C343_CALCM [Invertebrates:Arthropoda]} {Drosophila: CycB, Cyclin B [Source:FlyBase gene name;Acc:FBgn0000405], e=1e-33} {RNA815_5712.1}…
Irradiation	Int S/G2/M		S/G2/M, no gonads	Neoblast	Neoblast, stringent	Cluster-16382.6	4.86119	5.38341	4.68571	6.71332	7.04969	6.86327	2.50332	2.00614	1.69737	1.54362	1.95425	2.43441e-27	-0.167505	0.420861	-0.375038	0.0483575	1.74118	5.88815e-18	2.42151	1.47049e-18	-0.393668	0.0295452	-0.723501	4.88487e-05	-0.893388	2.06209e-07	-0.329806	0.294445	-0.169812	0.732313				RNA1509_23736	RNA1509_23736 {Length: 968} {Type: 5UTR_CDS_3UTR} {RNA815_6185.1} {RNA1310_16430.1}
Irradiation	Int S/G2/M		S/G2/M, no gonads	Neoblast	Neoblast, stringent	Cluster-16057.3	4.90274	5.85172	5.85216	6.70033	6.93046	7.26522	5.71849	5.19097	5.25003	5.19377	1.87772	2.01892e-18	-0.614501	0.00446083	-0.32169	0.270518	1.1462	6.73102e-06	1.49253	6.05016e-09	-0.422153	0.000132223	-0.364311	0.000912628	-0.451869	2.50796e-05	0.0578408	0.869676	-0.0875548	0.779245		HSPD1	heat shock 60kDa protein 1 (chaperonin)	RNA1509_4589	RNA1509_4589 {Length: 1721} {Type: 5UTR_CDS_3UTR} {Pfam: TCP-1/cpn60 chaperonin family [PF00118.19, score=198.7]} {Human: HSPD1, heat shock 60kDa protein 1 (chaperonin) [Source:HGNC Symbol;Acc:5261], e=1e-138} {UniRef50_Q803B0, e=1e-153, Heat shock 60kD protein 1 (Chaperonin) n=56 Tax=Bilateria RepID=Q803B0_DANRE [Invertebrates:]} {Drosophila: Hsp60, Heat shock protein 60 [Source:FlyBase gene nam…
Irradiation	Int S/G2/M		S/G2/M, no gonads	Neoblast	Neoblast, stringent	Cluster-10425.0	5.52939	6.09241	6.07791	6.67414	7.28528	7.02094	3.19913	2.69616	2.60514	2.56074	1.23743	2.8122e-05	-0.365743	0.279908	-0.688147	0.0426352	1.25829	0.000404392	1.01193	0.00690495	-0.399209	0.0122642	-0.489847	0.00135218	-0.567555	0.000157359	-0.0906379	0.834695	-0.0776832	0.906101	X1	LIN52	lin-52 homolog (C. elegans)	RNA1509_6727	RNA1509_6727 {Length: 945} {Type: 5UTR_CDS_3UTR} {Pfam: Retinal tissue protein [PF10044.4, score=45.7]} {Human: LIN52, lin-52 homolog (C. elegans) [Source:HGNC Symbol;Acc:19856], e=3e-10} {UniRef50_U3JUT8, e=5e-11, Uncharacterized protein n=35 Tax=Amniota RepID=U3JUT8_FICAL [Vertebrates:Chordata]} {RNA815_25162.1} {RNA1310_42956.3} {Smed: dd_Smed_v6_3779_0_1}
Irradiation	Int S/G2/M		S/G2/M, no gonads	Neoblast	Neoblast, stringent	Cluster-11619.0	4.62723	4.85568	4.53677	6.65485	6.68303	6.379	5.23539	3.44153	3.49159	3.18079	2.14421	1.11924e-12	0.252126	0.477697	-0.106362	0.893263	1.91577	1.90608e-08	2.05747	8.53378e-07	-1.69336	4.65626e-36	-1.64196	1.528e-34	-1.98127	8.62319e-49	0.051396	0.941505	-0.339274	0.161671	Neoblast; Sexual_biased; X1	CCNB1	cyclin B1	RNA1509_8675	RNA1509_8675 {Length: 1652} {Type: 5UTR_CDS_3UTR} {Pfam: Cyclin, N-terminal domain [PF00134.18, score=114.3]} {Human: CCNB1, cyclin B1 [Source:HGNC Symbol;Acc:1579], e=4e-39} {UniRef50_C1C343, e=2e-46, G2/mitotic-specific cyclin-B n=1 Tax=Caligus clemensi RepID=C1C343_CALCM [Invertebrates:Arthropoda]} {Drosophila: CycB, Cyclin B [Source:FlyBase gene name;Acc:FBgn0000405], e=1e-33} {RNA815_5712.1}…
Irradiation	Int S/G2/M		S/G2/M, no gonads	Neoblast	Neoblast, stringent	Cluster-16057.5	5.26131	5.89747	5.80725	6.60571	6.86803	7.32562	6.98615	6.5597	6.58195	6.56076	1.42445	3.78214e-13	-0.771916	5.15747e-05	-0.39085	0.172347	1.08528	1.08192e-05	1.61514	2.94606e-11	-0.318973	0.0012695	-0.301889	0.00212734	-0.352097	0.000242657	0.0170838	0.976288	-0.0502074	0.880118	X1	HSPD1	heat shock 60kDa protein 1 (chaperonin)	RNA1509_625|RNA1509_2152|RNA1509_20002	RNA1509_625 {Length: 3317} {TRANSSPLICED} {Type: 5UTR_CDS_3UTR} {Pfam: TCP-1/cpn60 chaperonin family [PF00118.19, score=387.5]} {Human: HSPD1, heat shock 60kDa protein 1 (chaperonin) [Source:HGNC Symbol;Acc:5261], e=0.0} {UniRef50_O02649, e=0.0, 60 kDa heat shock protein, mitochondrial n=197 Tax=cellular organisms RepID=CH60_DROME [Unassigned:]} {Drosophila: Hsp60, Heat shock protein 60 [Source:F…
Irradiation	Int S/G2/M		S/G2/M, no gonads	Neoblast	Neoblast, stringent	Cluster-7993.7126	4.8051	5.44789	4.90016	6.59613	7.07852	6.82165	2.88108	1.69392	1.78242	1.53763	1.90884	5.15829e-09	-0.243563	0.560623	-0.553373	0.13793	1.70393	4.34188e-06	2.07622	1.76097e-07	-1.0914	2.99897e-10	-1.00239	4.15598e-09	-1.28337	5.01346e-14	0.0889733	0.909947	-0.280876	0.513687				RNA1509_40250	RNA1509_40250 {Length: 681} {Type: 5UTR_CDS_3UTR} {RNA815_24491} {RNA1310_7929.3}
Irradiation	Int S/G2/M		S/G2/M, no gonads	Neoblast	Neoblast, stringent	Cluster-7993.9583	4.99978	5.09864	5.03199	6.58247	6.55264	6.6161	6.22456	5.59052	5.30733	5.22467	1.69537	1.23625e-12	-0.0476698	0.915762	-0.0374694	0.969046	1.56228	1.00334e-07	1.77077	2.06028e-07	-0.526057	1.58501e-06	-0.816986	1.95277e-14	-0.924574	1.90434e-18	-0.290927	0.0466623	-0.107582	0.705568	Sexual_biased; X1	SET	SET nuclear oncogene	RNA1509_558|RNA1509_5607	RNA1509_558 {Length: 1986} {Type: 5UTR_CDS_3UTR} {Pfam: Nucleosome assembly protein (NAP) [PF00956.13, score=185.8]} {Human: SET, SET nuclear oncogene [Source:HGNC Symbol;Acc:10760], e=3e-84} {Drosophila: Set, Set [Source:FlyBase gene name;Acc:FBgn0014879], e=2e-66} {RNA815_4883} {RNA1310_13639} {Smed: dd_Smed_v6_326_0_1,dd_Smed_v6_393_0_1} ### RNA1509_5607 {Length: 1924} {Type: 5UTR_CDS_3UTR} {P…
Irradiation	Int S/G2/M		S/G2/M, no gonads	Neoblast	Neoblast, stringent	Cluster-16057.0	4.88196	5.74688	5.62087	6.57123	6.73543	7.03114	4.07731	3.59797	3.57412	3.31108	1.77801	5.23867e-13	-0.505661	0.0636008	-0.25548	0.518485	1.04424	0.00056972	1.50011	5.69339e-07	-0.378818	0.03762	-0.399467	0.0236601	-0.697285	4.24799e-05	-0.0206512	0.984081	-0.297797	0.385394				RNA1509_34623	RNA1509_34623 {Length: 934} {Type: 5UTR_CDS_3UTR} {RNA815_2657} {RNA1310_7721.1}
Irradiation	Int S/G2/M		S/G2/M, no gonads	Neoblast	Neoblast, stringent	Cluster-12450.2	5.66497	6.00231	5.91347	6.54615	6.64639	6.66063	6.32536	5.99168	5.9752	5.89618	0.991652	7.6025e-08	-0.101436	0.625786	-0.224566	0.523526	0.793473	0.00270866	0.829056	0.00217106	-0.223014	0.0418304	-0.246723	0.0218573	-0.355099	0.000589461	-0.0237085	0.960458	-0.108375	0.676643	Sexual_biased; X1	DDX39B	DEAD (Asp-Glu-Ala-Asp) box polypeptide 39B	RNA1509_632	RNA1509_632 {Length: 2430} {TRANSSPLICED} {Type: 5UTR_CDS_3UTR} {Pfam: DEAD/DEAH box helicase [PF00270.24, score=134.3]} {Human: DDX39B, DEAD (Asp-Glu-Ala-Asp) box polypeptide 39B [Source:HGNC Symbol;Acc:13917], e=0.0} {UniRef50_Q13838, e=0.0, Spliceosome RNA helicase DDX39B n=198 Tax=Opisthokonta RepID=DX39B_HUMAN [Plants:]} {Drosophila: Hel25E, Helicase at 25E [Source:FlyBase gene name;Acc:FBgn…
Irradiation	Int S/G2/M		S/G2/M, no gonads	Neoblast	Neoblast, stringent	Cluster-7993.10072	4.49194	5.46349	5.28845	6.53295	6.46778	6.29762	3.37644	2.78569	2.80585	2.83672	2.16584	2.7453e-19	0.223545	0.459377	-0.0238736	1	1.09333	0.000234515	1.09691	0.000595346	-0.480101	0.00165815	-0.47309	0.00198585	-0.467952	0.00168911	0.00700529	1	0.00515406	1	X1	NOP10	NOP10 ribonucleoprotein homolog (yeast)	RNA1509_5449|RNA1509_32331	RNA1509_5449 {Length: 496} {Type: 5UTR_CDS_3UTR} {Pfam: Nucleolar RNA-binding protein, Nop10p family [PF04135.7, score=77.1]} {Human: NOP10, NOP10 ribonucleoprotein homolog (yeast) [Source:HGNC Symbol;Acc:14378], e=2e-26} {UniRef50_Q6DRH5, e=2e-28, H/ACA ribonucleoprotein complex subunit 3 n=328 Tax=Eukaryota RepID=NOP10_DANRE [Invertebrates:]} {Drosophila: CG7637, , e=9e-25} {Celegans: nola-3, C…
Irradiation	Int S/G2/M		S/G2/M, no gonads	Neoblast	Neoblast, stringent	Cluster-7993.6156	4.95485	5.53667	4.71495	6.52972	6.99367	6.89785	3.27712	2.26996	2.36507	2.4046	1.68906	1.92458e-06	-0.387517	0.347711	-0.533966	0.215551	1.51651	0.000401467	2.3665	1.76084e-08	-0.902269	5.35534e-08	-0.816785	8.82724e-07	-0.807715	6.4764e-07	0.0854641	0.87577	0.00910391	1				RNA1509_44857	RNA1509_44857 {Length: 893} {Type: 5UTR_CDS_3UTR} {RNA815_24491} {RNA1310_7929.2}
Irradiation	Int S/G2/M		S/G2/M, no gonads	Neoblast	Neoblast, stringent	Cluster-7993.9884	4.65658	4.85914	4.36964	6.48471	6.64297	6.58358	5.06744	3.72473	3.52194	3.42358	1.98378	1.79203e-18	-0.105838	0.7095	-0.27192	0.452672	1.94279	5.26834e-14	2.42096	2.75133e-15	-1.23703	1.83606e-23	-1.45094	1.1042e-30	-1.56945	2.60387e-36	-0.21391	0.376771	-0.118479	0.742075		CKS2	CDC28 protein kinase regulatory subunit 2	RNA1509_9629|RNA1509_14224|RNA1509_28981	RNA1509_9629 {Length: 1378} {Type: 5UTR_CDS_3UTR} {Pfam: Cyclin-dependent kinase regulatory subunit [PF01111.14, score=108.0]} {Human: CKS2, CDC28 protein kinase regulatory subunit 2 [Source:HGNC Symbol;Acc:2000], e=1e-25} {UniRef50_Q25330, e=1e-27, Cyclin-dependent kinases regulatory subunit n=13 Tax=Eukaryota RepID=CKS1_LEIME [Invertebrates:]} {Drosophila: Cks30A, Cyclin-dependent kinase subuni…
Irradiation	Int S/G2/M		S/G2/M, no gonads	Neoblast	Neoblast, stringent	Cluster-7993.9933	5.08951	5.06	4.64884	6.47548	6.4638	6.49395	6.13399	5.47558	5.20874	5.14163	1.50745	1.83461e-20	-0.0234854	0.92479	-0.0998983	0.827131	1.55743	3.57498e-15	2.01161	3.50735e-15	-0.548974	5.72232e-08	-0.825833	7.52861e-17	-0.916764	7.83942e-21	-0.276858	0.0415971	-0.0909248	0.742075	Sexual_biased; X1	SET	SET nuclear oncogene	RNA1509_20038	RNA1509_20038 {Length: 1802} {Type: 5UTR_CDS_3UTR} {Pfam: Nucleosome assembly protein (NAP) [PF00956.13, score=186.1]} {Human: SET, SET nuclear oncogene [Source:HGNC Symbol;Acc:10760], e=6e-85} {Drosophila: Set, Set [Source:FlyBase gene name;Acc:FBgn0014879], e=7e-67} {RNA815_4883} {RNA1310_13639} {Smed: dd_Smed_v6_326_0_1,dd_Smed_v6_393_0_1}
Irradiation	Int S/G2/M		S/G2/M, no gonads	Neoblast	Neoblast, stringent	Cluster-7993.10810	4.89674	4.86986	4.78219	6.47415	6.48456	6.39348	5.14251	4.49173	4.17194	4.03729	1.70132	2.25531e-15	0.0739285	0.851208	-0.0823656	0.853907	1.72724	1.38052e-11	1.73044	2.68325e-09	-0.543876	4.00592e-06	-0.870162	4.04019e-14	-1.02694	1.24978e-19	-0.326282	0.0384911	-0.15676	0.566116		SET	SET nuclear oncogene	RNA1509_4869	RNA1509_4869 {Length: 1158} {Type: 5UTR_CDS_3UTR} {Pfam: Nucleosome assembly protein (NAP) [PF00956.13, score=40.5]} {Human: SET, SET nuclear oncogene [Source:HGNC Symbol;Acc:10760], e=2e-14} {Drosophila: Set, Set [Source:FlyBase gene name;Acc:FBgn0014879], e=4e-09} {RNA815_4883} {RNA1310_13639}
Irradiation	Int S/G2/M		S/G2/M, no gonads	Neoblast	Neoblast, stringent	Cluster-12154.0	5.00724	5.28639	4.66731	6.44312	6.98884	6.31601	6.18303	5.50886	5.34452	5.34908	1.53387	3.45299e-09	0.10185	0.783202	-0.593755	0.0359219	1.74653	1.55794e-09	1.82108	4.19832e-07	-0.567697	9.73264e-08	-0.738009	1.72549e-12	-0.760642	2.02089e-13	-0.170312	0.363015	-0.0226282	0.970386	X1	SUPT16H	suppressor of Ty 16 homolog (S. cerevisiae)	RNA1509_1574	RNA1509_1574 {Length: 4183} {Type: 5UTR_CDS_3UTR} {Pfam: FACT complex subunit (SPT16/CDC68) [PF08644.6, score=143.2]} {Human: SUPT16H, suppressor of Ty 16 homolog (S. cerevisiae) [Source:HGNC Symbol;Acc:11465], e=0.0} {UniRef50_Q8IRG6, e=0.0, FACT complex subunit spt16 n=135 Tax=Metazoa RepID=SPT16_DROME [Invertebrates:]} {Drosophila: dre4, dre4 [Source:FlyBase gene name;Acc:FBgn0002183], e=0.0} …
Irradiation	Int S/G2/M		S/G2/M, no gonads	Neoblast	Neoblast, stringent	Cluster-14005.1	5.06969	5.1007	4.96397	6.44015	6.27986	6.49252	5.23212	4.51747	4.44707	4.46703	1.48139	0.000136055	-0.0758309	0.885433	0.111013	0.831494	1.22346	0.0199901	1.67294	0.000815599	-0.605051	9.9113e-08	-0.685407	1.20038e-09	-0.69382	4.54699e-10	-0.0803562	0.807282	-0.00840581	1	Pluripotency maintenance	HPDL	4-hydroxyphenylpyruvate dioxygenase-like	RNA1509_3068|RNA1509_38836	RNA1509_3068 {Length: 1703} {Type: 5UTR_CDS_3UTR} {Pfam: Glyoxalase/Bleomycin resistance protein/Dioxygenase superfamily [PF00903.20, score=25.5]} {Human: HPDL, 4-hydroxyphenylpyruvate dioxygenase-like [Source:HGNC Symbol;Acc:28242], e=6e-27} {UniRef50_C3XZS5, e=5e-54, 4-hydroxyphenylpyruvate dioxygenase n=2 Tax=Deuterostomia RepID=C3XZS5_BRAFL [Invertebrates:]} {Drosophila: CG11796, , e=8e-19} {…
Irradiation	Int S/G2/M		S/G2/M, no gonads	Neoblast	Neoblast, stringent	Cluster-8218.1	5.08805	5.7437	5.28943	6.41215	6.61493	6.20767	5.44876	4.91223	4.97011	4.80746	1.41967	1.24811e-09	0.154838	0.52615	-0.296031	0.402205	0.950711	0.00145631	1.01892	0.00123344	-0.430871	0.000398894	-0.373454	0.0019775	-0.568997	1.16226e-06	0.0574147	0.888274	-0.195537	0.423215	X1	CCAR1	cell division cycle and apoptosis regulator 1	RNA1509_3693|RNA1509_10947	RNA1509_3693 {Length: 3266} {Type: 5UTR_CDS_3UTR} {Pfam: DBC1 [PF14443.1, score=109.2]} {Human: CCAR1, cell division cycle and apoptosis regulator 1 [Source:HGNC Symbol;Acc:24236], e=3e-60} {UniRef50_H2KVI9, e=7e-71, Cell division cycle and apoptosis regulator protein 1 (Fragment) n=11 Tax=Digenea RepID=H2KVI9_CLOSI [Plants:]} {RNA815_8621} {RNA1310_4585.1} {Smed: dd_Smed_v6_1608_0_1,dd_Smed_v6_3…
Irradiation	Int S/G2/M		S/G2/M, no gonads	Neoblast	Neoblast, stringent	Cluster-7993.8016	5.18943	5.10403	5.03251	6.40199	6.45601	6.39341	3.46289	2.61459	2.42276	1.93398	1.33134	8.48532e-07	-0.00574671	1	-0.125877	0.820535	1.45201	1.2987e-05	1.53017	6.75155e-05	-0.747383	4.49569e-06	-0.945891	4.62541e-09	-1.46399	1.56468e-19	-0.198504	0.572483	-0.518015	0.0492778				RNA1509_6777	RNA1509_6777 {Length: 833} {Type: 5UTR_CDS_3UTR} {RNA815_4883} {RNA1310_13639}
Irradiation	Int S/G2/M		S/G2/M, no gonads	Neoblast	Neoblast, stringent	Cluster-7044.0	4.48191	4.69155	4.65855	6.39451	5.89078	5.35517	4.77178	4.23138	3.76383	3.58498	2.03841	1.05672e-17	1.01335	5.65268e-06	0.409432	0.0944802	1.30698	3.0749e-05	0.873028	0.03504	-0.431953	0.00606272	-0.917474	1.29626e-09	-1.10965	7.29614e-14	-0.485511	0.0112348	-0.192152	0.583799				RNA1509_5174|RNA1509_22138	RNA1509_5174 {Length: 504} {Type: 5UTR_CDS_3UTR} {RNA815_32625} {RNA1310_50520} ### RNA1509_22138 {Length: 914} {Type: 5UTR_CDS_3UTR} {RNA815_32625} {RNA1310_17406}
Irradiation	Int S/G2/M		S/G2/M, no gonads	Neoblast	Neoblast, stringent	Cluster-10577.0	4.57284	4.14082	3.609	6.37472	7.12924	6.7092	0.36993	-1.7219	-1.03291	-1.66215	1.89786	3.10064e-05	-0.339211	0.576977	-0.841117	0.0939838	3.13821	4.53852e-10	3.52147	2.01587e-10	-2.37372	7.39085e-09	-1.49898	3.8138e-05	-2.29503	3.74244e-09	0.873117	0.418403	-0.794233	0.513976				RNA1509_23966	RNA1509_23966 {Length: 503} {Type: CDS_3UTR} {RNA815_50594} {RNA1310_63649}
Irradiation	Int S/G2/M		S/G2/M, no gonads	Neoblast	Neoblast, stringent	Cluster-7935.0	5.03809	5.66682	5.38592	6.37279	6.78275	6.22663	4.38995	3.82582	3.84193	3.86438	1.43861	4.28223e-08	0.131813	0.74599	-0.502665	0.137236	1.2004	0.000187664	0.947848	0.0134531	-0.455534	0.000171711	-0.445185	0.000210722	-0.449185	0.000128567	0.0103462	1	-0.00399268	1	X1			RNA1509_5102|RNA1509_45405	RNA1509_5102 {Length: 1099} {TRANSSPLICED} {Type: 5UTR_CDS_3UTR} {Pfam: EMG1/NEP1 methyltransferase [PF03587.9, score=235.2]} {UniRef50_Q92979, e=5e-82, Ribosomal RNA small subunit methyltransferase NEP1 n=249 Tax=Opisthokonta RepID=NEP1_HUMAN [Plants:]} {Drosophila: CG3527, , e=3e-71} {Celegans: Y39A1A.14, Caenorhabditis elegans Protein Y39A1A.14 (Y39A1A.14) mRNA, complete cds. [Source:RefSeq mR…
Irradiation	Int S/G2/M		S/G2/M, no gonads	Neoblast	Neoblast, stringent	Cluster-7993.10563	5.02817	5.33699	4.79821	6.3549	6.53899	6.06884	3.88368	3.15974	3.11919	3.28036	1.44497	2.34537e-08	0.271429	0.382339	-0.252905	0.469968	1.27036	2.93666e-05	1.43945	9.42629e-05	-0.619943	0.000338662	-0.668917	9.8625e-05	-0.531481	0.00152369	-0.0489769	0.952706	0.137446	0.796068				RNA1509_15281	RNA1509_15281 {Length: 993} {Type: 5UTR_CDS_3UTR} {Pfam: Universal stress protein family [PF00582.21, score=58.7]} {UniRef50_C1L873, e=2e-17, Universal stress protein n=17 Tax=Platyhelminthes RepID=C1L873_SCHJA [Invertebrates:]} {RNA815_11928.1} {RNA1310_23921}
Irradiation	Int S/G2/M		S/G2/M, no gonads	Neoblast	Neoblast, stringent	Cluster-7993.10361	5.39829	5.49857	5.17617	6.34709	6.30568	6.30304	2.20722	1.67709	1.67816	1.64965	1.04529	0.000451737	0.0285804	1	-0.039987	1	0.881345	0.0424077	1.24192	0.00130102	-0.441408	0.0447758	-0.434964	0.0422845	-0.496701	0.0172917	0.00643012	1	-0.061694	0.965847	Asexual_biased; Xins	MRPL20	mitochondrial ribosomal protein L20	RNA1509_5460	RNA1509_5460 {Length: 659} {Type: 5UTR_CDS_3UTR} {Pfam: Ribosomal protein L20 [PF00453.13, score=40.9]} {Human: MRPL20, mitochondrial ribosomal protein L20 [Source:HGNC Symbol;Acc:14478], e=2e-07} {UniRef50_G4V5L6, e=1e-21, Putative 50s ribosomal protein L20 n=1 Tax=Schistosoma mansoni RepID=G4V5L6_SCHMA [Invertebrates:Platyhelminthes]} {Drosophila: mRpL20, mitochondrial ribosomal protein L20 [So…
Irradiation	Int S/G2/M		S/G2/M, no gonads	Neoblast	Neoblast, stringent	Cluster-15790.44	5.18406	5.06123	4.69868	6.32882	6.14564	6.01867	5.25118	4.76951	4.81296	4.77287	1.2309	0.0028857	0.286321	0.640294	0.130594	0.835052	1.14088	0.0396462	1.50284	0.00585093	-0.377864	0.00355758	-0.334653	0.00909868	-0.406815	0.00112636	0.0432093	0.934499	-0.0721573	0.866408	X1	POLR1A	polymerase (RNA) I polypeptide A, 194kDa	RNA1509_4810|RNA1509_15567	RNA1509_4810 {Length: 6687} {Type: 5UTR_CDS_3UTR} {Pfam: RNA polymerase Rpb1, domain 5 [PF04998.12, score=278.0]} {Human: POLR1A, polymerase (RNA) I polypeptide A, 194kDa [Source:HGNC Symbol;Acc:17264], e=0.0} {UniRef50_D2A5Z9, e=0.0, DNA-directed RNA polymerase n=1 Tax=Tribolium castaneum RepID=D2A5Z9_TRICA [Invertebrates:Arthropoda]} {Drosophila: RpI1, RNA polymerase I subunit [Source:FlyBase g…
Irradiation	Int S/G2/M		S/G2/M, no gonads	Neoblast	Neoblast, stringent	Cluster-4622.0	4.4785	4.14073	4.46671	6.28666	6.45541	6.21612	6.28189	4.63333	4.76136	4.45952	1.93716	9.90156e-18	0.0767865	0.881557	-0.229118	0.415318	2.40973	9.0761e-21	1.91234	1.37866e-09	-1.5428	9.66558e-36	-1.42037	8.39092e-31	-1.7498	6.46487e-46	0.122427	0.686908	-0.329417	0.10359	Neoblast; X1	MCM4	minichromosome maintenance complex component 4	RNA1509_2235	RNA1509_2235 {Length: 2849} {Type: 5UTR_CDS_3UTR} {Pfam: MCM2/3/5 family [PF00493.18, score=428.9]} {Human: MCM4, minichromosome maintenance complex component 4 [Source:HGNC Symbol;Acc:6947], e=0.0} {UniRef50_A0A074ZC04, e=0.0, Uncharacterized protein n=6 Tax=Platyhelminthes RepID=A0A074ZC04_9TREM [Invertebrates:]} {Drosophila: dpa, disc proliferation abnormal [Source:FlyBase gene name;Acc:FBgn00…
Irradiation	Int S/G2/M		S/G2/M, no gonads	Neoblast	Neoblast, stringent	Cluster-12704.1	5.14894	5.37149	5.1015	6.27914	6.17199	5.76899	3.17345	2.64264	2.50747	2.47603	1.25934	1.92654e-12	0.52727	0.00465143	0.0833075	0.93493	0.827656	0.000209362	0.811979	0.0144535	-0.422408	0.016963	-0.571851	0.000993219	-0.6225	0.0001937	-0.149439	0.741239	-0.0506219	0.944982				RNA1509_8066	RNA1509_8066 {Length: 426} {Type: 5UTR_CDS_3UTR} {RNA815_1945.1} {RNA1310_5759.1}
Irradiation	Int S/G2/M		S/G2/M, no gonads	Neoblast	Neoblast, stringent	Cluster-15637.0	5.44316	5.25156	4.98637	6.27181	6.38547	6.06257	5.60764	5.04327	4.769	4.77391	0.933297	5.21778e-06	0.195976	0.450914	-0.207301	0.574758	1.24923	1.71035e-06	1.27296	0.000213671	-0.458109	1.23012e-05	-0.737398	4.42982e-13	-0.760317	4.48019e-14	-0.279286	0.0458937	-0.0229122	0.971726				RNA1509_3695|RNA1509_7045	RNA1509_3695 {Length: 1122} {Type: 5UTR_CDS_3UTR} {RNA815_7184} {RNA1310_312.3} ### RNA1509_7045 {Length: 965} {Type: 5UTR_CDS_3UTR} {RNA815_7184} {RNA1310_312.3}
Irradiation	Int S/G2/M		S/G2/M, no gonads	Neoblast	Neoblast, stringent	Cluster-9768.0	4.6102	5.12083	4.5979	6.26541	6.25013	5.77346	3.23617	2.7096	2.60171	2.54164	1.76819	8.95538e-16	0.470298	0.0355893	-0.0741449	0.892101	1.23107	4.87903e-06	1.36589	0.000106893	-0.426469	0.0164759	-0.534034	0.0017762	-0.617729	0.000176374	-0.107565	0.821844	-0.0836679	0.888832				RNA1509_9037	RNA1509_9037 {Length: 763} {Type: 5UTR_CDS_3UTR} {RNA815_45464} {RNA1310_35366}
Irradiation	Int S/G2/M		S/G2/M, no gonads	Neoblast	Neoblast, stringent	Cluster-11445.0	4.56128	4.7759	3.84762	6.26468	6.47932	6.34635	2.58587	1.81268	1.36562	0.901151	1.82758	3.57002e-08	-0.0945584	0.853827	-0.287173	0.562651	1.78797	5.70564e-06	2.82407	3.45391e-10	-0.681954	0.000649889	-1.13809	7.4961e-09	-1.65754	3.89707e-16	-0.456095	0.140455	-0.519257	0.229891				RNA1509_23037	RNA1509_23037 {Length: 1250} {Type: 5UTR_CDS_3UTR} {RNA815_19946} {RNA1310_26967}
Irradiation	Int S/G2/M		S/G2/M, no gonads	Neoblast	Neoblast, stringent	Cluster-15329.10	5.05067	4.95144	4.94023	6.25885	6.22718	6.2507	4.88655	4.46158	4.31163	4.31708	1.32808	1.19441e-06	0.00818854	1	-0.0529837	1	1.38034	3.18235e-05	1.4495	7.08967e-05	-0.319929	0.019767	-0.473788	0.000320886	-0.498537	0.000118013	-0.153858	0.558849	-0.024742	0.980924				RNA1509_21295	RNA1509_21295 {Length: 1980} {Type: 5UTR_CDS_3UTR} {RNA815_8384.1} {RNA1310_6454}
Irradiation	Int S/G2/M		S/G2/M, no gonads	Neoblast	Neoblast, stringent	Cluster-8144.1	4.81046	5.13771	3.97794	6.25385	6.19586	6.0115	2.8056	1.65325	1.42096	1.02059	1.58823	2.24377e-12	0.249122	0.380747	-0.00559265	1	1.15381	4.25623e-05	2.28226	7.10669e-13	-1.05659	3.17937e-08	-1.31067	1.16606e-11	-1.73804	2.78219e-19	-0.254077	0.575648	-0.427191	0.312858				RNA1509_36518	RNA1509_36518 {Length: 667} {Type: 5UTR_CDS_3UTR} {RNA815_10620} {RNA1310_24538}
Irradiation	Int S/G2/M		S/G2/M, no gonads	Neoblast	Neoblast, stringent	Cluster-797.1	4.91334	5.06643	5.08243	6.24965	5.92304	5.98537	2.60709	1.93877	1.7663	1.82556	1.42792	1.68177e-10	0.259708	0.362322	0.213358	0.387862	0.976315	0.00253141	1.00634	0.00267596	-0.573779	0.00124029	-0.769716	1.74323e-05	-0.713414	2.51085e-05	-0.195928	0.652725	0.0563454	0.973261				RNA1509_17352	RNA1509_17352 {Length: 649} {Type: 5UTR_CDS_3UTR} {RNA815_27877} {RNA1310_76738}
Irradiation	Int S/G2/M		S/G2/M, no gonads	Neoblast	Neoblast, stringent	Cluster-15637.1	5.56342	5.39693	4.67739	6.24886	6.34396	5.63877	6.79394	6.32725	6.09311	6.07134	0.789502	0.000422287	0.590656	0.00857986	-0.158375	0.679567	1.01714	0.000412548	1.10602	0.00141732	-0.358521	0.000291972	-0.599942	3.16735e-10	-0.648919	5.99826e-12	-0.24142	0.0679866	-0.0489751	0.885908		CAPRIN1	cell cycle associated protein 1	RNA1509_545|RNA1509_43375	RNA1509_545 {Length: 2849} {Type: 5UTR_CDS_3UTR} {Human: CAPRIN1, cell cycle associated protein 1 [Source:HGNC Symbol;Acc:6743], e=5e-08} {UniRef50_K1QP17, e=1e-12, Caprin-1 n=2 Tax=Crassostrea gigas RepID=K1QP17_CRAGI [Invertebrates:Mollusca]} {Drosophila: Capr, Caprin [Source:FlyBase gene name;Acc:FBgn0042134], e=0.006} {RNA815_7184} {RNA1310_312.1} ### RNA1509_43375 {Length: 504} {Type: 5UTR_C…
Irradiation	Int S/G2/M		S/G2/M, no gonads	Neoblast	Neoblast, stringent	Cluster-7993.1996	4.52833	4.99353	4.84748	6.23792	6.45491	6.4401	4.83953	4.19255	4.09925	3.98808	1.84036	1.98243e-20	-0.182727	0.355876	-0.2439	0.261084	1.54083	1.47558e-11	1.74705	6.06828e-10	-0.540365	4.62715e-05	-0.63732	9.62012e-07	-0.778201	1.13914e-09	-0.0969546	0.77499	-0.140869	0.681114		NCL	nucleolin	RNA1509_11326	RNA1509_11326 {Length: 2461} {Type: 5UTR_CDS_3UTR} {Pfam: RNA recognition motif (a.k.a. RRM, RBD, or RNP domain) [PF14259.1, score=90.0]} {Human: NCL, nucleolin [Source:HGNC Symbol;Acc:7667], e=7e-15} {UniRef50_A0A068XPG3, e=4e-16, Nucleolin n=3 Tax=Cyclophyllidea RepID=A0A068XPG3_HYMMI [Invertebrates:Platyhelminthes]} {Drosophila: Syp, Syncrip [Source:FlyBase gene name;Acc:FBgn0038826], e=4e-06}…
Irradiation	Int S/G2/M		S/G2/M, no gonads	Neoblast	Neoblast, stringent	Cluster-7993.11149	4.70156	5.43091	4.71162	6.2356	6.4629	6.34923	6.3132	5.81557	5.79938	5.82276	1.65723	3.46761e-15	-0.116378	0.659127	-0.338011	0.248453	1.15037	6.43896e-06	1.82359	3.43952e-09	-0.391571	0.000117752	-0.411459	4.22464e-05	-0.417008	2.38995e-05	-0.0198889	0.969685	-0.00554628	1		NCL	nucleolin	RNA1509_1178	RNA1509_1178 {Length: 2333} {Type: 5UTR_CDS_3UTR} {Pfam: RNA recognition motif. (a.k.a. RRM, RBD, or RNP domain) [PF00076.17, score=69.0]} {Human: NCL, nucleolin [Source:HGNC Symbol;Acc:7667], e=3e-18} {UniRef50_A0A0D9R2V4, e=1e-16, Uncharacterized protein n=2 Tax=Catarrhini RepID=A0A0D9R2V4_CHLSB [Primates:Chordata]} {Drosophila: pAbp, , e=3e-04} {Celegans: R06C1.4, Caenorhabditis elegans Protei…
Irradiation	Int S/G2/M		S/G2/M, no gonads	Neoblast	Neoblast, stringent	Cluster-7993.2079	5.11524	5.20219	4.88588	6.23509	6.55045	6.21271	2.3387	1.58956	1.3856	1.57333	1.23674	3.97745e-06	0.0173887	1	-0.367784	0.24727	1.41112	6.15711e-06	1.46356	4.76336e-05	-0.654093	0.000446823	-0.869158	4.06319e-06	-0.698085	0.000120701	-0.215054	0.620169	0.171118	0.776382				RNA1509_3597	RNA1509_3597 {Length: 524} {Type: 5UTR_CDS_3UTR} {RNA815_42724.1} {RNA1310_23921}
Irradiation	Int S/G2/M		S/G2/M, no gonads	Neoblast	Neoblast, stringent	Cluster-15434.0	4.9465	5.03792	4.46452	6.21708	6.61028	6.60912	3.20207	2.43119	2.18754	2.12723	1.38714	2.20191e-07	-0.404242	0.150665	-0.462144	0.13786	1.65279	5.43786e-08	2.32735	1.98648e-12	-0.675736	6.10553e-05	-0.935334	2.22959e-08	-1.00279	5.63613e-10	-0.259589	0.428448	-0.0674054	0.906451				RNA1509_9866	RNA1509_9866 {Length: 959} {Type: 5UTR_CDS_3UTR} {RNA815_31280} {RNA1310_23274}
Irradiation	Int S/G2/M		S/G2/M, no gonads	Neoblast	Neoblast, stringent	Cluster-14037.3	5.04721	5.22596	5.11898	6.21648	6.51729	6.20885	3.92451	3.2342	3.16644	3.32966	1.26818	0.000150969	-0.00529397	1	-0.373235	0.408231	1.36513	0.000599766	1.21808	0.00513893	-0.580046	2.56604e-05	-0.656502	1.69919e-06	-0.520884	0.000109095	-0.0764582	0.872522	0.135629	0.722421				RNA1509_10033|RNA1509_17961	RNA1509_10033 {Length: 650} {Type: 5UTR_CDS_3UTR} {RNA815_8940} {RNA1310_1873.1} ### RNA1509_17961 {Length: 1029} {Type: 5UTR_CDS_3UTR} {RNA815_8940} {RNA1310_1873.1}
Irradiation	Int S/G2/M		S/G2/M, no gonads	Neoblast	Neoblast, stringent	Cluster-13603.1	4.47138	4.06541	3.67628	6.21049	6.39207	5.85855	4.62206	3.11074	3.08829	2.75635	1.86527	2.08936e-09	0.336266	0.339163	-0.246177	0.54042	2.43932	1.13764e-11	2.55447	3.79105e-09	-1.41328	9.03767e-23	-1.43686	1.19982e-23	-1.79742	1.25967e-35	-0.023593	0.982187	-0.360509	0.174039		NASP	nuclear autoantigenic sperm protein (histone-binding)	RNA1509_10809	RNA1509_10809 {Length: 1740} {Type: 5UTR_CDS_3UTR} {Human: NASP, nuclear autoantigenic sperm protein (histone-binding) [Source:HGNC Symbol;Acc:7644], e=2e-07} {UniRef50_C3YIL0, e=3e-13, Putative uncharacterized protein n=1 Tax=Branchiostoma floridae RepID=C3YIL0_BRAFL [Invertebrates:Chordata]} {RNA815_3729} {RNA1310_10954.1}
Irradiation	Int S/G2/M		S/G2/M, no gonads	Neoblast	Neoblast, stringent	Cluster-8287.1	5.07502	5.41817	5.15042	6.2001	6.15167	6.16862	5.58431	5.20467	5.1672	5.02641	1.23321	3.24421e-07	0.0153244	0.995042	-0.0178547	1	0.809512	0.0162403	1.14701	0.000967107	-0.272715	0.0181731	-0.314653	0.00518217	-0.48026	8.07352e-06	-0.0419384	0.911513	-0.165603	0.466524	Sexual_biased; X1	API5	apoptosis inhibitor 5	RNA1509_4703|RNA1509_6412	RNA1509_4703 {Length: 2431} {Type: 5UTR_CDS_3UTR} {Pfam: Apoptosis inhibitory protein 5 (API5) [PF05918.6, score=199.1]} {Human: API5, apoptosis inhibitor 5 [Source:HGNC Symbol;Acc:594], e=8e-59} {UniRef50_Q9BZZ5, e=1e-62, Apoptosis inhibitor 5 n=276 Tax=Euteleostomi RepID=API5_HUMAN [Vertebrates:Chordata]} {Drosophila: Aac11, Aac11 [Source:FlyBase gene name;Acc:FBgn0027885], e=1e-42} {RNA815_522…
Irradiation	Int S/G2/M		S/G2/M, no gonads	Neoblast	Neoblast, stringent	Cluster-7993.8266	5.08273	5.42437	5.29669	6.18383	6.29603	6.21792	4.35974	3.92461	3.70252	3.71865	1.27121	3.09931e-13	-0.00369543	0.924118	-0.134181	0.469611	0.95319	6.27885e-06	1.02279	9.69019e-05	-0.323744	0.0149778	-0.549629	1.81766e-05	-0.564662	6.98478e-06	-0.225881	0.284855	-0.0150227	0.994664		GNB2L1	guanine nucleotide binding protein (G protein), beta polypeptide 2-like 1	RNA1509_23599	RNA1509_23599 {Length: 1025} {Type: 5UTR_CDS_3UTR} {Pfam: WD domain, G-beta repeat [PF00400.27, score=83.9]} {Human: GNB2L1, guanine nucleotide binding protein (G protein), beta polypeptide 2-like 1 [Source:HGNC Symbol;Acc:4399], e=5e-93} {UniRef50_J3KPE3, e=1e-92, Guanine nucleotide-binding protein subunit beta-2-like 1 n=25 Tax=Euteleostomi RepID=J3KPE3_HUMAN [Vertebrates:Chordata]} {Drosophila…
Irradiation	Int S/G2/M		S/G2/M, no gonads	Neoblast	Neoblast, stringent	Cluster-7993.46	5.20096	5.17941	5.09308	6.18075	6.42335	6.09709	4.98543	4.26808	4.346	4.30714	1.08628	0.000704994	0.0759336	0.919112	-0.313591	0.535455	1.32791	0.000726771	1.13588	0.00902587	-0.610223	1.39494e-07	-0.540311	3.32194e-06	-0.605474	9.32826e-08	0.0699088	0.838287	-0.0651562	0.867188	Xins			RNA1509_4452|RNA1509_31685	RNA1509_4452 {Length: 1534} {Type: 5UTR_CDS_3UTR} {Pfam: Universal stress protein family [PF00582.21, score=107.2]} {UniRef50_C1L873, e=5e-38, Universal stress protein n=17 Tax=Platyhelminthes RepID=C1L873_SCHJA [Invertebrates:]} {RNA815_11928.1} {RNA1310_23921} {Smed: dd_Smed_v6_402_1_1} ### RNA1509_31685 {Length: 1431} {Type: 5UTR_CDS_3UTR} {Pfam: Universal stress protein family [PF00582.21, sc…
Irradiation	Int S/G2/M		S/G2/M, no gonads	Neoblast	Neoblast, stringent	Cluster-2946.0	4.76707	4.98805	4.61395	6.15531	6.63499	6.16313	4.09382	3.25635	3.17105	3.01881	1.5131	2.3818e-05	-0.0241879	0.974498	-0.546371	0.220068	1.71837	6.92924e-05	1.73255	0.000429684	-0.734941	1.12803e-07	-0.828093	2.04702e-09	-1.00645	1.26569e-13	-0.093154	0.825361	-0.17833	0.604483				RNA1509_9479|RNA1509_24302	RNA1509_9479 {Length: 831} {Type: 5UTR_CDS_3UTR} {RNA815_33705} {RNA1310_8167} ### RNA1509_24302 {Length: 843} {Type: 5UTR_CDS_3UTR} {RNA815_33705} {RNA1310_8167}
Irradiation	Int S/G2/M		S/G2/M, no gonads	Neoblast	Neoblast, stringent	Cluster-16377.0	4.68743	4.35819	3.42517	6.13696	5.62699	5.61322	2.94559	1.57117	1.5334	1.40192	1.56444	3.99777e-09	0.489531	0.0556361	0.434901	0.166657	1.37606	0.000131443	2.66393	8.48223e-09	-1.28369	6.20113e-07	-1.33327	1.97044e-07	-1.49785	3.40095e-09	-0.0496042	0.983801	-0.164464	0.866295				RNA1509_20504|RNA1509_24773	RNA1509_20504 {Length: 700} {Type: 5UTR_CDS_3UTR} {RNA815_34700.1} {RNA1310_64083.1} ### RNA1509_24773 {Length: 771} {Type: 5UTR_CDS_3UTR} {RNA815_34700.1} {RNA1310_64083.1}
Irradiation	Int S/G2/M		S/G2/M, no gonads	Neoblast	Neoblast, stringent	Cluster-7993.10548	5.17969	5.61325	5.17343	6.12793	6.88304	6.52744	5.08117	4.38267	4.4041	4.44204	1.05236	0.000231142	-0.416304	0.187318	-0.830398	0.00702946	1.34936	7.60746e-05	1.45108	9.7712e-06	-0.587262	1.96154e-06	-0.573355	3.13314e-06	-0.566262	2.99398e-06	0.0139051	0.993464	0.00709904	1		SRSF7	serine/arginine-rich splicing factor 7	RNA1509_15751|RNA1509_49399	RNA1509_15751 {Length: 1341} {Type: 5UTR_CDS_3UTR} {Pfam: RNA recognition motif. (a.k.a. RRM, RBD, or RNP domain) [PF00076.17, score=56.5]} {Human: SRSF7, serine/arginine-rich splicing factor 7 [Source:HGNC Symbol;Acc:10789], e=5e-40} {Drosophila: x16, , e=2e-31} {RNA815_14727} {RNA1310_28816} ### RNA1509_49399 {Length: 1199} {TRANSSPLICED} {Type: 5UTR_CDS_3UTR} {Pfam: RNA recognition motif. (a.k…
Irradiation	Int S/G2/M		S/G2/M, no gonads	Neoblast	Neoblast, stringent	Cluster-10432.1	4.33763	4.78586	4.97068	6.12392	6.16856	6.3355	3.36016	1.79821	1.59543	1.50096	1.91496	3.1385e-10	-0.233486	0.561591	-0.120597	0.863757	1.47593	6.75133e-05	1.53472	0.000416605	-1.47724	9.34379e-20	-1.68711	1.72993e-24	-1.80918	1.65922e-28	-0.209868	0.620148	-0.121952	0.861868				RNA1509_19066|RNA1509_35125	RNA1509_19066 {Length: 690} {Type: 5UTR_CDS_3UTR} {RNA815_24798.2} {RNA1310_5446} ### RNA1509_35125 {Length: 790} {Type: 5UTR_CDS_3UTR} {RNA815_24798.2} {RNA1310_5446}
Irradiation	Int S/G2/M		S/G2/M, no gonads	Neoblast	Neoblast, stringent	Cluster-8211.4	4.16016	3.85908	4.34182	6.11937	6.13414	5.71759	5.53845	3.73528	3.56858	3.28628	2.10315	1.56144e-13	0.393125	0.217228	-0.0803307	0.908675	2.39227	4.90379e-13	1.5664	5.41052e-05	-1.6981	4.15385e-33	-1.87136	1.35335e-38	-2.17835	2.4983e-51	-0.173262	0.590609	-0.306957	0.273503	Sexual_biased	TCHP	trichoplein, keratin filament binding	RNA1509_3290|RNA1509_40103|RNA1509_41941|RNA1509_54388	RNA1509_3290 {Length: 1429} {TRANSSPLICED} {Type: 5UTR_CDS_3UTR} {Human: TCHP, trichoplein, keratin filament binding [Source:HGNC Symbol;Acc:28135], e=3e-05} {Drosophila: ssp3, short spindle 3 [Source:FlyBase gene name;Acc:FBgn0032723], e=3e-04} {Celegans: Y39B6A.18, Caenorhabditis elegans Protein Y39B6A.18 (Y39B6A.18) mRNA, complete cds. [Source:RefSeq mRNA;Acc:NM_171589], e=6e-06} {RNA815_9667}…
Irradiation	Int S/G2/M		S/G2/M, no gonads	Neoblast	Neoblast, stringent	Cluster-14178.1	4.05209	4.65403	4.63318	6.10911	5.94655	5.92785	4.21559	3.43581	3.33719	3.16756	2.20994	3.66073e-25	0.139751	0.505215	-0.00581242	0.734803	1.50258	2.50048e-08	1.49644	3.27585e-06	-0.67999	7.08617e-07	-0.782995	7.23123e-09	-0.972431	2.34022e-13	-0.103007	0.777063	-0.18941	0.543317	Pluripotency maintenance	DKC1	dyskeratosis congenita 1, dyskerin	RNA1509_58204	RNA1509_58204 {Length: 1658} {Type: 5UTR_CDS_3UTR} {Pfam: PUA domain [PF01472.15, score=70.0]} {Human: DKC1, dyskeratosis congenita 1, dyskerin [Source:HGNC Symbol;Acc:2890], e=1e-143} {UniRef50_O44081, e=1e-150, H/ACA ribonucleoprotein complex subunit 4 n=30 Tax=Opisthokonta RepID=DKC1_DROME [Plants:]} {Drosophila: Nop60B, Nucleolar protein at 60B [Source:FlyBase gene name;Acc:FBgn0259937], e=1e…
Irradiation	Int S/G2/M		S/G2/M, no gonads	Neoblast	Neoblast, stringent	Cluster-14178.2	4.00619	4.59882	4.47325	6.10864	6.28776	6.2785	2.90623	2.07633	2.28841	1.6031	2.25527	8.7244e-19	-0.176882	0.562745	-0.284357	0.485902	1.82848	4.49781e-10	1.96413	5.82655e-10	-0.735176	1.04612e-05	-0.513766	0.00156255	-1.23828	3.41032e-14	0.221378	0.550614	-0.724408	0.000885761				RNA1509_9463|RNA1509_40144|RNA1509_53946	RNA1509_9463 {Length: 591} {Type: 5UTR_CDS_3UTR} {RNA815_5205} {RNA1310_14344.1} ### RNA1509_40144 {Length: 783} {Type: 5UTR_CDS_3UTR} {RNA815_5205} {RNA1310_14344.1} ### RNA1509_53946 {Length: 807} {Type: 5UTR_CDS_3UTR} {RNA815_5205} {RNA1310_14344.1}
Irradiation	Int S/G2/M		S/G2/M, no gonads	Neoblast	Neoblast, stringent	Cluster-5471.0	5.05013	5.23267	5.00685	6.09784	6.63598	6.33884	5.28173	4.76937	4.8272	4.7574	1.16445	0.000201138	-0.250516	0.514333	-0.609117	0.103192	1.48585	0.000103684	1.45968	5.38467e-05	-0.405908	0.00322889	-0.348601	0.0108719	-0.452576	0.000675077	0.057305	0.904665	-0.10397	0.790934		WDR75	WD repeat domain 75	RNA1509_3469	RNA1509_3469 {Length: 3629} {TRANSSPLICED} {Type: 5UTR_CDS_3UTR} {Human: WDR75, WD repeat domain 75 [Source:HGNC Symbol;Acc:25725], e=1e-31} {UniRef50_K1QBC2, e=1e-34, WD repeat-containing protein 75 n=2 Tax=Crassostrea gigas RepID=K1QBC2_CRAGI [Invertebrates:Mollusca]} {Drosophila: CG12050, , e=1e-12} {RNA815_2983.1} {RNA1310_3399.1}
Irradiation	Int S/G2/M		S/G2/M, no gonads	Neoblast	Neoblast, stringent	Cluster-15312.1	4.20159	5.10531	5.47486	6.08326	7.01606	6.87089	0.869631	-0.613741	-0.874944	-0.994632	2.02922	4.68079e-08	-0.808272	0.0387592	-0.996033	0.0157635	1.97834	2.71165e-06	1.50354	0.000860003	-1.5432	2.62521e-06	-1.8203	2.71303e-08	-1.97838	9.57395e-10	-0.27707	0.768038	-0.157282	0.9667				RNA1509_22404	RNA1509_22404 {Length: 208} {Type: CDS_3UTR} {RNA815_19139} {RNA1310_38563.1}
Irradiation	Int S/G2/M		S/G2/M, no gonads	Neoblast	Neoblast, stringent	Cluster-14178.0	4.53477	4.69994	4.7912	6.07899	6.3633	6.13044	5.08371	4.42787	4.1744	4.0848	1.67143	5.75488e-09	-0.0617349	0.902565	-0.355394	0.333936	1.76553	1.86181e-07	1.50374	0.000150422	-0.549816	6.82642e-07	-0.8093	8.24564e-14	-0.921312	5.72461e-18	-0.259482	0.108929	-0.111999	0.703759	X1; Pluripotency maintenance	DKC1	dyskeratosis congenita 1, dyskerin	RNA1509_2479	RNA1509_2479 {Length: 2428} {Type: 5UTR_CDS_3UTR} {Pfam: DKCLD (NUC011) domain [PF08068.7, score=100.8]} {Human: DKC1, dyskeratosis congenita 1, dyskerin [Source:HGNC Symbol;Acc:2890], e=0.0} {UniRef50_O44081, e=0.0, H/ACA ribonucleoprotein complex subunit 4 n=30 Tax=Opisthokonta RepID=DKC1_DROME [Plants:]} {Drosophila: Nop60B, Nucleolar protein at 60B [Source:FlyBase gene name;Acc:FBgn0259937], …
Irradiation	Int S/G2/M		S/G2/M, no gonads	Neoblast	Neoblast, stringent	Cluster-8211.5	4.4181	4.02038	4.65106	6.06649	5.96188	5.81078	4.15261	2.3724	2.23819	1.78096	1.79258	2.72285e-11	0.264122	0.474238	0.0331249	0.912432	2.08751	5.90962e-10	1.33095	0.000729721	-1.67759	5.311e-28	-1.82703	5.92214e-32	-2.3077	2.31117e-48	-0.149444	0.742788	-0.480556	0.0852131	Sexual_biased	MAP7	microtubule-associated protein 7	RNA1509_7436|RNA1509_44755	RNA1509_7436 {Length: 978} {Type: 5UTR_CDS_3UTR} {RNA815_9667} {RNA1310_24170.1} ### RNA1509_44755 {Length: 1099} {Type: 5UTR_CDS_3UTR} {Human: MAP7, microtubule-associated protein 7 [Source:HGNC Symbol;Acc:6869], e=3e-05} {Drosophila: Lmpt, Limpet [Source:FlyBase gene name;Acc:FBgn0261565], e=6e-04} {RNA815_9667} {RNA1310_24170.1} {Smed: dd_Smed_v6_54495_0_1}
Irradiation	Int S/G2/M		S/G2/M, no gonads	Neoblast	Neoblast, stringent	Cluster-12655.0	4.61866	5.0121	4.74747	6.06531	6.59787	6.3002	4.15377	3.12235	3.03572	2.80749	1.5657	2.44765e-07	-0.248597	0.512763	-0.607167	0.087032	1.66651	2.8633e-06	1.70756	1.07051e-05	-0.923542	3.53541e-10	-1.02195	3.36946e-12	-1.27713	1.96319e-18	-0.0984109	0.83533	-0.255139	0.428175	Pluripotency maintenance	DPY30	dpy-30 homolog (C. elegans)	RNA1509_7134	RNA1509_7134 {Length: 1025} {Type: 5UTR_CDS_3UTR} {Pfam: Dpy-30 motif [PF05186.8, score=69.5]} {Human: DPY30, dpy-30 homolog (C. elegans) [Source:HGNC Symbol;Acc:24590], e=8e-19} {UniRef50_I3JIE3, e=1e-21, Uncharacterized protein n=39 Tax=Eukaryota RepID=I3JIE3_ORENI [Invertebrates:]} {Drosophila: Dpy-30L2, Dpy-30-like 2 [Source:FlyBase gene name;Acc:FBgn0035491], e=2e-12} {Celegans: dpy-30, Caen…
Irradiation	Int S/G2/M		S/G2/M, no gonads	Neoblast	Neoblast, stringent	Cluster-8211.0	4.02734	3.79143	4.61422	6.05926	6.11018	5.73097	2.45637	0.855211	0.740262	-0.139192	2.18695	8.35153e-16	0.327605	0.310246	-0.115198	0.849593	2.46446	4.32063e-14	1.28966	0.000868191	-1.52768	7.13391e-13	-1.65178	1.42497e-14	-2.60791	1.23379e-29	-0.124122	0.880623	-0.955595	0.0104314				RNA1509_22600	RNA1509_22600 {Length: 639} {Type: 5UTR_CDS_3UTR} {RNA815_9667} {RNA1310_24170.1}
Irradiation	Int S/G2/M		S/G2/M, no gonads	Neoblast	Neoblast, stringent	Cluster-7993.1946	4.57825	5.2418	4.79526	6.05379	6.67011	6.31671	3.49724	2.72828	2.91579	2.7545	1.59439	4.47819e-06	-0.279708	0.535003	-0.683937	0.12567	1.49463	0.000390877	1.6856	7.88638e-05	-0.667239	7.01007e-06	-0.480065	0.00125579	-0.671113	3.38386e-06	0.187156	0.551562	-0.191021	0.590891	X1	C1QBP	complement component 1, q subcomponent binding protein	RNA1509_20442	RNA1509_20442 {Length: 1216} {Type: 5UTR_CDS_3UTR} {Pfam: Mitochondrial glycoprotein [PF02330.11, score=41.4]} {Human: C1QBP, complement component 1, q subcomponent binding protein [Source:HGNC Symbol;Acc:1243], e=1e-07} {UniRef50_Q5DBP9, e=1e-23, Complement component 1 Q subcomponent-binding protein, mitochondrial n=7 Tax=Platyhelminthes RepID=Q5DBP9_SCHJA [Invertebrates:]} {Drosophila: P32, , e…
Irradiation	Int S/G2/M		S/G2/M, no gonads	Neoblast	Neoblast, stringent	Cluster-7993.3290	4.97398	5.5024	5.21663	6.0535	6.56755	6.48778	2.4413	1.36018	1.55622	0.757588	1.16193	2.5004e-06	-0.487926	0.0846687	-0.616428	0.0379467	1.14307	0.000141262	1.44096	4.69983e-05	-0.986433	2.21047e-06	-0.78224	0.000104434	-1.65985	9.09303e-15	0.204137	0.730687	-0.87737	0.00518988				RNA1509_8197	RNA1509_8197 {Length: 725} {Type: 5UTR_CDS_3UTR} {RNA815_10975} {RNA1310_17690.1}
Irradiation	Int S/G2/M		S/G2/M, no gonads	Neoblast	Neoblast, stringent	Cluster-5904.0	4.63049	5.33366	5.30239	6.04789	7.24083	6.78009	5.40311	4.54338	4.24571	3.99163	1.54516	4.82559e-10	-0.742186	0.00123716	-1.24501	8.87247e-08	1.96824	1.57004e-14	1.5847	1.25649e-07	-0.752802	3.66995e-07	-1.06352	2.622e-13	-1.33248	1.19879e-20	-0.310718	0.171454	-0.268942	0.340302		AKAP1	A kinase (PRKA) anchor protein 1	RNA1509_2775	RNA1509_2775 {Length: 2925} {TRANSSPLICED} {Type: 5UTR_CDS_3UTR} {Pfam: Tudor domain [PF00567.19, score=48.0]} {Human: AKAP1, A kinase (PRKA) anchor protein 1 [Source:HGNC Symbol;Acc:367], e=3e-29} {UniRef50_H9JBE6, e=6e-40, Uncharacterized protein n=7 Tax=Ditrysia RepID=H9JBE6_BOMMO [Invertebrates:Arthropoda]} {Drosophila: spoon, spoonbill [Source:FlyBase gene name;Acc:FBgn0263987], e=1e-23} {RN…
Irradiation	Int S/G2/M		S/G2/M, no gonads	Neoblast	Neoblast, stringent	Cluster-15058.0	4.34255	4.57909	4.7504	6.03889	7.69903	7.92878	3.90856	0.0510869	-0.808296	-1.373	1.82163	4.27582e-09	-1.9128	9.56163e-12	-1.73049	3.68215e-09	3.2043	4.13022e-23	3.34649	4.07974e-21	-3.85266	1.89436e-69	-4.89766	1.86073e-84	-5.54342	3.54211e-99	-1.04453	0.0688511	-0.644174	0.483505		SYN1	synapsin I	RNA1509_45341	RNA1509_45341 {Length: 1242} {Type: 5UTR_CDS_3UTR} {Human: SYN1, synapsin I [Source:HGNC Symbol;Acc:11494], e=0.010} {RNA815_20234} {RNA1310_27034.1}
Irradiation	Int S/G2/M		S/G2/M, no gonads	Neoblast	Neoblast, stringent	Cluster-11899.1	5.33998	4.79008	4.73396	6.03786	5.60323	5.57342	6.09191	5.54383	5.68831	5.71715	0.808775	0.00599012	0.481725	0.189277	0.382026	0.377804	0.884329	0.0263379	1.00968	0.0450953	-0.440748	3.23668e-05	-0.298424	0.00542679	-0.30181	0.00426604	0.142323	0.47485	-0.00338423	1		DDX3X	DEAD (Asp-Glu-Ala-Asp) box polypeptide 3, X-linked	RNA1509_17218	RNA1509_17218 {Length: 5285} {Type: 5UTR_CDS_3UTR} {Pfam: DEAD/DEAH box helicase [PF00270.24, score=159.6]} {Human: DDX3X, DEAD (Asp-Glu-Ala-Asp) box polypeptide 3, X-linked [Source:HGNC Symbol;Acc:2745], e=0.0} {UniRef50_H2S9M5, e=0.0, Uncharacterized protein (Fragment) n=22 Tax=Eumetazoa RepID=H2S9M5_TAKRU [Invertebrates:]} {Drosophila: bel, belle [Source:FlyBase gene name;Acc:FBgn0263231], e=1…
Irradiation	Int S/G2/M		S/G2/M, no gonads	Neoblast	Neoblast, stringent	Cluster-16249.1	5.22173	5.07848	5.11305	6.03221	5.77577	5.85052	5.30509	4.83833	4.85692	4.95123	0.932133	0.000261749	0.213992	0.638349	0.179239	0.618808	0.800929	0.0291238	0.814671	0.01914	-0.354646	0.00195814	-0.343951	0.0026164	-0.282105	0.0132514	0.0106938	0.994783	0.0618483	0.87075		HNRNPA2B1	heterogeneous nuclear ribonucleoprotein A2/B1	RNA1509_3201|RNA1509_7416	RNA1509_3201 {Length: 655} {Type: 5UTR_CDS_3UTR} {RNA815_8363} {RNA1310_15816} ### RNA1509_7416 {Length: 1061} {Type: 5UTR_CDS_3UTR} {Human: HNRNPA2B1, heterogeneous nuclear ribonucleoprotein A2/B1 [Source:HGNC Symbol;Acc:5033], e=4e-09} {Drosophila: Hrb87F, Heterogeneous nuclear ribonucleoprotein at 87F [Source:FlyBase gene name;Acc:FBgn0004237], e=7e-08} {Celegans: hrp-1, Caenorhabditis elegans…
Irradiation	Int S/G2/M		S/G2/M, no gonads	Neoblast	Neoblast, stringent	Cluster-8144.0	4.79508	5.0432	3.75089	6.03115	6.17723	6.01531	4.43155	3.12303	3.13866	3.07468	1.39369	2.41837e-14	0.0517504	0.98513	-0.219475	0.364639	1.25506	9.44663e-09	2.58702	2.43882e-15	-1.20658	1.00878e-20	-1.20023	1.67902e-20	-1.28875	6.48775e-24	0.0063421	1	-0.0884831	0.843445				RNA1509_4490	RNA1509_4490 {Length: 1501} {Type: 5UTR_CDS_3UTR} {RNA815_10620} {RNA1310_24538}
Irradiation	Int S/G2/M		S/G2/M, no gonads	Neoblast	Neoblast, stringent	Cluster-7993.9514	4.74549	5.41736	5.3138	6.01188	6.5195	6.17026	3.75597	2.82356	2.6786	2.55391	1.3792	1.1846e-06	-0.1804	0.66712	-0.569889	0.075819	1.16699	0.000929366	0.971867	0.0184506	-0.824614	1.12073e-08	-0.98462	9.39075e-12	-1.13974	1.85165e-15	-0.160005	0.653392	-0.155078	0.723485				RNA1509_19460|RNA1509_44090	RNA1509_19460 {Length: 623} {Type: 5UTR_CDS_3UTR} {RNA815_4851} {RNA1310_13385} ### RNA1509_44090 {Length: 492} {Type: 5UTR_CDS_3UTR} {RNA815_21613} {RNA1310_80521}
Irradiation	Int S/G2/M		S/G2/M, no gonads	Neoblast	Neoblast, stringent	Cluster-7993.6634	4.60156	4.36081	4.54759	6.00207	6.28415	5.70533	3.27665	2.71092	2.52812	2.56382	1.52428	2.77792e-08	0.283297	0.384657	-0.34251	0.314881	2.00689	1.28374e-10	1.33135	0.000901331	-0.458845	0.0131083	-0.65573	0.000296644	-0.646416	0.000269709	-0.196878	0.624412	0.00933991	1				RNA1509_45451|RNA1509_53807	RNA1509_45451 {Length: 655} {Type: 5UTR_CDS_3UTR} {RNA815_24156.1} {RNA1310_50007} ### RNA1509_53807 {Length: 649} {Type: 5UTR_CDS_3UTR} {RNA815_24156.1} {RNA1310_50007}
Irradiation	Int S/G2/M		S/G2/M, no gonads	Neoblast	Neoblast, stringent	Cluster-15312.0	4.36948	5.07977	5.27667	5.99071	6.94594	6.7561	4.90804	3.51794	3.44685	3.08554	1.74505	1.87913e-08	-0.793311	0.0120297	-1.04334	0.00223762	1.95736	2.52144e-08	1.59111	9.15987e-06	-1.28241	3.26415e-17	-1.36522	2.85505e-19	-1.75053	1.20853e-30	-0.0828077	0.876275	-0.385271	0.142577	Epidermal progenitors (late)	H2AFV	H2A histone family, member V	RNA1509_3325	RNA1509_3325 {Length: 956} {TRANSSPLICED} {Type: 5UTR_CDS_3UTR} {Pfam: Core histone H2A/H2B/H3/H4 [PF00125.19, score=73.9]} {Human: H2AFV, H2A histone family, member V [Source:HGNC Symbol;Acc:20664], e=4e-64} {UniRef50_F7FEF1, e=1e-66, Histone H2A n=27 Tax=Amniota RepID=F7FEF1_ORNAN [Vertebrates:Chordata]} {Drosophila: His2Av, Histone H2A variant [Source:FlyBase gene name;Acc:FBgn0001197], e=9e-6…
Irradiation	Int S/G2/M		S/G2/M, no gonads	Neoblast	Neoblast, stringent	Cluster-8304.0	4.52369	4.89874	4.1729	5.9843	6.11969	5.44957	3.83508	3.2712	3.26559	3.34042	1.57407	2.36964e-05	0.528047	0.194075	-0.210004	0.712133	1.31161	0.00384005	1.52472	0.00262102	-0.460488	0.00377857	-0.475981	0.00270533	-0.419128	0.00619211	-0.0154959	1	0.0568621	0.947409				RNA1509_5512	RNA1509_5512 {Length: 1049} {TRANSSPLICED} {Type: 5UTR_CDS_3UTR} {RNA815_16663} {RNA1310_35610}
Irradiation	Int S/G2/M		S/G2/M, no gonads	Neoblast	Neoblast, stringent	Cluster-7993.2003	4.55929	5.25139	5.11996	5.98325	6.22851	6.31426	2.28961	1.37408	1.30463	1.16776	1.57934	2.74151e-11	-0.309485	0.167982	-0.320936	0.297231	1.10427	0.000250056	1.28629	1.23109e-05	-0.834692	3.62612e-05	-0.891412	7.18185e-06	-1.05846	4.86532e-08	-0.0567378	0.9274	-0.166944	0.816995				RNA1509_7415|RNA1509_54893	RNA1509_7415 {Length: 619} {Type: 5UTR_CDS_3UTR} {RNA815_4065} {RNA1310_77002} ### RNA1509_54893 {Length: 688} {Type: 5UTR_CDS_3UTR} {RNA815_4065} {RNA1310_77002}
Irradiation	Int S/G2/M		S/G2/M, no gonads	Neoblast	Neoblast, stringent	Cluster-7993.170	4.8617	5.38203	5.36331	5.97859	6.70408	6.50158	5.98443	5.04164	5.03688	4.96953	1.22678	5.40655e-07	-0.553816	0.0260652	-0.790544	0.00169378	1.39004	5.28742e-07	1.31115	0.000205367	-0.835351	6.70868e-17	-0.845679	2.21641e-17	-0.941935	1.44362e-21	-0.0103299	0.998029	-0.0962497	0.730825	Neoblast; X1	CBX1	chromobox homolog 1	RNA1509_2846|RNA1509_56401	RNA1509_2846 {Length: 1577} {TRANSSPLICED} {Type: 5UTR_CDS_3UTR} {Pfam: Chromo shadow domain [PF01393.14, score=118.6]} {Human: CBX1, chromobox homolog 1 [Source:HGNC Symbol;Acc:1551], e=3e-48} {UniRef50_M9NKU4, e=3e-53, Heterochromatin protein 1-like protein 1 n=6 Tax=Bilateria RepID=M9NKU4_SCHMD [Invertebrates:]} {Drosophila: HP1b, Heterochromatin Protein 1b [Source:FlyBase gene name;Acc:FBgn00…
Irradiation	Int S/G2/M		S/G2/M, no gonads	Neoblast	Neoblast, stringent	Cluster-8298.0	4.37735	5.09341	4.99761	5.94298	6.25371	6.12046	4.0115	3.56109	3.57254	3.32965	1.68609	1.16212e-09	-0.213742	0.615925	-0.401387	0.291812	1.23964	0.000163379	1.27722	0.000719935	-0.347794	0.0154144	-0.338199	0.0168984	-0.60676	6.70929e-06	0.00959224	1	-0.268543	0.288176	X1	SNRPE	small nuclear ribonucleoprotein polypeptide E	RNA1509_13784|RNA1509_17452	RNA1509_13784 {Length: 549} {TRANSSPLICED} {Type: 5UTR_CDS_3UTR} {Pfam: LSM domain [PF01423.17, score=55.3]} {Human: SNRPE, small nuclear ribonucleoprotein polypeptide E [Source:HGNC Symbol;Acc:11161], e=9e-38} {UniRef50_P62304, e=2e-38, Small nuclear ribonucleoprotein E n=37 Tax=Eukaryota RepID=RUXE_HUMAN [Invertebrates:]} {Drosophila: SmE, Small ribonucleoprotein particle protein SmE [Source:Fl…
Irradiation	Int S/G2/M		S/G2/M, no gonads	Neoblast	Neoblast, stringent	Cluster-15118.0	4.10098	4.76486	4.89112	5.94211	6.27652	6.45073	4.93526	3.3825	3.50979	2.83121	1.99769	8.79039e-09	-0.526023	0.167897	-0.406474	0.384532	1.59221	0.000182331	1.7122	0.000139264	-1.44833	5.06441e-31	-1.32911	1.11624e-26	-2.02687	6.15557e-57	0.119206	0.726258	-0.697702	1.18924e-05				RNA1509_12313|RNA1509_12547|RNA1509_20018	RNA1509_12313 {Length: 1159} {TRANSSPLICED} {Type: 5UTR_CDS_3UTR} {RNA815_14142} {RNA1310_31319} ### RNA1509_12547 {Length: 1453} {TRANSSPLICED} {Type: 5UTR_CDS_3UTR} {RNA815_14142} {RNA1310_31319} ### RNA1509_20018 {Length: 1166} {TRANSSPLICED} {Type: 5UTR_CDS_3UTR} {RNA815_14142} {RNA1310_31319}
Irradiation	Int S/G2/M		S/G2/M, no gonads	Neoblast	Neoblast, stringent	Cluster-12755.2	5.09297	5.70898	4.67874	5.93437	6.59814	6.77185	3.93868	2.76852	2.66736	2.67009	0.903297	7.84817e-06	-0.901766	5.03629e-06	-0.824567	0.000510276	1.00809	7.71565e-05	2.29714	1.17461e-15	-1.06897	2.53506e-14	-1.18363	6.23274e-17	-1.21116	4.08382e-18	-0.11466	0.7991	-0.0274929	0.987895				RNA1509_15927|RNA1509_29453	RNA1509_15927 {Length: 1416} {Type: 5UTR_CDS_3UTR} {RNA815_12466.1} {RNA1310_23719} ### RNA1509_29453 {Length: 859} {Type: 5UTR_CDS_3UTR} {RNA815_12466.2} {RNA1310_50169}
Irradiation	Int S/G2/M		S/G2/M, no gonads	Neoblast	Neoblast, stringent	Cluster-7993.8256	5.01291	5.11875	5.16655	5.91955	6.15743	5.94335	5.42363	4.92559	4.83713	4.84974	1.04322	7.82216e-05	-0.000272292	0.944578	-0.297077	0.382914	1.12724	0.000621452	0.920626	0.0295715	-0.388719	0.000610385	-0.482177	1.42632e-05	-0.498885	4.79619e-06	-0.0934574	0.730809	-0.0167035	0.985431	X1	GNB2L1	guanine nucleotide binding protein (G protein), beta polypeptide 2-like 1	RNA1509_1960	RNA1509_1960 {Length: 3567} {Type: 5UTR_CDS_3UTR} {Pfam: WD domain, G-beta repeat [PF00400.27, score=192.6]} {Human: GNB2L1, guanine nucleotide binding protein (G protein), beta polypeptide 2-like 1 [Source:HGNC Symbol;Acc:4399], e=1e-169} {UniRef50_P63244, e=1e-179, Guanine nucleotide-binding protein subunit beta-2-like 1 n=151 Tax=Eukaryota RepID=GBLP_HUMAN [Invertebrates:]} {Drosophila: Rack1,…
Irradiation	Int S/G2/M		S/G2/M, no gonads	Neoblast	Neoblast, stringent	Cluster-12573.4	4.65336	5.1818	4.48341	5.91221	6.30568	5.80346	4.94175	4.31307	4.29803	4.37138	1.3909	2.97001e-09	0.0982494	0.764846	-0.481091	0.0857258	1.24101	1.15128e-05	1.57354	4.76336e-05	-0.521981	2.44971e-06	-0.541465	8.24886e-07	-0.495888	4.48836e-06	-0.0194857	0.977431	0.0455823	0.9247				RNA1509_16133	RNA1509_16133 {Length: 1370} {Type: 5UTR_CDS_3UTR} {RNA815_4894} {RNA1310_14034.1}
Irradiation	Int S/G2/M		S/G2/M, no gonads	Neoblast	Neoblast, stringent	Cluster-7993.1997	4.77426	5.07336	5.05577	5.91101	6.24217	6.20388	3.22553	2.54892	2.55714	2.21481	1.24991	5.83806e-06	-0.318215	0.341046	-0.431104	0.287056	1.26326	0.000168298	1.28115	0.000595346	-0.581842	0.00111572	-0.565307	0.00108095	-0.943702	3.16964e-08	0.0165248	1	-0.37834	0.238895		NCL	nucleolin	RNA1509_18633	RNA1509_18633 {Length: 929} {Type: 5UTR_CDS_3UTR} {Pfam: RNA recognition motif (a.k.a. RRM, RBD, or RNP domain) [PF14259.1, score=46.6]} {Human: NCL, nucleolin [Source:HGNC Symbol;Acc:7667], e=1e-07} {Drosophila: SC35, , e=1e-04} {RNA815_12303} {RNA1310_6015.1}
Irradiation	Int S/G2/M		S/G2/M, no gonads	Neoblast	Neoblast, stringent	Cluster-7993.1945	4.64079	4.95284	4.5721	5.90862	6.11468	6.23899	3.4934	2.77141	2.7769	2.86557	1.40423	1.04708e-07	-0.344473	0.236335	-0.294422	0.481005	1.2583	9.66604e-05	1.83604	2.51486e-08	-0.625543	8.15299e-05	-0.60986	7.95464e-05	-0.562202	0.000264544	0.0156743	1	0.0476758	0.939837	X1	C1QBP	complement component 1, q subcomponent binding protein	RNA1509_14833	RNA1509_14833 {Length: 1307} {Type: 5UTR_CDS_3UTR} {Pfam: Mitochondrial glycoprotein [PF02330.11, score=42.0]} {Human: C1QBP, complement component 1, q subcomponent binding protein [Source:HGNC Symbol;Acc:1243], e=1e-07} {UniRef50_Q5DBP9, e=5e-23, Complement component 1 Q subcomponent-binding protein, mitochondrial n=7 Tax=Platyhelminthes RepID=Q5DBP9_SCHJA [Invertebrates:]} {Drosophila: P32, , e…
Irradiation	Int S/G2/M		S/G2/M, no gonads	Neoblast	Neoblast, stringent	Cluster-8717.3	4.90485	4.93102	4.27866	5.90288	6.01018	5.56728	4.70822	3.38735	3.27641	3.23643	1.10236	0.000173467	0.310994	0.339941	-0.192828	0.76619	1.16074	0.00197036	1.51382	0.000669849	-1.21774	4.18474e-22	-1.33278	4.3999e-26	-1.40022	3.75436e-29	-0.115046	0.734846	-0.0674041	0.894675				RNA1509_12311|RNA1509_15274|RNA1509_58463	RNA1509_12311 {Length: 1117} {Type: 5UTR_CDS_3UTR} {RNA815_9722.1} {RNA1310_5229.1} ### RNA1509_15274 {Length: 1280} {Type: 5UTR_CDS_3UTR} {RNA815_9722.1} {RNA1310_5229.1} ### RNA1509_58463 {Length: 808} {Type: 5UTR_CDS_3UTR} {RNA815_9722.1} {RNA1310_5229.1}
Irradiation	Int S/G2/M		S/G2/M, no gonads	Neoblast	Neoblast, stringent	Cluster-7993.8265	4.83428	5.33581	5.02154	5.90275	6.03546	5.86551	4.96364	4.51713	4.49959	4.38003	1.22093	8.1509e-07	0.0768837	0.983051	-0.226535	0.64305	0.835975	0.0220168	0.949094	0.00749886	-0.333121	0.00511751	-0.359207	0.00225636	-0.508553	7.93592e-06	-0.0260877	0.964964	-0.149338	0.579606	X1	GNB2L1	guanine nucleotide binding protein (G protein), beta polypeptide 2-like 1	RNA1509_5722	RNA1509_5722 {Length: 1637} {Type: 5UTR_CDS_3UTR} {Pfam: WD domain, G-beta repeat [PF00400.27, score=169.4]} {Human: GNB2L1, guanine nucleotide binding protein (G protein), beta polypeptide 2-like 1 [Source:HGNC Symbol;Acc:4399], e=1e-156} {UniRef50_P63244, e=1e-153, Guanine nucleotide-binding protein subunit beta-2-like 1 n=151 Tax=Eukaryota RepID=GBLP_HUMAN [Invertebrates:]} {Drosophila: Rack1,…
Irradiation	Int S/G2/M		S/G2/M, no gonads	Neoblast	Neoblast, stringent	Cluster-8040.3	4.23105	3.83527	4.01792	5.89285	5.2167	5.95604	1.77269	0.578705	0.350601	0.394984	1.82472	9.94285e-05	-0.115823	0.866171	0.669835	0.184144	1.42305	0.0414814	2.2386	0.000425883	-1.1227	6.59971e-07	-1.36194	2.26423e-09	-1.34648	1.9865e-09	-0.239223	0.731676	0.0156618	1				RNA1509_7467	RNA1509_7467 {Length: 628} {Type: 5UTR_CDS_3UTR} {RNA815_60237} {RNA1310_55168}
Irradiation	Int S/G2/M		S/G2/M, no gonads	Neoblast	Neoblast, stringent	Cluster-13815.0	3.8946	3.27198	3.61339	5.87846	5.48686	5.57486	2.38891	0.663762	0.720317	0.191642	2.12957	3.11796e-20	0.265008	0.244198	0.280402	0.275815	2.39637	3.53412e-16	2.33141	1.21474e-09	-1.67945	1.96824e-14	-1.6205	5.41638e-14	-2.20257	9.6889e-23	0.058872	0.992088	-0.581699	0.232118				RNA1509_41830|RNA1509_45381	RNA1509_41830 {Length: 774} {Type: 5UTR_CDS_3UTR} {RNA815_23215} {RNA1310_4665} ### RNA1509_45381 {Length: 293} {Type: 5UTR_CDS_3UTR} {RNA815_23215} {RNA1310_4665}
Irradiation	Int S/G2/M		S/G2/M, no gonads	Neoblast	Neoblast, stringent	Cluster-12051.2	4.86813	5.00775	4.88046	5.87796	5.7646	5.60977	5.80821	5.33268	5.43672	5.48266	1.15025	2.29641e-06	0.306511	0.374415	0.0510914	0.999729	0.86231	0.0100855	0.838044	0.0194002	-0.367065	0.000359005	-0.267757	0.0100793	-0.252413	0.0137904	0.0993064	0.661028	0.0153454	0.985945	Asexual_biased; X1	EIF2A	eukaryotic translation initiation factor 2A, 65kDa	RNA1509_1548|RNA1509_28835	RNA1509_1548 {Length: 2649} {Type: 5UTR_CDS_3UTR} {Pfam: Eukaryotic translation initiation factor eIF2A [PF08662.6, score=201.4]} {Human: EIF2A, eukaryotic translation initiation factor 2A, 65kDa [Source:HGNC Symbol;Acc:3254], e=1e-130} {UniRef50_R7TV69, e=1e-133, Uncharacterized protein n=1 Tax=Capitella teleta RepID=R7TV69_CAPTE [Invertebrates:Annelida]} {Drosophila: CG7414, , e=1e-103} {RNA815…
Irradiation	Int S/G2/M		S/G2/M, no gonads	Neoblast	Neoblast, stringent	Cluster-13145.2	5.06455	5.19003	5.02182	5.86684	6.23319	5.71305	3.56107	3.02639	2.75478	2.8483	0.885201	6.5737e-06	0.136878	0.617235	-0.494327	0.05868	1.16334	3.63737e-06	0.818615	0.0172751	-0.434065	0.00476047	-0.709748	1.91334e-06	-0.645072	1.12044e-05	-0.275674	0.267265	0.0646958	0.911641		MKI67IP	MKI67 (FHA domain) interacting nucleolar phosphoprotein	RNA1509_13750	RNA1509_13750 {Length: 1083} {TRANSSPLICED} {Type: 5UTR_CDS_3UTR} {Pfam: RNA recognition motif (a.k.a. RRM, RBD, or RNP domain) [PF14259.1, score=34.4]} {Human: MKI67IP, MKI67 (FHA domain) interacting nucleolar phosphoprotein [Source:HGNC Symbol;Acc:17838], e=2e-05} {UniRef50_V4A581, e=9e-09, Uncharacterized protein (Fragment) n=1 Tax=Lottia gigantea RepID=V4A581_LOTGI [Invertebrates:Mollusca]} {…
Irradiation	Int S/G2/M		S/G2/M, no gonads	Neoblast	Neoblast, stringent	Cluster-7655.2	4.68557	4.8989	4.73498	5.86144	6.02786	5.76399	4.06999	3.60915	3.61362	3.35844	1.30365	1.48848e-06	0.0773504	0.831756	-0.221142	0.498403	1.19569	0.000214619	1.19573	0.00268163	-0.347776	0.0176069	-0.352139	0.0153607	-0.635633	4.68335e-06	-0.00436619	1	-0.283475	0.274478				RNA1509_19303	RNA1509_19303 {Length: 2218} {TRANSSPLICED} {Type: 5UTR_CDS_3UTR} {UniRef50_G4M1K4, e=8e-16, Putative uncharacterized protein n=2 Tax=Schistosoma RepID=G4M1K4_SCHMA [Invertebrates:Platyhelminthes]} {RNA815_4343} {RNA1310_11899}
Irradiation	Int S/G2/M		S/G2/M, no gonads	Neoblast	Neoblast, stringent	Cluster-7993.5859	4.13116	4.13759	4.4652	5.85119	5.63967	5.16504	4.2192	3.737	3.50058	3.43318	1.84154	1.58653e-17	0.71249	0.00132713	0.0638806	0.671334	1.70208	1.98307e-09	0.9103	0.0411635	-0.377351	0.00492417	-0.615759	1.94043e-06	-0.713347	2.07565e-08	-0.238403	0.256727	-0.0975706	0.812658		CAPRIN1	cell cycle associated protein 1	RNA1509_8072	RNA1509_8072 {Length: 2209} {Type: 5UTR_CDS_3UTR} {Human: CAPRIN1, cell cycle associated protein 1 [Source:HGNC Symbol;Acc:6743], e=3e-21} {UniRef50_R7TF38, e=7e-22, Uncharacterized protein n=1 Tax=Capitella teleta RepID=R7TF38_CAPTE [Invertebrates:Annelida]} {Drosophila: Capr, Caprin [Source:FlyBase gene name;Acc:FBgn0042134], e=1e-14} {RNA815_12401.1} {RNA1310_10313}
Irradiation	Int S/G2/M		S/G2/M, no gonads	Neoblast	Neoblast, stringent	Cluster-13145.1	5.05393	5.08668	5.09696	5.84234	6.20867	5.82473	4.29366	3.83762	3.58963	3.60909	0.898454	1.11967e-05	0.0306492	1	-0.47068	0.0668185	1.25511	1.05812e-06	0.798375	0.00929002	-0.346298	0.0060423	-0.6073	8.93592e-07	-0.614133	3.73196e-07	-0.260996	0.174638	-0.00682122	1		MKI67IP	MKI67 (FHA domain) interacting nucleolar phosphoprotein	RNA1509_4402|RNA1509_10211	RNA1509_4402 {Length: 864} {TRANSSPLICED} {Type: 5UTR_CDS_3UTR} {Pfam: RNA recognition motif (a.k.a. RRM, RBD, or RNP domain) [PF14259.1, score=42.8]} {Human: MKI67IP, MKI67 (FHA domain) interacting nucleolar phosphoprotein [Source:HGNC Symbol;Acc:17838], e=1e-14} {UniRef50_V4A581, e=2e-21, Uncharacterized protein (Fragment) n=1 Tax=Lottia gigantea RepID=V4A581_LOTGI [Invertebrates:Mollusca]} {Dr…
Irradiation	Int S/G2/M		S/G2/M, no gonads	Neoblast	Neoblast, stringent	Cluster-12573.1	4.58616	4.85931	4.49968	5.81623	6.27488	5.90207	4.50062	3.76985	3.82965	3.88576	1.36736	2.94339e-06	-0.0864327	0.833488	-0.53651	0.131468	1.51773	9.12989e-06	1.60739	0.000124588	-0.624717	2.18995e-06	-0.572739	1.46422e-05	-0.54015	2.7409e-05	0.0519729	0.912042	0.032598	0.975149				RNA1509_11296	RNA1509_11296 {Length: 1115} {Type: 5UTR_CDS_3UTR} {RNA815_4894} {RNA1310_14034.1}
Irradiation	Int S/G2/M		S/G2/M, no gonads	Neoblast	Neoblast, stringent	Cluster-13603.4	4.26677	4.07936	3.85942	5.81239	5.97146	5.6817	4.17987	2.41281	2.49723	2.09636	1.68281	8.55499e-09	0.11506	0.773738	-0.232052	0.626561	2.0156	6.71226e-09	2.1412	5.31359e-07	-1.66596	1.68519e-29	-1.58734	3.73551e-27	-2.0225	1.37277e-41	0.0786006	0.892169	-0.435079	0.106693				RNA1509_18556|RNA1509_18948|RNA1509_40606	RNA1509_18556 {Length: 759} {Type: 5UTR_CDS_3UTR} {RNA815_3729} {RNA1310_10954.1} ### RNA1509_18948 {Length: 1104} {Type: 5UTR_CDS_3UTR} {RNA815_3729} {RNA1310_10954.1} ### RNA1509_40606 {Length: 905} {Type: 5UTR_CDS_3UTR} {RNA815_3729} {RNA1310_10954.1}
Irradiation	Int S/G2/M		S/G2/M, no gonads	Neoblast	Neoblast, stringent	Cluster-12573.3	4.57133	5.1959	4.61581	5.8036	6.39161	5.81493	6.34926	5.83993	5.81608	5.8392	1.36365	1.96645e-05	-0.02024	1	-0.655251	0.0732282	1.27461	0.000840312	1.39444	0.00466565	-0.400434	0.000121282	-0.432001	2.74783e-05	-0.436774	1.61448e-05	-0.0315674	0.939538	-0.00477113	1		HNRNPA1	heterogeneous nuclear ribonucleoprotein A1	RNA1509_1763|RNA1509_12341	RNA1509_1763 {Length: 3565} {Type: 5UTR_CDS_3UTR} {Pfam: RNA recognition motif. (a.k.a. RRM, RBD, or RNP domain) [PF00076.17, score=121.6]} {Human: HNRNPA1, heterogeneous nuclear ribonucleoprotein A1 [Source:HGNC Symbol;Acc:5031], e=3e-52} {UniRef50_C1L9G6, e=7e-60, Heterogeneous nuclear ribonucleoprotein A2 homolog 1 n=2 Tax=Bilateria RepID=C1L9G6_SCHJA [Invertebrates:]} {Drosophila: Hrb98DE, He…
Irradiation	Int S/G2/M		S/G2/M, no gonads	Neoblast	Neoblast, stringent	Cluster-11272.2	4.9509	5.24445	5.26674	5.79245	6.24619	6.04649	4.64216	3.98239	4.03957	3.98632	0.946514	2.83029e-06	-0.220593	0.269312	-0.479994	0.025485	1.04587	1.47076e-05	0.886523	0.0049059	-0.551449	8.76916e-06	-0.500796	5.34319e-05	-0.582753	1.47188e-06	0.0506488	0.909275	-0.0819475	0.838098				RNA1509_7825|RNA1509_31548	RNA1509_7825 {Length: 1123} {Type: 5UTR_CDS_3UTR} {RNA815_2822} {RNA1310_2260.1} ### RNA1509_31548 {Length: 1128} {Type: 5UTR_CDS_3UTR} {RNA815_2822} {RNA1310_2260.1}
Irradiation	Int S/G2/M		S/G2/M, no gonads	Neoblast	Neoblast, stringent	Cluster-7993.4300	4.38933	4.1507	4.53677	5.76484	5.72075	5.554	2.48615	1.90968	1.62094	1.79816	1.50366	4.11257e-10	0.214045	0.504236	-0.0852696	1	1.71759	8.2008e-09	1.22065	0.00274255	-0.48081	0.0128933	-0.779603	3.49859e-05	-0.621398	0.000612132	-0.298771	0.389184	0.15824	0.805537				RNA1509_19768|RNA1509_33376	RNA1509_19768 {Length: 991} {Type: 5UTR_CDS_3UTR} {RNA815_27340} {RNA1310_39394} ### RNA1509_33376 {Length: 1161} {Type: 5UTR_CDS_3UTR} {RNA815_27340} {RNA1310_39394}
Irradiation	Int S/G2/M		S/G2/M, no gonads	Neoblast	Neoblast, stringent	Cluster-6401.2	3.26893	3.98528	3.56519	5.75741	5.70147	5.38966	2.21886	1.29983	1.12983	0.583629	2.69564	1.97588e-14	0.349498	0.33137	-0.0156731	0.919583	1.82458	2.62249e-06	2.2107	1.81978e-06	-0.825622	3.17708e-05	-1.01708	3.69577e-07	-1.59605	3.43079e-15	-0.191452	0.736848	-0.578734	0.12408				RNA1509_21505	RNA1509_21505 {Length: 1025} {Type: CDS_3UTR} {RNA815_19054} {RNA1310_1214.1}
Irradiation	Int S/G2/M		S/G2/M, no gonads	Neoblast	Neoblast, stringent	Cluster-13603.2	4.11748	4.05317	3.66339	5.75295	5.94263	5.6706	5.92846	4.45667	4.42266	4.19495	1.788	2.2728e-08	0.0792552	0.917626	-0.250531	0.546719	2.01384	2.50824e-07	2.34518	7.14281e-09	-1.36279	2.66324e-24	-1.40692	9.25206e-26	-1.66309	1.44825e-35	-0.0441304	0.942483	-0.256151	0.342992	Neoblast; X1	NASP	nuclear autoantigenic sperm protein (histone-binding)	RNA1509_2636|RNA1509_11826	RNA1509_2636 {Length: 2296} {TRANSSPLICED} {Type: 5UTR_CDS_3UTR} {Pfam: Tetratricopeptide repeat [PF13424.1, score=24.4]} {Human: NASP, nuclear autoantigenic sperm protein (histone-binding) [Source:HGNC Symbol;Acc:7644], e=2e-15} {UniRef50_A0A095A5E9, e=2e-29, Protein HGV2 (Fragment) n=1 Tax=Schistosoma haematobium RepID=A0A095A5E9_SCHHA [Invertebrates:Platyhelminthes]} {Drosophila: CG8223, , e=3…
Irradiation	Int S/G2/M		S/G2/M, no gonads	Neoblast	Neoblast, stringent	Cluster-3486.0	4.67948	5.29222	4.82474	5.74708	6.13346	5.74513	4.86535	4.10903	4.02923	3.95467	1.1847	9.34493e-05	-0.00781313	1	-0.452346	0.227523	0.89932	0.0216158	1.05961	0.0103266	-0.650631	6.01349e-07	-0.733961	1.12277e-08	-0.83894	3.48957e-11	-0.0833306	0.822435	-0.104966	0.787838		THOC5	THO complex 5	RNA1509_4508	RNA1509_4508 {Length: 2846} {TRANSSPLICED} {Type: 5UTR_CDS_3UTR} {Pfam: Fms-interacting protein [PF09766.4, score=224.7]} {Human: THOC5, THO complex 5 [Source:HGNC Symbol;Acc:19074], e=5e-31} {UniRef50_H2LWP7, e=2e-29, Uncharacterized protein n=12 Tax=Gnathostomata RepID=H2LWP7_ORYLA [Invertebrates:Echinodermata]} {Drosophila: thoc5, thoc5 [Source:FlyBase gene name;Acc:FBgn0034939], e=7e-20} {RNA…
Irradiation	Int S/G2/M		S/G2/M, no gonads	Neoblast	Neoblast, stringent	Cluster-7608.0	4.69895	4.99675	4.51467	5.72326	6.10368	5.83452	5.04548	4.6112	4.63117	4.56506	1.14988	0.000492522	-0.109359	0.740629	-0.447208	0.270879	1.19168	0.00344815	1.51067	0.000797676	-0.330175	0.00911588	-0.308722	0.0130284	-0.407919	0.000735011	0.0214508	0.984746	-0.0991919	0.778549	X1	CIRH1A	cirrhosis, autosomal recessive 1A (cirhin)	RNA1509_3993	RNA1509_3993 {Length: 2957} {Type: 5UTR_CDS_3UTR} {Human: CIRH1A, cirrhosis, autosomal recessive 1A (cirhin) [Source:HGNC Symbol;Acc:1983], e=6e-39} {UniRef50_UPI0005C3BAA7, e=1e-51, PREDICTED: cirhin-like n=1 Tax=Crassostrea gigas RepID=UPI0005C3BAA7 [Invertebrates:Mollusca]} {Drosophila: l(3)72Dn, lethal (3) 72Dn [Source:FlyBase gene name;Acc:FBgn0263605], e=2e-20} {RNA815_7026} {RNA1310_6031} …
Irradiation	Int S/G2/M		S/G2/M, no gonads	Neoblast	Neoblast, stringent	Cluster-8958.1	4.02027	4.37091	3.75071	5.71493	5.98404	5.54697	4.88473	3.4776	3.52412	3.52451	1.85576	2.15721e-08	0.166005	0.742804	-0.342695	0.454801	1.72119	5.87008e-06	2.16566	6.37604e-05	-1.30894	1.92164e-24	-1.2618	4.74091e-23	-1.2885	1.2433e-24	0.0471298	0.935256	-0.0266742	0.976163	Neoblast; Sexual_biased	MCM2	minichromosome maintenance complex component 2	RNA1509_20695	RNA1509_20695 {Length: 4148} {Type: 5UTR_CDS_3UTR} {Pfam: MCM2/3/5 family [PF00493.18, score=470.7]} {Human: MCM2, minichromosome maintenance complex component 2 [Source:HGNC Symbol;Acc:6944], e=0.0} {UniRef50_P49736, e=0.0, DNA replication licensing factor MCM2 n=126 Tax=Opisthokonta RepID=MCM2_HUMAN [Plants:]} {Smed: Smed-mcm2, cell cycle, e=0.0} {Drosophila: Mcm2, Minichromosome maintenance 2 …
Irradiation	Int S/G2/M		S/G2/M, no gonads	Neoblast	Neoblast, stringent	Cluster-7993.9667	3.93374	4.30999	3.91288	5.70355	5.46193	5.25728	1.71969	0.783146	0.49224	0.417386	1.91765	7.68108e-12	0.406824	0.115667	0.164105	0.703183	1.27299	0.000638513	1.62322	0.000102457	-0.856612	0.000169649	-1.16576	3.98714e-07	-1.28432	1.89884e-08	-0.309114	0.563105	-0.118339	0.944818				RNA1509_20680	RNA1509_20680 {Length: 484} {Type: 5UTR_CDS_3UTR} {RNA815_38937} {RNA1310_46848}
Irradiation	Int S/G2/M		S/G2/M, no gonads	Neoblast	Neoblast, stringent	Cluster-10293.0	4.35108	4.82919	4.17498	5.70148	6.14253	5.66547	5.26391	4.31733	4.44869	4.34325	1.48213	0.000418954	0.047136	0.933334	-0.50531	0.364595	1.38812	0.00861269	1.7689	0.000269309	-0.83586	2.00357e-11	-0.712681	1.18403e-08	-0.848984	5.36267e-12	0.123174	0.674168	-0.136293	0.67712	Sexual_biased; X1	ATIC	5-aminoimidazole-4-carboxamide ribonucleotide formyltransferase/IMP cyclohydrolase	RNA1509_6261	RNA1509_6261 {Length: 2869} {Type: 5UTR_CDS_3UTR} {Pfam: AICARFT/IMPCHase bienzyme [PF01808.13, score=325.8]} {Human: ATIC, 5-aminoimidazole-4-carboxamide ribonucleotide formyltransferase/IMP cyclohydrolase [Source:HGNC Symbol;Acc:794], e=0.0} {UniRef50_P31939, e=0.0, Bifunctional purine biosynthesis protein PURH n=233 Tax=Opisthokonta RepID=PUR9_HUMAN [Plants:]} {Drosophila: CG11089, , e=0.0} {R…
Irradiation	Int S/G2/M		S/G2/M, no gonads	Neoblast	Neoblast, stringent	Cluster-6693.0	4.4396	4.55486	4.74864	5.68246	5.48651	6.0076	1.77555	1.00805	0.997329	0.706915	1.37825	6.53268e-08	-0.360197	0.220347	0.0892531	0.73159	1.03746	0.00220923	1.42639	3.02379e-05	-0.6938	0.00232266	-0.704569	0.00129537	-1.03978	2.03363e-06	-0.010796	1	-0.335043	0.554511				RNA1509_49556|RNA1509_50194	RNA1509_49556 {Length: 794} {Type: CDS_3UTR} {RNA815_28663.2} {RNA1310_51747.2} ### RNA1509_50194 {Length: 795} {Type: CDS_3UTR} {RNA815_28663.2} {RNA1310_51747.2}
Irradiation	Int S/G2/M		S/G2/M, no gonads	Neoblast	Neoblast, stringent	Cluster-7993.6375	4.21842	4.63174	4.58645	5.6749	5.3528	5.74916	5.14587	4.70087	4.37436	4.57298	1.5944	3.18263e-12	-0.10449	0.793031	0.162052	0.332263	0.880981	0.0131731	1.38574	9.81579e-05	-0.336618	0.00853319	-0.67686	3.72388e-08	-0.500454	4.09386e-05	-0.340238	0.0391246	0.176411	0.532222				RNA1509_8003	RNA1509_8003 {Length: 1005} {Type: 5UTR_CDS_3UTR} {UniRef50_A0A094ZGU6, e=2e-06, Vacuolar protein sorting-associated protein 13D n=1 Tax=Schistosoma haematobium RepID=A0A094ZGU6_SCHHA [Invertebrates:Platyhelminthes]} {RNA815_9022.1} {RNA1310_22517}
Irradiation	Int S/G2/M		S/G2/M, no gonads	Neoblast	Neoblast, stringent	Cluster-7097.0	4.2032	4.83881	4.4347	5.67458	6.1891	5.93494	4.17996	2.7219	2.69334	2.4393	1.59954	9.71698e-07	-0.282092	0.524833	-0.596878	0.16586	1.43259	0.000463627	1.70126	7.08967e-05	-1.36119	2.27534e-18	-1.39717	3.39856e-19	-1.67199	4.4458e-27	-0.035987	0.973868	-0.274761	0.434603	X1	RPA2	replication protein A2, 32kDa	RNA1509_7313|RNA1509_40070	RNA1509_7313 {Length: 1284} {Type: 5UTR_CDS_3UTR} {Pfam: Replication protein A C terminal [PF08784.6, score=51.2]} {Human: RPA2, replication protein A2, 32kDa [Source:HGNC Symbol;Acc:10290], e=4e-34} {UniRef50_A0A068X5N6, e=3e-50, Replication protein A 32 kDa subunit n=2 Tax=Platyhelminthes RepID=A0A068X5N6_HYMMI [Invertebrates:]} {Drosophila: RPA2, Replication protein A2 [Source:FlyBase gene nam…
Irradiation	Int S/G2/M		S/G2/M, no gonads	Neoblast	Neoblast, stringent	Cluster-7993.1473	3.9375	4.39291	4.40381	5.67297	6.26195	6.12139	3.20073	1.68724	1.56708	1.1969	1.87696	4.34076e-09	-0.474779	0.19799	-0.678834	0.0941775	1.97535	1.24529e-07	1.93942	9.67149e-06	-1.43595	1.41075e-16	-1.55013	3.0363e-19	-1.95308	8.80834e-29	-0.114194	0.838014	-0.402785	0.311315		RPA3	replication protein A3, 14kDa	RNA1509_16541	RNA1509_16541 {Length: 921} {Type: 5UTR_CDS_3UTR} {Pfam: Replication factor A protein 3 [PF08661.6, score=77.1]} {Human: RPA3, replication protein A3, 14kDa [Source:HGNC Symbol;Acc:10291], e=1e-07} {UniRef50_A0A087UU26, e=3e-15, Replication protein A subunit (Fragment) n=1 Tax=Stegodyphus mimosarum RepID=A0A087UU26_9ARAC [Invertebrates:Arthropoda]} {Drosophila: RPA3, Replication protein A3 [Sourc…
Irradiation	Int S/G2/M		S/G2/M, no gonads	Neoblast	Neoblast, stringent	Cluster-15403.0	4.28078	4.99026	4.8264	5.67124	6.38744	5.76835	4.08958	3.39544	3.33049	3.14409	1.52884	1.65542e-06	-0.101103	0.79984	-0.783963	0.0221382	1.47999	7.04739e-05	1.09233	0.0163455	-0.585276	8.59838e-06	-0.656112	4.78164e-07	-0.874218	9.4589e-12	-0.0708375	0.866402	-0.218081	0.442528				RNA1509_19206|RNA1509_32767	RNA1509_19206 {Length: 1617} {Type: 5UTR_CDS_3UTR} {Pfam: A49-like RNA polymerase I associated factor [PF06870.7, score=72.8]} {UniRef50_G7YSI0, e=9e-16, Putative uncharacterized protein (Fragment) n=1 Tax=Clonorchis sinensis RepID=G7YSI0_CLOSI [Invertebrates:Platyhelminthes]} {RNA815_26021.1} {RNA1310_18855.1} ### RNA1509_32767 {Length: 1741} {TRANSSPLICED} {Type: 5UTR_CDS_3UTR} {Pfam: A49-like …
Irradiation	Int S/G2/M		S/G2/M, no gonads	Neoblast	Neoblast, stringent	Cluster-7993.7338	4.43048	4.55876	4.4668	5.66328	5.88897	5.65253	5.85912	5.38359	5.12119	5.36498	1.33042	6.08703e-09	-0.0404319	1	-0.278774	0.320117	1.367	3.41835e-07	1.35492	6.44639e-05	-0.367186	0.00182192	-0.638987	1.82586e-08	-0.42121	0.000221302	-0.271799	0.0929667	0.217778	0.313242		HMGB2	high mobility group box 2	RNA1509_619	RNA1509_619 {Length: 1574} {Type: 5UTR_CDS_3UTR} {Pfam: HMG-box domain [PF09011.5, score=114.1]} {Human: HMGB2, high mobility group box 2 [Source:HGNC Symbol;Acc:5000], e=2e-57} {UniRef50_G4LWQ6, e=1e-74, SWI/SNF-related chromatin binding protein n=4 Tax=Digenea RepID=G4LWQ6_SCHMA [Plants:]} {Drosophila: Dsp1, Dorsal switch protein 1 [Source:FlyBase gene name;Acc:FBgn0011764], e=3e-63} {RNA815_93…
Irradiation	Int S/G2/M		S/G2/M, no gonads	Neoblast	Neoblast, stringent	Cluster-14442.0	4.26822	4.1704	3.71472	5.64965	5.79382	5.72345	1.61157	0.819465	0.83272	0.0308855	1.53856	2.46547e-09	-0.0588897	0.832842	-0.174292	0.571486	1.69858	1.15096e-08	2.36222	2.67614e-09	-0.726895	0.00254931	-0.694138	0.00277967	-1.58256	9.44824e-11	0.0327136	1	-0.888023	0.0194226				RNA1509_27390|RNA1509_43645|RNA1509_48327	RNA1509_27390 {Length: 495} {Type: CDS_3UTR} {RNA815_42510.1} {RNA1310_70458.1} ### RNA1509_43645 {Length: 540} {Type: CDS_3UTR} {RNA815_42510.1} {RNA1310_70458.1} ### RNA1509_48327 {Length: 552} {Type: CDS_3UTR} {RNA815_42510.1} {RNA1310_70458.1}
Irradiation	Int S/G2/M		S/G2/M, no gonads	Neoblast	Neoblast, stringent	Cluster-7993.6074	4.30508	4.951	4.78475	5.6199	5.93276	5.84044	5.04312	4.49516	4.27212	4.43861	1.47502	7.47059e-12	-0.238243	0.305661	-0.332326	0.131694	1.03443	2.98607e-05	1.18328	5.05737e-05	-0.43801	0.000525447	-0.673637	4.79926e-08	-0.533637	1.32535e-05	-0.235625	0.244846	0.140005	0.65849		HMGB2	high mobility group box 2	RNA1509_38702	RNA1509_38702 {Length: 1847} {Type: 5UTR_CDS_3UTR} {Pfam: HMG (high mobility group) box [PF00505.14, score=117.8]} {Human: HMGB2, high mobility group box 2 [Source:HGNC Symbol;Acc:5000], e=9e-57} {UniRef50_G4LWQ6, e=1e-74, SWI/SNF-related chromatin binding protein n=4 Tax=Digenea RepID=G4LWQ6_SCHMA [Plants:]} {Drosophila: Dsp1, Dorsal switch protein 1 [Source:FlyBase gene name;Acc:FBgn0011764], e…
Irradiation	Int S/G2/M		S/G2/M, no gonads	Neoblast	Neoblast, stringent	Cluster-5983.0	4.54588	4.45505	4.55945	5.61793	5.82275	5.74252	2.68702	1.47409	0.880763	1.33783	1.18877	0.000319791	-0.13792	0.811626	-0.279917	0.663763	1.46294	0.000670733	1.3668	0.00288225	-1.12923	4.3763e-09	-1.74596	3.41831e-18	-1.30103	6.4993e-12	-0.616648	0.0410324	0.444994	0.319059				RNA1509_14374|RNA1509_26212|RNA1509_45155	RNA1509_14374 {Length: 451} {Type: 5UTR_CDS_3UTR} {RNA815_38947} {RNA1310_21070.1} ### RNA1509_26212 {Length: 437} {Type: 5UTR_CDS_3UTR} {RNA815_38947} {RNA1310_21070.1} ### RNA1509_45155 {Length: 479} {Type: 5UTR_CDS_3UTR} {RNA815_38947} {RNA1310_21070.1}
Irradiation	Int S/G2/M		S/G2/M, no gonads	Neoblast	Neoblast, stringent	Cluster-7993.1176	3.65357	4.28277	3.7227	5.61227	5.6304	5.32963	2.87698	2.14202	2.26295	2.16062	2.1443	1.85163e-10	0.277399	0.461156	-0.0822217	0.866926	1.45736	0.000336183	1.94779	1.49776e-05	-0.626049	0.000429692	-0.526801	0.00395077	-0.648495	0.000192088	0.0992299	0.845556	-0.121656	0.820501	Neoblast; Sexual_biased; Pluripotency maintenance	APEX1	APEX nuclease (multifunctional DNA repair enzyme) 1	RNA1509_16413	RNA1509_16413 {Length: 1408} {Type: 5UTR_CDS_3UTR} {Pfam: Endonuclease/Exonuclease/phosphatase family [PF03372.18, score=79.1]} {Human: APEX1, APEX nuclease (multifunctional DNA repair enzyme) 1 [Source:HGNC Symbol;Acc:587], e=2e-91} {UniRef50_C1L4Q8, e=1e-102, APEX nuclease n=4 Tax=Platyhelminthes RepID=C1L4Q8_SCHJA [Invertebrates:]} {Drosophila: Rrp1, Recombination repair protein 1 [Source:FlyB…
Irradiation	Int S/G2/M		S/G2/M, no gonads	Neoblast	Neoblast, stringent	Cluster-7993.1994	4.00568	4.65687	4.46035	5.60061	5.75536	5.49561	5.37585	4.66998	4.57494	4.54425	1.7513	7.63878e-08	0.104551	0.863518	-0.212812	0.620069	1.18165	0.00434404	1.21676	0.00432692	-0.599672	1.66216e-08	-0.699784	2.52706e-11	-0.756341	2.45912e-13	-0.100112	0.69251	-0.0565499	0.880029		NCL	nucleolin	RNA1509_628	RNA1509_628 {Length: 2804} {Type: 5UTR_CDS_3UTR} {Pfam: RNA recognition motif (a.k.a. RRM, RBD, or RNP domain) [PF14259.1, score=89.1]} {Human: NCL, nucleolin [Source:HGNC Symbol;Acc:7667], e=8e-15} {UniRef50_A0A068XPG3, e=5e-16, Nucleolin n=3 Tax=Cyclophyllidea RepID=A0A068XPG3_HYMMI [Invertebrates:Platyhelminthes]} {Drosophila: Syp, Syncrip [Source:FlyBase gene name;Acc:FBgn0038826], e=5e-06} {…
Irradiation	Int S/G2/M		S/G2/M, no gonads	Neoblast	Neoblast, stringent	Cluster-7993.53	3.96693	4.15427	4.46263	5.5969	5.68655	5.46135	4.52612	3.62344	3.65244	3.34676	1.78834	5.39784e-08	0.132967	0.790097	-0.156657	0.795526	1.64614	4.47286e-05	1.18613	0.00885383	-0.795243	1.24603e-10	-0.77339	3.7901e-10	-1.11354	1.05584e-19	0.0218484	0.981778	-0.340122	0.0988087	Sexual_biased; X1	TDP2	tyrosyl-DNA phosphodiesterase 2	RNA1509_7675	RNA1509_7675 {Length: 1274} {Type: 5UTR_CDS_3UTR} {Pfam: Endonuclease/Exonuclease/phosphatase family [PF03372.18, score=47.3]} {Human: TDP2, tyrosyl-DNA phosphodiesterase 2 [Source:HGNC Symbol;Acc:17768], e=2e-41} {UniRef50_R7T4X8, e=8e-67, Uncharacterized protein n=1 Tax=Capitella teleta RepID=R7T4X8_CAPTE [Invertebrates:Annelida]} {RNA815_27699} {RNA1310_28437} {Smed: dd_Smed_v6_12962_0_2}
Irradiation	Int S/G2/M		S/G2/M, no gonads	Neoblast	Neoblast, stringent	Cluster-12755.0	4.7701	5.53311	4.80578	5.59526	6.49796	6.65453	4.33834	3.08265	3.27823	3.29637	0.931067	7.61941e-06	-1.09488	1.54082e-09	-1.02206	9.24482e-07	1.09134	7.45951e-06	2.00276	1.06127e-14	-1.15436	6.3826e-20	-0.963452	1.56904e-14	-0.977583	3.45301e-15	0.190889	0.467715	-0.0141103	1		HMGB2	high mobility group box 2	RNA1509_4386	RNA1509_4386 {Length: 1347} {TRANSSPLICED} {Type: 5UTR_CDS_3UTR} {Pfam: HMG (high mobility group) box [PF00505.14, score=119.5]} {Human: HMGB2, high mobility group box 2 [Source:HGNC Symbol;Acc:5000], e=5e-55} {UniRef50_Q1JPR1, e=3e-64, High mobility group protein n=7 Tax=Platyhelminthes RepID=Q1JPR1_SCHMA [Invertebrates:]} {Drosophila: Dsp1, Dorsal switch protein 1 [Source:FlyBase gene name;Acc:…
Irradiation	Int S/G2/M		S/G2/M, no gonads	Neoblast	Neoblast, stringent	Cluster-7993.1342	3.55377	3.47924	3.60509	5.57952	5.25399	5.09355	5.90641	3.81467	4.00049	3.7489	2.20537	3.22573e-09	0.481672	0.283674	0.261508	0.508688	1.92627	4.97732e-05	1.86196	0.000429684	-1.9871	7.84429e-54	-1.80362	2.48192e-45	-2.0889	8.18108e-60	0.183476	0.499268	-0.285253	0.251595		CDC20	cell division cycle 20 homolog (S. cerevisiae)	RNA1509_3584|RNA1509_30656	RNA1509_3584 {Length: 2317} {Type: 5UTR_CDS_3UTR} {Pfam: WD domain, G-beta repeat [PF00400.27, score=87.5]} {Human: CDC20, cell division cycle 20 homolog (S. cerevisiae) [Source:HGNC Symbol;Acc:1723], e=1e-101} {UniRef50_G4V6B3, e=1e-103, Putative cell division cycle 20 (Cdc20) (Fizzy) n=3 Tax=Digenea RepID=G4V6B3_SCHMA [Plants:]} {Drosophila: fzy, fizzy [Source:FlyBase gene name;Acc:FBgn0001086]…
Irradiation	Int S/G2/M		S/G2/M, no gonads	Neoblast	Neoblast, stringent	Cluster-7993.9677	3.51619	4.21294	3.8421	5.57359	6.13367	6.24038	4.03048	3.22688	3.04116	2.68853	2.24622	1.09961e-18	-0.69424	0.00150184	-0.638429	0.0115519	2.06358	5.65435e-14	2.67775	2.80544e-16	-0.706898	9.40987e-06	-0.893148	1.24617e-08	-1.26123	2.24345e-16	-0.186248	0.57211	-0.368038	0.178529				RNA1509_6910	RNA1509_6910 {Length: 712} {Type: 5UTR_CDS_3UTR} {RNA815_4852.2} {RNA1310_71270}
Irradiation	Int S/G2/M		S/G2/M, no gonads	Neoblast	Neoblast, stringent	Cluster-13593.2	4.18125	4.79544	4.38157	5.56649	5.62028	5.51273	4.20499	3.64222	3.45333	3.42376	1.54576	3.09445e-08	0.0596924	0.958972	-0.120651	0.781384	0.908467	0.0113258	1.34569	0.001657	-0.457365	0.000351326	-0.657307	1.91955e-07	-0.712537	8.12997e-09	-0.199938	0.395294	-0.055214	0.910328		MRPS31	mitochondrial ribosomal protein S31	RNA1509_6163|RNA1509_27490	RNA1509_6163 {Length: 1254} {Type: 5UTR_CDS_3UTR} {Pfam: Mitochondrial 28S ribosomal protein S31 [PF15433.1, score=162.4]} {Human: MRPS31, mitochondrial ribosomal protein S31 [Source:HGNC Symbol;Acc:16632], e=2e-24} {UniRef50_UPI000580CEA0, e=1e-35, PREDICTED: 28S ribosomal protein S31, mitochondrial n=1 Tax=Acromyrmex echinatior RepID=UPI000580CEA0 [Invertebrates:Arthropoda]} {Drosophila: mRpS31…
Irradiation	Int S/G2/M		S/G2/M, no gonads	Neoblast	Neoblast, stringent	Cluster-7993.696	4.24021	4.57586	4.29817	5.54908	5.47333	5.12375	4.13636	3.36621	3.42599	3.30939	1.43393	7.01909e-08	0.388714	0.140728	0.0674674	1	0.887291	0.00333469	1.05441	0.0268911	-0.666522	2.5544e-06	-0.611091	1.45748e-05	-0.759408	4.0783e-08	0.0554246	0.922339	-0.148298	0.696605				RNA1509_12124	RNA1509_12124 {Length: 1856} {Type: 5UTR_CDS_3UTR} {RNA815_24512} {RNA1310_17271}
Irradiation	Int S/G2/M		S/G2/M, no gonads	Neoblast	Neoblast, stringent	Cluster-12920.0	4.21015	4.44455	4.07512	5.54205	5.31567	5.06728	4.00536	3.32107	3.23482	3.25965	1.48215	1.27261e-07	0.497058	0.127762	0.137844	0.667344	1.01926	0.0184209	1.25804	0.0118962	-0.583267	4.98421e-05	-0.674535	2.2754e-06	-0.678437	1.23613e-06	-0.0912701	0.832794	-0.00388444	1	X1	TTC4	tetratricopeptide repeat domain 4	RNA1509_12784|RNA1509_17608|RNA1509_30054	RNA1509_12784 {Length: 1588} {Type: 5UTR_CDS_3UTR} {Pfam: TPR repeat [PF13414.1, score=39.0]} {Human: TTC4, tetratricopeptide repeat domain 4 [Source:HGNC Symbol;Acc:12394], e=1e-31} {UniRef50_G4VNF0, e=1e-47, Putative heat shock protein 70 (Hsp70)-interacting protein n=1 Tax=Schistosoma mansoni RepID=G4VNF0_SCHMA [Invertebrates:Platyhelminthes]} {Drosophila: Dpit47, DNA polymerase interacting tp…
Irradiation	Int S/G2/M		S/G2/M, no gonads	Neoblast	Neoblast, stringent	Cluster-15863.0	4.72204	4.95888	4.72538	5.52883	5.74485	5.48483	4.36517	3.94359	3.84475	3.64241	0.923758	0.000234959	0.044691	0.969703	-0.304895	0.457411	0.879739	0.012275	0.905612	0.0249587	-0.312922	0.0300025	-0.417096	0.00273976	-0.650426	1.56177e-06	-0.104173	0.76322	-0.233315	0.415984		RSL1D1	ribosomal L1 domain containing 1	RNA1509_4001	RNA1509_4001 {Length: 1549} {TRANSSPLICED} {Type: 5UTR_CDS_3UTR} {Pfam: Ribosomal protein L1p/L10e family [PF00687.16, score=70.8]} {Human: RSL1D1, ribosomal L1 domain containing 1 [Source:HGNC Symbol;Acc:24534], e=2e-15} {UniRef50_K1QQJ8, e=1e-24, Ribosomal L1 domain-containing protein 1 n=2 Tax=Crassostrea gigas RepID=K1QQJ8_CRAGI [Invertebrates:Mollusca]} {Drosophila: CG13096, , e=6e-09} {Cele…
Irradiation	Int S/G2/M		S/G2/M, no gonads	Neoblast	Neoblast, stringent	Cluster-7993.8222	3.46047	3.45096	3.85588	5.52607	5.96553	5.79044	6.22697	4.36906	4.43	4.10105	2.24357	2.57121e-15	-0.282642	0.383697	-0.506036	0.10418	2.66034	8.23077e-17	2.21994	6.82863e-09	-1.75416	3.11923e-37	-1.69469	3.79032e-35	-2.05311	1.39182e-50	0.0594584	0.909409	-0.358396	0.117351	X1	RRM1	ribonucleotide reductase M1	RNA1509_1369	RNA1509_1369 {Length: 3492} {Type: 5UTR_CDS_3UTR} {Pfam: Ribonucleotide reductase, barrel domain [PF02867.10, score=702.1]} {Human: RRM1, ribonucleotide reductase M1 [Source:HGNC Symbol;Acc:10451], e=0.0} {UniRef50_P23921, e=0.0, Ribonucleoside-diphosphate reductase large subunit n=914 Tax=cellular organisms RepID=RIR1_HUMAN [Unassigned:]} {Drosophila: RnrL, Ribonucleoside diphosphate reductase l…
Irradiation	Int S/G2/M		S/G2/M, no gonads	Neoblast	Neoblast, stringent	Cluster-7993.8229	3.11745	3.71911	3.72879	5.5249	5.99407	5.88813	4.17295	2.29874	2.25499	1.81188	2.61589	1.09863e-21	-0.366986	0.1533	-0.508589	0.056316	2.38789	8.20899e-16	2.46549	2.85212e-11	-1.78548	1.18377e-33	-1.82207	4.28526e-35	-2.31101	2.78702e-52	-0.0366149	0.962986	-0.488823	0.0717455		RRM1	ribonucleotide reductase M1	RNA1509_15599	RNA1509_15599 {Length: 1477} {Type: 5UTR_CDS_3UTR} {Pfam: Ribonucleotide reductase, barrel domain [PF02867.10, score=201.7]} {Human: RRM1, ribonucleotide reductase M1 [Source:HGNC Symbol;Acc:10451], e=1e-105} {UniRef50_UPI000596F3BF, e=1e-101, PREDICTED: ribonucleoside-diphosphate reductase large subunit, partial n=1 Tax=Bactrocera dorsalis RepID=UPI000596F3BF [Invertebrates:Arthropoda]} {Drosoph…
Irradiation	Int S/G2/M		S/G2/M, no gonads	Neoblast	Neoblast, stringent	Cluster-8211.2	3.57648	2.80974	3.63384	5.52125	5.47707	4.76063	5.06085	3.41023	3.11249	2.70633	2.1177	4.32652e-11	0.74721	0.0157168	-0.0235376	1	2.89891	4.14203e-12	1.50518	0.0129265	-1.54642	9.198e-28	-1.85592	3.5714e-38	-2.28014	1.26602e-55	-0.309496	0.206561	-0.424159	0.0735943	Sexual_biased	TCHP	trichoplein, keratin filament binding	RNA1509_18964	RNA1509_18964 {Length: 1433} {TRANSSPLICED} {Type: 5UTR_CDS_3UTR} {Human: TCHP, trichoplein, keratin filament binding [Source:HGNC Symbol;Acc:28135], e=2e-05} {Drosophila: ssp3, short spindle 3 [Source:FlyBase gene name;Acc:FBgn0032723], e=3e-04} {RNA815_9667} {RNA1310_24170.1} {Smed: dd_Smed_v6_54495_0_1}
Irradiation	Int S/G2/M		S/G2/M, no gonads	Neoblast	Neoblast, stringent	Cluster-14230.0	3.32633	3.79692	3.30193	5.52065	5.03621	4.9826	3.53323	2.79395	2.62803	2.44593	2.41262	3.1459e-18	0.532334	0.0398899	0.468086	0.273581	1.33567	0.000124723	2.12448	2.48245e-06	-0.639498	7.55855e-06	-0.814329	9.16585e-09	-1.01009	2.60039e-13	-0.174829	0.57454	-0.195716	0.562793	Pluripotency maintenance	UNG	uracil-DNA glycosylase	RNA1509_14409	RNA1509_14409 {Length: 1799} {TRANSSPLICED} {Type: 5UTR_CDS_3UTR} {Pfam: Uracil DNA glycosylase superfamily [PF03167.14, score=89.7]} {Human: UNG, uracil-DNA glycosylase [Source:HGNC Symbol;Acc:12572], e=6e-96} {UniRef50_P13051, e=6e-97, Uracil-DNA glycosylase n=49 Tax=Amniota RepID=UNG_HUMAN [Vertebrates:Chordata]} {RNA815_10300} {RNA1310_18661}
Irradiation	Int S/G2/M		S/G2/M, no gonads	Neoblast	Neoblast, stringent	Cluster-15287.1	3.87378	4.01347	3.75782	5.52009	5.60828	4.96068	4.06875	3.02739	3.17291	2.96395	1.79106	2.19839e-12	0.55514	0.0328497	-0.171088	0.75449	1.70623	4.48976e-08	1.45778	0.000179985	-0.944767	7.80537e-10	-0.791009	1.75282e-07	-1.0381	5.0622e-12	0.153743	0.703966	-0.247057	0.47355	X1	VRK1	vaccinia related kinase 1	RNA1509_10330	RNA1509_10330 {Length: 2352} {Type: 5UTR_CDS_3UTR} {Pfam: Protein kinase domain [PF00069.20, score=65.3]} {Human: VRK1, vaccinia related kinase 1 [Source:HGNC Symbol;Acc:12718], e=2e-59} {UniRef50_F7DW75, e=5e-66, Uncharacterized protein n=31 Tax=Euteleostomi RepID=F7DW75_ORNAN [Vertebrates:Chordata]} {Drosophila: ball, ballchen [Source:FlyBase gene name;Acc:FBgn0027889], e=6e-44} {RNA815_15053} …
Irradiation	Int S/G2/M		S/G2/M, no gonads	Neoblast	Neoblast, stringent	Cluster-16468.1	3.67088	4.06621	3.27979	5.5183	4.96159	5.18281	3.26761	2.61561	2.29338	2.58363	2.02707	1.73726e-15	0.387309	0.230181	0.460252	0.0887047	1.04788	0.00532614	2.35274	1.65224e-07	-0.552141	0.000773928	-0.892965	4.65041e-08	-0.614475	9.36557e-05	-0.340808	0.2044	0.278507	0.446788				RNA1509_14070	RNA1509_14070 {Length: 408} {Type: 5UTR_CDS_3UTR} {RNA815_10458.1} {RNA1310_6998.1}
Irradiation	Int S/G2/M		S/G2/M, no gonads	Neoblast	Neoblast, stringent	Cluster-13644.0	4.80139	5.03488	4.53216	5.516	5.92769	5.72668	3.88956	2.82863	2.9342	2.72589	0.816186	0.00768487	-0.224568	0.578382	-0.49072	0.223385	0.964104	0.0140111	1.35842	0.000623874	-0.962087	7.55755e-11	-0.859303	5.18702e-09	-1.09786	4.80448e-14	0.102769	0.823237	-0.238518	0.487349		C6orf192	chromosome 6 open reading frame 192	RNA1509_9855	RNA1509_9855 {Length: 2848} {Type: 5UTR_CDS_3UTR} {Pfam: Major Facilitator Superfamily [PF07690.11, score=142.9]} {Human: C6orf192, chromosome 6 open reading frame 192 [Source:HGNC Symbol;Acc:21573], e=1e-53} {UniRef50_V3ZGA3, e=1e-67, Uncharacterized protein n=2 Tax=Lottia gigantea RepID=V3ZGA3_LOTGI [Invertebrates:Mollusca]} {Drosophila: Vmat, Vesicular monoamine transporter [Source:FlyBase gen…
Irradiation	Int S/G2/M		S/G2/M, no gonads	Neoblast	Neoblast, stringent	Cluster-16468.2	3.96504	4.00415	3.41061	5.51234	5.21325	5.07068	4.84401	4.21909	4.06382	4.23306	1.72003	1.29812e-10	0.462127	0.11994	0.273837	0.57441	1.26673	7.72321e-05	2.09411	8.00768e-06	-0.514393	0.000287784	-0.680312	1.10624e-06	-0.537965	9.80399e-05	-0.165918	0.576237	0.142354	0.705226				RNA1509_11435|RNA1509_31605	RNA1509_11435 {Length: 939} {Type: 5UTR_CDS_3UTR} {RNA815_10458.3} {RNA1310_6998.1} ### RNA1509_31605 {Length: 915} {Type: 5UTR_CDS_3UTR} {RNA815_10458.1} {RNA1310_6998.1}
Irradiation	Int S/G2/M		S/G2/M, no gonads	Neoblast	Neoblast, stringent	Cluster-15782.4	4.43508	4.15408	4.31063	5.50832	5.63099	5.71952	3.46436	2.89141	2.87589	2.65954	1.19384	1.85419e-05	-0.212776	0.530382	-0.192666	0.67494	1.59394	7.73681e-06	1.59833	2.95845e-05	-0.47111	0.00195243	-0.486073	0.00117415	-0.738151	4.57182e-07	-0.0149682	0.989367	-0.252045	0.439911				RNA1509_21700	RNA1509_21700 {Length: 817} {Type: 5UTR_CDS_3UTR} {RNA815_5034} {RNA1310_13975.1}
Irradiation	Int S/G2/M		S/G2/M, no gonads	Neoblast	Neoblast, stringent	Cluster-7993.1096	4.3227	4.71014	4.16765	5.49806	5.81998	5.35273	4.48771	3.97589	3.95541	3.98168	1.30735	0.0010475	0.138454	0.831228	-0.393046	0.478546	1.20232	0.0194144	1.43643	0.0097454	-0.403477	0.00123453	-0.4317	0.000498547	-0.431916	0.000341996	-0.0282243	0.967599	-0.000209116	1	X1	NCBP1	nuclear cap binding protein subunit 1, 80kDa	RNA1509_15020|RNA1509_22327	RNA1509_15020 {Length: 2994} {Type: 5UTR_CDS_3UTR} {Pfam: MIF4G like [PF09088.6, score=135.6]} {Human: NCBP1, nuclear cap binding protein subunit 1, 80kDa [Source:HGNC Symbol;Acc:7658], e=1e-133} {UniRef50_A0A0C9QS52, e=1e-145, Cbp80_0 protein n=31 Tax=Bilateria RepID=A0A0C9QS52_9HYME [Invertebrates:]} {Drosophila: Cbp80, cap binding protein 80 [Source:FlyBase gene name;Acc:FBgn0022942], e=1e-142…
Irradiation	Int S/G2/M		S/G2/M, no gonads	Neoblast	Neoblast, stringent	Cluster-8111.1	4.47687	4.74867	4.23818	5.49586	5.65482	5.44412	2.58694	1.96339	2.03296	2.14183	1.13707	0.000775578	0.0353431	0.869597	-0.236767	0.731656	0.991653	0.0302636	1.44152	0.00381273	-0.522169	0.00461095	-0.468004	0.0136907	-0.383019	0.035847	0.0541496	0.937766	0.0850046	0.910515		MOBP	myelin-associated oligodendrocyte basic protein	RNA1509_32978	RNA1509_32978 {Length: 1731} {Type: 5UTR_CDS_3UTR} {Pfam: Spt5 C-terminal nonapeptide repeat binding Spt4 [PF12815.2, score=39.8]} {Human: MOBP, myelin-associated oligodendrocyte basic protein [Source:HGNC Symbol;Acc:7189], e=2e-07} {UniRef50_UPI0005510E5D, e=6e-07, hypothetical protein n=1 Tax=Lachnospiraceae bacterium AC2029 RepID=UPI0005510E5D [Bacteria:Firmicutes]} {Drosophila: Trf2, TATA box…
Irradiation	Int S/G2/M		S/G2/M, no gonads	Neoblast	Neoblast, stringent	Cluster-11272.3	4.6357	4.61699	4.1945	5.49564	5.9856	5.58358	4.95934	4.2622	4.31753	4.42027	1.00021	6.12116e-08	-0.0966619	0.68952	-0.464321	0.00527847	1.38489	1.32299e-11	1.6517	6.53253e-07	-0.59166	3.26322e-07	-0.540095	3.04671e-06	-0.466818	4.41724e-05	0.051562	0.897431	0.0732819	0.851071	X1	SRSF5	serine/arginine-rich splicing factor 5	RNA1509_4335|RNA1509_22914	RNA1509_4335 {Length: 1942} {Type: 5UTR_CDS_3UTR} {Pfam: RNA recognition motif. (a.k.a. RRM, RBD, or RNP domain) [PF00076.17, score=93.8]} {Human: SRSF5, serine/arginine-rich splicing factor 5 [Source:HGNC Symbol;Acc:10787], e=3e-51} {UniRef50_A0A0B2VRF5, e=5e-59, Serine/arginine-rich splicing factor 4 n=4 Tax=Ecdysozoa RepID=A0A0B2VRF5_TOXCA [Invertebrates:]} {Drosophila: B52, B52 [Source:FlyBas…
Irradiation	Int S/G2/M		S/G2/M, no gonads	Neoblast	Neoblast, stringent	Cluster-7993.3165	4.69086	4.88784	4.9911	5.49532	5.89077	5.80088	4.55701	4.04848	4.156	4.09897	0.913784	0.00110439	-0.327653	0.331495	-0.473057	0.187431	1.0722	0.00167663	0.992665	0.0366212	-0.395083	0.00192843	-0.29494	0.0215926	-0.381875	0.00210266	0.100139	0.752039	-0.0869291	0.82322	X1	LSM3	LSM3 homolog, U6 small nuclear RNA associated (S. cerevisiae)	RNA1509_12965|RNA1509_24120|RNA1509_40068|RNA1509_57223	RNA1509_12965 {Length: 821} {TRANSSPLICED} {Type: 5UTR_CDS_3UTR} {Pfam: LSM domain [PF01423.17, score=63.3]} {Human: LSM3, LSM3 homolog, U6 small nuclear RNA associated (S. cerevisiae) [Source:HGNC Symbol;Acc:17874], e=3e-45} {UniRef50_B5DUP9, e=2e-47, GA29224 n=40 Tax=Eukaryota RepID=B5DUP9_DROPS [Invertebrates:]} {Drosophila: LSm3, , e=7e-46} {RNA815_14268.3} {RNA1310_29372.2} {Smed: dd_Smed_v6…
Irradiation	Int S/G2/M		S/G2/M, no gonads	Neoblast	Neoblast, stringent	Cluster-7993.6879	4.67576	4.04107	4.87884	5.48531	5.43014	5.86348	5.17976	4.70915	4.38176	4.63153	0.917928	0.00338474	-0.401013	0.323959	-0.0315068	0.971816	1.51466	0.000446811	1.14145	0.0179073	-0.359585	0.00545247	-0.701937	1.90393e-08	-0.476518	0.000130639	-0.342348	0.0425949	0.225422	0.366564		HMGB2	high mobility group box 2	RNA1509_10222	RNA1509_10222 {Length: 1039} {Type: 5UTR_CDS_3UTR} {Pfam: HMG (high mobility group) box [PF00505.14, score=38.0]} {Human: HMGB2, high mobility group box 2 [Source:HGNC Symbol;Acc:5000], e=2e-06} {Drosophila: Dsp1, Dorsal switch protein 1 [Source:FlyBase gene name;Acc:FBgn0011764], e=1e-08} {RNA815_9022.1} {RNA1310_22517}
Irradiation	Int S/G2/M		S/G2/M, no gonads	Neoblast	Neoblast, stringent	Cluster-14728.2	4.35691	4.52041	4.48773	5.47793	6.02238	5.4527	6.73056	5.65934	5.71233	5.58474	1.24837	0.00374073	0.0242489	1	-0.633013	0.20395	1.58389	0.00281566	1.18367	0.0336887	-0.963245	7.43721e-22	-0.913932	5.95767e-20	-1.07394	3.09704e-27	0.0493112	0.885555	-0.160002	0.468757	X1	KPNB1	karyopherin (importin) beta 1	RNA1509_1919|RNA1509_10050|RNA1509_45501	RNA1509_1919 {Length: 3758} {Type: 5UTR_CDS_3UTR} {Pfam: HEAT-like repeat [PF13513.1, score=59.1]} {Human: KPNB1, karyopherin (importin) beta 1 [Source:HGNC Symbol;Acc:6400], e=0.0} {UniRef50_K1R2V1, e=0.0, Importin subunit beta-1 n=2 Tax=Crassostrea gigas RepID=K1R2V1_CRAGI [Invertebrates:Mollusca]} {Drosophila: Fs(2)Ket, Female sterile (2) Ketel [Source:FlyBase gene name;Acc:FBgn0262743], e=0.0…
Irradiation	Int S/G2/M		S/G2/M, no gonads	Neoblast	Neoblast, stringent	Cluster-16468.3	4.0441	3.92522	3.87772	5.47585	5.16811	5.19119	4.64929	4.02238	3.85471	3.86507	1.59792	2.71053e-08	0.321528	0.450236	0.281843	0.620151	1.34164	0.000349584	1.57821	0.000205134	-0.520002	0.00133371	-0.697574	1.14776e-05	-0.712768	4.52661e-06	-0.17757	0.60408	-0.0151829	0.992628				RNA1509_42349	RNA1509_42349 {Length: 929} {Type: 5UTR_CDS_3UTR} {RNA815_10458.2} {RNA1310_6998.1}
Irradiation	Int S/G2/M		S/G2/M, no gonads	Neoblast	Neoblast, stringent	Cluster-14193.0	3.60427	3.24557	3.27849	5.46949	5.04975	4.97762	4.23553	2.76429	2.73854	2.62033	2.02403	4.95177e-16	0.438087	0.0476978	0.334731	0.244098	1.9624	1.55794e-09	2.14567	7.70079e-08	-1.36974	6.83616e-23	-1.39624	6.97684e-24	-1.53978	3.86137e-29	-0.0265046	0.976414	-0.143494	0.737314	Sexual_biased	CDK1	cyclin-dependent kinase 1	RNA1509_7104	RNA1509_7104 {Length: 1735} {TRANSSPLICED} {Type: 5UTR_CDS_3UTR} {Pfam: Protein kinase domain [PF00069.20, score=250.1]} {Human: CDK1, cyclin-dependent kinase 1 [Source:HGNC Symbol;Acc:1722], e=1e-136} {UniRef50_P13863, e=1e-149, Cyclin-dependent kinase 1 n=91 Tax=Opisthokonta RepID=CDK1_CHICK [Plants:]} {Drosophila: Cdk1, Cyclin-dependent kinase 1 [Source:FlyBase gene name;Acc:FBgn0004106], e=1e…
Irradiation	Int S/G2/M		S/G2/M, no gonads	Neoblast	Neoblast, stringent	Cluster-8739.1	4.11241	3.94913	3.87171	5.45274	5.37675	5.15787	3.97038	3.30108	3.27689	3.21006	1.49537	4.12691e-09	0.298275	0.31519	-0.0660777	0.980816	1.62733	1.05812e-06	1.51337	9.638e-06	-0.562431	8.65333e-05	-0.601693	2.74868e-05	-0.688264	6.96643e-07	-0.0392646	0.961313	-0.0865529	0.845152		NUFIP1	nuclear fragile X mental retardation protein interacting protein 1	RNA1509_18221|RNA1509_30149|RNA1509_50235	RNA1509_18221 {Length: 1850} {Type: 5UTR_CDS_3UTR} {Human: NUFIP1, nuclear fragile X mental retardation protein interacting protein 1 [Source:HGNC Symbol;Acc:8057], e=5e-06} {UniRef50_K7FJF1, e=4e-08, Uncharacterized protein n=70 Tax=Sauria RepID=K7FJF1_PELSI [Vertebrates:Chordata]} {Drosophila: Nufip, Nufip [Source:FlyBase gene name;Acc:FBgn0036812], e=0.007} {RNA815_7209} {RNA1310_18215} ### RN…
Irradiation	Int S/G2/M		S/G2/M, no gonads	Neoblast	Neoblast, stringent	Cluster-7993.4722	4.09102	4.20581	3.91363	5.45196	5.5645	5.41329	3.34878	2.8057	2.49054	2.52322	1.50698	4.49368e-09	0.0179637	0.963415	-0.162794	0.632439	1.43435	2.30334e-06	1.81925	1.49776e-05	-0.434245	0.00391298	-0.756915	3.01145e-07	-0.755785	1.92352e-07	-0.322656	0.161494	0.00116044	1				RNA1509_56240	RNA1509_56240 {Length: 606} {Type: 5UTR_CDS_3UTR} {RNA815_9022.1} {RNA1310_22517}
Irradiation	Int S/G2/M		S/G2/M, no gonads	Neoblast	Neoblast, stringent	Cluster-15969.2	4.24922	3.98184	3.97774	5.44871	5.5998	5.21448	4.20295	3.45857	3.2616	3.32741	1.32749	1.87569e-08	0.238898	0.432055	-0.219389	0.543521	1.70444	2.04362e-09	1.45852	9.54558e-05	-0.637196	1.47772e-06	-0.844575	1.31879e-10	-0.799155	4.83937e-10	-0.207376	0.408145	0.0454362	0.956262	X1	PDZRN4	PDZ domain containing ring finger 4	RNA1509_7107|RNA1509_28059	RNA1509_7107 {Length: 2304} {Type: 5UTR_CDS_3UTR} {Pfam: Zinc finger, C3HC4 type (RING finger) [PF13923.1, score=37.8]} {Human: PDZRN4, PDZ domain containing ring finger 4 [Source:HGNC Symbol;Acc:30552], e=4e-15} {UniRef50_A0A074ZGA2, e=8e-52, Uncharacterized protein (Fragment) n=3 Tax=Digenea RepID=A0A074ZGA2_9TREM [Plants:]} {Drosophila: CG9014, , e=2e-09} {Celegans: Y47G6A.31, Caenorhabditis e…
Irradiation	Int S/G2/M		S/G2/M, no gonads	Neoblast	Neoblast, stringent	Cluster-7993.8284	3.16239	3.55251	3.88422	5.44572	5.80688	5.81473	3.17217	1.4092	1.31082	0.92374	2.49637	2.7558e-24	-0.357446	0.0917572	-0.383944	0.0987989	2.38009	2.58321e-18	2.20713	1.6451e-10	-1.68998	3.51913e-20	-1.79733	2.63667e-22	-2.21824	2.54424e-32	-0.107369	0.888274	-0.420709	0.33843				RNA1509_20983	RNA1509_20983 {Length: 518} {Type: 5UTR_CDS_3UTR} {RNA815_1323} {RNA1310_3739.1}
Irradiation	Int S/G2/M		S/G2/M, no gonads	Neoblast	Neoblast, stringent	Cluster-9155.0	3.38812	4.19374	3.72743	5.44485	5.93671	5.9604	3.70693	2.33078	2.43374	1.98002	2.2562	2.4723e-08	-0.529262	0.243162	-0.559461	0.274171	1.85448	7.5922e-05	2.5766	6.41823e-06	-1.27176	1.7906e-17	-1.18486	1.71738e-15	-1.65544	2.34356e-28	0.0868723	0.864359	-0.470491	0.0600754		TK2	thymidine kinase 2, mitochondrial	RNA1509_19223|RNA1509_49233|RNA1509_59883	RNA1509_19223 {Length: 1325} {TRANSSPLICED} {Type: 5UTR_CDS_3UTR} {Pfam: Deoxynucleoside kinase [PF01712.14, score=68.3]} {Human: TK2, thymidine kinase 2, mitochondrial [Source:HGNC Symbol;Acc:11831], e=2e-45} {UniRef50_K1QK67, e=3e-73, Thymidine kinase 2, mitochondrial n=2 Tax=Crassostrea gigas RepID=K1QK67_CRAGI [Invertebrates:Mollusca]} {Drosophila: dnk, deoxyribonucleoside kinase [Source:FlyB…
Irradiation	Int S/G2/M		S/G2/M, no gonads	Neoblast	Neoblast, stringent	Cluster-7993.8977	4.30119	4.29065	4.44234	5.43811	5.95394	5.62298	4.90276	4.35512	4.33598	4.3003	1.27295	0.000716927	-0.194959	0.717604	-0.595256	0.167926	1.7736	7.25561e-05	1.35755	0.043653	-0.440298	0.000616678	-0.463232	0.000268572	-0.529029	1.95416e-05	-0.0229347	0.976055	-0.0657902	0.880778	X1	CPSF3	cleavage and polyadenylation specific factor 3, 73kDa	RNA1509_5278	RNA1509_5278 {Length: 3791} {TRANSSPLICED} {Type: 5UTR_CDS_3UTR} {Pfam: Pre-mRNA 3'-end-processing endonuclease polyadenylation factor C-term [PF11718.3, score=145.9]} {Human: CPSF3, cleavage and polyadenylation specific factor 3, 73kDa [Source:HGNC Symbol;Acc:2326], e=0.0} {UniRef50_UPI0006234682, e=0.0, PREDICTED: uncharacterized protein LOC105668415 isoform X3 n=1 Tax=Linepithema humile RepID=…
Irradiation	Int S/G2/M		S/G2/M, no gonads	Neoblast	Neoblast, stringent	Cluster-3486.2	3.71408	4.4888	4.09641	5.43705	5.48365	5.43528	4.94329	4.2285	4.2045	4.21881	1.88392	5.3099e-11	-0.0344066	1	-0.12491	0.829965	1.09942	0.00365142	1.63976	0.000440302	-0.606499	1.37135e-07	-0.635722	2.60229e-08	-0.653924	6.93655e-09	-0.029225	0.956453	-0.0181937	0.988073	Neoblast; Sexual_biased; Pluripotency maintenance	POLD1	polymerase (DNA directed), delta 1, catalytic subunit 125kDa	RNA1509_5077	RNA1509_5077 {Length: 4099} {Type: 5UTR_CDS_3UTR} {Pfam: DNA polymerase family B [PF00136.16, score=500.3]} {Human: POLD1, polymerase (DNA directed), delta 1, catalytic subunit 125kDa [Source:HGNC Symbol;Acc:9175], e=0.0} {UniRef50_P28340, e=0.0, DNA polymerase delta catalytic subunit n=353 Tax=Eukaryota RepID=DPOD1_HUMAN [Invertebrates:]} {Drosophila: DNApol-delta, DNA-polymerase-delta [Source:F…
Irradiation	Int S/G2/M		S/G2/M, no gonads	Neoblast	Neoblast, stringent	Cluster-7993.8655	3.90425	3.69806	3.33491	5.43331	5.20224	5.03613	4.84321	4.01892	4.10312	4.03605	1.69066	7.34953e-10	0.394104	0.181595	0.14937	0.707453	1.64298	2.40168e-06	2.16855	5.59345e-06	-0.715332	2.6588e-07	-0.637701	4.28409e-06	-0.734369	6.56262e-08	0.0776256	0.859021	-0.0966567	0.822288	Sexual_biased; X1	TDRD1	tudor domain containing 1	RNA1509_41217	RNA1509_41217 {Length: 3325} {TRANSSPLICED} {Type: 5UTR_CDS_3UTR} {Pfam: Tudor domain [PF00567.19, score=148.5]} {Human: TDRD1, tudor domain containing 1 [Source:HGNC Symbol;Acc:11712], e=1e-09} {UniRef50_V4ATG3, e=2e-17, Uncharacterized protein n=1 Tax=Lottia gigantea RepID=V4ATG3_LOTGI [Invertebrates:Mollusca]} {Drosophila: tud, tudor [Source:FlyBase gene name;Acc:FBgn0003891], e=2e-10} {RNA815…
Irradiation	Int S/G2/M		S/G2/M, no gonads	Neoblast	Neoblast, stringent	Cluster-16403.1	3.07479	3.27033	3.01047	5.43251	4.71449	4.47884	2.3375	1.55796	1.03784	1.07322	2.59577	1.91431e-11	0.967232	0.0100348	0.651393	0.212195	1.60992	0.00319218	2.0614	0.00134979	-0.685249	0.00069361	-1.25278	1.73616e-09	-1.2158	7.65897e-10	-0.567456	0.0795998	0.0370899	1				RNA1509_55185	RNA1509_55185 {Length: 347} {Type: 5UTR_CDS_3UTR} {RNA815_29689} {RNA1310_19898}
Irradiation	Int S/G2/M		S/G2/M, no gonads	Neoblast	Neoblast, stringent	Cluster-12701.1	3.92532	3.72725	3.88854	5.41584	4.99048	5.12907	2.10107	1.04886	0.995391	0.607647	1.63714	1.51535e-06	0.275679	0.45587	0.347534	0.464105	1.39992	0.00211357	1.52941	0.00199924	-0.986315	4.44716e-05	-1.02685	1.02756e-05	-1.46387	4.10002e-10	-0.0405627	0.974285	-0.436798	0.436602				RNA1509_17841|RNA1509_39905	RNA1509_17841 {Length: 534} {Type: CDS_3UTR} {RNA815_46896} {RNA1310_10376} ### RNA1509_39905 {Length: 577} {Type: CDS_3UTR} {UniRef50_UPI0003C45C0C, e=7e-04, PREDICTED: L-amino-acid oxidase-like n=1 Tax=Pelodiscus sinensis RepID=UPI0003C45C0C [Vertebrates:Chordata]} {RNA815_46896} {RNA1310_10376}
Irradiation	Int S/G2/M		S/G2/M, no gonads	Neoblast	Neoblast, stringent	Cluster-12450.3	4.45958	5.14062	4.64035	5.41524	5.97208	5.79972	6.14558	5.79173	5.70978	5.62605	1.10258	4.0524e-05	-0.378813	0.155012	-0.604827	0.0315252	0.919313	0.00833993	1.31804	0.000214496	-0.242944	0.0311377	-0.332237	0.0023187	-0.444993	2.5763e-05	-0.0892927	0.730399	-0.112753	0.675223	Sexual_biased; X1	DDX39B	DEAD (Asp-Glu-Ala-Asp) box polypeptide 39B	RNA1509_16673	RNA1509_16673 {Length: 2299} {Type: 5UTR_CDS_3UTR} {Pfam: DEAD/DEAH box helicase [PF00270.24, score=134.5]} {Human: DDX39B, DEAD (Asp-Glu-Ala-Asp) box polypeptide 39B [Source:HGNC Symbol;Acc:13917], e=0.0} {UniRef50_Q13838, e=0.0, Spliceosome RNA helicase DDX39B n=198 Tax=Opisthokonta RepID=DX39B_HUMAN [Plants:]} {Drosophila: Hel25E, Helicase at 25E [Source:FlyBase gene name;Acc:FBgn0014189], e=0…
Irradiation	Int S/G2/M		S/G2/M, no gonads	Neoblast	Neoblast, stringent	Cluster-7567.0	3.7969	3.39307	3.28204	5.40268	4.97814	4.74811	2.77982	1.02507	1.10257	0.991254	1.76538	7.58667e-08	0.657254	0.0514183	0.358384	0.418936	1.73074	3.20667e-05	1.9487	0.000220509	-1.67834	7.26959e-18	-1.60872	1.18209e-16	-1.74124	7.60261e-20	0.0695536	0.942483	-0.132357	0.866408				RNA1509_23263	RNA1509_23263 {Length: 787} {Type: CDS_3UTR} {RNA815_27752} {RNA1310_48819.1}
Irradiation	Int S/G2/M		S/G2/M, no gonads	Neoblast	Neoblast, stringent	Cluster-15287.0	4.0314	3.96656	3.56711	5.3986	5.69409	4.89818	2.19331	0.645948	1.22902	0.614519	1.52686	3.61893e-09	0.514134	0.0658414	-0.301045	0.235743	1.79087	1.90672e-09	1.73086	0.000561164	-1.48474	5.40813e-11	-0.881433	5.42563e-05	-1.55801	3.44822e-12	0.60312	0.0943616	-0.676327	0.0875727				RNA1509_15513	RNA1509_15513 {Length: 1091} {Type: 5UTR_CDS_3UTR} {Drosophila: Sgs1, Salivary gland secretion 1 [Source:FlyBase gene name;Acc:FBgn0003372], e=0.001} {RNA815_15053} {RNA1310_12263}
Irradiation	Int S/G2/M		S/G2/M, no gonads	Neoblast	Neoblast, stringent	Cluster-11772.0	3.54195	3.85121	3.49926	5.39778	6.06145	5.96128	3.74081	2.00508	1.63979	1.5045	2.05246	3.93187e-07	-0.572002	0.210112	-0.735325	0.116299	2.3301	1.05812e-06	2.87485	1.30122e-07	-1.66304	2.28513e-18	-2.02775	6.41936e-26	-2.18542	3.61923e-30	-0.364698	0.312565	-0.157547	0.813169	Neoblast; X1	DUT	deoxyuridine triphosphatase	RNA1509_13962	RNA1509_13962 {Length: 1272} {TRANSSPLICED} {Type: 5UTR_CDS_3UTR} {Pfam: dUTPase [PF00692.14, score=127.9]} {Human: DUT, deoxyuridine triphosphatase [Source:HGNC Symbol;Acc:3078], e=2e-52} {UniRef50_A0A096QIG0, e=3e-57, Uncharacterized protein n=28 Tax=Viridiplantae RepID=A0A096QIG0_MAIZE [Plants:]} {Drosophila: dUTPase, Deoxyuridine triphosphatase [Source:FlyBase gene name;Acc:FBgn0250837], e=2e…
Irradiation	Int S/G2/M		S/G2/M, no gonads	Neoblast	Neoblast, stringent	Cluster-6401.0	3.16202	3.43414	3.31121	5.37576	5.26196	4.90125	4.76334	3.68543	3.46065	3.18332	2.43038	3.8105e-12	0.452668	0.136347	0.0495829	1	1.9711	1.39407e-06	2.0609	5.87331e-05	-0.976951	1.41828e-12	-1.20701	1.49962e-18	-1.50104	2.8327e-28	-0.230061	0.356226	-0.293988	0.257429	X1	NCAPG	non-SMC condensin I complex, subunit G	RNA1509_5971	RNA1509_5971 {Length: 5029} {Type: 5UTR_CDS_3UTR} {Pfam: Nuclear condensing complex subunits, C-term domain [PF12719.2, score=152.6]} {Human: NCAPG, non-SMC condensin I complex, subunit G [Source:HGNC Symbol;Acc:24304], e=6e-33} {UniRef50_A0A0B7A434, e=5e-46, Uncharacterized protein (Fragment) n=1 Tax=Arion vulgaris RepID=A0A0B7A434_9EUPU [Invertebrates:Mollusca]} {Drosophila: Cap-G, Chromosome a…
Irradiation	Int S/G2/M		S/G2/M, no gonads	Neoblast	Neoblast, stringent	Cluster-7993.9504	3.95667	4.64629	4.62524	5.37554	5.57967	5.43125	4.51557	3.94353	3.9169	3.94095	1.57021	1.04299e-12	-0.0908433	0.835291	-0.282806	0.321274	1.02637	0.00012395	0.978886	0.00533771	-0.461358	0.000397709	-0.494935	0.000127914	-0.50389	7.30087e-05	-0.0335784	0.95627	-0.00894707	1	X1	OGG1	8-oxoguanine DNA glycosylase	RNA1509_12040|RNA1509_46725|RNA1509_55648	RNA1509_12040 {Length: 1401} {TRANSSPLICED} {Type: 5UTR_CDS_3UTR} {Pfam: 8-oxoguanine DNA glycosylase, N-terminal domain [PF07934.7, score=80.4]} {Human: OGG1, 8-oxoguanine DNA glycosylase [Source:HGNC Symbol;Acc:8125], e=2e-80} {UniRef50_U3KEK9, e=5e-88, Uncharacterized protein n=29 Tax=Euteleostomi RepID=U3KEK9_FICAL [Vertebrates:Chordata]} {Drosophila: Ogg1, Ogg1 [Source:FlyBase gene name;Acc:…
Irradiation	Int S/G2/M		S/G2/M, no gonads	Neoblast	Neoblast, stringent	Cluster-3096.1	3.98785	4.09752	3.80159	5.36766	5.14003	5.46065	2.42389	1.55427	1.47112	1.78692	1.5413	1.61942e-05	-0.100489	0.846871	0.16288	0.714363	1.14554	0.0333096	1.98532	0.000116435	-0.762777	0.000109229	-0.871104	1.42254e-05	-0.568531	0.00300082	-0.108331	0.900651	0.302598	0.519985		DDX52	DEAD (Asp-Glu-Ala-Asp) box polypeptide 52	RNA1509_44332	RNA1509_44332 {Length: 1258} {Type: 5UTR_CDS_3UTR} {Pfam: Helicase conserved C-terminal domain [PF00271.26, score=85.1]} {Human: DDX52, DEAD (Asp-Glu-Ala-Asp) box polypeptide 52 [Source:HGNC Symbol;Acc:20038], e=2e-21} {UniRef50_G7YM51, e=7e-29, Probable ATP-dependent RNA helicase DDX52 n=2 Tax=Opisthorchiidae RepID=G7YM51_CLOSI [Invertebrates:Platyhelminthes]} {Drosophila: CG5589, , e=2e-22} {RN…
Irradiation	Int S/G2/M		S/G2/M, no gonads	Neoblast	Neoblast, stringent	Cluster-7993.5647	3.99033	4.62535	4.57977	5.35993	5.77956	5.57783	2.98802	2.55999	2.54652	2.56345	1.51362	1.04683e-06	-0.241582	0.580852	-0.517377	0.221075	1.26647	0.00131548	1.16022	0.00490328	-0.319327	0.0493384	-0.340316	0.0363501	-0.343871	0.0259856	-0.0209928	0.995595	-0.0035399	1	X1	MRPL43	mitochondrial ribosomal protein L43	RNA1509_10358	RNA1509_10358 {Length: 796} {Type: 5UTR_CDS_3UTR} {Human: MRPL43, mitochondrial ribosomal protein L43 [Source:HGNC Symbol;Acc:14517], e=3e-18} {UniRef50_A0A087W185, e=6e-39, Mitochondrial ribosomal protein l43 n=5 Tax=Platyhelminthes RepID=A0A087W185_ECHMU [Invertebrates:]} {Drosophila: mRpL43, mitochondrial ribosomal protein L43 [Source:FlyBase gene name;Acc:FBgn0034893], e=2e-29} {RNA815_24275}…
Irradiation	Int S/G2/M		S/G2/M, no gonads	Neoblast	Neoblast, stringent	Cluster-9854.0	4.42217	4.38326	4.22391	5.35902	5.46013	5.49834	4.3832	3.88645	3.94354	3.82117	1.07289	0.00123009	-0.130722	0.691177	-0.176607	0.874079	1.1888	0.00810071	1.51495	0.00225203	-0.389504	0.00587863	-0.334003	0.0168823	-0.489615	0.000293592	0.0554966	0.918047	-0.155602	0.650351		UTP6	UTP6, small subunit (SSU) processome component, homolog (yeast)	RNA1509_6250	RNA1509_6250 {Length: 2588} {Type: 5UTR_CDS_3UTR} {Pfam: U3 small nucleolar RNA-associated protein 6 [PF08640.6, score=74.9]} {Human: UTP6, UTP6, small subunit (SSU) processome component, homolog (yeast) [Source:HGNC Symbol;Acc:18279], e=6e-19} {UniRef50_V3ZSR7, e=1e-25, Uncharacterized protein n=1 Tax=Lottia gigantea RepID=V3ZSR7_LOTGI [Invertebrates:Mollusca]} {RNA815_8124} {RNA1310_18580}
Irradiation	Int S/G2/M		S/G2/M, no gonads	Neoblast	Neoblast, stringent	Cluster-7993.3664	2.63095	2.24322	2.87926	5.35083	5.14991	5.00136	1.83435	0.934315	0.996685	0.211345	3.03229	1.2556e-20	0.344891	0.273068	0.152274	0.723659	3.20693	1.47139e-16	2.84165	4.14925e-07	-0.820654	0.000248596	-0.754987	0.000531757	-1.61789	2.36906e-12	0.06562	0.982187	-0.862549	0.015543				RNA1509_38335	RNA1509_38335 {Length: 672} {Type: CDS_3UTR} {RNA815_14983.1} {RNA1310_5999.1}
Irradiation	Int S/G2/M		S/G2/M, no gonads	Neoblast	Neoblast, stringent	Cluster-10232.2	3.93947	4.68511	4.08208	5.34845	5.83821	5.71042	2.92419	2.20974	2.15684	2.40111	1.56562	1.85089e-06	-0.366825	0.302736	-0.558576	0.145583	1.25042	0.00251129	1.87451	7.51384e-06	-0.606394	0.000474401	-0.6688	0.000111664	-0.45635	0.0080016	-0.0624113	0.937983	0.212465	0.604556				RNA1509_42545|RNA1509_43373	RNA1509_42545 {Length: 558} {Type: 5UTR_CDS_3UTR} {RNA815_35946} {RNA1310_66821} ### RNA1509_43373 {Length: 597} {Type: 5UTR_CDS_3UTR} {RNA815_35946} {RNA1310_66821}
Irradiation	Int S/G2/M		S/G2/M, no gonads	Neoblast	Neoblast, stringent	Cluster-14193.1	3.98521	3.31615	3.09514	5.34404	5.09711	4.98046	2.68052	1.07845	1.34451	0.696135	1.51235	2.55749e-09	0.345127	0.18289	0.166161	0.522962	1.92377	3.61607e-09	2.43462	3.29988e-08	-1.52225	2.90435e-16	-1.23829	5.50562e-12	-1.94632	4.73432e-25	0.28387	0.553631	-0.707781	0.0256511		CDK3	cyclin-dependent kinase 3	RNA1509_21595	RNA1509_21595 {Length: 876} {Type: 5UTR_CDS_3UTR} {Human: CDK3, cyclin-dependent kinase 3 [Source:HGNC Symbol;Acc:1772], e=2e-21} {UniRef50_A0A074ZLN2, e=1e-26, Uncharacterized protein n=3 Tax=Opisthorchiidae RepID=A0A074ZLN2_9TREM [Invertebrates:Platyhelminthes]} {Drosophila: Cdk1, Cyclin-dependent kinase 1 [Source:FlyBase gene name;Acc:FBgn0004106], e=5e-23} {RNA815_7489.1} {RNA1310_17831}
Irradiation	Int S/G2/M		S/G2/M, no gonads	Neoblast	Neoblast, stringent	Cluster-13500.0	3.50908	4.01335	4.26027	5.3433	5.25063	5.56948	2.60372	2.04499	1.95839	1.7283	2.01144	5.64159e-06	-0.234068	0.706661	0.0370396	0.977722	1.35295	0.0176218	1.58137	0.00232827	-0.456225	0.00968984	-0.556177	0.00142761	-0.809273	1.71794e-06	-0.0999518	0.868243	-0.253031	0.524125	Sexual_biased; X1	G2E3	G2/M-phase specific E3 ubiquitin protein ligase	RNA1509_27373	RNA1509_27373 {Length: 2074} {Type: 5UTR_CDS_3UTR} {Pfam: PHD-like zinc-binding domain [PF13771.1, score=48.6]} {Human: G2E3, G2/M-phase specific E3 ubiquitin protein ligase [Source:HGNC Symbol;Acc:20338], e=9e-41} {UniRef50_UPI0003F086D1, e=9e-47, PREDICTED: probable GPI-anchored adhesin-like protein PGA55-like n=1 Tax=Saccoglossus kowalevskii RepID=UPI0003F086D1 [Invertebrates:Hemichordata]} {D…
Irradiation	Int S/G2/M		S/G2/M, no gonads	Neoblast	Neoblast, stringent	Cluster-8211.3	3.43189	2.83654	3.6835	5.33443	4.97017	4.85137	3.55939	1.70501	1.54055	1.16443	2.12011	6.27049e-13	0.502263	0.111746	0.288372	0.307846	2.39799	4.88724e-09	1.53335	0.00209562	-1.77944	1.38322e-25	-1.96073	1.23174e-29	-2.35195	2.59571e-41	-0.181301	0.726478	-0.391044	0.322578		MAP7	microtubule-associated protein 7	RNA1509_47942	RNA1509_47942 {Length: 884} {Type: 5UTR_CDS_3UTR} {Human: MAP7, microtubule-associated protein 7 [Source:HGNC Symbol;Acc:6869], e=0.010} {RNA815_9667} {RNA1310_24170.1}
Irradiation	Int S/G2/M		S/G2/M, no gonads	Neoblast	Neoblast, stringent	Cluster-5983.1	3.81282	3.93602	3.87751	5.33353	5.86832	5.66167	1.78909	0.569817	0.686198	0.634929	1.69649	6.95975e-05	-0.338164	0.53188	-0.608396	0.244199	2.0321	9.89953e-05	2.08117	0.000314899	-1.16311	3.70172e-07	-1.03826	3.60968e-06	-1.10166	2.68996e-07	0.124764	0.922047	-0.0632442	0.951391				RNA1509_13442|RNA1509_44691	RNA1509_13442 {Length: 417} {Type: 5UTR_CDS_3UTR} {RNA815_38947} {RNA1310_80523} ### RNA1509_44691 {Length: 503} {Type: 5UTR_CDS_3UTR} {RNA815_38947} {RNA1310_23150}
Irradiation	Int S/G2/M		S/G2/M, no gonads	Neoblast	Neoblast, stringent	Cluster-12456.1	4.15255	4.62062	4.50013	5.32453	6.25686	6.09091	4.65291	4.03302	3.91371	3.78564	1.32054	4.32649e-08	-0.77242	0.000244408	-0.928889	2.0249e-05	1.66512	5.80355e-11	1.74879	1.76084e-08	-0.507816	0.000235662	-0.637072	2.92454e-06	-0.792864	2.56297e-09	-0.129256	0.694829	-0.155778	0.644478		DEK	DEK oncogene	RNA1509_3429	RNA1509_3429 {Length: 2273} {TRANSSPLICED} {Type: 5UTR_CDS_3UTR} {Pfam: DEK C terminal domain [PF08766.6, score=42.3]} {Human: DEK, DEK oncogene [Source:HGNC Symbol;Acc:2768], e=7e-18} {Drosophila: Dek, Dek [Source:FlyBase gene name;Acc:FBgn0026533], e=4e-07} {Celegans: col-102, Caenorhabditis elegans Protein COL-102 (C18H7.14) mRNA, complete cds. [Source:RefSeq mRNA;Acc:NM_067556], e=2e-04} {RNA…
Irradiation	Int S/G2/M		S/G2/M, no gonads	Neoblast	Neoblast, stringent	Cluster-7993.9681	4.07182	4.53972	4.27236	5.30457	6.1161	6.09307	4.99161	3.71226	3.64094	3.51635	1.38145	6.33009e-05	-0.804194	0.0157544	-0.889323	0.0142536	1.67365	2.244e-05	2.06476	1.44891e-05	-1.17616	4.89483e-21	-1.25039	2.71532e-23	-1.40986	2.75708e-29	-0.0742413	0.855495	-0.159438	0.642409		AC009994.3	Coiled-coil domain-containing protein 45	RNA1509_4062	RNA1509_4062 {Length: 2045} {Type: 5UTR_CDS_3UTR} {Human: AC009994.3, Coiled-coil domain-containing protein 45 [Source:UniProtKB/Swiss-Prot;Acc:Q96GE4], e=5e-14} {UniRef50_M7BSK1, e=6e-18, Centrosomal protein of 95 kDa n=1 Tax=Chelonia mydas RepID=M7BSK1_CHEMY [Vertebrates:Chordata]} {RNA815_19737} {RNA1310_13760}
Irradiation	Int S/G2/M		S/G2/M, no gonads	Neoblast	Neoblast, stringent	Cluster-12655.2	3.65702	4.12172	3.47292	5.30119	5.48442	5.19843	3.58751	2.51184	2.29628	2.35053	1.8152	1.93897e-07	0.0952842	0.867537	-0.256407	0.679324	1.47632	0.000974992	2.11403	9.79959e-07	-0.981868	1.51624e-11	-1.20318	1.75022e-16	-1.1729	2.166e-16	-0.221306	0.471125	0.0303228	0.987895	Pluripotency maintenance	DPY30	dpy-30 homolog (C. elegans)	RNA1509_36045	RNA1509_36045 {Length: 1025} {Type: 5UTR_CDS_3UTR} {Pfam: Dpy-30 motif [PF05186.8, score=69.2]} {Human: DPY30, dpy-30 homolog (C. elegans) [Source:HGNC Symbol;Acc:24590], e=8e-19} {UniRef50_I3JIE3, e=1e-21, Uncharacterized protein n=39 Tax=Eukaryota RepID=I3JIE3_ORENI [Invertebrates:]} {Drosophila: Dpy-30L2, Dpy-30-like 2 [Source:FlyBase gene name;Acc:FBgn0035491], e=2e-12} {RNA815_9106.1} {RNA13…
Irradiation	Int S/G2/M		S/G2/M, no gonads	Neoblast	Neoblast, stringent	Cluster-9112.0	3.71596	4.15192	4.23189	5.27481	5.05865	4.9506	3.94848	3.4787	3.37943	3.41752	1.72411	5.99759e-12	0.304752	0.228707	0.186884	0.700775	0.963955	0.00299609	0.953243	0.0357538	-0.366388	0.0107803	-0.469484	0.000775882	-0.454976	0.000790127	-0.103095	0.774324	0.0145174	1				RNA1509_28135	RNA1509_28135 {Length: 903} {Type: 5UTR_CDS_3UTR} {RNA815_16269.1} {RNA1310_7202}
Irradiation	Int S/G2/M		S/G2/M, no gonads	Neoblast	Neoblast, stringent	Cluster-7872.1	3.47463	3.13386	3.31376	5.23791	4.49456	4.72382	1.73023	0.245212	0.473036	-0.105521	1.95965	5.03779e-08	0.515434	0.190717	0.680908	0.0850721	1.53892	0.00161493	1.88975	0.00279032	-1.42751	2.94771e-09	-1.21327	4.20094e-07	-1.82492	2.71228e-14	0.214097	0.749702	-0.611228	0.200727				RNA1509_38783	RNA1509_38783 {Length: 537} {Type: CDS_3UTR} {RNA815_14734.4} {RNA1310_60095}
Irradiation	Int S/G2/M		S/G2/M, no gonads	Neoblast	Neoblast, stringent	Cluster-7993.9079	3.56427	3.04027	3.45082	5.23623	5.19223	5.11318	0.904799	-0.537785	-0.129087	-0.503722	1.87459	1.54439e-10	0.124714	0.772704	-0.0609995	1	2.38578	1.00507e-10	2.11248	2.14102e-05	-1.44856	1.19077e-06	-1.0142	0.00039452	-1.44952	4.40022e-07	0.433994	0.506247	-0.434808	0.627124				RNA1509_19362	RNA1509_19362 {Length: 516} {Type: CDS_3UTR} {RNA815_36464} {RNA1310_71048.1}
Irradiation	Int S/G2/M		S/G2/M, no gonads	Neoblast	Neoblast, stringent	Cluster-2033.0	3.66244	4.10742	2.84555	5.23348	5.73593	6.01957	2.3907	-1.09424	-1.41781	-1.36313	1.7372	5.87007e-09	-0.825412	0.004579	-0.581053	0.107967	1.74939	8.18092e-07	3.99633	3.03941e-14	-3.63516	8.9599e-34	-4.05679	5.35896e-38	-3.95334	8.80472e-40	-0.421508	0.744181	0.104614	1				RNA1509_48558|RNA1509_57015	RNA1509_48558 {Length: 402} {Type: CDS_3UTR} {RNA815_16251.1} {RNA1310_88765} ### RNA1509_57015 {Length: 764} {Type: 5UTR_CDS_3UTR} {RNA815_16251.1} {RNA1310_88765}
Irradiation	Int S/G2/M		S/G2/M, no gonads	Neoblast	Neoblast, stringent	Cluster-13793.0	3.7609	2.78094	2.71115	5.23296	4.75704	5.32343	4.14757	3.03848	2.88974	2.68	1.64278	2.66019e-07	-0.0948409	0.836038	0.408898	0.375603	2.21394	9.84061e-07	3.3784	1.1159e-11	-1.01928	4.1342e-09	-1.16183	8.82746e-12	-1.40725	1.31429e-16	-0.142547	0.734655	-0.245378	0.558417	Neoblast	POLE	polymerase (DNA directed), epsilon	RNA1509_7028	RNA1509_7028 {Length: 8298} {Type: 5UTR_CDS_3UTR} {Pfam: Domain of unknown function (DUF1744) [PF08490.7, score=278.7]} {Human: POLE, polymerase (DNA directed), epsilon [Source:HGNC Symbol;Acc:9177], e=0.0} {UniRef50_UPI0003C15309, e=0.0, PREDICTED: DNA polymerase epsilon catalytic subunit A n=1 Tax=Latimeria chalumnae RepID=UPI0003C15309 [Vertebrates:Chordata]} {Drosophila: DNApol-epsilon255, DN…
Irradiation	Int S/G2/M		S/G2/M, no gonads	Neoblast	Neoblast, stringent	Cluster-15847.0	4.02503	4.48543	4.30775	5.23274	5.50564	5.29047	4.3532	3.87601	3.79043	3.66326	1.3563	1.16911e-06	-0.0512995	0.896842	-0.349251	0.439835	1.13608	0.00371884	1.20773	0.00909977	-0.373239	0.00899298	-0.463714	0.000866622	-0.615577	5.03788e-06	-0.0904742	0.812966	-0.151851	0.662201	Neoblast; X1	NOC4L	nucleolar complex associated 4 homolog (S. cerevisiae)	RNA1509_14645|RNA1509_22316|RNA1509_56850	RNA1509_14645 {Length: 1547} {TRANSSPLICED} {Type: 5UTR_CDS_3UTR} {Pfam: CBF/Mak21 family [PF03914.12, score=78.3]} {Human: NOC4L, nucleolar complex associated 4 homolog (S. cerevisiae) [Source:HGNC Symbol;Acc:28461], e=1e-18} {UniRef50_C3XVD0, e=1e-17, Putative uncharacterized protein n=1 Tax=Branchiostoma floridae RepID=C3XVD0_BRAFL [Invertebrates:Chordata]} {Drosophila: CG2875, , e=2e-09} {RNA…
Irradiation	Int S/G2/M		S/G2/M, no gonads	Neoblast	Neoblast, stringent	Cluster-7993.6416	3.75432	4.24276	4.19641	5.22999	5.55152	5.29972	2.80029	2.21505	1.92462	1.89896	1.64031	3.57467e-09	-0.0779268	0.879512	-0.371404	0.268442	1.42472	4.87545e-05	1.36703	0.0025996	-0.483094	0.00628216	-0.791235	6.003e-06	-0.829014	7.85366e-07	-0.308121	0.325511	-0.0377286	0.968564				RNA1509_50167	RNA1509_50167 {Length: 422} {Type: 5UTR_CDS_3UTR} {RNA815_9022.1} {RNA1310_22517}
Irradiation	Int S/G2/M		S/G2/M, no gonads	Neoblast	Neoblast, stringent	Cluster-13409.1	3.58454	3.19872	3.57091	5.22937	4.82384	5.20772	2.52042	0.359867	0.254011	-0.102843	1.81726	8.48864e-12	0.0222174	1	0.34677	0.372097	1.84177	1.71035e-06	1.98995	2.77653e-06	-2.13165	3.67576e-24	-2.25369	5.14636e-26	-2.6454	6.34252e-34	-0.122086	0.902244	-0.391246	0.578081				RNA1509_33646	RNA1509_33646 {Length: 1798} {Type: 5UTR_CDS_3UTR} {Pfam: Helix-loop-helix DNA-binding domain [PF00010.21, score=33.8]} {RNA815_21443} {RNA1310_17456.1}
Irradiation	Int S/G2/M		S/G2/M, no gonads	Neoblast	Neoblast, stringent	Cluster-4879.0	3.35315	3.34894	3.16473	5.21972	4.54627	4.63403	4.19285	2.6971	2.69799	2.36822	2.0679	1.52803e-11	0.614733	0.0681408	0.598446	0.0994944	1.37473	0.00165597	2.00347	9.42629e-05	-1.39364	4.96367e-16	-1.39609	3.23697e-16	-1.76011	1.16654e-24	-0.00246623	1	-0.363955	0.294126		BUB1B	budding uninhibited by benzimidazoles 1 homolog beta (yeast)	RNA1509_9302	RNA1509_9302 {Length: 5552} {Type: 5UTR_CDS_3UTR} {Pfam: Mad3/BUB1 homology region 1 [PF08311.7, score=118.4]} {Human: BUB1B, budding uninhibited by benzimidazoles 1 homolog beta (yeast) [Source:HGNC Symbol;Acc:1149], e=4e-28} {UniRef50_C3XYZ6, e=5e-39, Putative uncharacterized protein (Fragment) n=1 Tax=Branchiostoma floridae RepID=C3XYZ6_BRAFL [Invertebrates:Chordata]} {Drosophila: BubR1, Bub1-…
Irradiation	Int S/G2/M		S/G2/M, no gonads	Neoblast	Neoblast, stringent	Cluster-11732.0	4.47899	3.41818	3.48761	5.20362	5.81061	4.92922	4.32252	3.17072	3.37895	2.99332	0.846374	0.01523	0.275593	0.540961	-0.681955	0.0904417	2.55803	1.80087e-10	1.84101	0.000808471	-1.0519	5.68759e-16	-0.848242	5.72452e-11	-1.25891	1.17927e-22	0.203646	0.426958	-0.410628	0.038833		RPA1	replication protein A1, 70kDa	RNA1509_4117	RNA1509_4117 {Length: 2408} {Type: 5UTR_CDS_3UTR} {Pfam: Replication factor-A C terminal domain [PF08646.5, score=150.8]} {Human: RPA1, replication protein A1, 70kDa [Source:HGNC Symbol;Acc:10289], e=1e-117} {UniRef50_T1IJW3, e=2e-21, Uncharacterized protein n=1 Tax=Strigamia maritima RepID=T1IJW3_STRMM [Invertebrates:Arthropoda]} {Drosophila: RpA-70, Replication Protein A 70 [Source:FlyBase gene…
Irradiation	Int S/G2/M		S/G2/M, no gonads	Neoblast	Neoblast, stringent	Cluster-11772.1	3.61186	2.95092	3.51208	5.20075	5.91585	5.94083	1.86205	0.102049	-0.107478	-0.498826	1.75905	2.87766e-09	-0.775373	0.00595325	-0.774944	0.00967975	3.16747	9.87339e-20	2.8429	8.27225e-12	-1.75778	1.2595e-13	-1.98201	1.46917e-16	-2.41851	2.86302e-23	-0.224242	0.784894	-0.435871	0.587651				RNA1509_43560	RNA1509_43560 {Length: 459} {Type: 5UTR_CDS_3UTR} {RNA815_13775} {RNA1310_27652}
Irradiation	Int S/G2/M		S/G2/M, no gonads	Neoblast	Neoblast, stringent	Cluster-9984.0	3.9258	4.47605	3.72879	5.19359	5.36667	5.825	1.48935	0.847392	0.878346	0.660296	1.43466	4.68117e-06	-0.627897	0.0309067	-0.225399	0.605061	0.973781	0.0143986	2.43007	1.20808e-08	-0.549211	0.0182332	-0.531025	0.0234197	-0.785521	0.00050424	0.0181574	1	-0.254356	0.698396				RNA1509_30431|RNA1509_39358	RNA1509_30431 {Length: 867} {Type: 5UTR_CDS_3UTR} {RNA815_7125.1} {RNA1310_45069} ### RNA1509_39358 {Length: 836} {Type: 5UTR_CDS_3UTR} {RNA815_7125.1} {RNA1310_45069}
Irradiation	Int S/G2/M		S/G2/M, no gonads	Neoblast	Neoblast, stringent	Cluster-9055.1	4.21397	4.43588	4.38545	5.15148	5.74474	5.58706	3.23993	2.77234	2.66776	2.33958	1.07583	0.00125458	-0.443412	0.202881	-0.666004	0.0607037	1.40553	0.000311057	1.38983	0.000744975	-0.36006	0.0267627	-0.46852	0.00292349	-0.832891	6.5613e-08	-0.108458	0.796881	-0.364326	0.194939				RNA1509_17896|RNA1509_20420	RNA1509_17896 {Length: 901} {Type: 5UTR_CDS_3UTR} {Pfam: 3' exoribonuclease family, domain 1 [PF01138.16, score=30.5]} {RNA815_22192} {RNA1310_42888.1} ### RNA1509_20420 {Length: 891} {Type: 5UTR_CDS_3UTR} {Pfam: 3' exoribonuclease family, domain 1 [PF01138.16, score=30.5]} {RNA815_22192} {RNA1310_42888.1}
Irradiation	Int S/G2/M		S/G2/M, no gonads	Neoblast	Neoblast, stringent	Cluster-7993.4099	2.71194	1.89704	2.3689	5.14741	5.40511	5.00385	5.46624	4.44409	4.4166	4.08981	2.7225	8.66296e-10	0.137103	0.863016	-0.347565	0.502754	3.95058	1.9854e-13	3.74471	6.97056e-09	-0.919597	1.58517e-14	-0.947238	1.33164e-15	-1.3002	1.76591e-28	-0.027644	0.955593	-0.352944	0.0551185		DDX4	DEAD (Asp-Glu-Ala-Asp) box polypeptide 4	RNA1509_6594	RNA1509_6594 {Length: 3576} {Type: 5UTR_CDS_3UTR} {Pfam: DEAD/DEAH box helicase [PF00270.24, score=142.6]} {Human: DDX4, DEAD (Asp-Glu-Ala-Asp) box polypeptide 4 [Source:HGNC Symbol;Acc:18700], e=1e-105} {UniRef50_A9J0E5, e=0.0, DEAD box helicase n=2 Tax=Macrostomum lignano RepID=A9J0E5_9PLAT [Invertebrates:Platyhelminthes]} {Drosophila: vas, vasa [Source:FlyBase gene name;Acc:FBgn0262526], e=1e-…
Irradiation	Int S/G2/M		S/G2/M, no gonads	Neoblast	Neoblast, stringent	Cluster-15296.0	3.9582	3.54706	3.44375	5.14196	5.41164	5.01049	4.48385	3.64827	3.74407	3.57553	1.324	0.00137247	0.146842	0.744486	-0.363441	0.437183	2.03011	4.11665e-05	1.97955	0.000376513	-0.73153	6.39168e-08	-0.640069	2.01645e-06	-0.834768	2.3463e-10	0.0914539	0.81865	-0.194681	0.515116				RNA1509_13956	RNA1509_13956 {Length: 4396} {Type: 5UTR_CDS_3UTR} {RNA815_4865} {RNA1310_2319.1}
Irradiation	Int S/G2/M		S/G2/M, no gonads	Neoblast	Neoblast, stringent	Cluster-10676.2	2.92813	2.66135	3.48217	5.13734	4.67664	4.58596	1.88596	0.148652	-0.475303	-0.130081	2.43061	6.67712e-14	0.532606	0.0921838	0.383453	0.41529	2.24874	1.07787e-07	1.46837	0.00119681	-1.70303	8.71245e-14	-2.40825	5.58154e-22	-2.03959	1.00414e-18	-0.704987	0.150984	0.368964	0.705309				RNA1509_40944	RNA1509_40944 {Length: 503} {Type: CDS_3UTR} {RNA815_3365} {RNA1310_68648.1}
Irradiation	Int S/G2/M		S/G2/M, no gonads	Neoblast	Neoblast, stringent	Cluster-11772.2	3.33156	3.68631	3.20421	5.13444	6.27962	6.02925	2.12923	-0.0738037	-0.305164	-0.459963	2.00852	1.3331e-08	-0.909357	0.00412102	-1.21445	0.00020933	2.72852	5.65435e-14	3.35868	9.35043e-12	-2.18335	1.03467e-21	-2.45935	4.71823e-25	-2.65203	5.66579e-29	-0.275989	0.798045	-0.192095	0.93001		DUT	deoxyuridine triphosphatase	RNA1509_42268|RNA1509_60066	RNA1509_42268 {Length: 859} {Type: 5UTR_CDS_3UTR} {Pfam: dUTPase [PF00692.14, score=73.6]} {Human: DUT, deoxyuridine triphosphatase [Source:HGNC Symbol;Acc:3078], e=8e-28} {UniRef50_Q9STG6, e=2e-31, Deoxyuridine 5'-triphosphate nucleotidohydrolase n=31 Tax=Eukaryota RepID=DUT_ARATH [Invertebrates:]} {Drosophila: dUTPase, Deoxyuridine triphosphatase [Source:FlyBase gene name;Acc:FBgn0250837], e=3e…
Irradiation	Int S/G2/M		S/G2/M, no gonads	Neoblast	Neoblast, stringent	Cluster-9450.1	3.88277	3.14705	3.24615	5.13221	4.26406	4.56904	4.25624	2.18269	2.3239	1.80291	1.40045	3.63508e-06	0.565408	0.0817663	0.832783	0.00305537	1.25303	0.0217128	1.79741	0.00106676	-1.98629	1.11268e-36	-1.85217	1.4879e-32	-2.40028	3.15926e-51	0.134087	0.78487	-0.54799	0.0346984		H1F0	H1 histone family, member 0	RNA1509_24456	RNA1509_24456 {Length: 1623} {Type: 5UTR_CDS_3UTR} {Pfam: linker histone H1 and H5 family [PF00538.14, score=93.7]} {Human: H1F0, H1 histone family, member 0 [Source:HGNC Symbol;Acc:4714], e=6e-11} {UniRef50_C1LBZ3, e=5e-16, Histone H1-delta n=1 Tax=Schistosoma japonicum RepID=C1LBZ3_SCHJA [Invertebrates:Platyhelminthes]} {Drosophila: His1:CG33804, His1:CG33804 [Source:FlyBase gene name;Acc:FBgn0…
Irradiation	Int S/G2/M		S/G2/M, no gonads	Neoblast	Neoblast, stringent	Cluster-5365.1	4.15154	4.2994	4.37765	5.13097	5.67423	5.18318	5.00811	4.18426	4.22845	4.38784	1.12369	1.90533e-05	-0.0950219	0.939582	-0.614706	0.0366115	1.47843	2.30334e-06	1.01766	0.0169777	-0.719068	1.01489e-10	-0.67828	1.01974e-09	-0.548988	6.11895e-07	0.0407844	0.926349	0.129297	0.653004		DBR1	debranching enzyme homolog 1 (S. cerevisiae)	RNA1509_7249	RNA1509_7249 {Length: 3643} {Type: 5UTR_CDS_3UTR} {Pfam: Lariat debranching enzyme, C-terminal domain [PF05011.8, score=105.4]} {Human: DBR1, debranching enzyme homolog 1 (S. cerevisiae) [Source:HGNC Symbol;Acc:15594], e=1e-138} {UniRef50_A0A068YMC6, e=1e-155, Lariat debranching enzyme n=3 Tax=Cyclophyllidea RepID=A0A068YMC6_ECHMU [Invertebrates:Platyhelminthes]} {Drosophila: ldbr, lariat debranc…
Irradiation	Int S/G2/M		S/G2/M, no gonads	Neoblast	Neoblast, stringent	Cluster-10821.1	3.60474	4.04507	4.1167	5.11545	5.47405	5.04896	2.52424	1.84838	1.73329	1.5419	1.70316	2.34168e-08	0.0643595	0.914616	-0.445183	0.272777	1.55607	1.32529e-05	1.20594	0.0204097	-0.574377	0.00185883	-0.698613	0.000125918	-0.910581	2.72345e-07	-0.124235	0.824988	-0.211891	0.655518				RNA1509_46537|RNA1509_50456|RNA1509_56227	RNA1509_46537 {Length: 597} {Type: 5UTR_CDS_3UTR} {RNA815_7096.1} {RNA1310_47156} ### RNA1509_50456 {Length: 775} {Type: 5UTR_CDS_3UTR} {RNA815_7096.1} {RNA1310_47156} ### RNA1509_56227 {Length: 759} {Type: CDS_3UTR} {RNA815_7096.1} {RNA1310_47156}
Irradiation	Int S/G2/M		S/G2/M, no gonads	Neoblast	Neoblast, stringent	Cluster-15296.3	3.72985	3.8491	3.50657	5.11189	5.19538	5.0921	2.51073	1.42654	1.28498	1.36204	1.59386	2.34467e-08	0.0277763	1	-0.154004	0.790318	1.50163	2.30522e-05	2.03981	3.42901e-05	-1.00979	1.45164e-07	-1.13882	1.62684e-09	-1.0895	3.12945e-09	-0.129034	0.802407	0.0494047	0.972281				RNA1509_23518	RNA1509_23518 {Length: 921} {Type: 5UTR_CDS_3UTR} {RNA815_28813} {RNA1310_2319.1}
Irradiation	Int S/G2/M		S/G2/M, no gonads	Neoblast	Neoblast, stringent	Cluster-7993.7869	3.17616	3.56528	3.10239	5.10774	5.23556	4.93793	0.972174	0.0305069	0.0499737	-0.456937	2.13782	8.70778e-06	0.211478	0.68515	-0.188587	0.831911	1.81212	0.00189546	2.38049	0.000496287	-0.88928	0.00168988	-0.882279	0.00166061	-1.47907	4.84944e-07	0.00693059	1	-0.59625	0.430127				RNA1509_22694	RNA1509_22694 {Length: 654} {Type: 5UTR_CDS_3UTR} {RNA815_29125.1} {RNA1310_60116}
Irradiation	Int S/G2/M		S/G2/M, no gonads	Neoblast	Neoblast, stringent	Cluster-13899.0	3.63064	3.63836	3.41602	5.10759	4.64325	4.51754	4.40136	3.2885	3.32673	3.02411	1.6643	1.69895e-08	0.583769	0.0326775	0.409504	0.300253	1.16873	0.0121238	1.55944	0.010197	-1.01477	5.02997e-16	-0.977815	3.73416e-15	-1.31037	4.77148e-26	0.0369433	0.962582	-0.332518	0.133023		SCAI	suppressor of cancer cell invasion	RNA1509_13843|RNA1509_33346	RNA1509_13843 {Length: 2872} {Type: 5UTR_CDS_3UTR} {Pfam: Protein of unknown function (DUF3550/UPF0682) [PF12070.3, score=488.5]} {Human: SCAI, suppressor of cancer cell invasion [Source:HGNC Symbol;Acc:26709], e=1e-113} {UniRef50_B7QF42, e=1e-131, Putative uncharacterized protein n=3 Tax=Ixodidae RepID=B7QF42_IXOSC [Invertebrates:Arthropoda]} {Drosophila: CG13293, , e=1e-125} {RNA815_2694.1} {RN…
Irradiation	Int S/G2/M		S/G2/M, no gonads	Neoblast	Neoblast, stringent	Cluster-948.0	4.22886	3.69469	3.39238	5.10741	4.76762	4.56569	3.36256	2.78982	2.62327	2.81573	1.01282	6.77029e-05	0.585531	0.0518684	0.219413	0.372618	1.2724	0.00167908	1.57001	0.00187605	-0.46857	0.0122196	-0.646446	0.000457627	-0.470564	0.0080885	-0.17787	0.686254	0.175893	0.737199		MPHOSPH6	M-phase phosphoprotein 6	RNA1509_9931	RNA1509_9931 {Length: 1192} {Type: 5UTR_CDS_3UTR} {Pfam: M-phase phosphoprotein 6 [PF10175.4, score=35.6]} {Human: MPHOSPH6, M-phase phosphoprotein 6 [Source:HGNC Symbol;Acc:7214], e=1e-04} {UniRef50_H2L3G8, e=2e-07, Uncharacterized protein n=12 Tax=Neopterygii RepID=H2L3G8_ORYLA [Vertebrates:Chordata]} {RNA815_25246} {RNA1310_29022}
Irradiation	Int S/G2/M		S/G2/M, no gonads	Neoblast	Neoblast, stringent	Cluster-7993.10113	2.90817	3.3706	3.72166	5.09424	5.45264	5.59212	0.858503	-0.716866	-0.595875	-1.4934	2.43837	2.23623e-07	-0.508446	0.31537	-0.446013	0.418417	2.23437	7.54274e-05	2.24033	5.92028e-05	-1.61291	4.42881e-07	-1.48089	1.75014e-06	-2.5581	3.72152e-14	0.131747	0.964972	-1.07556	0.151713				RNA1509_56838	RNA1509_56838 {Length: 414} {Type: CDS_3UTR} {RNA815_10824} {RNA1310_23784}
Irradiation	Int S/G2/M		S/G2/M, no gonads	Neoblast	Neoblast, stringent	Cluster-16293.0	4.0842	4.12028	3.78747	5.09326	5.34299	5.22474	4.15973	3.5064	3.31615	3.5463	1.19223	3.98168e-06	-0.120303	0.681669	-0.209384	0.290794	1.25112	1.708e-05	1.7606	1.97226e-05	-0.547883	0.000457889	-0.748955	1.26591e-06	-0.541697	0.000371821	-0.201068	0.525204	0.207266	0.576114	Sexual_biased; X1; X2	ANP32B	acidic (leucine-rich) nuclear phosphoprotein 32 family, member B	RNA1509_5598	RNA1509_5598 {Length: 2106} {Type: 5UTR_CDS_3UTR} {Pfam: Leucine Rich repeats (2 copies) [PF12799.2, score=61.2]} {Human: ANP32B, acidic (leucine-rich) nuclear phosphoprotein 32 family, member B [Source:HGNC Symbol;Acc:16677], e=7e-42} {UniRef50_T1JM97, e=2e-51, Uncharacterized protein n=5 Tax=Bilateria RepID=T1JM97_STRMM [Invertebrates:]} {Drosophila: Mapmodulin, Mapmodulin [Source:FlyBase gene …
Irradiation	Int S/G2/M		S/G2/M, no gonads	Neoblast	Neoblast, stringent	Cluster-7993.5858	3.13963	3.8491	2.82807	5.08359	4.78476	4.83621	3.90034	3.37909	3.33821	3.18612	2.20721	1.88301e-13	0.223018	0.405956	0.195753	0.467715	1.09542	0.00694319	2.7319	2.00394e-07	-0.409416	0.00467262	-0.46517	0.00130273	-0.639228	3.99015e-06	-0.0557548	0.922842	-0.174039	0.608284		CAPRIN1	cell cycle associated protein 1	RNA1509_4852	RNA1509_4852 {Length: 2211} {Type: 5UTR_CDS_3UTR} {Human: CAPRIN1, cell cycle associated protein 1 [Source:HGNC Symbol;Acc:6743], e=1e-21} {UniRef50_R7TF38, e=4e-22, Uncharacterized protein n=1 Tax=Capitella teleta RepID=R7TF38_CAPTE [Invertebrates:Annelida]} {Drosophila: Capr, Caprin [Source:FlyBase gene name;Acc:FBgn0042134], e=1e-14} {RNA815_12401.1} {RNA1310_10637}
Irradiation	Int S/G2/M		S/G2/M, no gonads	Neoblast	Neoblast, stringent	Cluster-7993.8224	2.94762	2.97884	3.42684	5.07978	5.01468	5.33889	5.9013	3.95327	4.15024	3.86385	2.37834	1.6574e-10	-0.270173	0.611285	-0.00720773	0.825893	2.24416	3.88555e-06	2.32446	4.238e-07	-1.84504	8.66938e-58	-1.65035	2.82304e-47	-1.96537	3.50057e-66	0.194681	0.385246	-0.314998	0.107965	X1	RRM1	ribonucleotide reductase M1	RNA1509_12563	RNA1509_12563 {Length: 4021} {Type: 5UTR_CDS_3UTR} {Pfam: Ribonucleotide reductase, barrel domain [PF02867.10, score=701.6]} {Human: RRM1, ribonucleotide reductase M1 [Source:HGNC Symbol;Acc:10451], e=0.0} {UniRef50_P23921, e=0.0, Ribonucleoside-diphosphate reductase large subunit n=914 Tax=cellular organisms RepID=RIR1_HUMAN [Unassigned:]} {Drosophila: RnrL, Ribonucleoside diphosphate reductase …
Irradiation	Int S/G2/M		S/G2/M, no gonads	Neoblast	Neoblast, stringent	Cluster-15782.1	3.74877	3.98167	4.07512	5.07821	5.17418	5.05081	5.04674	4.29493	4.28844	4.29418	1.48602	3.58714e-08	0.01862	0.993466	-0.147193	0.704443	1.31125	0.000275725	1.25564	0.0105008	-0.641735	3.98735e-08	-0.654089	1.81423e-08	-0.677027	3.25854e-09	-0.0123555	0.997002	-0.0229304	0.976603		FKBP4	FK506 binding protein 4, 59kDa	RNA1509_5800	RNA1509_5800 {Length: 1405} {Type: 5UTR_CDS_3UTR} {Pfam: TPR repeat [PF13414.1, score=58.1]} {Human: FKBP4, FK506 binding protein 4, 59kDa [Source:HGNC Symbol;Acc:3720], e=3e-34} {UniRef50_UPI0003F07054, e=4e-28, PREDICTED: peptidyl-prolyl cis-trans isomerase FKBP5-like, partial n=1 Tax=Saccoglossus kowalevskii RepID=UPI0003F07054 [Invertebrates:Hemichordata]} {Drosophila: FKBP59, FK506-binding p…
Irradiation	Int S/G2/M		S/G2/M, no gonads	Neoblast	Neoblast, stringent	Cluster-7993.4076	3.62052	3.70833	3.66685	5.05301	5.76746	5.58065	3.16936	1.85148	1.49663	1.09273	1.60982	2.18067e-06	-0.543679	0.152746	-0.792001	0.0478627	2.19584	1.15008e-08	2.28139	4.93295e-06	-1.21796	3.06375e-13	-1.60785	1.86524e-20	-2.03692	3.54877e-31	-0.389868	0.227019	-0.428895	0.254558		RPA3	replication protein A3, 14kDa	RNA1509_18258	RNA1509_18258 {Length: 877} {Type: 5UTR_CDS_3UTR} {Pfam: Replication factor A protein 3 [PF08661.6, score=77.6]} {Human: RPA3, replication protein A3, 14kDa [Source:HGNC Symbol;Acc:10291], e=3e-07} {UniRef50_A0A087UU26, e=8e-16, Replication protein A subunit (Fragment) n=1 Tax=Stegodyphus mimosarum RepID=A0A087UU26_9ARAC [Invertebrates:Arthropoda]} {Drosophila: RPA3, Replication protein A3 [Sourc…
Irradiation	Int S/G2/M		S/G2/M, no gonads	Neoblast	Neoblast, stringent	Cluster-2468.1	3.91417	4.19905	3.58656	5.04139	5.31689	5.08798	5.63977	4.39368	4.38213	4.39394	1.29375	7.20542e-07	-0.0741545	0.940569	-0.326377	0.302115	1.20639	0.00011948	1.90647	2.79961e-05	-1.14105	1.47661e-23	-1.15567	2.94377e-24	-1.17275	2.20605e-25	-0.0146256	0.990622	-0.0170698	0.986057	X1	SMC4	structural maintenance of chromosomes 4	RNA1509_3181|RNA1509_15644	RNA1509_3181 {Length: 5191} {TRANSSPLICED} {Type: 5UTR_CDS_3UTR} {Pfam: RecF/RecN/SMC N terminal domain [PF02463.14, score=237.2]} {Human: SMC4, structural maintenance of chromosomes 4 [Source:HGNC Symbol;Acc:14013], e=1e-167} {UniRef50_UPI000359BEF9, e=0.0, PREDICTED: structural maintenance of chromosomes protein 4-like n=1 Tax=Aplysia californica RepID=UPI000359BEF9 [Invertebrates:Mollusca]} {D…
Irradiation	Int S/G2/M		S/G2/M, no gonads	Neoblast	Neoblast, stringent	Cluster-7993.988	3.6821	3.92475	3.51208	5.03957	4.91487	4.94833	3.26635	2.47712	2.45209	2.2346	1.52615	3.9085e-08	0.086392	0.833708	0.116191	1	1.07896	0.00373249	1.82152	9.69019e-05	-0.680513	4.62337e-05	-0.722527	1.82351e-05	-0.970485	4.09694e-09	-0.04202	0.977939	-0.247906	0.529326	Neoblast; Sexual_biased; X1	RFC2	replication factor C (activator 1) 2, 40kDa	RNA1509_24623	RNA1509_24623 {Length: 1941} {Type: 5UTR_CDS_3UTR} {Pfam: Replication factor C C-terminal domain [PF08542.6, score=59.9]} {Human: RFC2, replication factor C (activator 1) 2, 40kDa [Source:HGNC Symbol;Acc:9970], e=1e-155} {UniRef50_Q05B83, e=1e-165, Replication factor C subunit 2 n=69 Tax=Opisthokonta RepID=RFC2_BOVIN [Plants:]} {Drosophila: RfC4, Replication factor C subunit 4 [Source:FlyBase gen…
Irradiation	Int S/G2/M		S/G2/M, no gonads	Neoblast	Neoblast, stringent	Cluster-4416.0	3.291	2.63982	3.15463	5.03839	4.38219	4.44333	4.15063	3.11193	3.10471	2.91697	1.97041	5.73934e-05	0.578816	0.344074	0.652732	0.240209	1.92103	0.00810541	1.84188	0.0195942	-0.934069	1.56712e-11	-0.94937	7.20338e-12	-1.16368	2.11813e-17	-0.0153082	0.998003	-0.214278	0.512				RNA1509_12870	RNA1509_12870 {Length: 2542} {Type: 5UTR_CDS_3UTR} {Pfam: OST-HTH/LOTUS domain [PF12872.2, score=30.0]} {RNA815_12194.1} {RNA1310_8358}
Irradiation	Int S/G2/M		S/G2/M, no gonads	Neoblast	Neoblast, stringent	Cluster-10663.1	2.93722	2.8912	3.38035	5.03128	4.24462	4.30755	2.83059	1.85646	2.09461	1.98347	2.34855	1.02836e-09	0.739726	0.0557239	0.725203	0.214626	1.56233	0.00339419	1.34216	0.0113071	-0.890007	4.58181e-06	-0.638105	0.000784605	-0.785315	2.47041e-05	0.251859	0.566144	-0.147159	0.818866		ASPM	asp (abnormal spindle) homolog, microcephaly associated (Drosophila)	RNA1509_39152	RNA1509_39152 {Length: 1414} {Type: 5UTR_CDS_3UTR} {Pfam: IQ calmodulin-binding motif [PF00612.22, score=32.9]} {Human: ASPM, asp (abnormal spindle) homolog, microcephaly associated (Drosophila) [Source:HGNC Symbol;Acc:19048], e=3e-04} {UniRef50_V4BV55, e=3e-05, Uncharacterized protein n=1 Tax=Lottia gigantea RepID=V4BV55_LOTGI [Invertebrates:Mollusca]} {Celegans: F45B8.3, Caenorhabditis elegans …
Irradiation	Int S/G2/M		S/G2/M, no gonads	Neoblast	Neoblast, stringent	Cluster-16238.2	3.07034	3.59671	3.44891	5.02816	5.25543	5.33917	2.76408	1.37929	1.00054	0.875492	2.19265	5.02849e-09	-0.3252	0.573154	-0.302885	0.480439	1.80187	4.55358e-05	2.34399	0.000146557	-1.29123	1.87242e-12	-1.69216	4.25765e-19	-1.85209	1.1215e-22	-0.400902	0.273899	-0.159747	0.852687				RNA1509_33103	RNA1509_33103 {Length: 2045} {Type: 5UTR_CDS_3UTR} {RNA815_57.1} {RNA1310_271}
Irradiation	Int S/G2/M		S/G2/M, no gonads	Neoblast	Neoblast, stringent	Cluster-15296.2	3.52889	3.57514	3.98121	5.02747	5.32343	5.1493	2.93939	2.02437	1.82554	1.92646	1.70058	7.93377e-07	-0.125629	0.819755	-0.356737	0.37015	1.89309	1.47794e-06	1.46232	0.00384486	-0.8212	8.1496e-07	-1.02112	6.08616e-10	-0.951973	4.4116e-09	-0.199917	0.586465	0.0691989	0.931093				RNA1509_14661	RNA1509_14661 {Length: 1579} {Type: 5UTR_CDS_3UTR} {RNA815_4865} {RNA1310_2319.1}
Irradiation	Int S/G2/M		S/G2/M, no gonads	Neoblast	Neoblast, stringent	Cluster-4805.0	3.59103	3.37856	3.23632	5.01901	5.03093	4.66668	2.56652	1.47465	1.2065	1.19963	1.63541	1.04933e-07	0.400293	0.350855	-0.0249616	0.88304	1.77272	2.16763e-06	1.9384	0.000819461	-1.009	1.24785e-07	-1.30299	1.90689e-11	-1.31855	2.28591e-12	-0.293968	0.513387	-0.0154556	0.99733				RNA1509_22747|RNA1509_50000	RNA1509_22747 {Length: 766} {Type: CDS_3UTR} {RNA815_38221} {RNA1310_34297} ### RNA1509_50000 {Length: 517} {Type: CDS_3UTR} {RNA815_38221} {RNA1310_34297}
Irradiation	Int S/G2/M		S/G2/M, no gonads	Neoblast	Neoblast, stringent	Cluster-9800.0	3.63398	3.04001	2.98586	5.00896	4.80825	4.78963	0.775596	-0.230791	-0.28416	-0.439246	1.56651	3.68934e-05	0.230908	0.612111	0.134971	0.927907	1.97196	5.71106e-05	2.40973	2.21393e-05	-1.00451	0.00232117	-1.03506	0.000709692	-1.22819	4.08858e-05	-0.0306432	0.976102	-0.192727	0.905016				RNA1509_44082	RNA1509_44082 {Length: 880} {Type: 5UTR_CDS_3UTR} {RNA815_23528} {RNA1310_42907.2}
Irradiation	Int S/G2/M		S/G2/M, no gonads	Neoblast	Neoblast, stringent	Cluster-7993.4469	3.62817	2.97632	3.10239	4.998	4.14985	4.45479	4.38612	3.67184	3.61901	3.60648	1.5526	3.72699e-06	0.5614	0.122308	0.764923	0.0153754	1.40654	0.0188196	1.89284	0.00122533	-0.6054	1.0661e-06	-0.663076	6.47398e-08	-0.705	5.33962e-09	-0.0576781	0.889471	-0.0419094	0.946834				RNA1509_4988|RNA1509_21880	RNA1509_4988 {Length: 1149} {Type: 5UTR_CDS_3UTR} {RNA815_11244} {RNA1310_29276} ### RNA1509_21880 {Length: 1058} {Type: 5UTR_CDS_3UTR} {RNA815_11244} {RNA1310_29276}
Irradiation	Int S/G2/M		S/G2/M, no gonads	Neoblast	Neoblast, stringent	Cluster-12219.5	3.59445	4.26173	4.35029	4.99367	5.96072	6.15753	4.43677	3.41364	3.32293	3.16141	1.56688	4.95872e-06	-1.19321	0.000448586	-1.06161	0.0103363	1.8115	7.82741e-06	2.03005	4.46712e-06	-0.922043	7.93949e-11	-1.01322	4.97319e-13	-1.20862	5.72965e-18	-0.0911846	0.822328	-0.195365	0.58228	Neoblast; X1	PCNA	proliferating cell nuclear antigen	RNA1509_11356|RNA1509_20905	RNA1509_11356 {Length: 1022} {Type: 5UTR_CDS_3UTR} {Pfam: Proliferating cell nuclear antigen, C-terminal domain [PF02747.10, score=174.1]} {Human: PCNA, proliferating cell nuclear antigen [Source:HGNC Symbol;Acc:8729], e=5e-71} {UniRef50_G7YJS3, e=2e-71, Proliferating cell nuclear antigen n=1 Tax=Clonorchis sinensis RepID=G7YJS3_CLOSI [Invertebrates:Platyhelminthes]} {Drosophila: PCNA, Proliferat…
Irradiation	Int S/G2/M		S/G2/M, no gonads	Neoblast	Neoblast, stringent	Cluster-9633.0	3.2756	3.3069	3.15563	4.98563	4.70102	4.69396	0.513587	-0.240066	-0.683232	-0.368468	1.90519	0.0001768	0.29542	0.665172	0.186771	0.905838	1.57398	0.0209811	2.08709	0.00388397	-0.711662	0.036866	-1.21622	0.00029998	-0.880959	0.00476809	-0.504337	0.47825	0.335454	0.747568				RNA1509_29767|RNA1509_59247	RNA1509_29767 {Length: 549} {Type: CDS_3UTR} {RNA815_26658} {RNA1310_20112} ### RNA1509_59247 {Length: 557} {Type: CDS_3UTR} {RNA815_26658} {RNA1310_20112}
Irradiation	Int S/G2/M		S/G2/M, no gonads	Neoblast	Neoblast, stringent	Cluster-9633.1	3.0716	3.52015	2.8388	4.98136	5.02075	4.64388	1.81114	0.802085	0.780385	0.52315	2.12771	2.19926e-05	0.337029	0.608001	-0.258151	0.600711	1.762	0.00469176	2.51274	0.000426794	-0.942109	2.83875e-05	-0.971531	1.46345e-05	-1.24006	1.03325e-08	-0.0294562	1	-0.268334	0.65735				RNA1509_39908	RNA1509_39908 {Length: 839} {Type: CDS_3UTR} {Pfam: Protein of unknown function (DUF1761) [PF08570.5, score=39.9]} {UniRef50_UPI0005ED5A26, e=2e-08, hypothetical protein n=1 Tax=Bacillus niacini RepID=UPI0005ED5A26 [Bacteria:Firmicutes]} {RNA815_26658} {RNA1310_45121}
Irradiation	Int S/G2/M		S/G2/M, no gonads	Neoblast	Neoblast, stringent	Cluster-16148.0	3.10631	2.92042	3.82782	4.9795	4.90932	4.72961	1.60943	0.717847	0.456926	0.206821	2.12031	3.0765e-09	0.253804	0.509434	-0.00244892	1	2.21841	8.18092e-07	1.19424	0.0235776	-0.811263	0.000627608	-1.10736	4.92846e-06	-1.37761	5.60693e-09	-0.296059	0.641859	-0.269976	0.699071				RNA1509_58866	RNA1509_58866 {Length: 489} {Type: CDS_3UTR} {RNA815_8141} {RNA1310_1781.1}
Irradiation	Int S/G2/M		S/G2/M, no gonads	Neoblast	Neoblast, stringent	Cluster-4879.1	3.33612	2.74232	2.38807	4.94735	4.5526	4.35838	2.63446	1.40991	1.28222	1.07322	1.85084	1.33444e-09	0.645627	0.0489577	0.38958	0.515395	2.03067	1.26994e-06	3.01912	3.52812e-07	-1.14022	2.449e-10	-1.27667	1.81409e-12	-1.50874	3.4341e-17	-0.136454	0.830575	-0.231927	0.650001		BUB1	budding uninhibited by benzimidazoles 1 homolog (yeast)	RNA1509_14980	RNA1509_14980 {Length: 2482} {Type: 5UTR_CDS_3UTR} {Pfam: Protein kinase domain [PF00069.20, score=38.2]} {Human: BUB1, budding uninhibited by benzimidazoles 1 homolog (yeast) [Source:HGNC Symbol;Acc:1148], e=4e-18} {UniRef50_UPI0003593435, e=9e-28, PREDICTED: mitotic checkpoint serine/threonine-protein kinase BUB1-like isoform X1 n=2 Tax=Aplysia californica RepID=UPI0003593435 [Invertebrates:Mol…
Irradiation	Int S/G2/M		S/G2/M, no gonads	Neoblast	Neoblast, stringent	Cluster-12980.2	3.4298	3.16372	3.31838	4.94507	4.56553	4.59301	5.13897	3.51874	3.45106	3.21025	1.72892	2.19384e-07	0.376908	0.36486	0.361434	0.573567	1.56233	0.000999646	1.72605	0.00202732	-1.51784	2.1252e-31	-1.58708	3.44965e-34	-1.85755	8.4029e-46	-0.0692414	0.874339	-0.270434	0.315264		CCNB1	cyclin B1	RNA1509_7203|RNA1509_33056	RNA1509_7203 {Length: 2291} {Type: 5UTR_CDS_3UTR} {Pfam: Cyclin, N-terminal domain [PF00134.18, score=123.7]} {Human: CCNB1, cyclin B1 [Source:HGNC Symbol;Acc:1579], e=5e-62} {UniRef50_P14635, e=5e-68, G2/mitotic-specific cyclin-B1 n=88 Tax=Eutheria RepID=CCNB1_HUMAN [Mammals:Chordata]} {Drosophila: CycB, Cyclin B [Source:FlyBase gene name;Acc:FBgn0000405], e=3e-47} {Celegans: cyb-1, Caenorhabdit…
Irradiation	Int S/G2/M		S/G2/M, no gonads	Neoblast	Neoblast, stringent	Cluster-7993.10087	4.25201	4.35134	4.26962	4.94331	5.37848	4.98967	5.64287	4.88117	5.2033	5.27824	0.824669	0.00133481	-0.0572598	0.935506	-0.502874	0.095718	1.13813	0.000585523	0.905271	0.0284525	-0.65587	3.51502e-11	-0.332529	0.00105995	-0.292188	0.00374465	0.323336	0.00946627	0.0403434	0.920021	Sexual_biased; X1	THOP1	thimet oligopeptidase 1	RNA1509_2334	RNA1509_2334 {Length: 2605} {Type: 5UTR_CDS_3UTR} {Pfam: Peptidase family M3 [PF01432.15, score=486.1]} {Human: THOP1, thimet oligopeptidase 1 [Source:HGNC Symbol;Acc:11793], e=0.0} {UniRef50_P52888, e=0.0, Thimet oligopeptidase n=41 Tax=Eumetazoa RepID=THOP1_HUMAN [Invertebrates:]} {Drosophila: CG7791, , e=7e-42} {RNA815_3863} {RNA1310_8075.1} {Smed: dd_Smed_v6_3546_0_1}
Irradiation	Int S/G2/M		S/G2/M, no gonads	Neoblast	Neoblast, stringent	Cluster-7993.10647	3.70745	3.51373	3.2652	4.9411	5.52936	4.68005	1.38901	0.334107	0.382395	0.133032	1.3983	0.00119543	0.282875	0.580522	-0.70558	0.12263	2.2358	4.47283e-06	1.89423	0.00295699	-1.00229	6.76345e-05	-0.953182	0.00013089	-1.23594	3.96025e-07	0.0490349	1	-0.282488	0.737314				RNA1509_25078	RNA1509_25078 {Length: 611} {Type: CDS_3UTR} {RNA815_38540} {RNA1310_75060.2}
Irradiation	Int S/G2/M		S/G2/M, no gonads	Neoblast	Neoblast, stringent	Cluster-12219.6	3.40979	4.09165	3.92032	4.93795	6.09418	6.08351	3.38686	2.21144	2.13948	1.8939	1.69678	1.60936e-07	-1.19067	0.000146584	-1.27459	0.000352419	2.13099	2.25638e-09	2.47382	1.02733e-08	-1.07859	1.04157e-11	-1.16474	2.41354e-13	-1.43232	1.28694e-19	-0.0861495	0.896761	-0.267506	0.481555		PCNA	proliferating cell nuclear antigen	RNA1509_28778	RNA1509_28778 {Length: 1029} {Type: 5UTR_CDS_3UTR} {Pfam: Proliferating cell nuclear antigen, C-terminal domain [PF02747.10, score=78.8]} {Human: PCNA, proliferating cell nuclear antigen [Source:HGNC Symbol;Acc:8729], e=9e-24} {UniRef50_G7YJS3, e=3e-39, Proliferating cell nuclear antigen n=1 Tax=Clonorchis sinensis RepID=G7YJS3_CLOSI [Invertebrates:Platyhelminthes]} {Drosophila: PCNA, Proliferati…
Irradiation	Int S/G2/M		S/G2/M, no gonads	Neoblast	Neoblast, stringent	Cluster-12456.3	3.91013	4.45756	4.13014	4.92983	6.01188	5.88505	2.10718	1.53773	1.52188	1.33343	1.18829	2.92751e-05	-0.95209	7.63039e-05	-1.10578	1.65577e-05	1.61635	5.54341e-08	2.01375	1.33335e-07	-0.479943	0.0275475	-0.499168	0.0191492	-0.718239	0.000469518	-0.0192372	0.991494	-0.218992	0.707909		DEK	DEK oncogene	RNA1509_57384	RNA1509_57384 {Length: 1035} {Type: 5UTR_CDS_3UTR} {Pfam: DEK C terminal domain [PF08766.6, score=43.4]} {Human: DEK, DEK oncogene [Source:HGNC Symbol;Acc:2768], e=4e-07} {Drosophila: Dek, Dek [Source:FlyBase gene name;Acc:FBgn0026533], e=3e-05} {RNA815_18079.1} {RNA1310_12184}
Irradiation	Int S/G2/M		S/G2/M, no gonads	Neoblast	Neoblast, stringent	Cluster-7784.1	2.53683	3.24133	2.80356	4.92787	4.50811	4.33246	3.44917	2.34186	2.1133	1.42853	2.71544	7.65998e-10	0.622023	0.129476	0.373607	0.467448	1.42172	0.015811	2.25739	0.0017334	-1.01008	7.84688e-08	-1.24338	2.42602e-11	-1.97307	8.79946e-25	-0.233292	0.567029	-0.729537	0.0105176		DNMT3A	DNA (cytosine-5-)-methyltransferase 3 alpha	RNA1509_23149	RNA1509_23149 {Length: 2323} {Type: 5UTR_CDS_3UTR} {Human: DNMT3A, DNA (cytosine-5-)-methyltransferase 3 alpha [Source:HGNC Symbol;Acc:2978], e=3e-12} {UniRef50_UPI000644809C, e=1e-20, PREDICTED: DNA (cytosine-5)-methyltransferase 3B-like, partial n=1 Tax=Fundulus heteroclitus RepID=UPI000644809C [Vertebrates:Chordata]} {RNA815_14886} {RNA1310_10697.1}
Irradiation	Int S/G2/M		S/G2/M, no gonads	Neoblast	Neoblast, stringent	Cluster-7821.0	3.3912	3.83427	3.04272	4.9249	4.89552	4.70372	0.890358	0.111068	0.00444115	0.250903	1.73329	1.32725e-06	0.227287	0.662909	-0.0249765	0.8624	1.1712	0.00803911	2.25658	0.00020974	-0.739584	0.0121679	-0.855463	0.00264267	-0.59874	0.0229592	-0.115893	0.91218	0.256812	0.774273				RNA1509_17416	RNA1509_17416 {Length: 403} {Type: 5UTR_CDS_3UTR} {RNA815_4963} {RNA1310_11935}
Irradiation	Int S/G2/M		S/G2/M, no gonads	Neoblast	Neoblast, stringent	Cluster-7993.512	3.2047	3.72672	3.14719	4.91004	5.16806	5.18142	0.70198	-0.298633	-0.680383	-0.617347	1.91769	2.27357e-06	-0.277103	0.564747	-0.331987	0.501141	1.57267	0.00179102	2.58611	4.26003e-06	-0.980349	0.00187075	-1.45122	2.3439e-05	-1.33588	1.35086e-05	-0.470676	0.575867	0.115726	1		SON	SON DNA binding protein	RNA1509_19916	RNA1509_19916 {Length: 466} {Type: 5UTR_CDS_3UTR} {Human: SON, SON DNA binding protein [Source:HGNC Symbol;Acc:11183], e=0.002} {UniRef50_A7EQQ0, e=4e-09, Putative uncharacterized protein n=3 Tax=cellular organisms RepID=A7EQQ0_SCLS1 [Unassigned:]} {RNA815_34879.2} {RNA1310_61450}
Irradiation	Int S/G2/M		S/G2/M, no gonads	Neoblast	Neoblast, stringent	Cluster-7993.1343	2.99144	2.91806	3.15946	4.90687	4.79022	4.15509	2.32216	0.621669	0.585578	-0.114721	2.16336	1.1513e-09	0.771119	0.0243041	0.0565099	1	2.07217	2.61518e-06	1.53815	0.0494549	-1.66071	1.04294e-13	-1.67969	1.47263e-14	-2.45864	5.87687e-26	-0.0190519	0.990623	-0.778444	0.0935452				RNA1509_38107	RNA1509_38107 {Length: 570} {Type: 5UTR_CDS_3UTR} {RNA815_5941} {RNA1310_10696}
Irradiation	Int S/G2/M		S/G2/M, no gonads	Neoblast	Neoblast, stringent	Cluster-15782.2	4.17095	3.76041	4.04771	4.90238	5.23263	5.22381	5.52989	4.94852	4.88967	4.85974	0.877635	0.00652647	-0.297072	0.32434	-0.369995	0.280473	1.59222	6.92405e-05	1.4083	0.00152513	-0.470448	2.20452e-05	-0.535786	1.01337e-06	-0.595681	3.15801e-08	-0.0653385	0.84381	-0.0598902	0.876817	X1	FKBP4	FK506 binding protein 4, 59kDa	RNA1509_6012	RNA1509_6012 {Length: 2035} {Type: 5UTR_CDS_3UTR} {Pfam: FKBP-type peptidyl-prolyl cis-trans isomerase [PF00254.23, score=124.5]} {Human: FKBP4, FK506 binding protein 4, 59kDa [Source:HGNC Symbol;Acc:3720], e=2e-91} {UniRef50_P30416, e=2e-92, Peptidyl-prolyl cis-trans isomerase FKBP4 n=261 Tax=Gnathostomata RepID=FKBP4_MOUSE [Invertebrates:Echinodermata]} {Drosophila: FKBP59, FK506-binding protei…
Irradiation	Int S/G2/M		S/G2/M, no gonads	Neoblast	Neoblast, stringent	Cluster-12456.0	3.7675	4.42556	3.69889	4.8933	5.69888	5.40403	3.59197	2.87021	2.8609	2.74025	1.30565	6.95582e-05	-0.505143	0.10626	-0.868857	0.0107205	1.37757	0.000433522	2.02649	5.03772e-06	-0.61942	2.53369e-05	-0.635107	1.38568e-05	-0.783686	3.59521e-08	-0.0156927	0.994313	-0.14855	0.715162		DEK	DEK oncogene	RNA1509_16418	RNA1509_16418 {Length: 1810} {Type: 5UTR_CDS_3UTR} {Pfam: DEK C terminal domain [PF08766.6, score=42.4]} {Human: DEK, DEK oncogene [Source:HGNC Symbol;Acc:2768], e=6e-18} {UniRef50_A0A087U762, e=2e-21, Protein DEK (Fragment) n=2 Tax=Stegodyphus mimosarum RepID=A0A087U762_9ARAC [Invertebrates:Arthropoda]} {Drosophila: Dek, Dek [Source:FlyBase gene name;Acc:FBgn0026533], e=3e-07} {RNA815_18079.1} {…
Irradiation	Int S/G2/M		S/G2/M, no gonads	Neoblast	Neoblast, stringent	Cluster-7993.9682	3.04569	3.88045	3.36184	4.89067	6.13006	5.78613	2.58794	1.19758	1.04386	0.675141	2.08071	1.91005e-07	-0.910505	0.01087	-1.31801	0.000252962	2.38108	6.22577e-09	2.88352	8.13822e-09	-1.31576	1.87792e-12	-1.45267	4.65923e-15	-1.86629	5.2823e-23	-0.136923	0.784565	-0.413391	0.388874				RNA1509_49317|RNA1509_55807	RNA1509_49317 {Length: 736} {Type: 5UTR_CDS_3UTR} {RNA815_4852.4} {RNA1310_50530} ### RNA1509_55807 {Length: 611} {Type: 5UTR_CDS_3UTR} {RNA815_4852.4} {RNA1310_50530}
Irradiation	Int S/G2/M		S/G2/M, no gonads	Neoblast	Neoblast, stringent	Cluster-13472.0	3.3651	3.87834	4.24509	4.85813	5.43875	5.49888	3.61316	2.93082	2.89095	2.75274	1.69494	8.79965e-06	-0.650692	0.0818026	-0.653051	0.13805	1.68838	7.27357e-05	1.49191	0.00759046	-0.570454	5.13955e-05	-0.61992	1.04199e-05	-0.783459	1.24106e-08	-0.0494695	0.937766	-0.163509	0.657405	X1	ITPA	inosine triphosphatase (nucleoside triphosphate pyrophosphatase)	RNA1509_16167	RNA1509_16167 {Length: 1528} {Type: 5UTR_CDS_3UTR} {Pfam: Ham1 family [PF01725.11, score=174.1]} {Human: ITPA, inosine triphosphatase (nucleoside triphosphate pyrophosphatase) [Source:HGNC Symbol;Acc:6176], e=4e-53} {UniRef50_Q9GYG4, e=5e-70, Inosine triphosphate pyrophosphatase n=36 Tax=Eukaryota RepID=ITPA_CAEEL [Invertebrates:]} {Drosophila: CG8891, , e=8e-56} {RNA815_9713.1} {RNA1310_22286.1}…
Irradiation	Int S/G2/M		S/G2/M, no gonads	Neoblast	Neoblast, stringent	Cluster-7993.5009	3.28132	4.13015	3.40309	4.82961	5.13619	4.80402	3.22302	2.35283	1.88852	2.05157	1.74881	1.16153e-05	0.0262493	1	-0.380284	0.429848	1.11513	0.0239023	1.82711	0.000662888	-0.778547	6.74376e-07	-1.25412	2.83145e-15	-1.10825	4.77222e-13	-0.475547	0.0372162	0.145922	0.790001				RNA1509_19727|RNA1509_25429|RNA1509_42641	RNA1509_19727 {Length: 769} {Type: 5UTR_CDS_3UTR} {RNA815_24881} {RNA1310_47603.1} ### RNA1509_25429 {Length: 933} {Type: 5UTR_CDS_3UTR} {RNA815_24881} {RNA1310_47603.1} ### RNA1509_42641 {Length: 808} {Type: 5UTR_CDS_3UTR} {RNA815_24881} {RNA1310_47603.2}
Irradiation	Int S/G2/M		S/G2/M, no gonads	Neoblast	Neoblast, stringent	Cluster-11374.0	2.07267	1.24583	1.93568	4.80145	3.52871	3.5902	1.96126	1.35988	0.919727	0.380785	3.16807	1.79752e-11	1.26964	0.00216563	1.21865	0.0703034	2.98986	3.84542e-05	3.49668	0.000126366	-0.502156	0.0366316	-0.966507	3.0919e-05	-1.54152	3.63021e-11	-0.464289	0.2223	-0.574742	0.197307				RNA1509_30848|RNA1509_40228	RNA1509_30848 {Length: 722} {Type: CDS_3UTR} {RNA815_41004} {RNA1310_7136.1} ### RNA1509_40228 {Length: 1116} {Type: 5UTR_CDS_3UTR} {RNA815_41004} {RNA1310_7136.1}
Irradiation	Int S/G2/M		S/G2/M, no gonads	Neoblast	Neoblast, stringent	Cluster-9236.1	4.11274	4.30615	3.59935	4.77734	5.24622	4.46805	1.7633	1.00181	1.02281	0.966576	0.802738	0.0125504	0.320181	0.423557	-0.508272	0.145902	1.0046	0.0113069	1.20708	0.0129254	-0.68362	0.00280824	-0.670424	0.00339222	-0.751028	0.000606803	0.0131667	1	-0.0805067	0.950261				RNA1509_13543	RNA1509_13543 {Length: 560} {Type: CDS_3UTR} {RNA815_7603} {RNA1310_58978}
Irradiation	Int S/G2/M		S/G2/M, no gonads	Neoblast	Neoblast, stringent	Cluster-7993.5648	3.4258	4.16371	3.49629	4.77259	5.02215	4.70434	3.28316	2.5233	2.34585	2.5203	1.57337	1.55523e-07	0.0530897	0.836038	-0.340915	0.385701	0.992344	0.00827838	1.61395	0.00101013	-0.667596	1.17852e-05	-0.856194	1.5883e-08	-0.691597	1.86241e-06	-0.188594	0.583821	0.164621	0.716769				RNA1509_51564	RNA1509_51564 {Length: 995} {Type: 5UTR_CDS_3UTR} {RNA815_24881} {RNA1310_47603.1}
Irradiation	Int S/G2/M		S/G2/M, no gonads	Neoblast	Neoblast, stringent	Cluster-7993.1005	2.9919	4.15896	3.53275	4.76125	5.24561	4.65583	2.8514	1.95832	1.52137	1.80545	2.01394	1.13221e-07	0.111899	0.871869	-0.56048	0.259	1.19834	0.0153107	1.4916	0.00509431	-0.790136	2.38873e-05	-1.24989	3.38677e-11	-0.976353	6.71933e-08	-0.459722	0.126273	0.273587	0.582364				RNA1509_20579|RNA1509_36479|RNA1509_47026	RNA1509_20579 {Length: 316} {Type: 5UTR_CDS_3UTR} {RNA815_24881} {RNA1310_47603.1} ### RNA1509_36479 {Length: 769} {Type: 5UTR_CDS_3UTR} {RNA815_24881} {RNA1310_47603.2} ### RNA1509_47026 {Length: 618} {Type: 5UTR_CDS_3UTR} {RNA815_24881} {RNA1310_47603.2}
Irradiation	Int S/G2/M		S/G2/M, no gonads	Neoblast	Neoblast, stringent	Cluster-865.0	3.67154	3.57042	3.21899	4.73974	4.62116	4.60311	4.87814	4.03418	4.19568	4.15065	1.26326	0.000267776	0.170366	0.865667	0.0453199	0.890007	1.21596	0.0150255	1.89086	0.00105117	-0.740051	3.9853e-11	-0.579149	2.54844e-07	-0.65771	2.65398e-09	0.160896	0.470045	-0.0785523	0.832518	X1	CPSF2	cleavage and polyadenylation specific factor 2, 100kDa	RNA1509_6127	RNA1509_6127 {Length: 2898} {Type: 5UTR_CDS_3UTR} {Pfam: Cleavage and polyadenylation factor 2 C-terminal [PF13299.1, score=94.6]} {Human: CPSF2, cleavage and polyadenylation specific factor 2, 100kDa [Source:HGNC Symbol;Acc:2325], e=1e-157} {UniRef50_A0A0C9QTZ5, e=1e-177, Cpsf100_0 protein n=12 Tax=Arthropoda RepID=A0A0C9QTZ5_9HYME [Invertebrates:]} {Drosophila: Cpsf100, Cleavage and polyadenyla…
Irradiation	Int S/G2/M		S/G2/M, no gonads	Neoblast	Neoblast, stringent	Cluster-7286.2	3.04282	3.99412	3.43431	4.73322	4.76178	4.26828	3.21982	2.23725	2.10829	2.12185	1.89735	5.00858e-11	0.448478	0.0895726	-0.0403907	0.769874	0.828044	0.0167516	1.27103	0.0429744	-0.890145	2.25723e-08	-1.02226	1.17982e-10	-1.038	2.78732e-11	-0.132114	0.7639	-0.015688	1	X1; Pluripotency maintenance	CRY2	cryptochrome 2 (photolyase-like)	RNA1509_9960|RNA1509_37002	RNA1509_9960 {Length: 2444} {TRANSSPLICED} {Type: 5UTR_CDS_3UTR} {Pfam: FAD binding domain of DNA photolyase [PF03441.9, score=119.3]} {Human: CRY2, cryptochrome 2 (photolyase-like) [Source:HGNC Symbol;Acc:2385], e=1e-04} {UniRef50_Q3C2L7, e=0.0, CPD photolyase-like n=55 Tax=Bilateria RepID=Q3C2L7_XENLA [Invertebrates:]} {Drosophila: phr, photorepair [Source:FlyBase gene name;Acc:FBgn0003082], e=…
Irradiation	Int S/G2/M		S/G2/M, no gonads	Neoblast	Neoblast, stringent	Cluster-16057.1	3.77787	4.10608	4.25978	4.71569	5.04351	5.48663	6.67988	6.21649	6.21936	6.26351	1.10444	0.00130238	-0.765597	0.0149017	-0.398654	0.406853	1.04491	0.0168025	1.42927	0.000862557	-0.35614	0.000361069	-0.356786	0.000302778	-0.343265	0.000439163	-0.000646972	1	0.0135224	0.987582	X1	HSPD1	heat shock 60kDa protein 1 (chaperonin)	RNA1509_1240	RNA1509_1240 {Length: 2588} {TRANSSPLICED} {Type: 5UTR_CDS_3UTR} {Pfam: TCP-1/cpn60 chaperonin family [PF00118.19, score=388.4]} {Human: HSPD1, heat shock 60kDa protein 1 (chaperonin) [Source:HGNC Symbol;Acc:5261], e=0.0} {UniRef50_O02649, e=0.0, 60 kDa heat shock protein, mitochondrial n=197 Tax=cellular organisms RepID=CH60_DROME [Unassigned:]} {Drosophila: Hsp60, Heat shock protein 60 [Source:…
Irradiation	Int S/G2/M		S/G2/M, no gonads	Neoblast	Neoblast, stringent	Cluster-7993.2657	3.54527	3.31371	3.30193	4.71114	4.90215	4.29789	1.94835	1.1726	1.24983	1.30912	1.37495	1.69934e-07	0.41918	0.0943398	-0.301245	0.483666	1.83409	8.148e-08	1.44983	0.00588669	-0.683299	0.000944364	-0.617013	0.00249765	-0.573206	0.00349452	0.0662513	0.944125	0.043861	0.988048				RNA1509_25073	RNA1509_25073 {Length: 299} {Type: 5UTR_CDS_3UTR} {RNA1310_100007}
Irradiation	Int S/G2/M		S/G2/M, no gonads	Neoblast	Neoblast, stringent	Cluster-7993.874	3.57196	3.4953	3.45095	4.66232	4.71927	4.68396	2.30246	1.36122	1.02453	1.178	1.27493	0.000341995	-0.0115324	0.970856	-0.110403	0.785477	1.36073	0.00375885	1.6165	0.000561229	-0.858676	3.38247e-05	-1.20812	5.6198e-09	-1.07552	8.33902e-08	-0.349411	0.388446	0.132687	0.872162				RNA1509_56471	RNA1509_56471 {Length: 749} {Type: 5UTR_CDS_3UTR} {Drosophila: CG30416, , e=7e-04} {RNA815_32631} {RNA1310_54041.1}
Irradiation	Int S/G2/M		S/G2/M, no gonads	Neoblast	Neoblast, stringent	Cluster-2161.0	3.68908	3.01927	3.46525	4.66037	4.49659	4.73208	4.95397	4.07192	4.18284	3.91049	1.14583	0.00373167	-0.057083	1	0.0822987	1	1.69861	0.000622982	1.67116	0.0110135	-0.777513	5.38539e-09	-0.668563	4.72497e-07	-0.975514	8.13941e-14	0.108944	0.760916	-0.306935	0.189254	X1	NUP160	nucleoporin 160kDa	RNA1509_5873	RNA1509_5873 {Length: 5818} {Type: 5UTR_CDS_3UTR} {Pfam: Nucleoporin Nup120/160 [PF11715.3, score=72.4]} {Human: NUP160, nucleoporin 160kDa [Source:HGNC Symbol;Acc:18017], e=1e-27} {UniRef50_W5LGL0, e=1e-30, Uncharacterized protein n=3 Tax=Euteleostomi RepID=W5LGL0_ASTMX [Vertebrates:Chordata]} {Drosophila: Nup160, Nucleoporin 160kD [Source:FlyBase gene name;Acc:FBgn0262647], e=7e-19} {RNA815_129…
Irradiation	Int S/G2/M		S/G2/M, no gonads	Neoblast	Neoblast, stringent	Cluster-11098.0	3.10056	4.16452	3.51208	4.6591	6.22384	5.80802	2.04064	1.43668	0.943834	0.684378	1.78101	5.06212e-08	-1.18128	2.62341e-05	-1.62219	1.44395e-08	2.13746	7.54993e-12	2.70908	2.7937e-10	-0.516974	0.0170694	-1.03086	1.61846e-06	-1.3244	5.56585e-10	-0.513817	0.113994	-0.293347	0.646895				RNA1509_57261	RNA1509_57261 {Length: 1389} {Type: 5UTR_CDS_3UTR} {RNA815_14646} {RNA1310_26603}
Irradiation	Int S/G2/M		S/G2/M, no gonads	Neoblast	Neoblast, stringent	Cluster-7993.1266	3.60642	3.81171	3.34946	4.65338	5.03503	4.66527	3.11328	2.38785	2.42336	2.11433	1.25772	0.000107217	0.02583	0.971204	-0.430663	0.231078	1.37647	0.0010632	1.77718	0.0014747	-0.61893	0.000191696	-0.598006	0.000330776	-0.931816	9.32201e-09	0.0209138	0.988127	-0.333754	0.293672		NOLC1	nucleolar and coiled-body phosphoprotein 1	RNA1509_49043	RNA1509_49043 {Length: 566} {Type: 5UTR_CDS_3UTR} {Pfam: SRP40, C-terminal domain [PF05022.7, score=82.8]} {Human: NOLC1, nucleolar and coiled-body phosphoprotein 1 [Source:HGNC Symbol;Acc:15608], e=2e-26} {UniRef50_T1F565, e=8e-29, Uncharacterized protein n=1 Tax=Helobdella robusta RepID=T1F565_HELRO [Invertebrates:Annelida]} {Drosophila: Nopp140, Nopp140 [Source:FlyBase gene name;Acc:FBgn003713…
Irradiation	Int S/G2/M		S/G2/M, no gonads	Neoblast	Neoblast, stringent	Cluster-6719.1	3.33547	3.96071	4.02726	4.65101	5.0707	4.71386	1.48846	0.822575	0.925593	0.751971	1.50421	1.19386e-06	-0.0719256	0.958438	-0.514984	0.25661	1.25082	0.00242745	0.930052	0.0324068	-0.594303	0.0133302	-0.483076	0.0387705	-0.679351	0.0023624	0.111174	0.915954	-0.196162	0.775169				RNA1509_17600|RNA1509_39760	RNA1509_17600 {Length: 670} {Type: 5UTR_CDS_3UTR} {RNA815_28762.1} {RNA1310_4764.1} ### RNA1509_39760 {Length: 456} {Type: 5UTR_CDS_3UTR} {RNA815_28762.1} {RNA1310_4764.1}
Irradiation	Int S/G2/M		S/G2/M, no gonads	Neoblast	Neoblast, stringent	Cluster-13508.1	2.56993	3.02794	2.27915	4.65048	4.50701	3.88486	1.48869	0.160186	0.447659	0.116253	2.39789	1.95567e-12	0.792157	0.009894	0.131685	1	1.60667	2.19453e-05	2.84282	0.000233204	-1.27672	1.453e-07	-0.988648	3.28348e-05	-1.36227	1.06836e-08	0.287906	0.663472	-0.373324	0.593436				RNA1509_45936	RNA1509_45936 {Length: 1050} {Type: 5UTR_CDS_3UTR} {RNA815_16201} {RNA1310_34443}
Irradiation	Int S/G2/M		S/G2/M, no gonads	Neoblast	Neoblast, stringent	Cluster-7993.1563	3.83519	3.29539	3.54385	4.64891	4.83524	4.58813	3.98319	3.11167	2.93089	2.77355	0.990167	0.0156015	0.0547772	1	-0.242667	0.807623	1.71183	0.00168362	1.44535	0.0313148	-0.766127	5.8776e-08	-0.959507	9.5209e-12	-1.13833	2.09688e-16	-0.193378	0.515392	-0.178786	0.620521	Sexual_biased; X1	RFC3	replication factor C (activator 1) 3, 38kDa	RNA1509_12650|RNA1509_50221	RNA1509_12650 {Length: 2727} {Type: 5UTR_CDS_3UTR} {Pfam: Replication factor C C-terminal domain [PF08542.6, score=69.1]} {Human: RFC3, replication factor C (activator 1) 3, 38kDa [Source:HGNC Symbol;Acc:9971], e=1e-160} {UniRef50_G1KCC9, e=1e-179, Uncharacterized protein n=33 Tax=Bilateria RepID=G1KCC9_ANOCA [Invertebrates:]} {Drosophila: RfC38, Replication factor C 38kD subunit [Source:FlyBase …
Irradiation	Int S/G2/M		S/G2/M, no gonads	Neoblast	Neoblast, stringent	Cluster-12655.1	3.14268	3.4878	3.80044	4.62135	5.08147	4.69795	3.52534	2.47533	2.38975	2.45539	1.69804	3.44577e-07	-0.0827957	0.919294	-0.540733	0.210524	1.73311	8.04508e-06	1.1771	0.0155894	-0.943913	2.23764e-10	-1.03923	3.11689e-12	-1.0006	6.93674e-12	-0.0953226	0.858317	0.0386683	0.974483	Pluripotency maintenance	DPY30	dpy-30 homolog (C. elegans)	RNA1509_28114	RNA1509_28114 {Length: 1015} {Type: 5UTR_CDS_3UTR} {Pfam: Dpy-30 motif [PF05186.8, score=69.2]} {Human: DPY30, dpy-30 homolog (C. elegans) [Source:HGNC Symbol;Acc:24590], e=8e-19} {UniRef50_I3JIE3, e=1e-21, Uncharacterized protein n=39 Tax=Eukaryota RepID=I3JIE3_ORENI [Invertebrates:]} {Drosophila: Dpy-30L2, Dpy-30-like 2 [Source:FlyBase gene name;Acc:FBgn0035491], e=2e-12} {Celegans: dpy-30, Cae…
Irradiation	Int S/G2/M		S/G2/M, no gonads	Neoblast	Neoblast, stringent	Cluster-7993.8585	2.44658	2.84645	2.89771	4.61084	4.10546	3.91885	2.89842	1.91633	2.10355	2.01633	2.53587	5.26128e-14	0.735265	0.0150056	0.493508	0.282425	1.43576	0.00103736	1.70871	0.0247099	-0.890087	5.01486e-07	-0.708137	6.02642e-05	-0.818898	1.7278e-06	0.181916	0.677894	-0.110712	0.851031				RNA1509_57721	RNA1509_57721 {Length: 1007} {Type: 5UTR_CDS_3UTR} {RNA815_13539} {RNA1310_40275.1}
Irradiation	Int S/G2/M		S/G2/M, no gonads	Neoblast	Neoblast, stringent	Cluster-6820.0	3.5282	4.06746	3.46695	4.6006	5.0976	5.0842	6.16777	5.58894	5.4061	5.37125	1.26785	0.0001866	-0.468249	0.13371	-0.52884	0.0867617	1.12873	0.0061963	2.02939	4.17771e-05	-0.473221	2.13228e-05	-0.661443	1.03782e-09	-0.723888	1.2883e-11	-0.188222	0.304167	-0.0624407	0.865545	X1	LRWD1	leucine-rich repeats and WD repeat domain containing 1	RNA1509_1906	RNA1509_1906 {Length: 5468} {TRANSSPLICED} {Type: 5UTR_CDS_3UTR} {Pfam: NAB conserved region 2 (NCD2) [PF04905.8, score=68.4]} {Human: LRWD1, leucine-rich repeats and WD repeat domain containing 1 [Source:HGNC Symbol;Acc:21769], e=1e-53} {UniRef50_W6UV15, e=1e-141, Leucine-rich repeat and WD repeat-containing protein n=1 Tax=Echinococcus granulosus RepID=W6UV15_ECHGR [Invertebrates:Platyhelminthe…
Irradiation	Int S/G2/M		S/G2/M, no gonads	Neoblast	Neoblast, stringent	Cluster-9516.2	3.51744	2.95243	3.0207	4.59531	4.24548	4.30396	2.67754	2.02368	1.83965	1.90291	1.25471	0.00311583	0.312304	0.549506	0.297859	0.66472	1.47502	0.01993	1.86553	0.00296592	-0.570173	0.00248097	-0.755298	4.08821e-05	-0.716932	6.82469e-05	-0.185118	0.662208	0.0384091	0.983707				RNA1509_37596|RNA1509_46199	RNA1509_37596 {Length: 862} {Type: 5UTR_CDS_3UTR} {RNA815_25051} {RNA1310_61273} ### RNA1509_46199 {Length: 681} {Type: 5UTR_CDS_3UTR} {RNA815_25051} {RNA1310_61273}
Irradiation	Int S/G2/M		S/G2/M, no gonads	Neoblast	Neoblast, stringent	Cluster-7993.6377	3.6463	3.88486	3.31838	4.58647	4.85366	4.57701	5.01209	4.2189	4.47783	4.44226	1.12613	0.000177433	0.0326565	1	-0.366284	0.529055	1.15461	0.0125316	1.70428	0.000820249	-0.683874	1.25608e-07	-0.431116	0.00107236	-0.499353	0.000103948	0.25275	0.21467	-0.06823	0.881826	X1	UMPS	uridine monophosphate synthetase	RNA1509_13918|RNA1509_19211|RNA1509_21837	RNA1509_13918 {Length: 2163} {TRANSSPLICED} {Type: 5UTR_CDS_3UTR} {Pfam: Orotidine 5'-phosphate decarboxylase / HUMPS family [PF00215.19, score=188.3]} {Human: UMPS, uridine monophosphate synthetase [Source:HGNC Symbol;Acc:12563], e=1e-132} {UniRef50_P11172, e=1e-139, Uridine 5'-monophosphate synthase n=54 Tax=Euteleostomi RepID=UMPS_HUMAN [Vertebrates:Chordata]} {Drosophila: r-l, rudimentary-lik…
Irradiation	Int S/G2/M		S/G2/M, no gonads	Neoblast	Neoblast, stringent	Cluster-9911.1	3.87875	4.04927	3.55672	4.58384	5.11047	4.71557	2.87449	2.22762	2.4001	2.15338	0.865875	0.0199075	-0.120356	0.734214	-0.594784	0.161562	1.1769	0.0180191	1.52916	0.00455664	-0.549158	0.00263342	-0.369052	0.0405282	-0.656151	0.000168956	0.180082	0.690124	-0.287055	0.46472	X1	RRP9	ribosomal RNA processing 9, small subunit (SSU) processome component, homolog (yeast)	RNA1509_13773	RNA1509_13773 {Length: 2412} {Type: 5UTR_CDS_3UTR} {Pfam: WD domain, G-beta repeat [PF00400.27, score=93.2]} {Human: RRP9, ribosomal RNA processing 9, small subunit (SSU) processome component, homolog (yeast) [Source:HGNC Symbol;Acc:16829], e=2e-56} {UniRef50_F6SP32, e=2e-64, Uncharacterized protein n=2 Tax=Ciona intestinalis RepID=F6SP32_CIOIN [Invertebrates:Chordata]} {Drosophila: U3-55K, U3 sm…
Irradiation	Int S/G2/M		S/G2/M, no gonads	Neoblast	Neoblast, stringent	Cluster-1179.0	2.27424	3.60645	3.46653	4.58187	5.41542	4.79894	5.41057	3.99103	4.085	3.89273	2.69694	5.36352e-12	-0.190065	0.552684	-0.900074	0.0108519	1.94459	6.32555e-07	1.69538	0.000113437	-1.3138	6.83544e-28	-1.22577	1.23664e-24	-1.44297	5.18124e-34	0.0880189	0.807783	-0.217178	0.393093	Neoblast; X1	MCM5	minichromosome maintenance complex component 5	RNA1509_4580	RNA1509_4580 {Length: 2894} {Type: 5UTR_CDS_3UTR} {Pfam: MCM2/3/5 family [PF00493.18, score=441.2]} {Human: MCM5, minichromosome maintenance complex component 5 [Source:HGNC Symbol;Acc:6948], e=0.0} {UniRef50_P33992, e=0.0, DNA replication licensing factor MCM5 n=72 Tax=Bilateria RepID=MCM5_HUMAN [Invertebrates:]} {Drosophila: Mcm5, Minichromosome maintenance 5 [Source:FlyBase gene name;Acc:FBgn0…
Irradiation	Int S/G2/M		S/G2/M, no gonads	Neoblast	Neoblast, stringent	Cluster-11836.1	3.66397	3.3423	3.18231	4.578	5.02925	4.66323	1.39031	0.626852	0.214016	0.396441	1.09241	0.00571061	-0.0743708	0.961262	-0.516533	0.313738	1.8528	7.6727e-05	1.99603	0.000433197	-0.690037	0.0105365	-1.1516	2.74868e-05	-0.955659	0.000172015	-0.461459	0.379739	0.19607	0.883303				RNA1509_23313|RNA1509_50768	RNA1509_23313 {Length: 430} {Type: 5UTR_CDS_3UTR} {RNA815_63859} {RNA1310_26550} ### RNA1509_50768 {Length: 361} {TRANSSPLICED} {Type: 5UTR_CDS_3UTR} {RNA815_63859} {RNA1310_26550}
Irradiation	Int S/G2/M		S/G2/M, no gonads	Neoblast	Neoblast, stringent	Cluster-9826.1	3.54475	3.41944	2.4269	4.56666	4.45094	3.98895	1.63038	0.202363	0.23585	0.0499941	1.19952	7.62108e-05	0.624892	0.081545	0.124231	0.982738	1.10559	0.00329877	2.60814	0.000206431	-1.37239	7.65554e-09	-1.34238	7.91447e-09	-1.58047	2.25496e-11	0.0299207	1	-0.237761	0.832247				RNA1509_44782	RNA1509_44782 {Length: 476} {Type: CDS_3UTR} {RNA815_28617} {RNA1310_59876}
Irradiation	Int S/G2/M		S/G2/M, no gonads	Neoblast	Neoblast, stringent	Cluster-13508.0	2.29263	2.81145	2.13674	4.56318	4.29156	3.88027	4.44263	2.91526	3.06005	2.80698	2.6413	4.88219e-12	0.712371	0.0409137	0.20594	0.658253	1.69729	0.000501555	3.2183	0.000220031	-1.42428	1.59842e-25	-1.28198	2.51339e-21	-1.56575	6.34998e-31	0.142284	0.696483	-0.283725	0.32511		BRCA1	breast cancer 1, early onset	RNA1509_8035	RNA1509_8035 {Length: 3267} {Type: 5UTR_CDS_3UTR} {Pfam: BRCA1 C Terminus (BRCT) domain [PF00533.21, score=30.3]} {Human: BRCA1, breast cancer 1, early onset [Source:HGNC Symbol;Acc:1100], e=8e-23} {UniRef50_UPI0003AEB124, e=1e-26, PREDICTED: breast cancer type 1 susceptibility protein homolog isoformX1 n=1 Tax=Sus scrofa RepID=UPI0003AEB124 [Mammals:Chordata]} {Drosophila: MCPH1, Microcephalin […
Irradiation	Int S/G2/M		S/G2/M, no gonads	Neoblast	Neoblast, stringent	Cluster-12278.0	3.51641	2.38024	2.9686	4.56225	3.66601	4.04282	3.11058	2.47121	2.31785	2.32791	1.20331	0.0153743	0.4919	0.482971	0.870505	0.205303	1.52555	0.0457908	1.75079	0.00924517	-0.543196	0.000996278	-0.707549	1.53167e-05	-0.72406	5.79861e-06	-0.164349	0.685288	-0.0164768	1				RNA1509_36391|RNA1509_49311	RNA1509_36391 {Length: 1656} {Type: 5UTR_CDS_3UTR} {Pfam: Xylose isomerase-like TIM barrel [PF01261.19, score=98.8]} {UniRef50_E7FBZ9, e=8e-66, Uncharacterized protein n=25 Tax=Bilateria RepID=E7FBZ9_DANRE [Invertebrates:]} {RNA815_20270} {RNA1310_18312} ### RNA1509_49311 {Length: 1688} {Type: 5UTR_CDS_3UTR} {Pfam: Xylose isomerase-like TIM barrel [PF01261.19, score=98.8]} {UniRef50_E7FBZ9, e=6e-…
Irradiation	Int S/G2/M		S/G2/M, no gonads	Neoblast	Neoblast, stringent	Cluster-12219.3	3.16584	3.8447	3.88829	4.54192	5.79364	5.98536	4.41883	3.57508	3.51477	3.35468	1.62299	5.96323e-05	-1.45928	0.000147401	-1.30765	0.0032547	2.06509	1.11471e-05	2.41228	2.8208e-06	-0.744549	3.19614e-07	-0.804382	2.30098e-08	-0.993359	2.10916e-12	-0.0598354	0.906737	-0.188954	0.584949	Neoblast; X1	PCNA	proliferating cell nuclear antigen	RNA1509_8121	RNA1509_8121 {Length: 1697} {TRANSSPLICED} {Type: 5UTR_CDS_3UTR} {Pfam: Proliferating cell nuclear antigen, N-terminal domain [PF00705.13, score=181.6]} {Human: PCNA, proliferating cell nuclear antigen [Source:HGNC Symbol;Acc:8729], e=1e-115} {UniRef50_P12004, e=1e-123, Proliferating cell nuclear antigen n=414 Tax=Eukaryota RepID=PCNA_HUMAN [Invertebrates:]} {Drosophila: PCNA, Proliferating cell …
Irradiation	Int S/G2/M		S/G2/M, no gonads	Neoblast	Neoblast, stringent	Cluster-6719.0	3.24067	3.4603	3.77346	4.52375	5.10256	4.84743	3.71232	2.85075	2.88441	2.94105	1.49685	1.11172e-07	-0.297858	0.27663	-0.655423	0.0314672	1.81508	5.94551e-08	1.35856	0.00158826	-0.761055	6.88439e-07	-0.73885	1.50423e-06	-0.710038	2.5184e-06	0.0221962	0.980718	0.0288333	0.98245				RNA1509_12883	RNA1509_12883 {Length: 1268} {Type: 5UTR_CDS_3UTR} {Pfam: Single-strand binding protein family [PF00436.20, score=38.8]} {RNA815_12372.1} {RNA1310_4764.1}
Irradiation	Int S/G2/M		S/G2/M, no gonads	Neoblast	Neoblast, stringent	Cluster-15158.1	3.01844	2.82726	3.51071	4.5171	4.43223	4.83113	2.34316	0.8667	0.714867	0.616624	1.73323	2.96982e-07	-0.31263	0.392729	0.061746	0.963474	1.78842	2.41424e-05	1.73887	0.000996933	-1.40911	1.48983e-11	-1.56754	8.8637e-14	-1.69748	2.99106e-16	-0.158442	0.835189	-0.129727	0.903189				RNA1509_40756|RNA1509_58286	RNA1509_40756 {Length: 1039} {Type: CDS_3UTR} {RNA815_1412} {RNA1310_5126} ### RNA1509_58286 {Length: 797} {Type: CDS_3UTR} {RNA815_1412} {RNA1310_5126}
Irradiation	Int S/G2/M		S/G2/M, no gonads	Neoblast	Neoblast, stringent	Cluster-15735.0	3.7141	2.60685	2.67591	4.49595	4.4865	4.00794	3.1432	1.68923	1.45811	1.20983	0.950253	0.00511504	0.523795	0.194695	-0.0360751	1	2.11937	7.6978e-06	2.15333	0.00423457	-1.36826	1.68619e-14	-1.60647	5.60025e-19	-1.87851	1.28164e-25	-0.23821	0.574156	-0.271884	0.595258				RNA1509_46783|RNA1509_47847|RNA1509_50309	RNA1509_46783 {Length: 751} {Type: 5UTR_CDS_3UTR} {RNA815_36761.1} {RNA1310_64598} ### RNA1509_47847 {Length: 721} {Type: CDS_3UTR} {RNA815_36761.1} {RNA1310_64598} ### RNA1509_50309 {Length: 729} {Type: 5UTR_CDS_3UTR} {RNA815_36761.1} {RNA1310_64598}
Irradiation	Int S/G2/M		S/G2/M, no gonads	Neoblast	Neoblast, stringent	Cluster-7286.4	2.80291	3.08376	2.65698	4.49044	4.68067	4.19032	1.11764	0.409857	0.0843795	0.263887	1.95267	4.16768e-08	0.321385	0.490312	-0.221469	0.404104	1.7481	3.77931e-05	2.36008	0.00082624	-0.629367	0.0255017	-0.993921	0.000383082	-0.824147	0.00203014	-0.364472	0.571785	0.169913	0.870589	X1			RNA1509_56755	RNA1509_56755 {Length: 1862} {Type: 5UTR_CDS_3UTR} {Pfam: FAD binding domain of DNA photolyase [PF03441.9, score=120.3]} {UniRef50_Q3C2L7, e=1e-121, CPD photolyase-like n=55 Tax=Bilateria RepID=Q3C2L7_XENLA [Invertebrates:]} {Drosophila: phr, photorepair [Source:FlyBase gene name;Acc:FBgn0003082], e=1e-109} {RNA815_4352.1} {RNA1310_28297} {Smed: dd_Smed_v6_2829_0_2}
Irradiation	Int S/G2/M		S/G2/M, no gonads	Neoblast	Neoblast, stringent	Cluster-8040.1	3.31393	2.17578	3.38295	4.47531	4.68467	4.45899	1.61179	0.56872	0.427587	0.217482	1.36681	0.000432953	0.0193465	1	-0.272959	0.731088	2.84866	5.47906e-08	1.52372	0.0272459	-0.966539	0.000131671	-1.13748	8.42863e-06	-1.37075	4.39039e-08	-0.170941	0.857274	-0.233003	0.788961				RNA1509_16087	RNA1509_16087 {Length: 604} {Type: CDS_3UTR} {RNA815_60237} {RNA1310_55168}
Irradiation	Int S/G2/M		S/G2/M, no gonads	Neoblast	Neoblast, stringent	Cluster-10471.0	2.58731	3.14137	2.94886	4.47088	4.69415	4.70962	4.79832	4.25951	4.16558	4.08162	2.2229	2.45819e-10	-0.231959	0.539962	-0.283765	0.572509	1.75127	2.84283e-05	2.42307	1.88023e-05	-0.436939	0.000817904	-0.534525	2.87296e-05	-0.643242	2.23867e-07	-0.097586	0.765004	-0.108708	0.756597				RNA1509_7893	RNA1509_7893 {Length: 2544} {Type: 5UTR_CDS_3UTR} {RNA815_2669.1} {RNA1310_12554}
Irradiation	Int S/G2/M		S/G2/M, no gonads	Neoblast	Neoblast, stringent	Cluster-13500.1	2.37339	3.27155	3.27849	4.46441	4.50482	4.52412	3.05689	2.32824	2.31971	2.16399	2.43006	1.80994e-11	-0.0930895	1	-0.104206	0.939673	1.36224	0.000919703	1.69969	0.000354684	-0.63673	0.000146981	-0.635341	9.96912e-05	-0.820974	2.76596e-07	0.00137821	1	-0.185586	0.672386	Sexual_biased; X1	G2E3	G2/M-phase specific E3 ubiquitin protein ligase	RNA1509_40157	RNA1509_40157 {Length: 2064} {Type: 5UTR_CDS_3UTR} {Pfam: PHD-like zinc-binding domain [PF13771.1, score=48.6]} {Human: G2E3, G2/M-phase specific E3 ubiquitin protein ligase [Source:HGNC Symbol;Acc:20338], e=8e-41} {UniRef50_UPI0003F086D1, e=9e-47, PREDICTED: probable GPI-anchored adhesin-like protein PGA55-like n=1 Tax=Saccoglossus kowalevskii RepID=UPI0003F086D1 [Invertebrates:Hemichordata]} {D…
Irradiation	Int S/G2/M		S/G2/M, no gonads	Neoblast	Neoblast, stringent	Cluster-12981.0	3.51013	4.43979	4.28927	4.46393	5.23658	5.27805	4.03267	3.33945	3.02615	3.0868	1.1511	0.000497067	-0.81629	0.00665254	-0.825687	0.0107315	0.881852	0.0293776	1.21782	0.0118698	-0.594365	2.36338e-05	-0.920751	3.2509e-11	-0.875244	9.5517e-11	-0.326377	0.123199	0.0455291	0.961606	Sexual_biased; X1	LBR	lamin B receptor	RNA1509_5968	RNA1509_5968 {Length: 3308} {TRANSSPLICED} {Type: 5UTR_CDS_3UTR} {Pfam: Ergosterol biosynthesis ERG4/ERG24 family [PF01222.12, score=304.6]} {Human: LBR, lamin B receptor [Source:HGNC Symbol;Acc:6518], e=8e-71} {UniRef50_A0A0B7B1M0, e=6e-88, Uncharacterized protein n=4 Tax=Euthyneura RepID=A0A0B7B1M0_9EUPU [Invertebrates:Mollusca]} {Drosophila: LBR, Lamin B receptor [Source:FlyBase gene name;Acc:…
Irradiation	Int S/G2/M		S/G2/M, no gonads	Neoblast	Neoblast, stringent	Cluster-7993.9782	3.20112	3.11603	3.10239	4.44842	4.54444	4.35976	5.83477	5.46959	5.48299	5.43464	1.4581	2.69812e-06	0.124467	0.853716	-0.160535	0.847485	1.60996	0.000123894	1.75977	0.00147399	-0.25693	0.0162562	-0.249643	0.0185132	-0.325556	0.00141125	0.00728671	1	-0.0759103	0.798851		ALKBH3	alkB, alkylation repair homolog 3 (E. coli)	RNA1509_746	RNA1509_746 {Length: 1587} {Type: 5UTR_CDS_3UTR} {Pfam: 2OG-Fe(II) oxygenase superfamily [PF13532.1, score=54.2]} {Human: ALKBH3, alkB, alkylation repair homolog 3 (E. coli) [Source:HGNC Symbol;Acc:30141], e=2e-28} {UniRef50_Q96Q83, e=1e-28, Alpha-ketoglutarate-dependent dioxygenase alkB homolog 3 n=133 Tax=Chordata RepID=ALKB3_HUMAN [Invertebrates:]} {Drosophila: CG1233, , e=2e-04} {RNA815_8346}…
Irradiation	Int S/G2/M		S/G2/M, no gonads	Neoblast	Neoblast, stringent	Cluster-11613.0	3.15347	2.95285	2.99305	4.4236	4.38639	4.26262	2.0335	0.935388	0.658132	0.507626	1.49424	0.000182112	0.184565	0.663918	-0.012997	0.921555	1.624	0.00409194	1.85651	0.00639412	-1.03549	2.97182e-06	-1.32773	3.3756e-09	-1.4836	6.19104e-12	-0.292214	0.582925	-0.15566	0.838098		MAP7D3	MAP7 domain containing 3	RNA1509_29395	RNA1509_29395 {Length: 948} {Type: CDS_3UTR} {Human: MAP7D3, MAP7 domain containing 3 [Source:HGNC Symbol;Acc:25742], e=1e-07} {UniRef50_A7SXB1, e=2e-09, Predicted protein (Fragment) n=1 Tax=Nematostella vectensis RepID=A7SXB1_NEMVE [Invertebrates:Cnidaria]} {Drosophila: CG3108, , e=0.007} {RNA815_41419} {RNA1310_28677.1}
Irradiation	Int S/G2/M		S/G2/M, no gonads	Neoblast	Neoblast, stringent	Cluster-13133.0	3.17601	2.93075	3.06091	4.41291	4.48155	4.57489	3.36128	2.87256	2.80398	2.63567	1.46315	9.87487e-05	-0.157197	0.80809	-0.131638	0.900644	1.75068	0.000546188	2.06834	0.000122688	-0.38403	0.010856	-0.457582	0.00193023	-0.651032	4.36259e-06	-0.0735528	0.874759	-0.193422	0.568566				RNA1509_14607	RNA1509_14607 {Length: 2826} {TRANSSPLICED} {Type: 5UTR_CDS_3UTR} {RNA815_15544} {RNA1310_8185}
Irradiation	Int S/G2/M		S/G2/M, no gonads	Neoblast	Neoblast, stringent	Cluster-14347.0	3.05623	3.18404	2.56991	4.40975	4.59243	4.88954	4.77505	4.05391	4.10549	3.70411	1.58387	0.000563177	-0.530029	0.225313	-0.237241	0.80859	1.56273	0.0140289	3.28503	9.67194e-06	-0.613428	3.4228e-05	-0.565917	0.000117122	-1.00336	2.54932e-12	0.0475072	0.939738	-0.437425	0.0430399	Neoblast; Sexual_biased	MSH2	mutS homolog 2, colon cancer, nonpolyposis type 1 (E. coli)	RNA1509_7318	RNA1509_7318 {Length: 3239} {TRANSSPLICED} {Type: 5UTR_CDS_3UTR} {Pfam: MutS domain V [PF00488.16, score=289.4]} {Human: MSH2, mutS homolog 2, colon cancer, nonpolyposis type 1 (E. coli) [Source:HGNC Symbol;Acc:7325], e=0.0} {UniRef50_E9H5Q5, e=0.0, Mismatch repair ATPase Msh2 n=2 Tax=Protostomia RepID=E9H5Q5_DAPPU [Invertebrates:]} {Drosophila: spel1, spellchecker1 [Source:FlyBase gene name;Acc:…
Irradiation	Int S/G2/M		S/G2/M, no gonads	Neoblast	Neoblast, stringent	Cluster-10166.2	3.60019	2.84394	3.34376	4.4087	4.62553	4.73117	3.39563	2.50236	2.68602	2.38011	1.01676	0.0292789	-0.305185	0.644408	-0.360982	0.503555	2.07933	0.000785304	1.81735	0.0264141	-0.798245	5.83172e-06	-0.612262	0.000488282	-0.94921	2.52233e-08	0.185961	0.656699	-0.336901	0.317165		GEMIN5	gem (nuclear organelle) associated protein 5	RNA1509_30279|RNA1509_57154	RNA1509_30279 {Length: 3194} {Type: 5UTR_CDS_3UTR} {Pfam: WD domain, G-beta repeat [PF00400.27, score=64.2]} {Human: GEMIN5, gem (nuclear organelle) associated protein 5 [Source:HGNC Symbol;Acc:20043], e=5e-31} {UniRef50_UPI0003F0C4B9, e=1e-32, PREDICTED: gem-associated protein 5-like n=1 Tax=Saccoglossus kowalevskii RepID=UPI0003F0C4B9 [Invertebrates:Hemichordata]} {Drosophila: Nle, Notchless [S…
Irradiation	Int S/G2/M		S/G2/M, no gonads	Neoblast	Neoblast, stringent	Cluster-15332.1	2.54201	2.38024	3.31627	4.35282	4.61125	4.87934	4.62524	2.84333	2.95362	2.70333	2.11491	1.51339e-11	-0.524165	0.0484341	-0.406682	0.497542	2.60838	5.98899e-11	1.98934	1.2613e-05	-1.67837	2.55174e-35	-1.571	1.55507e-31	-1.85239	7.62633e-43	0.107355	0.803404	-0.281342	0.336551	Neoblast; X1	MCM7	minichromosome maintenance complex component 7	RNA1509_14333	RNA1509_14333 {Length: 3080} {Type: 5UTR_CDS_3UTR} {Pfam: MCM2/3/5 family [PF00493.18, score=422.5]} {Human: MCM7, minichromosome maintenance complex component 7 [Source:HGNC Symbol;Acc:6950], e=0.0} {UniRef50_A0A0B6ZXU6, e=0.0, DNA helicase n=20 Tax=Protostomia RepID=A0A0B6ZXU6_9EUPU [Invertebrates:]} {Drosophila: Mcm7, Minichromosome maintenance 7 [Source:FlyBase gene name;Acc:FBgn0020633], e=0…
Irradiation	Int S/G2/M		S/G2/M, no gonads	Neoblast	Neoblast, stringent	Cluster-7993.6062	3.08165	3.14355	3.1317	4.34409	4.82435	4.76514	1.49456	0.685414	0.788994	0.569744	1.54382	0.000922757	-0.358631	0.655132	-0.544816	0.38704	1.89916	0.00110152	2.18138	0.000409987	-0.71066	0.00215519	-0.64685	0.00806595	-0.890211	0.000154598	0.0637651	0.943462	-0.2432	0.731059				RNA1509_38829	RNA1509_38829 {Length: 905} {Type: CDS_3UTR} {RNA815_6263} {RNA1310_14817}
Irradiation	Int S/G2/M		S/G2/M, no gonads	Neoblast	Neoblast, stringent	Cluster-12602.5	3.51238	3.41501	3.5511	4.33953	4.80321	4.64334	3.14944	2.31075	2.44999	2.24335	1.00152	0.00358556	-0.294691	0.478627	-0.519667	0.211481	1.51337	0.000386037	1.46261	0.0103005	-0.732152	0.000113982	-0.610629	0.00159556	-0.839147	5.68365e-06	0.121505	0.812838	-0.228473	0.60359		SF3A3	splicing factor 3a, subunit 3, 60kDa	RNA1509_27195	RNA1509_27195 {Length: 1943} {TRANSSPLICED} {Type: 5UTR_CDS_3UTR} {Pfam: Domain of unknown function (DUF3449) [PF11931.3, score=247.3]} {Human: SF3A3, splicing factor 3a, subunit 3, 60kDa [Source:HGNC Symbol;Acc:10767], e=0.0} {UniRef50_Q12874, e=0.0, Splicing factor 3A subunit 3 n=139 Tax=Bilateria RepID=SF3A3_HUMAN [Invertebrates:]} {Drosophila: noi, noisette [Source:FlyBase gene name;Acc:FBgn0…
Irradiation	Int S/G2/M		S/G2/M, no gonads	Neoblast	Neoblast, stringent	Cluster-7993.9080	3.08411	2.94974	3.20574	4.29814	5.00066	4.66673	1.26018	-0.243004	0.0544831	-0.711993	1.44292	0.00045328	-0.36298	0.413817	-0.775291	0.0574122	2.26041	4.80528e-06	1.95786	0.000565298	-1.50912	1.2344e-07	-1.15984	1.45672e-05	-2.03631	5.72437e-13	0.348997	0.741199	-0.875695	0.121334				RNA1509_60056	RNA1509_60056 {Length: 535} {Type: 5UTR_CDS_3UTR} {RNA815_36464} {RNA1310_71048.1}
Irradiation	Int S/G2/M		S/G2/M, no gonads	Neoblast	Neoblast, stringent	Cluster-10814.0	3.24254	3.36591	2.67591	4.29804	4.64995	4.3153	4.04907	2.78951	2.59277	2.24909	1.27086	0.00076422	-0.0104805	0.983051	-0.427651	0.661539	1.45085	0.00902634	2.47596	0.000969391	-1.16185	2.01694e-14	-1.36481	4.27498e-19	-1.73512	1.24197e-29	-0.202953	0.549362	-0.370244	0.216412	X1	UBE2S	ubiquitin-conjugating enzyme E2S	RNA1509_6877	RNA1509_6877 {Length: 1339} {TRANSSPLICED} {Type: 5UTR_CDS_3UTR} {Pfam: Ubiquitin-conjugating enzyme [PF00179.21, score=118.3]} {Human: UBE2S, ubiquitin-conjugating enzyme E2S [Source:HGNC Symbol;Acc:17895], e=3e-52} {UniRef50_A0A074ZSF7, e=3e-60, Uncharacterized protein n=1 Tax=Opisthorchis viverrini RepID=A0A074ZSF7_9TREM [Invertebrates:Platyhelminthes]} {Drosophila: CG8188, , e=1e-54} {RNA815_…
Irradiation	Int S/G2/M		S/G2/M, no gonads	Neoblast	Neoblast, stringent	Cluster-7993.355	2.26002	2.51944	3.35151	4.27526	3.79679	4.35449	1.12468	-1.20977	-1.18326	-1.4427	2.39935	1.76158e-08	-0.0688559	0.875861	0.432905	0.53601	1.53255	0.0117052	1.44806	0.0240308	-2.468	7.79785e-15	-2.47226	2.99698e-14	-2.77649	1.08025e-17	-0.00457705	1	-0.302867	0.8678				RNA1509_60064	RNA1509_60064 {Length: 831} {Type: 5UTR_CDS_3UTR} {RNA815_12044.1} {RNA1310_20333.1}
Irradiation	Int S/G2/M		S/G2/M, no gonads	Neoblast	Neoblast, stringent	Cluster-10670.2	3.41027	3.41797	3.08517	4.25249	4.33854	4.11639	3.45541	3.00042	3.00419	2.98263	1.02498	0.00138105	0.155558	0.718942	-0.17285	0.833571	1.06232	0.0134082	1.53463	0.0085157	-0.354871	0.0412368	-0.353898	0.038576	-0.403122	0.014706	0.000968479	1	-0.0492094	0.951391	X1	TTC27	tetratricopeptide repeat domain 27	RNA1509_46562	RNA1509_46562 {Length: 3246} {Type: 5UTR_CDS_3UTR} {Pfam: Tetratricopeptide repeat [PF07719.12, score=57.1]} {Human: TTC27, tetratricopeptide repeat domain 27 [Source:HGNC Symbol;Acc:25986], e=8e-61} {UniRef50_A7RP58, e=9e-77, Predicted protein (Fragment) n=1 Tax=Nematostella vectensis RepID=A7RP58_NEMVE [Invertebrates:Cnidaria]} {Drosophila: CG5290, , e=1e-36} {RNA815_1559} {RNA1310_4912} {Smed:…
Irradiation	Int S/G2/M		S/G2/M, no gonads	Neoblast	Neoblast, stringent	Cluster-14042.0	3.35729	2.78865	2.8388	4.16097	4.88987	4.25875	5.0326	4.06945	3.97058	4.10213	0.991513	0.0322199	-0.0751858	0.961462	-0.808481	0.10127	2.34363	1.35547e-05	2.10959	0.00159061	-0.858908	2.62009e-11	-0.964189	5.56912e-14	-0.856988	1.18894e-11	-0.105282	0.76572	0.107211	0.799351	Neoblast; X1	MCM3	minichromosome maintenance complex component 3	RNA1509_3186	RNA1509_3186 {Length: 3874} {Type: 5UTR_CDS_3UTR} {Pfam: MCM2/3/5 family [PF00493.18, score=412.5]} {Human: MCM3, minichromosome maintenance complex component 3 [Source:HGNC Symbol;Acc:6945], e=0.0} {UniRef50_G4VE68, e=0.0, DNA helicase n=2 Tax=Schistosoma RepID=G4VE68_SCHMA [Invertebrates:Platyhelminthes]} {Drosophila: Mcm3, Minichromosome maintenance 3 [Source:FlyBase gene name;Acc:FBgn0024332]…
Irradiation	Int S/G2/M		S/G2/M, no gonads	Neoblast	Neoblast, stringent	Cluster-2833.0	3.37027	2.91303	2.76254	4.15117	4.06277	3.61072	4.62957	4.22936	4.13	4.18675	0.977405	0.00113843	0.633325	0.0835139	0.0344055	0.892098	1.34983	0.00295101	1.52543	0.0368383	-0.289375	0.0364606	-0.396564	0.00318228	-0.367217	0.00521614	-0.107188	0.746944	0.0293516	0.975535	X1	METTL14	methyltransferase like 14	RNA1509_14222	RNA1509_14222 {Length: 2203} {Type: 5UTR_CDS_3UTR} {Pfam: MT-A70 [PF05063.9, score=172.8]} {Human: METTL14, methyltransferase like 14 [Source:HGNC Symbol;Acc:29330], e=1e-143} {UniRef50_G7YPB4, e=1e-153, Methyltransferase-like protein 14 n=1 Tax=Clonorchis sinensis RepID=G7YPB4_CLOSI [Invertebrates:Platyhelminthes]} {Drosophila: CG7818, , e=1e-138} {RNA815_3196.1} {RNA1310_14585} {Smed: dd_Smed_v…
Irradiation	Int S/G2/M		S/G2/M, no gonads	Neoblast	Neoblast, stringent	Cluster-7993.1119	3.23955	3.55677	3.06091	4.14392	4.76818	4.20954	2.62809	2.0483	1.83362	1.7532	1.10277	0.00177559	-0.0723258	0.990251	-0.695919	0.107434	1.35254	0.00301132	1.6974	0.00267194	-0.475726	0.0063758	-0.707715	3.92693e-05	-0.808294	1.1908e-06	-0.231976	0.515066	-0.100521	0.878821	X1	YEATS4	YEATS domain containing 4	RNA1509_36701	RNA1509_36701 {Length: 1156} {Type: 5UTR_CDS_3UTR} {Pfam: YEATS family [PF03366.11, score=98.0]} {Human: YEATS4, YEATS domain containing 4 [Source:HGNC Symbol;Acc:24859], e=2e-60} {UniRef50_I1GE47, e=3e-63, Uncharacterized protein n=4 Tax=Metazoa RepID=I1GE47_AMPQE [Invertebrates:]} {Drosophila: Gas41, Gas41 [Source:FlyBase gene name;Acc:FBgn0031873], e=2e-53} {RNA815_21390} {RNA1310_24422} {Smed…
Irradiation	Int S/G2/M		S/G2/M, no gonads	Neoblast	Neoblast, stringent	Cluster-15287.2	2.75988	2.64634	2.524	4.13192	4.12539	3.43576	2.12415	1.02033	1.05707	0.706002	1.65327	0.000226521	0.76662	0.0670395	-0.0826535	0.772115	1.758	0.00122509	1.80561	0.0354525	-1.03273	3.02564e-06	-0.975292	4.89684e-06	-1.38468	2.17217e-10	0.0573875	1	-0.409193	0.456614				RNA1509_25234	RNA1509_25234 {Length: 1276} {Type: 5UTR_CDS_3UTR} {Drosophila: Sgs1, Salivary gland secretion 1 [Source:FlyBase gene name;Acc:FBgn0003372], e=0.002} {RNA815_15053} {RNA1310_12263}
Irradiation	Int S/G2/M		S/G2/M, no gonads	Neoblast	Neoblast, stringent	Cluster-11664.2	3.20266	3.65979	3.8421	4.12173	4.63616	4.67191	2.36661	1.07888	1.08951	1.46791	1.16231	0.00152404	-0.540233	0.0878768	-0.602142	0.374567	1.14159	0.0398218	1.1275	0.0301364	-1.20968	2.41907e-08	-1.21671	3.33105e-08	-0.835505	5.04083e-05	-0.00706474	1	0.381245	0.470791				RNA1509_25870	RNA1509_25870 {Length: 879} {Type: 5UTR_CDS_3UTR} {RNA815_35208} {RNA1310_58457.2}
Irradiation	Int S/G2/M		S/G2/M, no gonads	Neoblast	Neoblast, stringent	Cluster-14042.1	3.25071	2.65202	2.88847	4.08225	4.64294	4.37681	3.96237	2.99376	2.94354	3.11656	1.04422	0.00177453	-0.278489	0.449729	-0.586264	0.0822748	2.18492	2.10214e-08	2.09212	1.97336e-05	-0.870766	1.88531e-07	-0.926006	2.72166e-08	-0.77603	1.92549e-06	-0.0552453	0.943069	0.149993	0.770332				RNA1509_36600	RNA1509_36600 {Length: 1051} {Type: 5UTR_CDS_3UTR} {RNA815_33711} {RNA1310_2792}
Irradiation	Int S/G2/M		S/G2/M, no gonads	Neoblast	Neoblast, stringent	Cluster-15782.0	3.02211	3.17927	2.71115	4.0585	4.2154	4.11385	5.65639	4.88323	4.9236	4.93831	1.265	0.000232307	-0.0360627	0.983107	-0.202539	0.767251	1.19784	0.0172735	2.12618	0.000117536	-0.667966	4.32903e-10	-0.630705	3.26527e-09	-0.644465	8.94998e-10	0.0372595	0.933369	-0.0137553	0.988935	X1	FKBP4	FK506 binding protein 4, 59kDa	RNA1509_1625	RNA1509_1625 {Length: 2075} {TRANSSPLICED} {Type: 5UTR_CDS_3UTR} {Pfam: FKBP-type peptidyl-prolyl cis-trans isomerase [PF00254.23, score=124.2]} {Human: FKBP4, FK506 binding protein 4, 59kDa [Source:HGNC Symbol;Acc:3720], e=1e-90} {UniRef50_P30416, e=3e-92, Peptidyl-prolyl cis-trans isomerase FKBP4 n=261 Tax=Gnathostomata RepID=FKBP4_MOUSE [Invertebrates:Echinodermata]} {Drosophila: FKBP59, FK506…
Irradiation	Int S/G2/M		S/G2/M, no gonads	Neoblast	Neoblast, stringent	Cluster-7949.0	2.82009	3.37588	2.63819	4.03862	4.52469	4.21521	4.37818	3.78569	3.74725	3.65673	1.51216	0.000926864	-0.118767	1	-0.559121	0.378685	1.34007	0.0205754	2.39703	0.00375006	-0.490556	0.000157645	-0.530239	3.40038e-05	-0.645969	2.0481e-07	-0.0396847	0.937841	-0.115717	0.734827		NUP133	nucleoporin 133kDa	RNA1509_9832	RNA1509_9832 {Length: 4950} {Type: 5UTR_CDS_3UTR} {Pfam: Non-repetitive/WGA-negative nucleoporin C-terminal [PF03177.9, score=71.9]} {Human: NUP133, nucleoporin 133kDa [Source:HGNC Symbol;Acc:18016], e=4e-18} {UniRef50_UPI00035A21B7, e=4e-25, PREDICTED: nuclear pore complex protein Nup133-like n=1 Tax=Aplysia californica RepID=UPI00035A21B7 [Invertebrates:Mollusca]} {Drosophila: Nup133, Nucleopor…
Irradiation	Int S/G2/M		S/G2/M, no gonads	Neoblast	Neoblast, stringent	Cluster-2363.0	2.26156	2.83611	2.56234	4.0386	3.95924	3.64821	1.28784	0.141815	0.386944	0.179195	2.16675	2.84888e-07	0.437613	0.382363	0.0483658	0.947447	1.30517	0.00992985	1.99236	0.0103851	-1.10624	2.14167e-05	-0.840887	0.000864069	-1.08155	1.05693e-05	0.265193	0.728104	-0.240425	0.769737				RNA1509_42710	RNA1509_42710 {Length: 637} {Type: 5UTR_CDS_3UTR} {RNA815_47279} {RNA1310_80191}
Irradiation	Int S/G2/M		S/G2/M, no gonads	Neoblast	Neoblast, stringent	Cluster-7949.1	3.09784	3.34583	2.73669	4.00546	4.40514	4.14473	2.2647	1.45742	1.44538	1.15269	1.13648	0.00467529	-0.11926	0.944151	-0.458424	0.352014	1.20872	0.0172087	2.15971	0.00209874	-0.720552	0.000969	-0.727985	0.000608782	-1.04821	5.33065e-07	-0.0074541	1	-0.320109	0.522		NUP133	nucleoporin 133kDa	RNA1509_31103	RNA1509_31103 {Length: 2075} {Type: 5UTR_CDS_3UTR} {Pfam: Non-repetitive/WGA-negative nucleoporin C-terminal [PF03177.9, score=61.9]} {Human: NUP133, nucleoporin 133kDa [Source:HGNC Symbol;Acc:18016], e=2e-11} {UniRef50_V4AAF7, e=1e-12, Uncharacterized protein n=2 Tax=Mollusca RepID=V4AAF7_LOTGI [Invertebrates:]} {Drosophila: Nup133, Nucleoporin 133kD [Source:FlyBase gene name;Acc:FBgn0039004], e…
Irradiation	Int S/G2/M		S/G2/M, no gonads	Neoblast	Neoblast, stringent	Cluster-7993.5608	3.03001	3.01567	2.77366	3.99709	4.17487	3.83851	2.57861	1.52246	1.60378	1.40123	1.21504	0.00308642	0.199697	0.854904	-0.222306	0.49474	1.32894	0.00661722	1.79467	0.0189136	-0.979618	2.30626e-07	-0.898626	1.82229e-06	-1.13702	9.95449e-10	0.0809566	0.938038	-0.238294	0.663407				RNA1509_60017	RNA1509_60017 {Length: 1345} {TRANSSPLICED} {Type: 5UTR_CDS_3UTR} {RNA815_14776.1} {RNA1310_31646}
Irradiation	Int S/G2/M		S/G2/M, no gonads	Neoblast	Neoblast, stringent	Cluster-7689.0	2.58135	3.30103	2.46639	3.99241	4.37644	3.69498	2.12171	1.48622	1.41821	1.44099	1.69634	3.62538e-06	0.315834	0.406943	-0.441393	0.357225	1.19838	0.00689733	2.28058	0.00633736	-0.531393	0.00650492	-0.618576	0.00178561	-0.62399	0.00115755	-0.0871858	0.917246	-0.00535794	1		CRCP	CGRP receptor component	RNA1509_24920	RNA1509_24920 {Length: 718} {TRANSSPLICED} {Type: 5UTR_CDS_3UTR} {Pfam: RNA polymerase Rpb4 [PF03874.11, score=40.7]} {Human: CRCP, CGRP receptor component [Source:HGNC Symbol;Acc:17888], e=2e-09} {UniRef50_T1GGU0, e=8e-10, Uncharacterized protein n=1 Tax=Megaselia scalaris RepID=T1GGU0_MEGSC [Invertebrates:Arthropoda]} {RNA815_24495} {RNA1310_66593}
Irradiation	Int S/G2/M		S/G2/M, no gonads	Neoblast	Neoblast, stringent	Cluster-11816.2	2.40814	2.64601	2.11655	3.96858	3.86292	3.63404	3.54928	2.71558	2.88289	2.70799	1.90343	1.46844e-06	0.380457	0.392864	0.0905383	1	1.42966	0.00625717	2.97385	0.000285945	-0.726461	9.82729e-06	-0.561789	0.000583357	-0.770702	1.38725e-06	0.164655	0.675124	-0.208883	0.604264		CSE1L	CSE1 chromosome segregation 1-like (yeast)	RNA1509_27089	RNA1509_27089 {Length: 2507} {Type: 5UTR_CDS_3UTR} {Pfam: CAS/CSE protein, C-terminus [PF03378.10, score=323.5]} {Human: CSE1L, CSE1 chromosome segregation 1-like (yeast) [Source:HGNC Symbol;Acc:2431], e=6e-78} {UniRef50_A0A087USU8, e=1e-32, Exportin-2 (Fragment) n=2 Tax=Bilateria RepID=A0A087USU8_9ARAC [Invertebrates:]} {Drosophila: Cas, CAS/CSE1 segregation protein [Source:FlyBase gene name;Acc…
Irradiation	Int S/G2/M		S/G2/M, no gonads	Neoblast	Neoblast, stringent	Cluster-12456.5	2.75753	3.70161	3.71382	3.94979	5.40899	4.80357	2.32052	1.31469	1.38891	1.16211	1.48077	0.00141957	-0.866605	0.0492055	-1.55422	0.000416666	1.86532	0.000209006	1.44359	0.0196854	-0.900852	5.30215e-06	-0.84501	2.3616e-05	-1.10332	1.71226e-08	0.0558083	0.953218	-0.258188	0.63465				RNA1509_16091	RNA1509_16091 {Length: 762} {Type: CDS_3UTR} {RNA815_18079.1} {RNA1310_12184}
Irradiation	Int S/G2/M		S/G2/M, no gonads	Neoblast	Neoblast, stringent	Cluster-9688.1	2.36043	2.12166	2.39546	3.91535	3.56747	3.76348	3.52777	2.49094	2.05397	1.68475	1.82808	0.00473662	0.0742336	1	0.290533	0.788028	1.74683	0.0447823	2.45965	0.0204656	-0.930059	3.95117e-06	-1.39487	6.12705e-12	-1.78168	7.25416e-19	-0.464788	0.152701	-0.386697	0.353831				RNA1509_23241	RNA1509_23241 {Length: 1185} {Type: 5UTR_CDS_3UTR} {UniRef50_V8P623, e=2e-04, Uncharacterized protein (Fragment) n=1 Tax=Ophiophagus hannah RepID=V8P623_OPHHA [Vertebrates:Chordata]} {RNA815_28808} {RNA1310_16622}
Irradiation	Int S/G2/M		S/G2/M, no gonads	Neoblast	Neoblast, stringent	Cluster-7993.5013	2.66579	2.32152	2.53141	3.86963	3.93513	3.64773	1.66056	0.957748	0.982119	0.674211	1.50495	0.000713151	0.26829	0.667457	-0.112601	0.928073	1.9069	0.00354348	2.02522	0.0166604	-0.611728	0.00704415	-0.593383	0.00776636	-0.945863	2.15246e-05	0.0183158	1	-0.352316	0.522				RNA1509_15429	RNA1509_15429 {Length: 435} {Type: 5UTR_CDS_3UTR} {RNA815_14564.1} {RNA1310_36174}
Irradiation	Int S/G2/M		S/G2/M, no gonads	Neoblast	Neoblast, stringent	Cluster-2542.1	1.40059	1.5732	1.97675	3.82629	3.32103	3.56032	2.39529	1.52251	1.22156	0.846056	3.15165	2.32766e-08	0.331567	0.569534	0.428248	0.715449	2.2903	0.00330981	3.37538	0.00245517	-0.789675	6.74273e-05	-1.09458	2.59642e-08	-1.4917	1.76008e-14	-0.304879	0.421113	-0.396949	0.355969		RAD50	RAD50 homolog (S. cerevisiae)	RNA1509_46929	RNA1509_46929 {Length: 3527} {Type: 5UTR_CDS_3UTR} {Pfam: Putative exonuclease SbcCD, C subunit [PF13558.1, score=45.6]} {Human: RAD50, RAD50 homolog (S. cerevisiae) [Source:HGNC Symbol;Acc:9816], e=3e-70} {UniRef50_V4AWD7, e=4e-85, Uncharacterized protein (Fragment) n=3 Tax=Eukaryota RepID=V4AWD7_LOTGI [Invertebrates:]} {Drosophila: rad50, rad50 [Source:FlyBase gene name;Acc:FBgn0034728], e=2e-5…
Irradiation	Int S/G2/M		S/G2/M, no gonads	Neoblast	Neoblast, stringent	Cluster-7993.4555	2.75285	2.48922	2.54309	3.78847	3.64802	3.85976	4.03645	3.36423	3.2425	3.0459	1.29021	0.0125673	-0.0443801	1	0.0654324	1	1.43592	0.0405631	2.22531	0.00920843	-0.567876	0.000101993	-0.692191	1.31189e-06	-0.917349	7.09791e-11	-0.124315	0.721978	-0.22513	0.48772	X1	TRMT112	tRNA methyltransferase 11-2 homolog (S. cerevisiae)	RNA1509_15929|RNA1509_40149	RNA1509_15929 {Length: 1133} {Type: 5UTR_CDS_3UTR} {Pfam: Trm112p-like protein [PF03966.11, score=49.1]} {Human: TRMT112, tRNA methyltransferase 11-2 homolog (S. cerevisiae) [Source:HGNC Symbol;Acc:26940], e=2e-27} {UniRef50_A0A068XNU2, e=1e-37, TRM112 protein n=3 Tax=Cyclophyllidea RepID=A0A068XNU2_HYMMI [Invertebrates:Platyhelminthes]} {Drosophila: CG12975, , e=5e-29} {RNA815_14564.1} {RNA1310_…
Irradiation	Int S/G2/M		S/G2/M, no gonads	Neoblast	Neoblast, stringent	Cluster-12808.1	2.99683	2.7	2.92052	3.7753	4.11096	3.80787	4.00482	3.55531	3.34278	3.40242	1.02353	0.0136501	0.00189705	1	-0.397125	0.498403	1.64169	0.00116203	1.50261	0.0329336	-0.344991	0.0141369	-0.552975	3.80202e-05	-0.527942	6.79364e-05	-0.20798	0.371838	0.0250449	0.977952	X1	HNRNPM	heterogeneous nuclear ribonucleoprotein M	RNA1509_26000	RNA1509_26000 {Length: 2849} {TRANSSPLICED} {Type: 5UTR_CDS_3UTR} {Pfam: RNA recognition motif. (a.k.a. RRM, RBD, or RNP domain) [PF00076.17, score=131.5]} {Human: HNRNPM, heterogeneous nuclear ribonucleoprotein M [Source:HGNC Symbol;Acc:5046], e=1e-23} {UniRef50_Q5DC86, e=4e-45, SJCHGC01283 protein n=2 Tax=Schistosoma japonicum RepID=Q5DC86_SCHJA [Invertebrates:Platyhelminthes]} {Drosophila: rum…
Irradiation	Int S/G2/M		S/G2/M, no gonads	Neoblast	Neoblast, stringent	Cluster-2848.0	2.38892	4.00726	3.31121	3.76293	5.21584	5.17418	1.40974	-0.364496	-0.491295	-0.409025	1.73494	4.24036e-06	-1.44422	7.59889e-08	-1.5471	1.58164e-07	1.34563	0.000215849	2.33354	4.05754e-08	-1.79431	1.06773e-10	-1.94653	3.5228e-12	-1.8523	4.07977e-12	-0.152282	0.943492	0.094661	0.995672	Parapharyngeal; Xins; Pluripotency repressor	RREB1	ras responsive element binding protein 1	RNA1509_41001	RNA1509_41001 {Length: 2118} {Type: 5UTR_CDS_3UTR} {Pfam: C2H2-type zinc finger [PF13894.1, score=50.1]} {Human: RREB1, ras responsive element binding protein 1 [Source:HGNC Symbol;Acc:10449], e=9e-26} {UniRef50_A0A068Y1K9, e=6e-29, Ras responsive element binding protein 1 n=3 Tax=Cyclophyllidea RepID=A0A068Y1K9_ECHMU [Invertebrates:Platyhelminthes]} {Drosophila: peb, pebbled [Source:FlyBase gene…
Irradiation	Int S/G2/M		S/G2/M, no gonads	Neoblast	Neoblast, stringent	Cluster-12737.1	2.41061	1.83411	2.67591	3.73631	3.70517	3.68121	3.45396	2.47052	2.50331	2.51276	1.66565	6.50107e-06	0.0644838	0.812093	-0.0551898	1	2.32057	1.53651e-05	1.85092	0.0301352	-0.895159	6.48439e-08	-0.849613	1.91339e-07	-0.876785	5.04464e-08	0.0455305	0.978665	-0.0271372	0.992529	Sexual_biased	XPC	xeroderma pigmentosum, complementation group C	RNA1509_38140	RNA1509_38140 {Length: 3840} {Type: 5UTR_CDS_3UTR} {Pfam: Rad4 beta-hairpin domain 3 [PF10405.4, score=87.6]} {Human: XPC, xeroderma pigmentosum, complementation group C [Source:HGNC Symbol;Acc:12816], e=2e-76} {UniRef50_T1JE06, e=3e-89, Uncharacterized protein n=1 Tax=Strigamia maritima RepID=T1JE06_STRMM [Invertebrates:Arthropoda]} {Drosophila: mus210, mutagen-sensitive 210 [Source:FlyBase gene…
Irradiation	Int S/G2/M		S/G2/M, no gonads	Neoblast	Neoblast, stringent	Cluster-7993.9709	2.71857	3.8371	2.99554	3.72809	4.81942	3.93078	4.11897	3.67639	3.65172	3.6852	1.29899	0.00221218	-0.180316	0.755975	-1.14435	0.00133173	1.08322	0.0128694	1.55492	0.0296414	-0.331358	0.013866	-0.365088	0.00605004	-0.365517	0.00544136	-0.0337316	0.955234	-0.000420714	1	X1	TSR1	TSR1, 20S rRNA accumulation, homolog (S. cerevisiae)	RNA1509_6565	RNA1509_6565 {Length: 2644} {TRANSSPLICED} {Type: 5UTR_CDS_3UTR} {Pfam: Protein of unknown function (DUF663) [PF04950.7, score=224.5]} {Human: TSR1, TSR1, 20S rRNA accumulation, homolog (S. cerevisiae) [Source:HGNC Symbol;Acc:25542], e=8e-59} {UniRef50_B7Q452, e=1e-66, Ribosome biogenesis protein tsr1, putative n=1 Tax=Ixodes scapularis RepID=B7Q452_IXOSC [Invertebrates:Arthropoda]} {Drosophila: …
Irradiation	Int S/G2/M		S/G2/M, no gonads	Neoblast	Neoblast, stringent	Cluster-3533.0	2.68634	3.12608	2.63083	3.72407	4.21945	3.54283	2.79748	2.18647	2.17067	2.00426	1.33662	0.00100654	0.248785	0.809699	-0.520141	0.191132	1.2367	0.0116586	1.70188	0.0166496	-0.515877	0.00435253	-0.532704	0.00237086	-0.724466	2.05419e-05	-0.0168356	0.991934	-0.191714	0.680949	X1	THUMPD1	THUMP domain containing 1	RNA1509_19237	RNA1509_19237 {Length: 1172} {TRANSSPLICED} {Type: 5UTR_CDS_3UTR} {Pfam: THUMP domain [PF02926.12, score=30.0]} {Human: THUMPD1, THUMP domain containing 1 [Source:HGNC Symbol;Acc:23807], e=1e-11} {UniRef50_A0A074ZXC6, e=2e-17, Uncharacterized protein n=1 Tax=Opisthorchis viverrini RepID=A0A074ZXC6_9TREM [Invertebrates:Platyhelminthes]} {Drosophila: CG15014, , e=1e-05} {Celegans: W02G9.3, Caenorha…
Irradiation	Int S/G2/M		S/G2/M, no gonads	Neoblast	Neoblast, stringent	Cluster-2332.2	1.53337	1.20336	1.99205	3.69985	2.95677	3.36639	2.78995	2.18778	2.16992	2.24234	2.80107	1.29608e-05	0.448279	0.393823	0.754552	0.126641	2.42703	0.0117123	3.10024	0.0480234	-0.500755	0.00469568	-0.533522	0.00301202	-0.48132	0.00484853	-0.0327729	0.984746	0.0522262	0.963487				RNA1509_53666	RNA1509_53666 {Length: 882} {Type: 5UTR_CDS_3UTR} {RNA815_40055} {RNA1310_56137}
Irradiation	Int S/G2/M		S/G2/M, no gonads	Neoblast	Neoblast, stringent	Cluster-3055.0	2.99765	3.00629	2.71115	3.689	4.23897	4.19831	2.72575	1.83795	1.80228	1.70455	0.881178	0.00555138	-0.549874	0.154191	-0.640848	0.106201	1.40966	0.000562254	2.21876	2.83143e-05	-0.789476	3.67341e-06	-0.828139	1.02245e-06	-0.965134	8.07138e-09	-0.0386753	0.975932	-0.136925	0.824242	X1	GINS1	GINS complex subunit 1 (Psf1 homolog)	RNA1509_25601	RNA1509_25601 {Length: 1006} {TRANSSPLICED} {Type: 5UTR_CDS_3UTR} {Human: GINS1, GINS complex subunit 1 (Psf1 homolog) [Source:HGNC Symbol;Acc:28980], e=7e-49} {UniRef50_T1G733, e=2e-56, Uncharacterized protein n=4 Tax=Protostomia RepID=T1G733_HELRO [Invertebrates:]} {Drosophila: Psf1, Psf1 [Source:FlyBase gene name;Acc:FBgn0035194], e=1e-48} {RNA815_18084} {RNA1310_37344} {Smed: dd_Smed_v6_4317_…
Irradiation	Int S/G2/M		S/G2/M, no gonads	Neoblast	Neoblast, stringent	Cluster-11732.3	2.60304	2.39803	2.524	3.6738	4.11296	3.82673	3.7148	2.8431	2.93737	2.7125	1.38594	0.000915499	-0.0892904	0.716061	-0.502688	0.362467	2.00257	0.000127175	2.19018	0.000609388	-0.778289	1.23141e-07	-0.682683	2.65701e-06	-0.935414	5.43117e-11	0.0955932	0.848992	-0.252695	0.420106		RPA1	replication protein A1, 70kDa	RNA1509_51558	RNA1509_51558 {Length: 2104} {Type: 5UTR_CDS_3UTR} {Pfam: Replication factor-A C terminal domain [PF08646.5, score=151.2]} {Human: RPA1, replication protein A1, 70kDa [Source:HGNC Symbol;Acc:10289], e=1e-130} {UniRef50_R7V2A0, e=1e-142, Uncharacterized protein n=2 Tax=Lophotrochozoa RepID=R7V2A0_CAPTE [Invertebrates:]} {Drosophila: RpA-70, Replication Protein A 70 [Source:FlyBase gene name;Acc:FB…
Irradiation	Int S/G2/M		S/G2/M, no gonads	Neoblast	Neoblast, stringent	Cluster-7993.1500	2.83432	2.8433	2.12404	3.65316	3.91943	3.17664	4.1367	3.03374	3.16108	3.14324	1.08118	0.0192478	0.546731	0.253412	-0.323858	0.521585	1.27778	0.0441457	2.47988	0.0282461	-1.00691	2.01393e-12	-0.87589	6.80977e-10	-0.924544	3.75073e-11	0.131008	0.737694	-0.0486305	0.941061		NAF1	nuclear assembly factor 1 homolog (S. cerevisiae)	RNA1509_15924	RNA1509_15924 {Length: 1921} {TRANSSPLICED} {Type: 5UTR_CDS_3UTR} {Pfam: Gar1/Naf1 RNA binding region [PF04410.9, score=90.1]} {Human: NAF1, nuclear assembly factor 1 homolog (S. cerevisiae) [Source:HGNC Symbol;Acc:25126], e=5e-25} {Drosophila: CG10341, , e=6e-19} {RNA815_30133} {RNA1310_15351}
Irradiation	Int S/G2/M		S/G2/M, no gonads	Neoblast	Neoblast, stringent	Cluster-15158.0	1.74468	1.65966	2.524	3.63928	3.39644	3.807	0.940566	-0.446047	-0.977132	-0.179841	2.43486	1.17706e-08	-0.140264	0.794177	0.271258	0.925443	2.14793	0.000109325	2.18846	0.000958941	-1.37579	5.22195e-06	-2.03165	9.89123e-10	-1.10848	9.70671e-05	-0.655522	0.409934	0.923206	0.180367				RNA1509_49982	RNA1509_49982 {Length: 554} {Type: 5UTR_CDS_3UTR} {RNA815_1412} {RNA1310_5126}
Irradiation	Int S/G2/M		S/G2/M, no gonads	Neoblast	Neoblast, stringent	Cluster-7993.6372	2.6868	2.46037	1.7733	3.58255	3.70294	3.45087	3.60609	2.80225	2.81607	2.77833	1.17442	0.0223738	0.128987	1	-0.256522	0.629742	1.57871	0.0184188	4.23925	0.000693618	-0.708912	5.25435e-06	-0.700819	6.21751e-06	-0.761757	4.65506e-07	0.00808487	1	-0.0609117	0.921342		NOTCH4; NFKB2	notch 4; nuclear factor of kappa light polypeptide gene enhancer in B-cells 2 (p49/p100)	RNA1509_43422|RNA1509_43458	RNA1509_43422 {Length: 2896} {Type: 5UTR_CDS_3UTR} {Pfam: Ankyrin repeats (3 copies) [PF12796.2, score=53.3]} {Human: NOTCH4, notch 4 [Source:HGNC Symbol;Acc:7884], e=6e-06} {UniRef50_D7BJH2, e=1e-07, Ankyrin n=1 Tax=Meiothermus silvanus (strain ATCC 700542 / DSM 9946 / VI-R2) RepID=D7BJH2_MEISD [Bacteria:Deinococcus-Thermus]} {Drosophila: CG4393, , e=2e-04} {Celegans: mel-11, Caenorhabditis eleg…
Irradiation	Int S/G2/M		S/G2/M, no gonads	Neoblast	Neoblast, stringent	Cluster-12426.3	1.66529	1.56516	2.15711	3.53451	3.27178	2.91829	4.14967	2.61241	2.6682	2.56336	2.44811	3.32735e-07	0.711886	0.139043	0.217571	0.645606	2.22209	0.000958273	2.16769	0.0489289	-1.44477	5.87859e-25	-1.38666	2.11316e-23	-1.52236	3.26826e-28	0.0580897	0.933518	-0.135645	0.759044		MCMBP	minichromosome maintenance complex binding protein	RNA1509_12390|RNA1509_57235	RNA1509_12390 {Length: 3024} {Type: 5UTR_CDS_3UTR} {Pfam: Putative alanine racemase [PF13615.1, score=81.6]} {Human: MCMBP, minichromosome maintenance complex binding protein [Source:HGNC Symbol;Acc:25782], e=3e-34} {UniRef50_V4AT78, e=2e-44, Uncharacterized protein n=2 Tax=Mollusca RepID=V4AT78_LOTGI [Invertebrates:]} {Drosophila: CG3430, , e=4e-31} {RNA815_3040} {RNA1310_5415} ### RNA1509_57235…
Irradiation	Int S/G2/M		S/G2/M, no gonads	Neoblast	Neoblast, stringent	Cluster-14107.0	1.34009	2.00557	1.53972	3.51545	3.33061	3.46658	0.656092	-0.344815	-0.362631	-0.638755	2.92389	1.4024e-08	0.0866784	0.847322	0.121867	0.618464	1.69065	0.0115727	7.15591	3.34414e-05	-0.96636	0.00201048	-0.984658	0.00119129	-1.33746	2.35499e-05	-0.0183871	0.997002	-0.352269	0.789704				RNA1509_41878	RNA1509_41878 {Length: 630} {Type: CDS_3UTR} {RNA815_15976} {RNA1310_41853}
Irradiation	Int S/G2/M		S/G2/M, no gonads	Neoblast	Neoblast, stringent	Cluster-3008.2	3.01132	2.73284	2.61225	3.51214	3.75449	3.6812	3.26209	2.61017	2.48717	2.33827	0.723697	0.0381898	-0.143983	0.82224	-0.349638	0.674458	1.28361	0.0174607	1.85005	0.0033541	-0.546356	0.000284874	-0.673444	5.69796e-06	-0.855129	5.00374e-09	-0.127086	0.736596	-0.181643	0.657174				RNA1509_24444	RNA1509_24444 {Length: 1510} {Type: 5UTR_CDS_3UTR} {Pfam: RNA recognition motif. (a.k.a. RRM, RBD, or RNP domain) [PF00076.17, score=34.9]} {UniRef50_G4LWR1, e=3e-09, Putative uncharacterized protein n=1 Tax=Schistosoma mansoni RepID=G4LWR1_SCHMA [Invertebrates:Platyhelminthes]} {RNA815_9215} {RNA1310_17368.2}
Irradiation	Int S/G2/M		S/G2/M, no gonads	Neoblast	Neoblast, stringent	Cluster-16203.3	1.73832	1.00152	2.25941	3.43932	3.12449	3.0747	4.37175	3.54541	3.44648	3.27558	2.24935	4.36879e-06	0.444764	0.477956	0.295535	0.704013	2.92925	1.40795e-05	1.98996	0.0232458	-0.723925	7.89906e-08	-0.820856	6.58333e-10	-1.02268	7.52479e-15	-0.0969327	0.794301	-0.201798	0.513		SGTB	small glutamine-rich tetratricopeptide repeat (TPR)-containing, beta	RNA1509_52557	RNA1509_52557 {Length: 3751} {TRANSSPLICED} {Type: 5UTR_CDS_3UTR} {Pfam: Sel1 repeat [PF08238.7, score=114.8]} {Human: SGTB, small glutamine-rich tetratricopeptide repeat (TPR)-containing, beta [Source:HGNC Symbol;Acc:23567], e=1e-14} {UniRef50_E9HPY7, e=2e-44, Putative uncharacterized protein n=1 Tax=Daphnia pulex RepID=E9HPY7_DAPPU [Invertebrates:Arthropoda]} {Drosophila: Hrd3, , e=1e-12} {RNA8…
Irradiation	Int S/G2/M		S/G2/M, no gonads	Neoblast	Neoblast, stringent	Cluster-7500.0	2.35072	1.19468	2.40741	3.38932	3.85267	3.4743	2.89639	2.29	2.44546	2.28342	1.38594	0.00244778	-0.0430716	1	-0.521424	0.194576	3.35709	9.90338e-09	2.09903	0.0226957	-0.516236	0.0030564	-0.356046	0.0417873	-0.543327	0.000937677	0.160168	0.70765	-0.187248	0.645075		UHRF1	ubiquitin-like with PHD and ring finger domains 1	RNA1509_25446	RNA1509_25446 {Length: 2582} {Type: 5UTR_CDS_3UTR} {Pfam: SAD/SRA domain [PF02182.12, score=158.8]} {Human: UHRF1, ubiquitin-like with PHD and ring finger domains 1 [Source:HGNC Symbol;Acc:12556], e=8e-36} {UniRef50_UPI0005C35F5D, e=1e-73, PREDICTED: E3 ubiquitin-protein ligase UHRF1-like isoform X2 n=3 Tax=Mollusca RepID=UPI0005C35F5D [Invertebrates:]} {RNA815_6882} {RNA1310_8743}
Irradiation	Int S/G2/M		S/G2/M, no gonads	Neoblast	Neoblast, stringent	Cluster-10952.0	2.13658	2.42808	2.25941	3.36645	5.54044	3.64096	2.87203	-0.683911	-1.03478	-0.41977	1.66901	0.000660573	-0.19889	0.942513	-2.24098	1.2331e-06	3.41331	8.4445e-11	2.58693	0.0055971	-3.65293	7.48711e-51	-4.07993	3.33675e-56	-3.37337	7.76321e-49	-0.426895	0.687943	0.706926	0.440433		ARHGAP19	Rho GTPase activating protein 19	RNA1509_58422	RNA1509_58422 {Length: 2518} {Type: 5UTR_CDS_3UTR} {Pfam: RhoGAP domain [PF00620.22, score=82.3]} {Human: ARHGAP19, Rho GTPase activating protein 19 [Source:HGNC Symbol;Acc:23724], e=5e-14} {UniRef50_A0A074ZIF9, e=2e-18, Uncharacterized protein n=2 Tax=Opisthorchiidae RepID=A0A074ZIF9_9TREM [Invertebrates:Platyhelminthes]} {Drosophila: RhoGAP54D, Rho GTPase activating protein at 54D [Source:FlyBa…
Irradiation	Int S/G2/M		S/G2/M, no gonads	Neoblast	Neoblast, stringent	Cluster-4735.1	2.0815	2.68572	1.7733	3.26664	4.19114	3.46063	2.91182	2.3097	2.22195	2.20706	1.61051	0.00109112	-0.158634	0.988585	-0.988417	0.0167736	1.73195	0.00057412	4.22997	0.000745691	-0.500654	0.00284475	-0.596114	0.000332714	-0.638376	7.50683e-05	-0.0954607	0.86087	-0.0422279	0.968309		NEK2	NIMA (never in mitosis gene a)-related kinase 2	RNA1509_57837	RNA1509_57837 {Length: 2693} {Type: 5UTR_CDS_3UTR} {Pfam: Protein kinase domain [PF00069.20, score=214.9]} {Human: NEK2, NIMA (never in mitosis gene a)-related kinase 2 [Source:HGNC Symbol;Acc:7745], e=3e-97} {UniRef50_P51955-3, e=1e-105, Isoform 3 of Serine/threonine-protein kinase Nek2 n=23 Tax=Euteleostomi RepID=P51955-3 [Vertebrates:Chordata]} {Drosophila: Nek2, Nek2 [Source:FlyBase gene name…
Irradiation	Int S/G2/M		S/G2/M, no gonads	Neoblast	Neoblast, stringent	Cluster-5961.1	1.92927	2.55048	2.40741	3.25627	3.88091	3.44787	2.67637	1.61935	1.66767	1.28448	1.78238	5.91877e-05	-0.175529	0.985121	-0.677791	0.112149	1.55086	0.00135878	2.08136	0.0164266	-0.965629	3.10359e-07	-0.913147	8.54571e-07	-1.34828	1.02147e-12	0.0524528	0.974877	-0.435006	0.285906	Sexual_biased; X1	RFC4	replication factor C (activator 1) 4, 37kDa	RNA1509_45938	RNA1509_45938 {Length: 1054} {Type: 5UTR_CDS_3UTR} {Pfam: Replication factor C C-terminal domain [PF08542.6, score=37.9]} {Human: RFC4, replication factor C (activator 1) 4, 37kDa [Source:HGNC Symbol;Acc:9972], e=1e-59} {UniRef50_B5X7D2, e=1e-53, Replication factor C subunit 4 n=31 Tax=Bilateria RepID=B5X7D2_SALSA [Invertebrates:]} {Drosophila: CG8142, , e=1e-48} {RNA815_12858} {RNA1310_27301} {S…
Irradiation	Int S/G2/M		S/G2/M, no gonads	Neoblast	Neoblast, stringent	Cluster-10799.0	1.99483	2.53857	2.524	3.24311	4.07828	3.62352	3.72653	2.48318	2.58034	2.24804	1.68615	0.0015642	-0.355415	0.469778	-0.910285	0.0423516	1.78912	0.00251129	2.00811	0.0151159	-1.14592	1.99164e-14	-1.06229	1.59206e-12	-1.42124	1.832e-21	0.0836086	0.871904	-0.358877	0.210112	X1	ANKRA2	ankyrin repeat, family A (RFXANK-like), 2	RNA1509_16976	RNA1509_16976 {Length: 1502} {Type: 5UTR_CDS_3UTR} {Pfam: Ankyrin repeat [PF00023.25, score=80.9]} {Human: ANKRA2, ankyrin repeat, family A (RFXANK-like), 2 [Source:HGNC Symbol;Acc:13208], e=2e-35} {UniRef50_G7YPU8, e=1e-70, Ankyrin repeat family A protein 2 n=2 Tax=Opisthorchiidae RepID=G7YPU8_CLOSI [Invertebrates:Platyhelminthes]} {Drosophila: CG5846, , e=3e-30} {RNA815_7800} {RNA1310_4131.2} {…
Irradiation	Int S/G2/M		S/G2/M, no gonads	Neoblast	Neoblast, stringent	Cluster-6636.1	2.54344	2.55677	2.3689	3.15322	3.65107	3.42835	3.65202	3.15061	3.09156	3.13639	0.916661	0.03954	-0.229904	0.680929	-0.534748	0.232765	1.32061	0.0226921	2.08283	0.00226887	-0.404409	0.00706001	-0.461467	0.00151521	-0.441268	0.00179144	-0.0570594	0.903221	0.0202112	0.993934		TPRXL	tetra-peptide repeat homeobox-like	RNA1509_58973	RNA1509_58973 {Length: 1702} {Type: 5UTR_CDS_3UTR} {Human: TPRXL, tetra-peptide repeat homeobox-like [Source:HGNC Symbol;Acc:32178], e=2e-04} {Drosophila: CG11835, , e=3e-04} {RNA815_14753.1} {RNA1310_6922}
Irradiation	Int S/G2/M		S/G2/M, no gonads	Neoblast	Neoblast, stringent	Cluster-15332.3	1.43326	1.63276	1.7733	2.93866	3.29015	3.06644	3.06878	1.59366	1.26495	1.25513	2.17847	3.57862e-05	-0.0731657	1	-0.429692	1	2.13748	0.00256692	3.79414	0.00205059	-1.39195	6.55717e-17	-1.7319	4.57251e-24	-1.7624	4.74179e-26	-0.33993	0.329125	-0.0303744	0.987895		MCM7	minichromosome maintenance complex component 7	RNA1509_35542|RNA1509_38132	RNA1509_35542 {Length: 1173} {Type: CDS_3UTR} {Pfam: MCM2/3/5 family [PF00493.18, score=38.2]} {Human: MCM7, minichromosome maintenance complex component 7 [Source:HGNC Symbol;Acc:6950], e=1e-11} {UniRef50_G4VSF5, e=6e-22, DNA helicase n=8 Tax=Bilateria RepID=G4VSF5_SCHMA [Invertebrates:]} {Drosophila: Mcm7, Minichromosome maintenance 7 [Source:FlyBase gene name;Acc:FBgn0020633], e=3e-14} {RNA815…
Irradiation	Int S/G2/M		S/G2/M, no gonads	Neoblast	Neoblast, stringent	Cluster-7993.1277	1.75458	1.85258	2.28667	2.91382	3.14867	3.36276	3.06358	2.34429	2.33226	2.35637	1.57744	0.0449181	-0.661423	0.218081	-0.495086	0.382795	1.79476	0.0447823	2.41212	0.0440103	-0.617994	0.000216579	-0.64148	0.000117637	-0.633183	7.62448e-05	-0.0234932	0.99392	0.00832501	1		AC084033.1	mitochondrial inner membrane protease ATP23 homolog	RNA1509_21130	RNA1509_21130 {Length: 1582} {TRANSSPLICED} {Type: 5UTR_CDS_3UTR} {Pfam: Peptidase M76 family [PF09768.4, score=111.7]} {Human: AC084033.1, mitochondrial inner membrane protease ATP23 homolog [Source:RefSeq peptide;Acc:NP_150592], e=3e-28} {UniRef50_R7TP45, e=1e-39, Uncharacterized protein n=1 Tax=Capitella teleta RepID=R7TP45_CAPTE [Invertebrates:Annelida]} {Drosophila: CG5131, , e=2e-35} {RNA81…
Irradiation	Int S/G2/M		S/G2/M, no gonads	Neoblast	Neoblast, stringent	Cluster-13351.0	1.23497	0.123373	1.53972	2.70373	2.13757	2.08693	3.90553	3.25964	2.86555	2.37286	2.27129	9.39409e-05	0.833748	0.21956	0.622393	0.469856	4.31015	0.000445259	5.59568	0.0131558	-0.540393	0.00191476	-0.94724	2.1953e-08	-1.45387	2.60814e-18	-0.406834	0.0966934	-0.506567	0.0482699	Neoblast; Sexual_biased	ERCC6L	excision repair cross-complementing rodent repair deficiency, complementation group 6-like	RNA1509_15313	RNA1509_15313 {Length: 4359} {Type: 5UTR_CDS_3UTR} {Pfam: SNF2 family N-terminal domain [PF00176.18, score=202.8]} {Human: ERCC6L, excision repair cross-complementing rodent repair deficiency, complementation group 6-like [Source:HGNC Symbol;Acc:20794], e=0.0} {UniRef50_H2MWP1, e=0.0, Uncharacterized protein n=17 Tax=Neopterygii RepID=H2MWP1_ORYLA [Vertebrates:Chordata]} {Drosophila: okr, okra [S…
Irradiation	Int S/G2/M		S/G2/M, no gonads	Neoblast	Neoblast, stringent	Cluster-7993.9678	0.8676	1.82415	2.14431	2.69108	3.49269	3.43018	5.49816	4.30201	4.26048	3.75203	2.94178	2.25351e-06	-0.711921	0.299208	-0.860291	0.143106	2.08623	0.00243995	2.73031	0.0348048	-1.09374	9.40606e-24	-1.13547	8.76179e-26	-1.67123	2.70449e-53	-0.0417308	0.914056	-0.535737	0.000145461	Neoblast; X1	RRM2	ribonucleotide reductase M2	RNA1509_8818	RNA1509_8818 {Length: 2040} {TRANSSPLICED} {Type: 5UTR_CDS_3UTR} {Pfam: Ribonucleotide reductase, small chain [PF00268.16, score=387.6]} {Human: RRM2, ribonucleotide reductase M2 [Source:HGNC Symbol;Acc:10452], e=1e-176} {UniRef50_P48592, e=0.0, Ribonucleoside-diphosphate reductase subunit M2 n=147 Tax=Eukaryota RepID=RIR2_DROME [Invertebrates:]} {Drosophila: RnrS, Ribonucleoside diphosphate redu…
Irradiation	Int S/G2/M		S/G2/M, no gonads	Neoblast	Neoblast, stringent	Cluster-7993.9687	1.72964	1.75569	2.28667	2.66134	3.3161	3.80507	2.83928	1.42513	1.33176	0.586791	1.45563	0.00375441	-1.13988	0.00202756	-0.70581	0.403316	2.0124	0.0117171	2.74603	0.00194344	-1.33162	2.26169e-13	-1.42325	3.04548e-15	-2.22119	3.75398e-31	-0.0916511	0.885765	-0.797648	0.00853531				RNA1509_55631	RNA1509_55631 {Length: 660} {Type: 5UTR_CDS_3UTR} {RNA815_4852.1} {RNA1310_71270}
Irradiation	Int S/G2/M		S/G2/M, no gonads	Neoblast	Neoblast, stringent	Cluster-7993.9686	1.73948	1.00754	2.50505	2.55103	3.51723	3.67615	1.87405	0.100947	0.123511	-0.145732	1.35099	0.0231336	-1.10424	0.00105759	-0.994419	0.00636829	3.31298	4.5708e-08	2.0836	0.00276178	-1.7493	7.59702e-14	-1.70957	5.11371e-14	-2.03089	1.58489e-18	0.0396129	1	-0.32089	0.721079				RNA1509_16023	RNA1509_16023 {Length: 512} {Type: 5UTR_CDS_3UTR} {RNA815_4852.1} {RNA1310_71270}
	Int S/G2/M		S/G2/M, no gonads	Neoblast		Cluster-7993.1255	7.31713	7.69242	7.23926	9.87881	9.29294	9.46677	2.95272	2.76544	2.72588	1.8048	2.63083	3.88916e-41	0.390766	0.0684274	0.497238	0.0159982	1.66284	1.78402e-15	2.27915	1.31199e-25	-0.0811836	0.760823	-0.115006	0.596267	-1.08449	1.40451e-07	-0.0338231	0.962369	-0.969392	9.5924e-05				RNA1509_2476	RNA1509_2476 {Length: 627} {Type: 5UTR_CDS_3UTR} {Pfam: Zinc knuckle [PF00098.18, score=30.3]} {RNA815_34403} {RNA1310_32324.1}
	Int S/G2/M		S/G2/M, no gonads	Neoblast		Cluster-7993.2489	9.14364	9.58838	9.46405	9.85671	9.93668	10.1162	7.043	6.96313	6.87742	6.81111	0.784035	6.25831e-09	-0.282578	0.0572908	-0.160007	0.407983	0.405059	0.0252292	0.671386	1.68417e-05	0.0307815	0.812151	-0.0628779	0.586135	-0.158601	0.122373	-0.0936591	0.665052	-0.0957222	0.700254	X1	RPL13	ribosomal protein L13	RNA1509_261|RNA1509_825	RNA1509_261 {Length: 851} {TRANSSPLICED} {Type: 5UTR_CDS_3UTR} {Pfam: Ribosomal protein L13e [PF01294.13, score=254.5]} {Human: RPL13, ribosomal protein L13 [Source:HGNC Symbol;Acc:10303], e=5e-66} {UniRef50_Q90Z10, e=2e-69, 60S ribosomal protein L13 n=97 Tax=Eukaryota RepID=RL13_DANRE [Invertebrates:]} {Drosophila: RpL13, Ribosomal protein L13 [Source:FlyBase gene name;Acc:FBgn0011272], e=4e-61}…
	Int S/G2/M		S/G2/M, no gonads	Neoblast		Cluster-7993.8100	8.99433	9.39487	9.38755	9.76238	10.0737	9.97376	7.349	7.28383	7.1677	7.0416	0.835123	3.97903e-09	-0.233006	0.150824	-0.377719	0.0180173	0.719816	1.13563e-05	0.61365	0.000339337	0.0455773	0.693822	-0.0783315	0.461962	-0.233174	0.0132345	-0.123908	0.469573	-0.154842	0.391627	X1	RPL26L1	ribosomal protein L26-like 1	RNA1509_160|RNA1509_10850	RNA1509_160 {Length: 676} {Type: 5UTR_CDS_3UTR} {Pfam: KOW motif [PF00467.24, score=29.3]} {Human: RPL26L1, ribosomal protein L26-like 1 [Source:HGNC Symbol;Acc:17050], e=6e-56} {UniRef50_Q4GXD8, e=2e-56, Ribosomal protein L26e n=4 Tax=Eukaryota RepID=Q4GXD8_9CUCU [Invertebrates:]} {Drosophila: RpL26, Ribosomal protein L26 [Source:FlyBase gene name;Acc:FBgn0036825], e=9e-51} {RNA815_25698} {RNA13…
	Int S/G2/M		S/G2/M, no gonads	Neoblast		Cluster-7993.2373	8.56189	9.09715	9.03348	9.48885	9.54704	9.58346	5.5277	5.54047	5.49462	5.19638	0.99564	8.40343e-08	-0.112711	0.664437	-0.127885	0.665936	0.492231	0.0464017	0.565857	0.0165053	0.125317	0.34348	0.0717581	0.611366	-0.256399	0.0300607	-0.0535582	0.880312	-0.328154	0.0465763	X1	RPL34	ribosomal protein L34	RNA1509_418	RNA1509_418 {Length: 555} {TRANSSPLICED} {Type: 5UTR_CDS_3UTR} {Pfam: Ribosomal protein L34e [PF01199.13, score=123.2]} {Human: RPL34, ribosomal protein L34 [Source:HGNC Symbol;Acc:10340], e=4e-39} {UniRef50_A0A087ZS49, e=2e-45, Uncharacterized protein n=15 Tax=Endopterygota RepID=A0A087ZS49_APIME [Invertebrates:Arthropoda]} {Drosophila: RpL34a, Ribosomal protein L34a [Source:FlyBase gene name;Ac…
	Int S/G2/M		S/G2/M, no gonads	Neoblast		Cluster-7993.1207	8.62398	8.87041	8.79238	9.32669	9.43813	9.39262	7.37204	7.31065	7.175	7.04253	0.774715	1.12292e-05	-0.0870691	0.73993	-0.189397	0.453003	0.627838	0.00460674	0.629831	0.00389407	0.0500528	0.682712	-0.0937183	0.401173	-0.25586	0.0104302	-0.143771	0.406905	-0.162141	0.402842	X1	RPL27A	ribosomal protein L27a	RNA1509_797|RNA1509_5761|RNA1509_8631	RNA1509_797 {Length: 761} {TRANSSPLICED} {Type: 5UTR_CDS_3UTR} {Pfam: Ribosomal protein L18e/L15 [PF00828.14, score=117.4]} {Human: RPL27A, ribosomal protein L27a [Source:HGNC Symbol;Acc:10329], e=4e-39} {UniRef50_W6V064, e=8e-47, 60S ribosomal protein L27a n=1 Tax=Echinococcus granulosus RepID=W6V064_ECHGR [Invertebrates:Platyhelminthes]} {Drosophila: RpL27A, Ribosomal protein L27A [Source:FlyBa…
	Int S/G2/M		S/G2/M, no gonads	Neoblast		Cluster-13300.5	8.43851	8.79406	8.87024	9.13142	9.32138	9.37995	6.15336	6.11016	6.07922	5.88705	0.765366	1.27539e-05	-0.264009	0.183888	-0.275461	0.231357	0.59347	0.0086755	0.532099	0.0178129	0.068422	0.596005	0.0274377	0.840643	-0.192973	0.0799118	-0.040984	0.913632	-0.22041	0.221688	X1	RPL13A	ribosomal protein L13a	RNA1509_2265	RNA1509_2265 {Length: 832} {TRANSSPLICED} {Type: 5UTR_CDS_3UTR} {Pfam: Ribosomal protein L13 [PF00572.13, score=96.0]} {Human: RPL13A, ribosomal protein L13a [Source:HGNC Symbol;Acc:10304], e=3e-89} {UniRef50_T1J6X9, e=3e-92, Uncharacterized protein n=1 Tax=Strigamia maritima RepID=T1J6X9_STRMM [Invertebrates:Arthropoda]} {Drosophila: RpL13A, Ribosomal protein L13A [Source:FlyBase gene name;Acc:F…
	Int S/G2/M		S/G2/M, no gonads	Neoblast		Cluster-13300.2	8.39725	8.78188	8.89036	9.09828	9.27252	9.39572	4.40182	4.35628	4.35187	4.169	0.775687	3.85751e-05	-0.310074	0.139198	-0.25522	0.314183	0.553775	0.0263958	0.527684	0.0314391	0.0677607	0.691604	0.0544244	0.754856	-0.161305	0.26833	-0.0133357	0.996018	-0.215725	0.429803		RPL13A	ribosomal protein L13a	RNA1509_5049	RNA1509_5049 {Length: 482} {Type: 5UTR_CDS_3UTR} {Human: RPL13A, ribosomal protein L13a [Source:HGNC Symbol;Acc:10304], e=3e-32} {UniRef50_T1J6X9, e=5e-34, Uncharacterized protein n=1 Tax=Strigamia maritima RepID=T1J6X9_STRMM [Invertebrates:Arthropoda]} {Drosophila: RpL13A, Ribosomal protein L13A [Source:FlyBase gene name;Acc:FBgn0037351], e=3e-28} {Celegans: rpl-16, Caenorhabditis elegans Protei…
	Int S/G2/M		S/G2/M, no gonads	Neoblast		Cluster-14569.2	8.10509	8.70322	8.80318	9.05687	9.29658	9.25092	6.83266	6.62296	6.56055	6.60693	1.01864	1.62644e-13	-0.221267	0.169744	-0.340543	0.0460401	0.667461	7.96059e-05	0.480355	0.00821308	-0.0982756	0.408341	-0.168822	0.129802	-0.152484	0.165174	-0.0705457	0.801727	0.0163379	0.984192	Sexual_biased; X1	RPL6	ribosomal protein L6	RNA1509_188|RNA1509_757|RNA1509_12767	RNA1509_188 {Length: 1065} {TRANSSPLICED} {Type: 5UTR_CDS_3UTR} {Pfam: Ribosomal protein L6e [PF01159.14, score=116.4]} {Human: RPL6, ribosomal protein L6 [Source:HGNC Symbol;Acc:10362], e=4e-53} {UniRef50_Q4GXM8, e=2e-55, Ribosomal protein L6e (Fragment) n=2 Tax=Endopterygota RepID=Q4GXM8_9COLE [Invertebrates:Arthropoda]} {Drosophila: RpL6, Ribosomal protein L6 [Source:FlyBase gene name;Acc:FBgn…
	Int S/G2/M		S/G2/M, no gonads	Neoblast		Cluster-7993.4143	8.17097	8.66615	8.60431	9.01959	9.18128	9.08442	6.70661	6.697	6.49671	6.3424	0.915087	1.29501e-06	-0.0835579	0.767258	-0.248911	0.348542	0.579117	0.0206451	0.50702	0.0480803	0.10046	0.364133	-0.109401	0.309999	-0.290419	0.00269518	-0.20986	0.12644	-0.181016	0.302848		RPL29	ribosomal protein L29	RNA1509_776|RNA1509_3083|RNA1509_3163|RNA1509_10053|RNA1509_13938	RNA1509_776 {Length: 450} {TRANSSPLICED} {Type: 5UTR_CDS_3UTR} {Pfam: Ribosomal L29e protein family [PF01779.12, score=83.1]} {Human: RPL29, ribosomal protein L29 [Source:HGNC Symbol;Acc:10331], e=5e-25} {Drosophila: RpL29, Ribosomal protein L29 [Source:FlyBase gene name;Acc:FBgn0016726], e=1e-17} {RNA815_28653} {RNA1310_55102} {Smed: dd_Smed_v6_481_0_1} ### RNA1509_3083 {Length: 454} {TRANSSPLIC…
	Int S/G2/M		S/G2/M, no gonads	Neoblast		Cluster-14569.3	7.98807	8.69145	8.65707	8.96637	9.17646	9.21139	6.72742	6.55566	6.50302	6.54021	1.03793	8.23489e-13	-0.275974	0.0940829	-0.31483	0.0915165	0.556614	0.00313841	0.583463	0.00134935	-0.060855	0.628306	-0.120439	0.300429	-0.114369	0.31451	-0.059584	0.844944	0.0060706	1	Sexual_biased; X1	RPL6	ribosomal protein L6	RNA1509_56969	RNA1509_56969 {Length: 1312} {Type: 5UTR_CDS_3UTR} {Pfam: Ribosomal protein L6e [PF01159.14, score=115.5]} {Human: RPL6, ribosomal protein L6 [Source:HGNC Symbol;Acc:10362], e=2e-52} {UniRef50_Q4GXM8, e=3e-55, Ribosomal protein L6e (Fragment) n=2 Tax=Endopterygota RepID=Q4GXM8_9COLE [Invertebrates:Arthropoda]} {Drosophila: RpL6, Ribosomal protein L6 [Source:FlyBase gene name;Acc:FBgn0039857], e=2…
	Int S/G2/M		S/G2/M, no gonads	Neoblast		Cluster-7993.10000	7.75679	8.17619	8.16161	8.84119	8.98189	8.99146	6.83236	6.53728	6.40316	6.44232	1.15003	1.51528e-05	-0.179202	0.63614	-0.213269	0.58971	0.852783	0.0104477	0.867035	0.00935171	-0.183484	0.0987463	-0.326847	0.00187408	-0.316251	0.00227835	-0.143362	0.450322	0.0105967	0.995353	X1	RPS17L	ribosomal protein S17-like	RNA1509_2346|RNA1509_5364|RNA1509_16259	RNA1509_2346 {Length: 1185} {TRANSSPLICED} {Type: 5UTR_CDS_3UTR} {Pfam: Ribosomal S17 [PF00833.13, score=191.9]} {Human: RPS17L, ribosomal protein S17-like [Source:HGNC Symbol;Acc:40029], e=2e-60} {UniRef50_P63276, e=8e-65, 40S ribosomal protein S17 n=25 Tax=Opisthokonta RepID=RS17_MOUSE [Plants:]} {Drosophila: RpS17, Ribosomal protein S17 [Source:FlyBase gene name;Acc:FBgn0005533], e=5e-49} {RNA…
	Int S/G2/M		S/G2/M, no gonads	Neoblast		Cluster-7993.10158	7.46866	8.31575	8.3073	8.7934	9.04671	9.12017	6.25392	6.1156	5.95939	6.12995	1.37787	4.88687e-35	-0.366417	0.00175644	-0.304067	0.0169396	0.750357	4.16165e-09	0.837938	2.04134e-10	-0.0268578	0.861586	-0.192658	0.131507	-0.0511303	0.713224	-0.165799	0.444446	0.141528	0.609208	Neoblast; X1	H3F3A	H3 histone, family 3A	RNA1509_677	RNA1509_677 {Length: 1267} {TRANSSPLICED} {Type: 5UTR_CDS_3UTR} {Pfam: Core histone H2A/H2B/H3/H4 [PF00125.19, score=110.1]} {Human: H3F3A, H3 histone, family 3A [Source:HGNC Symbol;Acc:4764], e=5e-88} {UniRef50_P84243, e=8e-94, Histone H3.3 n=246 Tax=Eukaryota RepID=H33_HUMAN [Invertebrates:]} {Drosophila: His3.3A, Histone H3.3A [Source:FlyBase gene name;Acc:FBgn0014857], e=3e-88} {RNA815_12552.…
	Int S/G2/M		S/G2/M, no gonads	Neoblast		Cluster-7993.2288	7.99695	8.2717	8.2954	8.75163	8.65515	8.71346	8.68006	8.61573	8.46056	8.51244	0.83216	7.42943e-08	0.0266852	0.965504	0.0182919	0.96919	0.447139	0.0383375	0.434941	0.0382301	0.0467318	0.738647	-0.11572	0.354853	-0.0941164	0.446292	-0.162452	0.40501	0.0216036	0.975568	Sexual_biased; X1	RPL3	ribosomal protein L3	RNA1509_78|RNA1509_2153|RNA1509_25626	RNA1509_78 {Length: 1473} {TRANSSPLICED} {Type: 5UTR_CDS_3UTR} {Pfam: Ribosomal protein L3 [PF00297.17, score=381.9]} {Human: RPL3, ribosomal protein L3 [Source:HGNC Symbol;Acc:10332], e=0.0} {UniRef50_P39023, e=0.0, 60S ribosomal protein L3 n=206 Tax=Bilateria RepID=RL3_HUMAN [Invertebrates:]} {Drosophila: RpL3, Ribosomal protein L3 [Source:FlyBase gene name;Acc:FBgn0020910], e=0.0} {RNA815_9915…
	Int S/G2/M		S/G2/M, no gonads	Neoblast		Cluster-7993.1626	7.9619	8.19957	8.32977	8.64738	9.04083	8.93787	5.26116	5.25244	4.97083	4.97118	0.749039	0.000878429	-0.315319	0.226305	-0.474787	0.0712424	0.894611	0.000842636	0.6392	0.0289793	0.103333	0.463923	-0.190127	0.143063	-0.218332	0.0809623	-0.293457	0.0703382	-0.0282029	0.9667	X1	RPS14	ribosomal protein S14	RNA1509_1496	RNA1509_1496 {Length: 698} {TRANSSPLICED} {Type: 5UTR_CDS_3UTR} {Pfam: Ribosomal protein S11 [PF00411.14, score=135.5]} {Human: RPS14, ribosomal protein S14 [Source:HGNC Symbol;Acc:10387], e=4e-66} {UniRef50_I3NCA6, e=1e-68, Uncharacterized protein n=35 Tax=Eukaryota RepID=I3NCA6_SPETR [Invertebrates:]} {Drosophila: RpS14b, Ribosomal protein S14b [Source:FlyBase gene name;Acc:FBgn0004404], e=4e-6…
	Int S/G2/M		S/G2/M, no gonads	Neoblast		Cluster-7993.555	8.12737	8.39091	8.45122	8.63513	8.73839	8.8074	4.75161	4.68278	4.70836	4.45058	0.578533	2.79474e-05	-0.190891	0.229498	-0.208725	0.302387	0.428557	0.0266775	0.382765	0.0470888	0.0420715	0.778563	0.0605448	0.66535	-0.226239	0.0507892	0.0184731	0.981091	-0.28678	0.0937505				RNA1509_439	RNA1509_439 {Length: 439} {Type: 5UTR_CDS_3UTR} {RNA815_28448} {RNA1310_53110}
	Int S/G2/M		S/G2/M, no gonads	Neoblast		Cluster-7993.2286	7.93188	8.16872	8.18839	8.61207	8.588	8.64188	6.88149	6.80322	6.61632	6.69106	0.753898	4.77179e-07	-0.0395508	0.854298	-0.0725134	0.856773	0.500739	0.0154451	0.475998	0.0178711	0.033055	0.811022	-0.161896	0.151922	-0.116794	0.302446	-0.19495	0.228479	0.0451023	0.910591		RPL3	ribosomal protein L3	RNA1509_4415	RNA1509_4415 {Length: 800} {Type: 5UTR_CDS_3UTR} {Pfam: Ribosomal protein L3 [PF00297.17, score=123.3]} {Human: RPL3, ribosomal protein L3 [Source:HGNC Symbol;Acc:10332], e=3e-78} {UniRef50_Q4GXN7, e=1e-87, Ribosomal protein L3e (Fragment) n=4 Tax=Bilateria RepID=Q4GXN7_9CUCU [Invertebrates:]} {Drosophila: RpL3, Ribosomal protein L3 [Source:FlyBase gene name;Acc:FBgn0020910], e=1e-82} {RNA815_991…
	Int S/G2/M		S/G2/M, no gonads	Neoblast		Cluster-7993.2012	7.82154	8.35323	7.85197	8.60992	8.67311	8.42874	7.27125	7.28566	7.10504	7.02304	0.860186	2.03092e-11	0.163717	0.313267	-0.138196	0.46617	0.375764	0.0371219	0.606026	0.000366513	0.124518	0.230941	-0.0637599	0.56031	-0.174536	0.0715069	-0.188277	0.172347	-0.110776	0.609325	X1	RPL23A	ribosomal protein L23a	RNA1509_290	RNA1509_290 {Length: 763} {Type: 5UTR_CDS_3UTR} {Pfam: Ribosomal protein L23 [PF00276.15, score=63.9]} {Human: RPL23A, ribosomal protein L23a [Source:HGNC Symbol;Acc:10317], e=9e-49} {UniRef50_I3JB93, e=6e-47, Uncharacterized protein n=46 Tax=Bilateria RepID=I3JB93_ORENI [Invertebrates:]} {Drosophila: RpL23A, Ribosomal protein L23A [Source:FlyBase gene name;Acc:FBgn0026372], e=8e-44} {RNA815_2469…
	Int S/G2/M		S/G2/M, no gonads	Neoblast		Cluster-7993.10124	8.25129	8.8176	8.14257	8.56296	9.34337	8.74887	6.7949	6.80954	6.98038	7.1188	0.377229	0.0369764	-0.20543	0.325915	-0.858305	1.37658e-06	0.573665	0.00895114	0.644658	0.00418786	0.12443	0.313531	0.292221	0.00856705	0.395982	0.000223707	0.167791	0.359908	0.10376	0.707709	Gamma neoblasts; Xins	ACTG1	actin, gamma 1	RNA1509_1387	RNA1509_1387 {Length: 1742} {Type: 5UTR_CDS_3UTR} {Pfam: Actin [PF00022.14, score=531.6]} {Human: ACTG1, actin, gamma 1 [Source:HGNC Symbol;Acc:144], e=0.0} {UniRef50_P60709, e=0.0, Actin, cytoplasmic 1 n=3767 Tax=cellular organisms RepID=ACTB_HUMAN [Unassigned:]} {Drosophila: Act5C, Actin 5C [Source:FlyBase gene name;Acc:FBgn0000042], e=0.0} {Celegans: act-4, Caenorhabditis elegans Protein ACT-4…
	Int S/G2/M		S/G2/M, no gonads	Neoblast		Cluster-7993.9503	7.64514	8.24544	8.04879	8.54679	8.87533	8.62183	4.6943	4.69032	4.49142	4.08831	0.971508	2.04222e-11	-0.0973266	0.626879	-0.42155	0.0128071	0.697819	7.66274e-05	0.579903	0.00128806	0.10861	0.500173	-0.0995468	0.517834	-0.530679	7.40484e-05	-0.208154	0.363024	-0.431121	0.0189405				RNA1509_46177|RNA1509_48305	RNA1509_46177 {Length: 359} {TRANSSPLICED} {Type: 5UTR_CDS_3UTR} {Pfam: Ribosomal protein L41 [PF05162.8, score=34.4]} {RNA815_55354} {RNA1310_18921} ### RNA1509_48305 {Length: 359} {TRANSSPLICED} {Type: 5UTR_CDS_3UTR} {Pfam: Ribosomal protein L41 [PF05162.8, score=34.3]} {RNA815_55354} {RNA1310_18921}
	Int S/G2/M		S/G2/M, no gonads	Neoblast		Cluster-7993.11076	7.61042	8.28575	8.0146	8.52517	8.89433	8.6699	5.11777	5.21593	5.08736	4.80224	0.988282	1.58257e-07	-0.162218	0.501146	-0.451473	0.0412978	0.670656	0.00513268	0.673399	0.00401663	0.211606	0.0766756	0.0724172	0.593123	-0.240011	0.0355958	-0.139187	0.513431	-0.312425	0.0515182				RNA1509_28400	RNA1509_28400 {Length: 6064} {Type: 5UTR_CDS_3UTR} {Pfam: Ribosomal protein L41 [PF05162.8, score=43.1]} {RNA815_7614} {RNA1310_18127.1}
	Int S/G2/M		S/G2/M, no gonads	Neoblast		Cluster-5728.0	7.78751	8.28638	7.91679	8.50194	8.87897	8.75322	5.00984	4.92931	4.7848	4.80569	0.778489	0.000263692	-0.276219	0.275369	-0.466729	0.0667972	0.65144	0.0188196	0.872169	0.000827754	0.0302085	0.860683	-0.123222	0.374698	-0.12946	0.325594	-0.153428	0.520258	-0.00623676	1				RNA1509_363	RNA1509_363 {Length: 367} {TRANSSPLICED} {Type: 5UTR_CDS_3UTR} {Pfam: Ribosomal protein L41 [PF05162.8, score=34.3]} {RNA815_52026} {RNA1310_113178.2}
	Int S/G2/M		S/G2/M, no gonads	Neoblast		Cluster-7993.2066	7.56479	8.08353	7.94793	8.50066	8.77134	8.67213	5.80431	5.7236	5.50772	5.42765	1.0017	9.46622e-08	-0.197027	0.402665	-0.332418	0.14076	0.72517	0.00156345	0.75324	0.00106694	0.0306777	0.836994	-0.196122	0.0956978	-0.303428	0.00632053	-0.226798	0.164427	-0.107304	0.704067	X1	RPL34	ribosomal protein L34	RNA1509_365	RNA1509_365 {Length: 578} {Type: 5UTR_CDS_3UTR} {Pfam: Ribosomal protein L34e [PF01199.13, score=123.9]} {Human: RPL34, ribosomal protein L34 [Source:HGNC Symbol;Acc:10340], e=5e-39} {UniRef50_A0A087ZS49, e=5e-46, Uncharacterized protein n=15 Tax=Endopterygota RepID=A0A087ZS49_APIME [Invertebrates:Arthropoda]} {Drosophila: RpL34a, Ribosomal protein L34a [Source:FlyBase gene name;Acc:FBgn0039406],…
	Int S/G2/M		S/G2/M, no gonads	Neoblast		Cluster-7993.2067	7.47956	8.01907	7.83448	8.46735	8.65471	8.59269	6.0357	5.86636	5.62465	5.54293	1.05994	1.62403e-09	-0.151644	0.514872	-0.268239	0.248876	0.696532	0.00156834	0.768688	0.00022098	-0.0585911	0.700848	-0.311864	0.0152925	-0.42065	0.000689502	-0.253271	0.171096	-0.108783	0.743892	X1	RPL34	ribosomal protein L34	RNA1509_2918	RNA1509_2918 {Length: 573} {TRANSSPLICED} {Type: 5UTR_CDS_3UTR} {Pfam: Ribosomal protein L34e [PF01199.13, score=124.4]} {Human: RPL34, ribosomal protein L34 [Source:HGNC Symbol;Acc:10340], e=5e-39} {UniRef50_A0A087ZS49, e=5e-46, Uncharacterized protein n=15 Tax=Endopterygota RepID=A0A087ZS49_APIME [Invertebrates:Arthropoda]} {Drosophila: RpL34a, Ribosomal protein L34a [Source:FlyBase gene name;A…
	Int S/G2/M		S/G2/M, no gonads	Neoblast		Cluster-7993.10394	7.3796	7.77538	7.50373	8.44521	8.46905	8.32381	6.72652	6.45563	6.27736	6.22904	1.14599	1.05125e-08	0.107094	0.734638	-0.0778047	0.812575	0.735896	0.00323739	0.865853	0.000637699	-0.160221	0.180219	-0.347523	0.00171189	-0.42476	8.3035e-05	-0.187302	0.291933	-0.0772348	0.811231	X1	RPS8	ribosomal protein S8	RNA1509_1411|RNA1509_13382	RNA1509_1411 {Length: 951} {TRANSSPLICED} {Type: 5UTR_CDS_3UTR} {Pfam: Ribosomal protein S8e [PF01201.17, score=161.4]} {Human: RPS8, ribosomal protein S8 [Source:HGNC Symbol;Acc:10441], e=1e-65} {UniRef50_E5S5L2, e=1e-63, 40S ribosomal protein S8 n=2 Tax=Trichinella spiralis RepID=E5S5L2_TRISP [Invertebrates:Nematoda]} {Drosophila: RpS8, Ribosomal protein S8 [Source:FlyBase gene name;Acc:FBgn003…
	Int S/G2/M		S/G2/M, no gonads	Neoblast		Cluster-7993.2800	7.35433	7.87959	7.63326	8.36039	8.74771	8.40883	5.86033	5.57091	5.46358	5.16377	1.08675	3.64871e-09	-0.0591374	0.825963	-0.439877	0.0327915	0.910538	2.18681e-05	0.808149	0.000407442	-0.179451	0.13679	-0.293621	0.0097847	-0.621885	9.31311e-09	-0.114169	0.628885	-0.328259	0.037564		RPS28	ribosomal protein S28	RNA1509_6057|RNA1509_6490|RNA1509_9727|RNA1509_9829|RNA1509_41452|RNA1509_42757	RNA1509_6057 {Length: 460} {TRANSSPLICED} {Type: 5UTR_CDS_3UTR} {Pfam: Ribosomal protein S28e [PF01200.13, score=108.0]} {Human: RPS28, ribosomal protein S28 [Source:HGNC Symbol;Acc:10418], e=6e-24} {UniRef50_Q6PBK3, e=3e-23, 40S ribosomal protein S28 n=17 Tax=Bilateria RepID=RS28_DANRE [Invertebrates:]} {Drosophila: RpS28a, Ribosomal protein S28a [Source:FlyBase gene name;Acc:FBgn0039739], e=2e-…
	Int S/G2/M		S/G2/M, no gonads	Neoblast		Cluster-7993.3236	7.64498	7.82551	8.1262	8.34759	8.81747	8.74344	4.87211	4.82409	4.64469	4.63772	0.780775	1.94249e-05	-0.413558	0.0316379	-0.548083	0.0066156	1.05108	3.46081e-07	0.644852	0.00458364	0.0657745	0.686054	-0.12692	0.380442	-0.160158	0.238134	-0.192692	0.390626	-0.0332358	0.958309				RNA1509_28001	RNA1509_28001 {Length: 449} {TRANSSPLICED} {Type: 5UTR_CDS_3UTR} {Pfam: Ribosomal protein L41 [PF05162.8, score=33.9]} {RNA815_47934} {RNA1310_91404.1}
	Int S/G2/M		S/G2/M, no gonads	Neoblast		Cluster-7993.8729	7.57064	8.01096	7.56742	8.34715	8.37658	8.38737	5.50119	5.34794	5.44719	5.44533	0.848545	1.46492e-08	-0.048346	0.814952	-0.1307	0.640757	0.452662	0.0369204	0.843279	5.24662e-06	-0.0409722	0.761527	0.0511755	0.706541	0.0169023	0.899595	0.0921468	0.720482	-0.0342731	0.948891		ZNF469	zinc finger protein 469	RNA1509_2409	RNA1509_2409 {Length: 805} {Type: 5UTR_CDS_3UTR} {Human: ZNF469, zinc finger protein 469 [Source:HGNC Symbol;Acc:23216], e=0.001} {RNA815_27326.1} {RNA1310_46534}
	Int S/G2/M		S/G2/M, no gonads	Neoblast		Cluster-7993.8728	7.54064	7.89148	7.97831	8.33518	8.25342	8.32618	4.73885	4.66825	4.53465	4.63205	0.869974	4.29862e-12	-0.0310492	0.939324	-0.0424793	1	0.46357	0.0106862	0.3614	0.0409064	0.0432529	0.78086	-0.0987831	0.44509	-0.032216	0.817207	-0.142034	0.521939	0.066567	0.856112				RNA1509_1806	RNA1509_1806 {Length: 634} {Type: 5UTR_CDS_3UTR} {RNA815_30592} {RNA1310_64817}
	Int S/G2/M		S/G2/M, no gonads	Neoblast		Cluster-7993.11038	7.37509	7.67814	7.71619	8.31205	8.53762	8.37027	4.49572	4.46673	4.43262	4.43834	1.01024	1.77295e-05	-0.0754994	0.835291	-0.300037	0.340439	0.913199	0.0016108	0.689716	0.0281924	0.0831786	0.577301	0.0410691	0.797796	0.0160748	0.924537	-0.0421084	0.9274	-0.0249943	0.975777		RPLP1	ribosomal protein, large, P1	RNA1509_8134	RNA1509_8134 {Length: 557} {TRANSSPLICED} {Type: 5UTR_CDS_3UTR} {Pfam: 60s Acidic ribosomal protein [PF00428.14, score=83.8]} {Human: RPLP1, ribosomal protein, large, P1 [Source:HGNC Symbol;Acc:10372], e=4e-21} {Drosophila: RpLP1, Ribosomal protein LP1 [Source:FlyBase gene name;Acc:FBgn0002593], e=1e-24} {Celegans: rla-1, Caenorhabditis elegans Protein RLA-1 (rla-1) mRNA, complete cds. [Source:Re…
	Int S/G2/M		S/G2/M, no gonads	Neoblast		Cluster-7993.233	7.3529	7.75762	7.83235	8.29467	8.62983	8.46664	5.85481	5.72562	5.5865	5.47845	1.01561	7.61316e-09	-0.182415	0.389185	-0.411223	0.0475264	0.932152	6.29788e-06	0.658515	0.00332471	-0.0159156	0.910639	-0.164458	0.169628	-0.301425	0.00700471	-0.148542	0.472226	-0.136964	0.591465	X1	RPL12	ribosomal protein L12	RNA1509_1401	RNA1509_1401 {Length: 743} {TRANSSPLICED} {Type: 5UTR_CDS_3UTR} {Pfam: Ribosomal protein L11, N-terminal domain [PF03946.9, score=61.8]} {Human: RPL12, ribosomal protein L12 [Source:HGNC Symbol;Acc:10302], e=3e-83} {UniRef50_P30050, e=9e-85, 60S ribosomal protein L12 n=29 Tax=Opisthokonta RepID=RL12_HUMAN [Plants:]} {Drosophila: RpL12, Ribosomal protein L12 [Source:FlyBase gene name;Acc:FBgn00349…
	Int S/G2/M		S/G2/M, no gonads	Neoblast		Cluster-7993.3237	7.32542	7.65666	8.11431	8.27442	8.73012	8.68914	5.17438	5.20584	5.04839	5.01835	1.02273	2.36329e-07	-0.435136	0.0401199	-0.535804	0.0172198	1.1288	5.11878e-07	0.608353	0.0190473	0.143654	0.423732	-0.0234662	0.91306	-0.0828096	0.637917	-0.167118	0.602576	-0.0593425	0.922575				RNA1509_3694|RNA1509_31324	RNA1509_3694 {Length: 416} {TRANSSPLICED} {Type: 5UTR_CDS_3UTR} {Pfam: Ribosomal protein L41 [PF05162.8, score=34.0]} {RNA815_47934} {RNA1310_91404.2} ### RNA1509_31324 {Length: 400} {TRANSSPLICED} {Type: 5UTR_CDS_3UTR} {Pfam: Ribosomal protein L41 [PF05162.8, score=34.9]} {RNA815_47934} {RNA1310_91404.1}
	Int S/G2/M		S/G2/M, no gonads	Neoblast		Cluster-7993.4613	7.54279	7.70734	7.72206	8.24293	8.20254	8.19767	5.91603	5.98978	5.84307	5.77893	0.781154	1.13213e-07	0.0290293	0.942914	-0.057028	0.917608	0.584751	0.00338013	0.505543	0.0121907	0.185722	0.101952	0.0309101	0.821778	-0.0626625	0.598588	-0.15481	0.401059	-0.093572	0.736287	X1	UBA52	ubiquitin A-52 residue ribosomal protein fusion product 1	RNA1509_771|RNA1509_9834	RNA1509_771 {Length: 936} {TRANSSPLICED} {Type: 5UTR_CDS_3UTR} {Pfam: Ubiquitin family [PF00240.18, score=116.8]} {Human: UBA52, ubiquitin A-52 residue ribosomal protein fusion product 1 [Source:HGNC Symbol;Acc:12458], e=9e-77} {UniRef50_P18101, e=1e-81, Ubiquitin-60S ribosomal protein L40 n=83 Tax=Eukaryota RepID=RL40_DROME [Invertebrates:]} {Drosophila: RpL40, Ribosomal protein L40 [Source:FlyB…
	Int S/G2/M		S/G2/M, no gonads	Neoblast		Cluster-7993.3364	7.39914	7.8703	7.85775	8.24184	8.4549	8.33443	5.45383	5.37984	5.25972	5.04933	0.907344	1.84184e-07	-0.127894	0.612035	-0.296313	0.188223	0.642391	0.00398373	0.501368	0.0325285	0.0365967	0.81319	-0.0879442	0.505539	-0.329577	0.00483996	-0.12454	0.600196	-0.241629	0.231361		RPS15	ribosomal protein S15	RNA1509_556|RNA1509_23719	RNA1509_556 {Length: 696} {TRANSSPLICED} {Type: 5UTR_CDS_3UTR} {Pfam: Ribosomal protein S19 [PF00203.16, score=106.2]} {Human: RPS15, ribosomal protein S15 [Source:HGNC Symbol;Acc:10388], e=6e-64} {UniRef50_P62841, e=3e-66, 40S ribosomal protein S15 n=24 Tax=Amniota RepID=RS15_HUMAN [Vertebrates:Chordata]} {Drosophila: RpS15, Ribosomal protein S15 [Source:FlyBase gene name;Acc:FBgn0034138], e=2e-…
	Int S/G2/M		S/G2/M, no gonads	Neoblast		Cluster-7993.11036	7.36145	7.45286	7.60433	8.15935	8.35691	8.20106	4.63236	4.60255	4.58801	4.49222	0.872354	2.48055e-05	-0.0551868	0.861902	-0.268883	0.325359	0.962933	0.000104137	0.618913	0.0214705	0.0820575	0.569042	0.0582283	0.689797	-0.0662551	0.622651	-0.0238285	0.971646	-0.124482	0.669037		RPLP1	ribosomal protein, large, P1	RNA1509_227|RNA1509_6018	RNA1509_227 {Length: 557} {Type: 5UTR_CDS_3UTR} {Pfam: 60s Acidic ribosomal protein [PF00428.14, score=84.0]} {Human: RPLP1, ribosomal protein, large, P1 [Source:HGNC Symbol;Acc:10372], e=4e-21} {Drosophila: RpLP1, Ribosomal protein LP1 [Source:FlyBase gene name;Acc:FBgn0002593], e=1e-24} {RNA815_36874.1} {RNA1310_52773.2} ### RNA1509_6018 {Length: 559} {TRANSSPLICED} {Type: 5UTR_CDS_3UTR} {Pfam:…
	Int S/G2/M		S/G2/M, no gonads	Neoblast		Cluster-15953.4	7.05464	7.26443	6.80581	8.14592	7.8601	7.84663	4.7189	4.50654	4.40035	4.36612	1.17414	9.93968e-07	0.287207	0.343035	0.205213	0.50816	0.662943	0.0455361	1.07639	0.000202693	-0.103913	0.423017	-0.215279	0.0691775	-0.277325	0.0140776	-0.111365	0.652725	-0.0620418	0.870677		HNRNPK	heterogeneous nuclear ribonucleoprotein K	RNA1509_58275	RNA1509_58275 {Length: 894} {Type: 5UTR_CDS_3UTR} {Pfam: KH domain [PF00013.24, score=61.8]} {Human: HNRNPK, heterogeneous nuclear ribonucleoprotein K [Source:HGNC Symbol;Acc:5044], e=5e-23} {UniRef50_A0A0G2B1B6, e=1e-22, Heterogeneous nuclear ribonucleoprotein K isoform X1 n=1 Tax=Scleropages formosus RepID=A0A0G2B1B6_9TELE [Vertebrates:Chordata]} {Drosophila: bl, bancal [Source:FlyBase gene nam…
	Int S/G2/M		S/G2/M, no gonads	Neoblast		Cluster-7993.3370	7.45347	8.00855	7.72643	8.14272	8.47713	8.32609	5.21481	5.11565	5.03159	4.79893	0.761695	1.56123e-06	-0.203249	0.277675	-0.40474	0.0264914	0.523941	0.0123861	0.638768	0.00202261	0.0131842	0.94716	-0.0770221	0.55723	-0.34104	0.00343288	-0.0902053	0.746448	-0.264014	0.168411		RPS15	ribosomal protein S15	RNA1509_20412|RNA1509_57699	RNA1509_20412 {Length: 689} {Type: 5UTR_CDS_3UTR} {Pfam: Ribosomal protein S19 [PF00203.16, score=106.2]} {Human: RPS15, ribosomal protein S15 [Source:HGNC Symbol;Acc:10388], e=2e-65} {Drosophila: RpS15, Ribosomal protein S15 [Source:FlyBase gene name;Acc:FBgn0034138], e=8e-60} {RNA815_29108.1} {RNA1310_64649} {Smed: dd_Smed_v6_80588_0_1} ### RNA1509_57699 {Length: 690} {TRANSSPLICED} {Type: 5UTR…
	Int S/G2/M		S/G2/M, no gonads	Neoblast		Cluster-7993.5232	6.86568	7.46187	7.60732	8.14202	8.18957	8.40137	5.972	5.66392	5.46301	5.60049	1.34566	2.51327e-41	-0.285342	0.0047167	-0.213917	0.193916	0.866906	7.64254e-13	0.831833	1.27612e-10	-0.197208	0.156475	-0.406255	0.00179104	-0.298457	0.022108	-0.209045	0.331342	0.107799	0.759832	X1	RPS24	ribosomal protein S24	RNA1509_1675|RNA1509_6285	RNA1509_1675 {Length: 636} {TRANSSPLICED} {Type: 5UTR_CDS_3UTR} {Pfam: Ribosomal protein S24e [PF01282.14, score=65.8]} {Human: RPS24, ribosomal protein S24 [Source:HGNC Symbol;Acc:10411], e=5e-21} {UniRef50_A6YNF6, e=2e-24, 40S ribosomal protein S24 n=98 Tax=Eukaryota RepID=A6YNF6_9BILA [Invertebrates:]} {Drosophila: RpS24, Ribosomal protein S24 [Source:FlyBase gene name;Acc:FBgn0261596], e=4e-2…
	Int S/G2/M		S/G2/M, no gonads	Neoblast		Cluster-7993.2063	7.48204	7.57309	7.76257	8.10734	8.28261	8.34207	7.6051	7.56308	7.34341	7.44298	0.687029	3.6023e-05	-0.258495	0.174628	-0.232285	0.27225	0.74307	0.000260211	0.614746	0.00495434	0.0691821	0.664939	-0.158294	0.271347	-0.0895837	0.542347	-0.227475	0.272536	0.06871	0.876794	X1	RPS23	ribosomal protein S23	RNA1509_412|RNA1509_1523|RNA1509_6690	RNA1509_412 {Length: 647} {TRANSSPLICED} {Type: 5UTR_CDS_3UTR} {Pfam: Ribosomal protein S12/S23 [PF00164.20, score=140.8]} {Human: RPS23, ribosomal protein S23 [Source:HGNC Symbol;Acc:10410], e=2e-87} {UniRef50_Q8T3U2, e=4e-87, 40S ribosomal protein S23 n=274 Tax=cellular organisms RepID=RS23_DROME [Unassigned:]} {Drosophila: RpS23, Ribosomal protein S23 [Source:FlyBase gene name;Acc:FBgn0033912]…
	Int S/G2/M		S/G2/M, no gonads	Neoblast		Cluster-7993.10166	6.7507	7.61956	7.74275	8.08742	8.1128	8.5005	4.88176	4.57607	4.58738	4.36457	1.40152	1.0418e-17	-0.446546	0.0101679	-0.152243	0.681143	0.587048	0.0106643	0.790634	8.13117e-05	-0.196172	0.181484	-0.192027	0.184387	-0.444289	0.000917745	0.00414408	1	-0.252255	0.314572	Neoblast; X1	H3F3A	H3 histone, family 3A	RNA1509_10496	RNA1509_10496 {Length: 1831} {Type: 5UTR_CDS_3UTR} {Pfam: Core histone H2A/H2B/H3/H4 [PF00125.19, score=109.6]} {Human: H3F3A, H3 histone, family 3A [Source:HGNC Symbol;Acc:4764], e=1e-85} {UniRef50_P84243, e=8e-94, Histone H3.3 n=246 Tax=Eukaryota RepID=H33_HUMAN [Invertebrates:]} {Drosophila: His3.3A, Histone H3.3A [Source:FlyBase gene name;Acc:FBgn0014857], e=6e-86} {RNA815_29946.1} {RNA1310_3…
	Int S/G2/M		S/G2/M, no gonads	Neoblast		Cluster-7993.1037	6.94349	7.34797	6.78746	8.05547	8.1662	8.25097	3.86152	3.39337	3.64532	3.27167	1.16787	9.63443e-12	-0.238705	0.26689	-0.260618	0.390762	0.932916	1.43146e-05	1.49063	1.24695e-13	-0.358575	0.0168506	-0.109622	0.496463	-0.52074	0.000309774	0.248942	0.306253	-0.411099	0.0556617				RNA1509_8079|RNA1509_32744|RNA1509_54124	RNA1509_8079 {Length: 539} {Type: 5UTR_CDS_3UTR} {RNA815_30103} {RNA1310_60948.2} ### RNA1509_32744 {Length: 639} {Type: 5UTR_CDS_3UTR} {RNA815_30103} {RNA1310_60948.2} ### RNA1509_54124 {Length: 756} {Type: 5UTR_CDS_3UTR} {RNA815_30103} {RNA1310_60948.2}
	Int S/G2/M		S/G2/M, no gonads	Neoblast		Cluster-7993.7837	7.4752	7.57787	7.48605	8.03799	8.21756	8.11047	5.13049	5.17894	5.06383	4.83982	0.648807	0.0026402	-0.0789029	0.787192	-0.283761	0.390081	0.735133	0.00981162	0.654973	0.0172992	0.163711	0.19668	0.0386009	0.804367	-0.214874	0.0679393	-0.125108	0.589782	-0.253472	0.178529				RNA1509_7299	RNA1509_7299 {Length: 466} {Type: 5UTR_CDS_3UTR} {Pfam: Ribosomal protein L41 [PF05162.8, score=34.3]} {RNA815_41567.1} {RNA1310_96662}
	Int S/G2/M		S/G2/M, no gonads	Neoblast		Cluster-7993.42	7.10295	7.52581	7.32942	8.02239	8.19099	8.06403	6.44518	6.44282	6.27538	6.51834	0.998547	1.95525e-06	-0.0567485	0.863487	-0.21089	0.418624	0.689352	0.00844012	0.76512	0.00386025	0.108573	0.586727	-0.0667222	0.745726	0.145836	0.426628	-0.175295	0.614648	0.212558	0.566264		RPS25	ribosomal protein S25	RNA1509_187|RNA1509_3257	RNA1509_187 {Length: 582} {TRANSSPLICED} {Type: 5UTR_CDS_3UTR} {Pfam: S25 ribosomal protein [PF03297.10, score=158.8]} {Human: RPS25, ribosomal protein S25 [Source:HGNC Symbol;Acc:10413], e=6e-29} {UniRef50_Q8ISN9, e=2e-34, 40S ribosomal protein S25 n=37 Tax=Chordata RepID=RS25_BRABE [Invertebrates:]} {Drosophila: RpS25, Ribosomal protein S25 [Source:FlyBase gene name;Acc:FBgn0086472], e=1e-30} {…
	Int S/G2/M		S/G2/M, no gonads	Neoblast		Cluster-7993.146	7.51199	7.61621	7.55415	8.01291	8.33058	8.14999	5.03319	5.17589	4.95831	4.79643	0.586071	0.0145483	-0.143607	0.634298	-0.38611	0.180548	0.773147	0.00871445	0.633585	0.0442943	0.255695	0.0555285	0.0290573	0.869748	-0.163262	0.224836	-0.226635	0.248465	-0.192317	0.460527				RNA1509_2303|RNA1509_23250	RNA1509_2303 {Length: 423} {TRANSSPLICED} {Type: 5UTR_CDS_3UTR} {Pfam: Ribosomal protein L41 [PF05162.8, score=34.6]} {RNA815_41567.1} {RNA1310_96662} ### RNA1509_23250 {Length: 614} {Type: 5UTR_CDS_3UTR} {Pfam: Ribosomal protein L41 [PF05162.8, score=33.7]} {RNA815_41567.1} {RNA1310_96662}
	Int S/G2/M		S/G2/M, no gonads	Neoblast		Cluster-14015.9	7.55885	7.86325	7.85687	8.01192	8.50627	8.45535	7.18978	7.06454	6.95817	6.95709	0.530763	0.00704953	-0.453707	0.0224058	-0.553904	0.00782559	0.687924	0.00396498	0.641217	0.0112902	-0.0148944	0.905173	-0.128898	0.205262	-0.159204	0.102429	-0.114003	0.529737	-0.0303054	0.941146	X1	RPL5	ribosomal protein L5	RNA1509_154|RNA1509_16244	RNA1509_154 {Length: 1181} {TRANSSPLICED} {Type: 5UTR_CDS_3UTR} {Pfam: Ribosomal L18p/L5e family [PF00861.17, score=149.4]} {Human: RPL5, ribosomal protein L5 [Source:HGNC Symbol;Acc:10360], e=1e-132} {UniRef50_Q26481, e=1e-135, 60S ribosomal protein L5 n=544 Tax=Eukaryota RepID=RL5_STYCL [Invertebrates:]} {Drosophila: RpL5, Ribosomal protein L5 [Source:FlyBase gene name;Acc:FBgn0064225], e=1e-12…
	Int S/G2/M		S/G2/M, no gonads	Neoblast		Cluster-9418.0	7.43703	7.47102	7.93146	8.00604	8.17868	8.25115	8.2129	8.18672	8.15175	8.16323	0.63958	3.76177e-12	-0.271942	0.00362606	-0.243091	0.0280198	0.73694	8.50739e-12	0.379459	0.00879762	0.0830829	0.463842	0.0419412	0.724639	0.0243227	0.838806	-0.0411415	0.896548	-0.0176186	0.978479		VDAC2	voltage-dependent anion channel 2	RNA1509_202	RNA1509_202 {Length: 1786} {TRANSSPLICED} {Type: 5UTR_CDS_3UTR} {Pfam: Eukaryotic porin [PF01459.17, score=202.0]} {Human: VDAC2, voltage-dependent anion channel 2 [Source:HGNC Symbol;Acc:12672], e=9e-90} {UniRef50_P45880, e=1e-88, Voltage-dependent anion-selective channel protein 2 n=850 Tax=Bilateria RepID=VDAC2_HUMAN [Invertebrates:]} {Drosophila: porin, porin [Source:FlyBase gene name;Acc:FBg…
	Int S/G2/M		S/G2/M, no gonads	Neoblast		Cluster-7993.2361	7.14342	7.41066	7.28141	7.97924	8.07764	7.96243	4.33227	4.46262	4.29602	4.03328	0.920201	8.93029e-08	-0.000223585	1	-0.180221	0.483975	0.742158	0.000697783	0.725825	0.00121211	0.241634	0.0563301	0.0708149	0.637197	-0.222758	0.0729747	-0.170815	0.415181	-0.293567	0.118983	X1	RPL32	ribosomal protein L32	RNA1509_3947	RNA1509_3947 {Length: 611} {TRANSSPLICED} {Type: 5UTR_CDS_3UTR} {Pfam: Ribosomal protein L32 [PF01655.13, score=147.3]} {Human: RPL32, ribosomal protein L32 [Source:HGNC Symbol;Acc:10336], e=7e-51} {UniRef50_Q962T1, e=1e-51, 60S ribosomal protein L32 n=100 Tax=Opisthokonta RepID=RL32_SPOFR [Plants:]} {Drosophila: RpL32, Ribosomal protein L32 [Source:FlyBase gene name;Acc:FBgn0002626], e=4e-51} {R…
	Int S/G2/M		S/G2/M, no gonads	Neoblast		Cluster-14015.10	7.4009	7.77884	7.78857	7.96691	8.46456	8.44091	4.58627	4.4413	4.4373	4.13094	0.649591	0.000281376	-0.481199	0.00680087	-0.554109	0.00333424	0.733794	0.00060704	0.687669	0.00198286	-0.034992	0.83368	-0.0417626	0.776564	-0.379536	0.00286183	-0.00677076	1	-0.337766	0.0771594	X1; Pluripotency maintenance	VBP1	von Hippel-Lindau binding protein 1	RNA1509_1872	RNA1509_1872 {Length: 2873} {Type: 5UTR_CDS_3UTR} {Pfam: Prefoldin subunit [PF02996.12, score=110.1]} {Human: VBP1, von Hippel-Lindau binding protein 1 [Source:HGNC Symbol;Acc:12662], e=1e-42} {UniRef50_P61758, e=1e-46, Prefoldin subunit 3 n=115 Tax=Euteleostomi RepID=PFD3_HUMAN [Vertebrates:Chordata]} {Drosophila: mgr, merry-go-round [Source:FlyBase gene name;Acc:FBgn0264694], e=3e-36} {RNA815_1…
	Int S/G2/M		S/G2/M, no gonads	Neoblast		Cluster-7993.8234	7.28491	7.48239	7.32483	7.96384	7.8929	7.87755	5.3095	5.17847	5.11723	5.10181	0.766689	2.95262e-06	0.062472	0.804998	-0.0341547	1	0.510567	0.0335924	0.609407	0.00774666	-0.0207839	0.890743	-0.0886285	0.489856	-0.134727	0.262987	-0.067844	0.829281	-0.0460969	0.919914		GNB2L1	guanine nucleotide binding protein (G protein), beta polypeptide 2-like 1	RNA1509_4123|RNA1509_4273	RNA1509_4123 {Length: 765} {Type: 5UTR_CDS_3UTR} {Pfam: WD domain, G-beta repeat [PF00400.27, score=39.2]} {Human: GNB2L1, guanine nucleotide binding protein (G protein), beta polypeptide 2-like 1 [Source:HGNC Symbol;Acc:4399], e=1e-45} {UniRef50_Q7T3T1, e=5e-46, Activated protein kinase C (Fragment) n=5 Tax=Opisthokonta RepID=Q7T3T1_EPIAK [Plants:]} {Drosophila: Rack1, Receptor of activated prot…
	Int S/G2/M		S/G2/M, no gonads	Neoblast		Cluster-7993.2371	7.13207	7.5359	7.30062	7.96135	8.06478	7.94565	-0.331864	-0.0765896	-0.251821	-0.851082	0.913127	4.71736e-06	0.000361464	1	-0.187643	0.549504	0.604632	0.0269279	0.678033	0.0086107	0	1	0	1	0	1	0	1	0	1				RNA1509_22035	RNA1509_22035 {Length: 326} {Type: CDS_3UTR} {RNA815_24419.1} {RNA1310_47475.1}
	Int S/G2/M		S/G2/M, no gonads	Neoblast		Cluster-7993.1684	6.64053	7.33094	7.27557	7.94609	7.91935	7.93102	5.62935	5.5379	5.29205	5.40475	1.38128	2.34471e-12	-0.0193256	1	-0.0696853	0.924999	0.66859	0.0126743	0.731006	0.0076742	0.0188078	0.930304	-0.236692	0.126722	-0.151505	0.331175	-0.255497	0.266541	0.0851873	0.859319	X1	RPL36A	ribosomal protein L36a	RNA1509_707|RNA1509_1494	RNA1509_707 {Length: 530} {TRANSSPLICED} {Type: 5UTR_CDS_3UTR} {Pfam: Ribosomal protein L44 [PF00935.14, score=115.2]} {Human: RPL36A, ribosomal protein L36a [Source:HGNC Symbol;Acc:10359], e=4e-59} {UniRef50_P48166, e=3e-56, 60S ribosomal protein L44 n=15 Tax=Eukaryota RepID=RL44_CAEEL [Invertebrates:]} {Drosophila: RpL36A, Ribosomal protein L36A [Source:FlyBase gene name;Acc:FBgn0031980], e=3e-…
	Int S/G2/M		S/G2/M, no gonads	Neoblast		Cluster-7993.1685	6.50271	7.26621	7.3072	7.91548	7.83456	7.93789	0.121865	0.0705463	-0.264347	-1.00826	1.49449	7.61951e-12	-0.051981	0.913753	-0.0125557	1	0.642889	0.0321031	0.703475	0.02309	0.0782368	0.962136	-0.302705	0.409658	-1.17994	0.00084991	-0.380771	0.575773	-0.876451	0.174872				RNA1509_5596	RNA1509_5596 {Length: 174} {Type: CDS_3UTR} {RNA815_15413.1} {RNA1310_74263}
	Int S/G2/M		S/G2/M, no gonads	Neoblast		Cluster-14015.5	7.36194	7.65998	7.76965	7.90462	8.19087	8.34158	6.39347	6.27879	6.15438	6.11063	0.615166	0.00214366	-0.454625	0.0282004	-0.378231	0.130095	0.605632	0.0240275	0.609173	0.0201698	-0.00326891	0.98588	-0.137034	0.253119	-0.21021	0.0617696	-0.133764	0.526607	-0.073175	0.823353	X1	RPL5	ribosomal protein L5	RNA1509_36509	RNA1509_36509 {Length: 1147} {Type: 5UTR_CDS_3UTR} {Pfam: Ribosomal L18p/L5e family [PF00861.17, score=151.2]} {Human: RPL5, ribosomal protein L5 [Source:HGNC Symbol;Acc:10360], e=1e-133} {UniRef50_Q26481, e=1e-135, 60S ribosomal protein L5 n=544 Tax=Eukaryota RepID=RL5_STYCL [Invertebrates:]} {Drosophila: RpL5, Ribosomal protein L5 [Source:FlyBase gene name;Acc:FBgn0064225], e=1e-129} {RNA815_10…
	Int S/G2/M		S/G2/M, no gonads	Neoblast		Cluster-7993.2281	7.09437	7.26835	7.49104	7.89546	8.10684	8.07298	5.10176	4.96297	4.80761	4.72726	0.887029	6.82929e-05	-0.18396	0.497166	-0.273171	0.341723	0.887427	0.000990485	0.604822	0.037449	-0.0269362	0.859037	-0.195473	0.127091	-0.300992	0.0120903	-0.168535	0.441502	-0.105515	0.73651		RPS7	ribosomal protein S7	RNA1509_3142	RNA1509_3142 {Length: 666} {Type: 5UTR_CDS_3UTR} {Pfam: Ribosomal protein S7e [PF01251.13, score=227.0]} {Human: RPS7, ribosomal protein S7 [Source:HGNC Symbol;Acc:10440], e=3e-64} {UniRef50_U3JHA2, e=1e-67, Uncharacterized protein n=15 Tax=Amniota RepID=U3JHA2_FICAL [Vertebrates:Chordata]} {Drosophila: RpS7, Ribosomal protein S7 [Source:FlyBase gene name;Acc:FBgn0039757], e=4e-59} {Celegans: rps…
	Int S/G2/M		S/G2/M, no gonads	Neoblast		Cluster-7993.6014	7.0547	7.20515	7.35356	7.85848	8.00438	7.99078	4.91283	4.72483	4.5794	4.41807	0.891166	9.57448e-06	-0.139933	0.581358	-0.234348	0.434097	0.877898	0.000399792	0.670717	0.0099375	-0.074905	0.583237	-0.227561	0.0626833	-0.421441	0.00027847	-0.152654	0.490125	-0.193873	0.414721		RPL10	ribosomal protein L10	RNA1509_15035	RNA1509_15035 {Length: 492} {Type: 5UTR_CDS_3UTR} {Pfam: Ribosomal protein L16p/L10e [PF00252.13, score=25.6]} {Human: RPL10, ribosomal protein L10 [Source:HGNC Symbol;Acc:10298], e=8e-31} {UniRef50_B1Q2T9, e=2e-28, Ribosomal protein L10 (Fragment) n=5 Tax=Eukaryota RepID=B1Q2T9_MORMR [Invertebrates:]} {Drosophila: RpL10, Ribosomal protein L10 [Source:FlyBase gene name;Acc:FBgn0024733], e=2e-30} …
	Int S/G2/M		S/G2/M, no gonads	Neoblast		Cluster-7993.1677	7.07166	7.53229	7.49236	7.85028	8.07839	8.05628	6.4489	6.40484	6.18363	6.17379	0.871811	1.29115e-05	-0.217152	0.352656	-0.308192	0.23898	0.620883	0.0195682	0.592464	0.0225026	0.0684079	0.654319	-0.165331	0.225896	-0.201426	0.121337	-0.233738	0.222611	-0.036094	0.947486	X1	RPL37A	ribosomal protein L37a	RNA1509_2074|RNA1509_4197	RNA1509_2074 {Length: 532} {TRANSSPLICED} {Type: 5UTR_CDS_3UTR} {Pfam: Ribosomal L37ae protein family [PF01780.14, score=126.9]} {Human: RPL37A, ribosomal protein L37a [Source:HGNC Symbol;Acc:10348], e=4e-36} {UniRef50_Q54UG4, e=8e-34, 60S ribosomal protein L37a n=16 Tax=Eukaryota RepID=RL37A_DICDI [Invertebrates:]} {Drosophila: RpL37A, Ribosomal protein L37A [Source:FlyBase gene name;Acc:FBgn026…
	Int S/G2/M		S/G2/M, no gonads	Neoblast		Cluster-7993.2065	6.7286	7.21494	7.29634	7.84426	7.92236	7.74821	-0.83205	-1.08793	-0.599796	-1.96922	1.20622	4.7802e-20	0.0870875	0.67681	-0.157886	0.413668	0.782674	1.71035e-06	0.44716	0.0128376	0	1	0	1	0	1	0	1	0	1				RNA1509_16164	RNA1509_16164 {Length: 284} {Type: CDS_3UTR} {RNA815_26878}
	Int S/G2/M		S/G2/M, no gonads	Neoblast		Cluster-7993.2064	7.32357	7.38145	7.49302	7.83683	8.12234	8.08475	-1.36086	-0.864055	-0.44651	-1.36066	0.598211	0.000697547	-0.266115	0.172168	-0.330039	0.0985186	0.775801	0.000202508	0.649395	0.00532755	0	1	0	1	0	1	0	1	0	1				RNA1509_5461	RNA1509_5461 {Length: 280} {Type: 5UTR_CDS_3UTR} {RNA815_25860.2} {RNA1310_93374}
	Int S/G2/M		S/G2/M, no gonads	Neoblast		Cluster-7993.1672	6.87284	7.59043	7.27714	7.82663	8.31456	8.29271	5.44247	5.22468	5.10556	4.89065	1.02859	0.000134397	-0.485942	0.0974058	-0.549304	0.0716651	0.765598	0.0259987	1.05894	0.00125201	-0.105706	0.434548	-0.230995	0.0605579	-0.476311	4.03925e-05	-0.125288	0.610049	-0.245311	0.231361		RPS10	ribosomal protein S10	RNA1509_1670|RNA1509_3596	RNA1509_1670 {Length: 673} {TRANSSPLICED} {Type: 5UTR_CDS_3UTR} {Pfam: Plectin/S10 domain [PF03501.10, score=130.6]} {Human: RPS10, ribosomal protein S10 [Source:HGNC Symbol;Acc:10383], e=2e-37} {UniRef50_Q4PMD3, e=1e-38, 40S ribosomal protein S10 n=10 Tax=Bilateria RepID=Q4PMD3_IXOSC [Invertebrates:]} {Drosophila: RpS10b, Ribosomal protein S10b [Source:FlyBase gene name;Acc:FBgn0261593], e=2e-37…
	Int S/G2/M		S/G2/M, no gonads	Neoblast		Cluster-7993.2705	7.4275	7.48108	7.32773	7.80917	8.07757	7.89517	6.21784	6.24563	6.04916	6.07645	0.464391	0.0125852	-0.0995649	0.688561	-0.368734	0.114783	0.681948	0.0038043	0.594893	0.0119982	0.140133	0.309982	-0.0663442	0.648853	-0.0683838	0.624916	-0.206476	0.294973	-0.00203938	1		RPL27	ribosomal protein L27	RNA1509_701	RNA1509_701 {Length: 630} {TRANSSPLICED} {Type: 5UTR_CDS_3UTR} {Pfam: Ribosomal L27e protein family [PF01777.13, score=106.6]} {Human: RPL27, ribosomal protein L27 [Source:HGNC Symbol;Acc:10328], e=2e-43} {UniRef50_A7S072, e=3e-43, 60S ribosomal protein L27 n=83 Tax=cellular organisms RepID=A7S072_NEMVE [Unassigned:]} {Drosophila: RpL27, Ribosomal protein L27 [Source:FlyBase gene name;Acc:FBgn003…
	Int S/G2/M		S/G2/M, no gonads	Neoblast		Cluster-5728.1	7.24036	7.74579	7.56256	7.796	8.24975	8.39114	5.00478	4.89113	4.72734	4.73085	0.620288	0.00319946	-0.619789	0.00370923	-0.548376	0.0252182	0.568211	0.047849	0.857652	0.000655469	-0.00344009	0.987459	-0.176213	0.206379	-0.20011	0.132957	-0.172771	0.467446	-0.0238949	0.976159				RNA1509_1623	RNA1509_1623 {Length: 351} {TRANSSPLICED} {Type: 5UTR_CDS_3UTR} {Pfam: Ribosomal protein L41 [PF05162.8, score=34.9]} {RNA815_52026} {RNA1310_113178.2}
	Int S/G2/M		S/G2/M, no gonads	Neoblast		Cluster-7993.2068	6.67172	7.18975	7.11206	7.72978	7.90745	7.76377	3.65111	3.52291	3.43671	3.09842	1.16196	9.33019e-18	-0.0473967	0.808495	-0.208815	0.179716	0.763633	2.66972e-06	0.695268	0.000126356	-0.0121709	0.954454	-0.105895	0.537225	-0.478068	0.00153562	-0.0937212	0.822328	-0.372153	0.1227		RPL34	ribosomal protein L34	RNA1509_46714	RNA1509_46714 {Length: 378} {Type: 5UTR_CDS_3UTR} {Human: RPL34, ribosomal protein L34 [Source:HGNC Symbol;Acc:10340], e=1e-08} {Drosophila: RpL34a, Ribosomal protein L34a [Source:FlyBase gene name;Acc:FBgn0039406], e=2e-06} {RNA815_26878} {RNA1310_68104.1}
	Int S/G2/M		S/G2/M, no gonads	Neoblast		Cluster-7993.11016	6.79981	7.1893	7.06602	7.71001	7.68715	7.68477	3.82148	3.73392	3.39326	3.41394	0.988419	3.43962e-11	0.00752595	1	-0.0794492	0.840349	0.592195	0.00433081	0.647813	0.00130905	0.0204559	0.927841	-0.333692	0.0411771	-0.341455	0.0334829	-0.354137	0.104633	-0.00775446	1				RNA1509_14165	RNA1509_14165 {Length: 359} {Type: 5UTR_CDS_3UTR} {RNA815_802.1} {RNA1310_19510}
	Int S/G2/M		S/G2/M, no gonads	Neoblast		Cluster-7993.4239	6.91791	7.14845	7.08128	7.70428	7.77309	7.72771	6.55758	6.44321	6.33359	6.30922	0.870537	0.00032574	-0.0359397	0.935454	-0.144891	0.739045	0.69161	0.0333096	0.679446	0.0302197	-0.00320372	0.985962	-0.121064	0.304976	-0.175199	0.114321	-0.11786	0.588118	-0.0541342	0.881201	X1	RPL10	ribosomal protein L10	RNA1509_14507	RNA1509_14507 {Length: 919} {TRANSSPLICED} {Type: 5UTR_CDS_3UTR} {Pfam: Ribosomal protein L16p/L10e [PF00252.13, score=103.5]} {Human: RPL10, ribosomal protein L10 [Source:HGNC Symbol;Acc:10298], e=1e-112} {UniRef50_P27635, e=1e-111, 60S ribosomal protein L10 n=537 Tax=Eukaryota RepID=RL10_HUMAN [Invertebrates:]} {Drosophila: RpL10, Ribosomal protein L10 [Source:FlyBase gene name;Acc:FBgn0024733]…
	Int S/G2/M		S/G2/M, no gonads	Neoblast		Cluster-7993.4621	7.09743	7.56164	7.30562	7.70175	8.10175	7.95355	5.98656	5.97813	5.76158	5.83369	0.679305	0.000318022	-0.267661	0.207034	-0.465692	0.028053	0.586093	0.0154489	0.682136	0.00497299	0.102241	0.510228	-0.124555	0.405917	-0.0803838	0.590279	-0.226795	0.283885	0.0441716	0.940111	X1	RPS27A	ribosomal protein S27a	RNA1509_1448	RNA1509_1448 {Length: 686} {TRANSSPLICED} {Type: 5UTR_CDS_3UTR} {Pfam: Ubiquitin family [PF00240.18, score=117.9]} {Human: RPS27A, ribosomal protein S27a [Source:HGNC Symbol;Acc:10417], e=2e-64} {UniRef50_P79781, e=4e-65, Ubiquitin-40S ribosomal protein S27a n=32 Tax=Eukaryota RepID=RS27A_CHICK [Invertebrates:]} {Drosophila: RpS27A, Ribosomal protein S27A [Source:FlyBase gene name;Acc:FBgn0003942…
	Int S/G2/M		S/G2/M, no gonads	Neoblast		Cluster-7993.10952	6.76726	7.15935	7.23216	7.69447	7.89073	7.75215	6.62641	6.4981	6.43729	6.33233	1.01828	3.16244e-08	-0.0653278	0.797829	-0.271831	0.269119	0.803064	0.000483571	0.559333	0.0294509	-0.0170674	0.899808	-0.0861598	0.465959	-0.220917	0.0362417	-0.0690921	0.803907	-0.134756	0.554104	X1	RPL10	ribosomal protein L10	RNA1509_26761	RNA1509_26761 {Length: 906} {TRANSSPLICED} {Type: 5UTR_CDS_3UTR} {Pfam: Ribosomal protein L16p/L10e [PF00252.13, score=103.5]} {Human: RPL10, ribosomal protein L10 [Source:HGNC Symbol;Acc:10298], e=1e-112} {UniRef50_P27635, e=1e-111, 60S ribosomal protein L10 n=537 Tax=Eukaryota RepID=RL10_HUMAN [Invertebrates:]} {Drosophila: RpL10, Ribosomal protein L10 [Source:FlyBase gene name;Acc:FBgn0024733]…
	Int S/G2/M		S/G2/M, no gonads	Neoblast		Cluster-7993.4622	6.96635	7.43465	7.12372	7.63982	7.88238	7.91166	5.75177	5.70731	5.51939	5.69426	0.75259	5.44825e-05	-0.283029	0.167717	-0.347199	0.160924	0.535161	0.0418217	0.830906	0.000425883	0.0676358	0.726833	-0.130218	0.46033	0.0153392	0.942334	-0.197852	0.493427	0.145557	0.714005		RPS27A	ribosomal protein S27a	RNA1509_9512	RNA1509_9512 {Length: 498} {Type: 5UTR_CDS_3UTR} {Pfam: Ribosomal protein S27a [PF01599.14, score=88.3]} {Human: RPS27A, ribosomal protein S27a [Source:HGNC Symbol;Acc:10417], e=4e-36} {UniRef50_P79781, e=3e-35, Ubiquitin-40S ribosomal protein S27a n=32 Tax=Eukaryota RepID=RS27A_CHICK [Invertebrates:]} {Drosophila: RpS27A, Ribosomal protein S27A [Source:FlyBase gene name;Acc:FBgn0003942], e=2e-38…
	Int S/G2/M		S/G2/M, no gonads	Neoblast		Cluster-13772.4	7.0746	7.44064	7.49399	7.63403	8.04923	8.02002	5.17454	5.24014	5.09729	4.81496	0.648415	2.76345e-05	-0.378328	0.0125072	-0.40956	0.00904459	0.596756	0.00108244	0.542635	0.00675266	0.174799	0.131077	0.0239638	0.868396	-0.284002	0.00845911	-0.150833	0.430616	-0.307962	0.0413999		RPLP2	ribosomal protein, large, P2	RNA1509_943|RNA1509_7060	RNA1509_943 {Length: 569} {Type: 5UTR_CDS_3UTR} {Pfam: 60s Acidic ribosomal protein [PF00428.14, score=94.9]} {Human: RPLP2, ribosomal protein, large, P2 [Source:HGNC Symbol;Acc:10377], e=6e-16} {UniRef50_O01725, e=8e-16, 60S acidic ribosomal protein P2 n=85 Tax=Opisthokonta RepID=RLA2_BRAFL [Plants:]} {Drosophila: RpLP2, Ribosomal protein LP2 [Source:FlyBase gene name;Acc:FBgn0003274], e=9e-14} …
	Int S/G2/M		S/G2/M, no gonads	Neoblast		Cluster-7993.11020	6.52949	7.0527	6.88303	7.62677	7.43036	7.58551	2.48639	2.45221	2.08212	2.27916	1.1702	2.14098e-13	0.00490446	0.998014	0.0653436	0.69555	0.483367	0.0448557	0.735799	0.000467318	0.0856757	0.734101	-0.311473	0.115278	-0.136056	0.498394	-0.397115	0.138421	0.175418	0.717874				RNA1509_50727	RNA1509_50727 {Length: 294} {Type: 5UTR_CDS_3UTR} {RNA815_10403} {RNA1310_19510}
	Int S/G2/M		S/G2/M, no gonads	Neoblast		Cluster-13772.0	7.10568	7.35347	7.36883	7.58275	7.79819	7.92734	4.35823	4.30812	4.18923	4.13542	0.563138	0.00100702	-0.357286	0.0401166	-0.323743	0.148612	0.541162	0.021791	0.598463	0.00726902	0.0628294	0.702614	-0.0674236	0.659689	-0.14877	0.27833	-0.13025	0.640812	-0.0813438	0.841328		RPLP2	ribosomal protein, large, P2	RNA1509_1846	RNA1509_1846 {Length: 560} {Type: 5UTR_CDS_3UTR} {Pfam: 60s Acidic ribosomal protein [PF00428.14, score=95.0]} {Human: RPLP2, ribosomal protein, large, P2 [Source:HGNC Symbol;Acc:10377], e=5e-16} {UniRef50_O01725, e=8e-16, 60S acidic ribosomal protein P2 n=85 Tax=Opisthokonta RepID=RLA2_BRAFL [Plants:]} {Drosophila: RpLP2, Ribosomal protein LP2 [Source:FlyBase gene name;Acc:FBgn0003274], e=8e-14}…
	Int S/G2/M		S/G2/M, no gonads	Neoblast		Cluster-7993.2712	7.18944	7.36964	7.6626	7.58187	7.94124	8.16386	5.9768	6.05581	6.08758	6.01878	0.453674	0.0205815	-0.610942	0.00178199	-0.473676	0.0479256	0.661509	0.0117123	0.53189	0.0413454	0.190983	0.0918329	0.215392	0.0509181	0.115874	0.308477	0.0244101	0.956453	-0.0995191	0.716594		STK16	serine/threonine kinase 16	RNA1509_4765|RNA1509_10129|RNA1509_22817	RNA1509_4765 {Length: 721} {TRANSSPLICED} {Type: 5UTR_CDS_3UTR} {RNA815_2617} {RNA1310_50917.1} ### RNA1509_10129 {Length: 2749} {TRANSSPLICED} {Type: 5UTR_CDS_3UTR} {Pfam: Protein kinase domain [PF00069.20, score=138.9]} {Human: STK16, serine/threonine kinase 16 [Source:HGNC Symbol;Acc:11394], e=4e-67} {UniRef50_K7IWV8, e=8e-77, Uncharacterized protein n=33 Tax=Bilateria RepID=K7IWV8_NASVI [Inve…
	Int S/G2/M		S/G2/M, no gonads	Neoblast		Cluster-7993.1983	6.83168	6.96103	6.84936	7.569	7.63517	7.53549	6.36524	6.08818	5.98205	5.92366	0.829893	1.02777e-08	0.0155478	0.98609	-0.16344	0.491645	0.764217	3.06769e-05	0.746594	0.000215094	-0.165738	0.117536	-0.278755	0.00552989	-0.368289	0.000157627	-0.113017	0.573153	-0.0895325	0.733813		RPL7	ribosomal protein L7	RNA1509_872|RNA1509_8966	RNA1509_872 {Length: 937} {Type: 5UTR_CDS_3UTR} {Pfam: Ribosomal protein L30p/L7e [PF00327.15, score=50.3]} {Human: RPL7, ribosomal protein L7 [Source:HGNC Symbol;Acc:10363], e=1e-64} {UniRef50_A0A0C9R270, e=3e-66, RpL7_1 protein (Fragment) n=13 Tax=Eukaryota RepID=A0A0C9R270_9HYME [Invertebrates:]} {Drosophila: RpL7, Ribosomal protein L7 [Source:FlyBase gene name;Acc:FBgn0005593], e=6e-66} {RNA8…
	Int S/G2/M		S/G2/M, no gonads	Neoblast		Cluster-7993.10596	6.71228	6.99295	7.19059	7.56525	7.71658	7.99035	5.73833	5.62755	5.40958	5.45462	0.936436	0.000290884	-0.436805	0.114785	-0.228674	0.566029	0.789885	0.0200146	0.834011	0.0086448	-0.000314171	1	-0.227298	0.0569046	-0.210551	0.0717654	-0.226982	0.181438	0.016748	0.987895	X1	RPL24	ribosomal protein L24	RNA1509_1862|RNA1509_3883	RNA1509_1862 {Length: 973} {TRANSSPLICED} {Type: 5UTR_CDS_3UTR} {Pfam: Ribosomal protein L24e [PF01246.15, score=106.0]} {Human: RPL24, ribosomal protein L24 [Source:HGNC Symbol;Acc:10325], e=3e-48} {UniRef50_Q8JGR4, e=2e-49, 60S ribosomal protein L24 n=70 Tax=Bilateria RepID=RL24_DANRE [Invertebrates:]} {Drosophila: RpL24, Ribosomal protein L24 [Source:FlyBase gene name;Acc:FBgn0032518], e=1e-44…
	Int S/G2/M		S/G2/M, no gonads	Neoblast		Cluster-7993.1982	6.88893	6.92491	7.06011	7.54363	7.51617	7.55206	6.80426	6.54594	6.44179	6.43273	0.750267	3.78756e-08	-0.0176749	0.935462	-0.0770579	0.834818	0.68144	0.000114727	0.519397	0.00726902	-0.147097	0.156838	-0.258784	0.00816967	-0.298196	0.0017988	-0.111687	0.561265	-0.0394114	0.917485	X1	RPL7	ribosomal protein L7	RNA1509_527|RNA1509_3743	RNA1509_527 {Length: 1313} {TRANSSPLICED} {Type: 5UTR_CDS_3UTR} {Pfam: Ribosomal protein L30p/L7e [PF00327.15, score=70.4]} {Human: RPL7, ribosomal protein L7 [Source:HGNC Symbol;Acc:10363], e=1e-91} {UniRef50_A0A0C9R270, e=6e-99, RpL7_1 protein (Fragment) n=13 Tax=Eukaryota RepID=A0A0C9R270_9HYME [Invertebrates:]} {Drosophila: RpL7, Ribosomal protein L7 [Source:FlyBase gene name;Acc:FBgn0005593]…
	Int S/G2/M		S/G2/M, no gonads	Neoblast		Cluster-7277.1	6.68913	6.91871	6.83558	7.50048	7.82416	7.6808	6.89188	6.69356	6.78396	6.86519	0.889746	0.000247907	-0.198487	0.523604	-0.406132	0.185128	0.971245	0.00111361	0.876345	0.00326141	-0.0894132	0.407412	-0.00332512	0.982945	0.0465887	0.669454	0.0860877	0.686266	0.0499136	0.873983	Asexual_biased; X1	EIF3L	eukaryotic translation initiation factor 3, subunit L	RNA1509_1023|RNA1509_4975	RNA1509_1023 {Length: 1976} {Type: 5UTR_CDS_3UTR} {Pfam: RNA polymerase I-associated factor PAF67 [PF10255.4, score=466.6]} {Human: EIF3L, eukaryotic translation initiation factor 3, subunit L [Source:HGNC Symbol;Acc:18138], e=1e-165} {UniRef50_Q9Y262, e=1e-169, Eukaryotic translation initiation factor 3 subunit L n=186 Tax=Euteleostomi RepID=EIF3L_HUMAN [Vertebrates:Chordata]} {Drosophila: CG564…
	Int S/G2/M		S/G2/M, no gonads	Neoblast		Cluster-7993.3423	6.57232	6.61622	7.04523	7.49544	7.63484	7.59019	4.55357	4.21579	4.14265	4.19518	1.01302	1.36769e-07	-0.103781	0.678299	-0.238475	0.411363	1.10893	1.39376e-06	0.581893	0.0282528	-0.226472	0.110675	-0.309058	0.0249677	-0.284675	0.0349905	-0.0825851	0.833853	0.0243861	0.982312	Pluripotency maintenance	PPIF	peptidylprolyl isomerase F	RNA1509_4222	RNA1509_4222 {Length: 808} {TRANSSPLICED} {Type: 5UTR_CDS_3UTR} {Pfam: Cyclophilin type peptidyl-prolyl cis-trans isomerase/CLD [PF00160.16, score=158.9]} {Human: PPIF, peptidylprolyl isomerase F [Source:HGNC Symbol;Acc:9259], e=1e-68} {UniRef50_P34790, e=6e-75, Peptidyl-prolyl cis-trans isomerase CYP18-3 n=124 Tax=cellular organisms RepID=CP18C_ARATH [Unassigned:]} {Drosophila: CG7768, , e=2e-65…
	Int S/G2/M		S/G2/M, no gonads	Neoblast		Cluster-7993.1987	6.77997	6.86285	6.93555	7.49444	7.56564	7.66464	6.04609	5.86264	5.74685	5.6871	0.802252	0.000402844	-0.180085	0.5225	-0.153637	0.715638	0.778562	0.00872288	0.777296	0.00858186	-0.0720154	0.545633	-0.196685	0.0663322	-0.285428	0.00523306	-0.124669	0.531486	-0.0887415	0.746509		RPL7	ribosomal protein L7	RNA1509_6191	RNA1509_6191 {Length: 740} {Type: 5UTR_CDS_3UTR} {Human: RPL7, ribosomal protein L7 [Source:HGNC Symbol;Acc:10363], e=6e-22} {Drosophila: RpL7, Ribosomal protein L7 [Source:FlyBase gene name;Acc:FBgn0005593], e=1e-22} {RNA815_11033.1} {RNA1310_25587}
	Int S/G2/M		S/G2/M, no gonads	Neoblast		Cluster-7993.8306	6.69833	7.21959	7.13024	7.47996	7.6942	7.64409	5.39577	5.24425	5.22703	5.1962	0.87399	7.83846e-07	-0.171768	0.410687	-0.320734	0.186102	0.578359	0.0199313	0.546827	0.0238837	-0.0389416	0.804591	-0.0661517	0.654822	-0.126714	0.349011	-0.02721	0.964458	-0.0605612	0.891591	X1	RPL15	ribosomal protein L15	RNA1509_1456	RNA1509_1456 {Length: 938} {Type: 5UTR_CDS_3UTR} {Pfam: Ribosomal L15 [PF00827.12, score=191.4]} {Human: RPL15, ribosomal protein L15 [Source:HGNC Symbol;Acc:10306], e=5e-46} {UniRef50_Q4GXH9, e=2e-48, Ribosomal protein L15 (Fragment) n=2 Tax=Opisthokonta RepID=Q4GXH9_9COLE [Plants:]} {Drosophila: RpL15, Ribosomal protein L15 [Source:FlyBase gene name;Acc:FBgn0028697], e=2e-44} {Celegans: rpl-15,…
	Int S/G2/M		S/G2/M, no gonads	Neoblast		Cluster-7993.1683	6.35249	6.51581	6.37528	7.47895	7.32905	7.26427	0.777658	0.531763	0.863215	-0.460485	1.20331	4.34297e-10	0.184402	0.441538	0.0412353	0.844859	0.898138	0.000277671	0.899458	0.000134445	-0.165673	0.682647	0.203941	0.636183	-1.25956	9.7209e-05	0.369505	0.577605	-1.46292	9.8464e-05				RNA1509_37024	RNA1509_37024 {Length: 178} {Type: 5UTR_CDS_3UTR} {RNA815_15413.1} {RNA1310_74263}
	Int S/G2/M		S/G2/M, no gonads	Neoblast		Cluster-16065.2	6.85934	6.99688	6.89152	7.44968	7.5707	7.55605	5.77975	5.781	5.60185	5.50527	0.662085	0.000270728	-0.124412	0.609822	-0.249412	0.426384	0.690075	0.00708856	0.710651	0.00376198	0.113707	0.346817	-0.0750732	0.542396	-0.198807	0.0678789	-0.188779	0.25796	-0.123732	0.616601		NACA	nascent polypeptide-associated complex alpha subunit	RNA1509_11841	RNA1509_11841 {Length: 526} {Type: 5UTR_CDS_3UTR} {Human: NACA, nascent polypeptide-associated complex alpha subunit [Source:HGNC Symbol;Acc:7629], e=3e-08} {UniRef50_Q8MVQ6, e=1e-09, Alpha-NAC protein (Fragment) n=5 Tax=Opisthokonta RepID=Q8MVQ6_BOLVI [Plants:]} {Drosophila: Nacalpha, Nascent polypeptide associated complex protein alpha subunit [Source:FlyBase gene name;Acc:FBgn0086904], e=2e-06…
	Int S/G2/M		S/G2/M, no gonads	Neoblast		Cluster-15995.4	6.50403	6.98041	6.77654	7.44014	8.03361	7.64417	5.44773	5.33844	5.33673	5.26721	1.02551	8.20005e-06	-0.224608	0.427388	-0.641953	0.00766861	1.09172	2.90994e-05	0.924172	0.00128232	0.000659686	1	-0.00651863	0.966764	-0.106725	0.360097	-0.00717825	1	-0.100205	0.721079	X1	FKBP1B	FK506 binding protein 1B, 12.6 kDa	RNA1509_4598|RNA1509_34281	RNA1509_4598 {Length: 908} {Type: 5UTR_CDS_3UTR} {Pfam: FKBP-type peptidyl-prolyl cis-trans isomerase [PF00254.23, score=112.3]} {Human: FKBP1B, FK506 binding protein 1B, 12.6 kDa [Source:HGNC Symbol;Acc:3712], e=4e-46} {UniRef50_H2MUF2, e=7e-56, Peptidyl-prolyl cis-trans isomerase n=6 Tax=Eukaryota RepID=H2MUF2_ORYLA [Invertebrates:]} {Drosophila: FK506-bp2, FK506-binding protein 2 [Source:FlyBa…
	Int S/G2/M		S/G2/M, no gonads	Neoblast		Cluster-7993.1260	4.81894	5.14357	5.0147	7.43241	6.98916	6.89364	2.78239	2.43468	2.47762	1.50663	2.74637	3.46287e-39	0.51715	0.0101936	0.358362	0.120368	1.93656	1.05319e-16	2.00857	2.22447e-13	-0.248195	0.331626	-0.196597	0.413433	-1.21792	6.00787e-08	0.0515883	0.982109	-1.0212	0.000188736				RNA1509_43087	RNA1509_43087 {Length: 581} {Type: 5UTR_CDS_3UTR} {RNA815_34403} {RNA1310_32324.1}
	Int S/G2/M		S/G2/M, no gonads	Neoblast		Cluster-14582.0	5.79847	6.13874	5.76675	7.41396	7.72815	7.15916	1.98404	1.63914	1.65787	1.38485	1.71507	9.89904e-16	0.241305	0.365245	-0.411779	0.130256	1.67992	1.23075e-12	1.47856	6.82222e-08	-0.228661	0.296602	-0.217669	0.31289	-0.526221	0.00783672	0.0109849	1	-0.308487	0.483616	X1	MRPS6	mitochondrial ribosomal protein S6	RNA1509_6922	RNA1509_6922 {Length: 547} {Type: 5UTR_CDS_3UTR} {Human: MRPS6, mitochondrial ribosomal protein S6 [Source:HGNC Symbol;Acc:14051], e=2e-10} {UniRef50_G7YMU5, e=6e-15, Cysteine-rich secretory protein LCCL domain-containing 2 n=1 Tax=Clonorchis sinensis RepID=G7YMU5_CLOSI [Invertebrates:Platyhelminthes]} {Drosophila: mRpS6, mitochondrial ribosomal protein S6 [Source:FlyBase gene name;Acc:FBgn003553…
	Int S/G2/M		S/G2/M, no gonads	Neoblast		Cluster-7993.1686	6.3171	6.65742	6.56984	7.41227	7.2426	7.28383	6.47971	6.27666	6.0605	6.10482	1.188	5.32501e-08	0.111806	0.739599	0.0792627	0.798603	0.663177	0.0297367	0.738866	0.00698743	-0.0926047	0.595982	-0.319018	0.0366553	-0.302494	0.0437969	-0.226412	0.363961	0.0165246	0.993911	X1	RPL36A	ribosomal protein L36a	RNA1509_970|RNA1509_1751|RNA1509_1849|RNA1509_6141|RNA1509_33017	RNA1509_970 {Length: 525} {Type: 5UTR_CDS_3UTR} {Pfam: Ribosomal protein L44 [PF00935.14, score=115.3]} {Human: RPL36A, ribosomal protein L36a [Source:HGNC Symbol;Acc:10359], e=4e-59} {UniRef50_P48166, e=3e-56, 60S ribosomal protein L44 n=15 Tax=Eukaryota RepID=RL44_CAEEL [Invertebrates:]} {Drosophila: RpL36A, Ribosomal protein L36A [Source:FlyBase gene name;Acc:FBgn0031980], e=3e-58} {RNA815_154…
	Int S/G2/M		S/G2/M, no gonads	Neoblast		Cluster-15995.0	6.59601	6.9948	6.87082	7.41042	7.81489	7.61608	2.98305	2.86539	2.99698	2.50094	0.901363	0.000108876	-0.225778	0.430008	-0.482603	0.0772152	0.885287	0.00176128	0.789705	0.00709291	-0.00747191	0.984918	0.123521	0.553882	-0.41554	0.0170175	0.130986	0.769757	-0.53903	0.0196788				RNA1509_1874	RNA1509_1874 {Length: 515} {Type: 5UTR_CDS_3UTR} {RNA815_13423} {RNA1310_41309.1}
	Int S/G2/M		S/G2/M, no gonads	Neoblast		Cluster-7993.2631	6.56343	6.86936	7.02216	7.39798	7.54958	7.62588	4.22637	4.07764	4.00925	3.69741	0.932895	1.65267e-06	-0.226027	0.289383	-0.268826	0.393754	0.799667	0.00199281	0.629661	0.0127196	-0.0419849	0.813911	-0.113098	0.447482	-0.456495	0.000576857	-0.0711115	0.849865	-0.343385	0.0967689	X1	RPS15A	ribosomal protein S15a	RNA1509_2091	RNA1509_2091 {Length: 680} {TRANSSPLICED} {Type: 5UTR_CDS_3UTR} {Pfam: Ribosomal protein S8 [PF00410.14, score=85.2]} {Human: RPS15A, ribosomal protein S15a [Source:HGNC Symbol;Acc:10389], e=6e-67} {UniRef50_P62244, e=2e-68, 40S ribosomal protein S15a n=42 Tax=Theria RepID=RS15A_HUMAN [Invertebrates:Arthropoda]} {Drosophila: RpS15Aa, Ribosomal protein S15Aa [Source:FlyBase gene name;Acc:FBgn00101…
	Int S/G2/M		S/G2/M, no gonads	Neoblast		Cluster-16065.0	6.85858	7.03697	6.82143	7.38185	7.60461	7.55304	8.2223	8.1062	8.02871	8.07241	0.596133	4.68357e-05	-0.185396	0.273269	-0.354323	0.074374	0.682484	0.000483571	0.760063	8.78228e-05	-0.00533971	0.972729	-0.0895262	0.439694	-0.0760514	0.503938	-0.0841864	0.72711	0.0134749	0.987895		NACA	nascent polypeptide-associated complex alpha subunit	RNA1509_206	RNA1509_206 {Length: 1121} {TRANSSPLICED} {Type: 5UTR_CDS_3UTR} {Pfam: NAC domain [PF01849.13, score=79.4]} {Human: NACA, nascent polypeptide-associated complex alpha subunit [Source:HGNC Symbol;Acc:7629], e=3e-48} {UniRef50_H9KYU8, e=4e-52, Uncharacterized protein n=18 Tax=Eukaryota RepID=H9KYU8_CHICK [Invertebrates:]} {Drosophila: Nacalpha, Nascent polypeptide associated complex protein alpha s…
	Int S/G2/M		S/G2/M, no gonads	Neoblast		Cluster-7993.10097	6.65688	6.61836	6.07878	7.37933	7.13412	7.15124	5.8011	5.68731	5.48442	5.54224	0.802912	0.000115242	0.212351	0.422357	0.132988	0.567606	0.617479	0.0445011	1.13225	2.3779e-05	-0.00158389	0.996488	-0.216303	0.138037	-0.185281	0.196925	-0.214717	0.349742	0.0310223	0.969456	X1	BTF3L4	basic transcription factor 3-like 4	RNA1509_3487	RNA1509_3487 {Length: 796} {Type: 5UTR_CDS_3UTR} {Pfam: NAC domain [PF01849.13, score=71.9]} {Human: BTF3L4, basic transcription factor 3-like 4 [Source:HGNC Symbol;Acc:30547], e=8e-50} {UniRef50_Q18885, e=6e-54, Transcription factor BTF3 homolog n=18 Tax=Opisthokonta RepID=BTF3_CAEEL [Plants:]} {Drosophila: bic, bicaudal [Source:FlyBase gene name;Acc:FBgn0000181], e=6e-50} {RNA815_24381} {RNA131…
	Int S/G2/M		S/G2/M, no gonads	Neoblast		Cluster-3276.0	6.74973	7.08292	6.8593	7.37477	8.0306	7.64166	6.17985	6.29436	6.26683	6.33402	0.695082	0.0125206	-0.287598	0.385934	-0.714627	0.0153201	0.983481	0.00264214	0.832621	0.0247422	0.225693	0.0659317	0.190375	0.122024	0.22749	0.0551624	-0.0353177	0.938038	0.0371149	0.941929		POMP	proteasome maturation protein	RNA1509_949	RNA1509_949 {Length: 777} {Type: 5UTR_CDS_3UTR} {Pfam: Proteasome maturation factor UMP1 [PF05348.6, score=85.2]} {Human: POMP, proteasome maturation protein [Source:HGNC Symbol;Acc:20330], e=4e-20} {UniRef50_Q9Y244, e=2e-21, Proteasome maturation protein n=237 Tax=Vertebrata RepID=POMP_HUMAN [Plants:]} {Drosophila: Pomp, Pomp [Source:FlyBase gene name;Acc:FBgn0032884], e=5e-16} {RNA815_25766} {R…
	Int S/G2/M		S/G2/M, no gonads	Neoblast		Cluster-7993.2630	6.615	6.81998	7.07722	7.34052	7.63276	7.65267	2.84239	2.67619	2.70384	2.28314	0.823248	7.92118e-05	-0.309805	0.155428	-0.374045	0.151388	0.896394	0.000464124	0.624896	0.0280636	-0.0544049	0.815466	-0.0325562	0.867946	-0.496029	0.00834455	0.0218464	0.999726	-0.463435	0.119054		RPS15A	ribosomal protein S15a	RNA1509_1642	RNA1509_1642 {Length: 724} {Type: 5UTR_CDS_3UTR} {Human: RPS15A, ribosomal protein S15a [Source:HGNC Symbol;Acc:10389], e=2e-08} {Drosophila: RpS15Aa, Ribosomal protein S15Aa [Source:FlyBase gene name;Acc:FBgn0010198], e=3e-10} {RNA815_30426} {RNA1310_104826}
	Int S/G2/M		S/G2/M, no gonads	Neoblast		Cluster-13772.5	6.74003	7.15058	6.94827	7.33702	7.6139	7.62713	4.502	4.50058	4.38328	4.2451	0.686925	4.27528e-05	-0.296686	0.0897013	-0.341304	0.0824188	0.520106	0.0196324	0.702249	0.000938567	0.114611	0.479922	-0.0156624	0.937705	-0.180371	0.206837	-0.13027	0.672413	-0.164705	0.592769		RPLP2	ribosomal protein, large, P2	RNA1509_15227	RNA1509_15227 {Length: 558} {Type: 5UTR_CDS_3UTR} {Pfam: 60s Acidic ribosomal protein [PF00428.14, score=95.0]} {Human: RPLP2, ribosomal protein, large, P2 [Source:HGNC Symbol;Acc:10377], e=5e-16} {UniRef50_O01725, e=8e-16, 60S acidic ribosomal protein P2 n=85 Tax=Opisthokonta RepID=RLA2_BRAFL [Plants:]} {Drosophila: RpLP2, Ribosomal protein LP2 [Source:FlyBase gene name;Acc:FBgn0003274], e=8e-14…
	Int S/G2/M		S/G2/M, no gonads	Neoblast		Cluster-3181.1	5.68291	6.71291	6.4584	7.33395	7.39983	7.61252	5.12769	4.78164	4.67554	4.52401	1.71685	2.03336e-27	-0.340011	0.0518886	-0.177623	0.49281	0.752965	0.000103272	1.22528	5.41104e-10	-0.23619	0.0522177	-0.350361	0.00279916	-0.527164	2.88683e-06	-0.11417	0.657479	-0.176796	0.461792	X1	HSPE1	heat shock 10kDa protein 1 (chaperonin 10)	RNA1509_5356	RNA1509_5356 {Length: 758} {Type: 5UTR_CDS_3UTR} {Pfam: Chaperonin 10 Kd subunit [PF00166.16, score=80.2]} {Human: HSPE1, heat shock 10kDa protein 1 (chaperonin 10) [Source:HGNC Symbol;Acc:5269], e=4e-36} {UniRef50_Q5DC69, e=8e-37, 10 kDa heat shock protein, mitochondrial n=92 Tax=Eukaryota RepID=CH10_SCHJA [Invertebrates:]} {Drosophila: CG11267, , e=2e-30} {Celegans: Y22D7AL.10, Caenorhabditis e…
	Int S/G2/M		S/G2/M, no gonads	Neoblast		Cluster-7993.2633	6.57636	6.8108	6.89543	7.33162	7.55303	7.62351	4.39301	4.37524	4.30703	3.84893	0.858398	6.87402e-06	-0.286928	0.148244	-0.299416	0.228326	0.822428	0.00051462	0.775027	0.00150205	0.090264	0.604426	0.0168719	0.949344	-0.471041	0.00121931	-0.0733904	0.861747	-0.487901	0.0106861	X1	RPS15A	ribosomal protein S15a	RNA1509_10519	RNA1509_10519 {Length: 673} {Type: 5UTR_CDS_3UTR} {Pfam: Ribosomal protein S8 [PF00410.14, score=85.3]} {Human: RPS15A, ribosomal protein S15a [Source:HGNC Symbol;Acc:10389], e=5e-67} {UniRef50_P62244, e=2e-68, 40S ribosomal protein S15a n=42 Tax=Theria RepID=RS15A_HUMAN [Invertebrates:Arthropoda]} {Drosophila: RpS15Aa, Ribosomal protein S15Aa [Source:FlyBase gene name;Acc:FBgn0010198], e=1e-67} …
	Int S/G2/M		S/G2/M, no gonads	Neoblast		Cluster-16057.6	5.80222	6.59572	6.25039	7.32349	7.88934	8.01281	3.41179	2.84341	3.03335	2.61237	1.60231	5.08098e-15	-0.727171	0.000315923	-0.668192	0.00320999	1.36455	1.98307e-09	1.8423	1.81447e-14	-0.467087	0.00908607	-0.270778	0.132093	-0.734485	1.79806e-05	0.196293	0.614277	-0.46367	0.0857983				RNA1509_25547	RNA1509_25547 {Length: 508} {Type: 5UTR_CDS_3UTR} {RNA815_2657} {RNA1310_7721.1}
	Int S/G2/M		S/G2/M, no gonads	Neoblast		Cluster-7993.1505	6.50788	7.07216	6.60322	7.31661	7.53343	7.36741	5.50639	5.46453	5.31499	5.13108	0.902034	2.20199e-07	-0.060073	0.805539	-0.288948	0.192874	0.531063	0.0273702	0.83689	0.000468462	0.0687936	0.57532	-0.0881471	0.4471	-0.30043	0.00318093	-0.156939	0.365119	-0.21228	0.225174	Sexual_biased; X1	RPS9	ribosomal protein S9	RNA1509_1923|RNA1509_13913|RNA1509_41611	RNA1509_1923 {Length: 840} {Type: 5UTR_CDS_3UTR} {Pfam: Ribosomal protein S4/S9 N-terminal domain [PF00163.14, score=102.1]} {Human: RPS9, ribosomal protein S9 [Source:HGNC Symbol;Acc:10442], e=1e-108} {UniRef50_P46781, e=1e-103, 40S ribosomal protein S9 n=45 Tax=Amniota RepID=RS9_HUMAN [Vertebrates:Chordata]} {Drosophila: RpS9, Ribosomal protein S9 [Source:FlyBase gene name;Acc:FBgn0010408], e=1…
	Int S/G2/M		S/G2/M, no gonads	Neoblast		Cluster-7993.1256	4.77678	5.0405	4.79749	7.31615	7.08211	6.87344	1.37363	0.819165	0.911045	0.738047	2.67162	3.50467e-41	0.437984	0.0278466	0.183472	0.527429	2.10375	3.78751e-22	2.27162	7.36646e-16	-0.454166	0.0728104	-0.359207	0.147693	-0.556384	0.0163075	0.0949162	0.950671	-0.197081	0.786643				RNA1509_4252	RNA1509_4252 {Length: 405} {Type: 5UTR_CDS_3UTR} {RNA815_34403} {RNA1310_32324.1}
	Int S/G2/M		S/G2/M, no gonads	Neoblast		Cluster-7993.2253	6.41885	6.79602	6.80733	7.31173	7.22171	7.23936	0.951134	0.587508	0.674261	-0.254631	0.985323	8.18413e-11	0.03729	0.859296	-0.037403	1	0.554841	0.0143985	0.478648	0.036637	-0.288036	0.363092	-0.179221	0.535544	-1.20463	1.80986e-05	0.108765	0.957916	-1.02495	0.00828645				RNA1509_32359	RNA1509_32359 {Length: 175} {Type: 5UTR_CDS_3UTR} {RNA815_12223.1} {RNA1310_28500}
	Int S/G2/M		S/G2/M, no gonads	Neoblast		Cluster-6316.0	6.38814	6.71115	6.22735	7.3014	7.82734	7.28536	5.17829	5.03669	4.98445	4.82585	0.980866	0.0186795	-0.00419964	1	-0.599467	0.216595	1.18223	0.0181963	1.1116	0.0443971	-0.0322601	0.853944	-0.090265	0.550458	-0.280318	0.0373068	-0.0580043	0.887309	-0.190049	0.49844				RNA1509_13265|RNA1509_33090|RNA1509_52418	RNA1509_13265 {Length: 683} {Type: 5UTR_CDS_3UTR} {RNA815_14180.1} {RNA1310_43540} ### RNA1509_33090 {Length: 843} {Type: 5UTR_CDS_3UTR} {RNA815_14180.1} {RNA1310_26124.1} ### RNA1509_52418 {Length: 787} {Type: 5UTR_CDS_3UTR} {RNA815_14180.2} {RNA1310_51083}
	Int S/G2/M		S/G2/M, no gonads	Neoblast		Cluster-7993.10661	6.41563	6.74128	6.94895	7.28752	7.49481	7.59136	6.01544	5.80968	5.70525	5.66674	0.955962	1.26253e-06	-0.309214	0.145644	-0.285519	0.281943	0.817772	0.000995687	0.690067	0.00993826	-0.0929219	0.507513	-0.207918	0.106534	-0.274035	0.0257124	-0.114995	0.673016	-0.0661159	0.868787	X1	RPS11	ribosomal protein S11	RNA1509_1776	RNA1509_1776 {Length: 704} {TRANSSPLICED} {Type: 5UTR_CDS_3UTR} {Pfam: Ribosomal protein S17 [PF00366.15, score=104.3]} {Human: RPS11, ribosomal protein S11 [Source:HGNC Symbol;Acc:10384], e=6e-73} {UniRef50_P62280, e=4e-73, 40S ribosomal protein S11 n=29 Tax=Eutheria RepID=RS11_HUMAN [Mammals:Chordata]} {Drosophila: RpS11, Ribosomal protein S11 [Source:FlyBase gene name;Acc:FBgn0033699], e=2e-67…
	Int S/G2/M		S/G2/M, no gonads	Neoblast		Cluster-15995.1	6.50738	6.8171	6.54023	7.2774	7.67934	7.49941	5.39436	5.29121	5.31518	5.27946	0.865363	6.16469e-06	-0.240792	0.270969	-0.480524	0.0256957	0.927767	3.21124e-05	1.01415	2.09799e-05	0.00635552	0.980087	0.022925	0.88429	-0.0427118	0.766027	0.0165694	0.983491	-0.0656362	0.869353	X1	FKBP1B	FK506 binding protein 1B, 12.6 kDa	RNA1509_2669	RNA1509_2669 {Length: 923} {TRANSSPLICED} {Type: 5UTR_CDS_3UTR} {Pfam: FKBP-type peptidyl-prolyl cis-trans isomerase [PF00254.23, score=112.1]} {Human: FKBP1B, FK506 binding protein 1B, 12.6 kDa [Source:HGNC Symbol;Acc:3712], e=5e-46} {UniRef50_H2MUF2, e=7e-56, Peptidyl-prolyl cis-trans isomerase n=6 Tax=Eukaryota RepID=H2MUF2_ORYLA [Invertebrates:]} {Drosophila: FK506-bp2, FK506-binding protein …
	Int S/G2/M		S/G2/M, no gonads	Neoblast		Cluster-14980.6	6.25756	7.04309	6.5975	7.27527	7.49139	7.45506	3.19229	2.97859	2.96468	2.75144	1.10114	6.59868e-10	-0.194742	0.359303	-0.266639	0.227013	0.477514	0.0444763	0.923208	9.72834e-05	-0.108429	0.573997	-0.119673	0.48634	-0.369657	0.020829	-0.0112454	0.992193	-0.249964	0.46472				RNA1509_42165	RNA1509_42165 {Length: 559} {Type: 5UTR_CDS_3UTR} {RNA815_6833} {RNA1310_2973}
	Int S/G2/M		S/G2/M, no gonads	Neoblast		Cluster-7993.9870	6.77486	7.03687	6.62806	7.24146	7.59368	7.24557	5.82317	5.73896	5.62605	5.54133	0.571595	0.00240947	0.00246321	0.995117	-0.429346	0.0446779	0.644237	0.00829017	0.688872	0.00909089	0.0287722	0.854863	-0.0940383	0.46849	-0.209023	0.0744232	-0.12281	0.601621	-0.114983	0.685758	X1	RPL10A	ribosomal protein L10a	RNA1509_1595	RNA1509_1595 {Length: 736} {Type: 5UTR_CDS_3UTR} {Pfam: Ribosomal protein L1p/L10e family [PF00687.16, score=156.5]} {Human: RPL10A, ribosomal protein L10a [Source:HGNC Symbol;Acc:10299], e=4e-87} {UniRef50_A0A0B2VN18, e=3e-93, Ribosomal protein n=6 Tax=Bilateria RepID=A0A0B2VN18_TOXCA [Invertebrates:]} {Drosophila: RpL10Ab, Ribosomal protein L10Ab [Source:FlyBase gene name;Acc:FBgn0036213], e=1e…
	Int S/G2/M		S/G2/M, no gonads	Neoblast		Cluster-14015.4	6.46498	6.41021	6.33496	7.22611	7.09757	7.07523	6.085	5.95096	5.8534	5.89448	0.844865	5.01939e-05	0.137849	0.656032	0.0286494	0.91007	0.78456	0.00600394	0.776445	0.00480804	-0.0228381	0.870533	-0.128329	0.282326	-0.117087	0.315231	-0.105491	0.657857	0.0112428	0.994949	X1	RPL5	ribosomal protein L5	RNA1509_24181	RNA1509_24181 {Length: 1159} {TRANSSPLICED} {Type: 5UTR_CDS_3UTR} {Pfam: Ribosomal L18p/L5e family [PF00861.17, score=151.2]} {Human: RPL5, ribosomal protein L5 [Source:HGNC Symbol;Acc:10360], e=1e-133} {UniRef50_Q26481, e=1e-135, 60S ribosomal protein L5 n=544 Tax=Eukaryota RepID=RL5_STYCL [Invertebrates:]} {Drosophila: RpL5, Ribosomal protein L5 [Source:FlyBase gene name;Acc:FBgn0064225], e=1e-…
	Int S/G2/M		S/G2/M, no gonads	Neoblast		Cluster-12648.1	6.19324	6.82278	6.21707	7.22221	7.6051	7.39407	-0.00778108	-0.395047	-0.412565	-0.807877	1.11956	1.04077e-06	-0.191178	0.522001	-0.449709	0.0956592	0.843143	0.00339419	1.2445	1.0773e-05	0	1	0	1	0	1	0	1	0	1				RNA1509_28285	RNA1509_28285 {Length: 369} {Type: CDS_3UTR} {RNA815_21801.1} {RNA1310_47573}
	Int S/G2/M		S/G2/M, no gonads	Neoblast		Cluster-7993.3855	6.01373	5.88362	6.23503	7.18851	7.10225	7.11944	4.61202	4.24796	4.16015	4.15606	1.23937	3.59393e-13	0.0279408	0.907551	0.0564961	0.982738	1.21815	1.79964e-09	0.941334	5.45692e-05	-0.253217	0.0663466	-0.3504	0.00895083	-0.380107	0.00335832	-0.0971818	0.781103	-0.0297012	0.96487				RNA1509_6608	RNA1509_6608 {Length: 652} {Type: 5UTR_CDS_3UTR} {RNA815_26065} {RNA1310_45919}
	Int S/G2/M		S/G2/M, no gonads	Neoblast		Cluster-7993.2615	6.33735	6.2091	5.85556	7.1509	7.08957	7.02274	5.60806	6.50878	5.96811	5.62014	0.873983	0.00014099	0.0913962	0.781784	-0.0338422	1	0.948563	0.00144937	1.26781	4.90196e-05	1.01254	1.76218e-14	0.457084	0.000945063	0.086114	0.592245	-0.555453	0.000187209	-0.37097	0.0590913		SKP1	S-phase kinase-associated protein 1	RNA1509_2031	RNA1509_2031 {Length: 1632} {Type: 5UTR_CDS_3UTR} {Pfam: Skp1 family, dimerisation domain [PF01466.14, score=125.6]} {Human: SKP1, S-phase kinase-associated protein 1 [Source:HGNC Symbol;Acc:10899], e=2e-77} {Drosophila: SkpA, SKP1-related A [Source:FlyBase gene name;Acc:FBgn0025637], e=9e-69} {RNA815_5768.1} {RNA1310_18757.1} {Smed: dd_Smed_v6_1337_0_1}
	Int S/G2/M		S/G2/M, no gonads	Neoblast		Cluster-12648.0	6.00155	6.54979	6.47793	7.13608	7.5677	7.29511	5.13044	4.93477	4.87868	4.83016	1.21797	4.86707e-06	-0.181695	0.618378	-0.508119	0.107695	1.08266	0.000798792	0.871085	0.0101698	-0.0858626	0.522244	-0.148447	0.234727	-0.222593	0.0557079	-0.0625837	0.854455	-0.0741436	0.829321	Sexual_biased	ERH	enhancer of rudimentary homolog (Drosophila)	RNA1509_3345	RNA1509_3345 {Length: 858} {TRANSSPLICED} {Type: 5UTR_CDS_3UTR} {Pfam: Enhancer of rudimentary [PF01133.12, score=154.0]} {Human: ERH, enhancer of rudimentary homolog (Drosophila) [Source:HGNC Symbol;Acc:3447], e=1e-47} {UniRef50_P69099, e=2e-50, Enhancer of rudimentary homolog n=16 Tax=Bilateria RepID=ERH_ECHMU [Invertebrates:]} {Drosophila: e(r), enhancer of rudimentary [Source:FlyBase gene nam…
	Int S/G2/M		S/G2/M, no gonads	Neoblast		Cluster-7993.2681	5.96368	6.14252	6.03093	7.13034	7.0093	6.92501	-1.8107	-1.72445	-1.82828	-2.21435	1.2538	5.35033e-06	0.193653	0.634311	0.0435104	0.931432	0.930025	0.00977599	0.958086	0.00723134	0	1	0	1	0	1	0	1	0	1				RNA1509_44047	RNA1509_44047 {Length: 129} {Type: CDS_3UTR} {RNA815_22452.2}
	Int S/G2/M		S/G2/M, no gonads	Neoblast		Cluster-9663.1	6.03209	6.45682	6.3622	7.0731	7.57295	7.05079	1.35764	1.41775	1.46553	0.490318	1.13928	7.04675e-08	-0.00247908	1	-0.547535	0.0156949	1.16873	1.54383e-06	0.788975	0.0106049	0.173396	0.553488	0.239521	0.436294	-0.836031	0.00110261	0.0661209	0.982002	-1.07532	0.000369668				RNA1509_3105	RNA1509_3105 {Length: 503} {Type: 5UTR_CDS_3UTR} {RNA815_14339} {RNA1310_11423}
	Int S/G2/M		S/G2/M, no gonads	Neoblast		Cluster-10642.0	5.79311	5.77427	5.96474	7.0653	7.30549	6.87642	-0.804347	-0.918173	-0.934497	-1.21297	1.36434	1.61962e-21	0.161773	0.32686	-0.277082	0.0820411	1.5318	4.06462e-22	0.996727	3.55465e-06	0	1	0	1	0	1	0	1	0	1				RNA1509_6113|RNA1509_38308	RNA1509_6113 {Length: 449} {Type: CDS_3UTR} {RNA815_3009.2} {RNA1310_108041} ### RNA1509_38308 {Length: 449} {Type: CDS_3UTR} {RNA815_3009.1} {RNA1310_9187.1}
	Int S/G2/M		S/G2/M, no gonads	Neoblast		Cluster-16257.3	6.05826	6.28684	5.89111	7.06335	7.18807	7.2342	4.68689	4.85738	4.54622	4.59962	1.08307	9.46622e-08	-0.18764	0.464172	-0.249121	0.513057	1.02015	0.000122567	1.40179	3.92456e-08	0.283824	0.0253346	-0.0421668	0.791032	-0.0129265	0.93568	-0.325986	0.0375896	0.0292402	0.968811		PSMA4	proteasome (prosome, macropain) subunit, alpha type, 4	RNA1509_32494|RNA1509_48928	RNA1509_32494 {Length: 1253} {Type: 5UTR_CDS_3UTR} {Pfam: Proteasome subunit [PF00227.21, score=98.0]} {Human: PSMA4, proteasome (prosome, macropain) subunit, alpha type, 4 [Source:HGNC Symbol;Acc:9533], e=2e-49} {UniRef50_Q7Z474, e=1e-46, Proteasome subunit beta type n=8 Tax=Eutheria RepID=Q7Z474_HUMAN [Mammals:Chordata]} {Drosophila: Prosalpha3, Proteasome alpha3 subunit [Source:FlyBase gene na…
	Int S/G2/M		S/G2/M, no gonads	Neoblast		Cluster-7993.2337	6.10317	6.53907	6.68026	7.05758	7.14293	7.25701	6.01529	6.02408	5.87069	5.66279	1.05115	2.62199e-10	-0.195764	0.273162	-0.217477	0.480262	0.73025	0.00129692	0.608725	0.00781456	0.120097	0.279611	-0.041688	0.725035	-0.277735	0.00502092	-0.161784	0.318118	-0.236044	0.127461	X1	FAU	Finkel-Biskis-Reilly murine sarcoma virus (FBR-MuSV) ubiquitously expressed	RNA1509_1447|RNA1509_7814	RNA1509_1447 {Length: 700} {TRANSSPLICED} {Type: 5UTR_CDS_3UTR} {Pfam: Ribosomal protein S30 [PF04758.9, score=93.2]} {Human: FAU, Finkel-Biskis-Reilly murine sarcoma virus (FBR-MuSV) ubiquitously expressed [Source:HGNC Symbol;Acc:3597], e=2e-27} {UniRef50_A0A088A003, e=2e-26, Uncharacterized protein n=14 Tax=Apocrita RepID=A0A088A003_APIME [Invertebrates:Arthropoda]} {Drosophila: RpS30, Ribosoma…
	Int S/G2/M		S/G2/M, no gonads	Neoblast		Cluster-7993.7643	6.25931	7.00905	6.95703	7.04843	7.82657	7.82916	5.55984	5.32325	4.97412	4.86036	0.85466	0.000110762	-0.815041	0.000193979	-0.855913	0.000231778	0.868319	0.00112629	0.92788	0.000741845	-0.127026	0.360576	-0.48628	7.49031e-05	-0.624708	1.6689e-07	-0.359251	0.018964	-0.138422	0.638917	X1	H2AFX	H2A histone family, member X	RNA1509_1673|RNA1509_25997	RNA1509_1673 {Length: 1038} {TRANSSPLICED} {Type: 5UTR_CDS_3UTR} {Pfam: Core histone H2A/H2B/H3/H4 [PF00125.19, score=73.7]} {Human: H2AFX, H2A histone family, member X [Source:HGNC Symbol;Acc:4739], e=9e-36} {UniRef50_A0A068WX00, e=7e-52, Histone H2A n=2 Tax=Echinococcus RepID=A0A068WX00_ECHGR [Invertebrates:Platyhelminthes]} {Drosophila: His2A:CG33862, His2A:CG33862 [Source:FlyBase gene name;Ac…
	Int S/G2/M		S/G2/M, no gonads	Neoblast		Cluster-7993.10161	5.85716	6.38843	6.67269	7.02182	6.88485	7.2796	4.88998	4.84384	4.70375	4.55297	1.22026	5.00858e-11	-0.299179	0.174947	-0.0154216	0.926635	0.599915	0.029818	0.656655	0.0109033	0.067694	0.648943	-0.0845473	0.540023	-0.262603	0.0293951	-0.152239	0.50184	-0.178052	0.470627		H3F3A	H3 histone, family 3A	RNA1509_4823	RNA1509_4823 {Length: 1205} {Type: 5UTR_CDS_3UTR} {Pfam: Core histone H2A/H2B/H3/H4 [PF00125.19, score=110.2]} {Human: H3F3A, H3 histone, family 3A [Source:HGNC Symbol;Acc:4764], e=6e-45} {Drosophila: His3.3A, Histone H3.3A [Source:FlyBase gene name;Acc:FBgn0014857], e=3e-45} {RNA815_12552.1} {RNA1310_35975}
	Int S/G2/M		S/G2/M, no gonads	Neoblast		Cluster-6824.0	5.44506	6.13639	5.39132	7.0207	7.07012	6.79691	3.60467	3.26759	3.27967	2.53559	1.66692	2.46389e-09	0.191205	0.579389	-0.145181	0.857896	1.01053	0.00487454	1.51904	2.00609e-05	-0.234283	0.207772	-0.215782	0.22044	-0.993586	1.83034e-09	0.0184976	1	-0.777753	0.000108506	X1	POLR2L	polymerase (RNA) II (DNA directed) polypeptide L, 7.6kDa	RNA1509_13354|RNA1509_20815|RNA1509_53967	RNA1509_13354 {Length: 832} {TRANSSPLICED} {Type: 5UTR_CDS_3UTR} {Pfam: RNA polymerases N / 8 kDa subunit [PF01194.12, score=99.7]} {Human: POLR2L, polymerase (RNA) II (DNA directed) polypeptide L, 7.6kDa [Source:HGNC Symbol;Acc:9199], e=3e-29} {UniRef50_Q1ECU1, e=6e-30, MGC146599 protein n=5 Tax=Sarcopterygii RepID=Q1ECU1_XENTR [Vertebrates:Chordata]} {Drosophila: Rpb10, Rpb10 [Source:FlyBase ge…
	Int S/G2/M		S/G2/M, no gonads	Neoblast		Cluster-7993.11035	5.82986	6.62659	6.22693	7.02001	7.03688	7.10376	2.98759	3.0832	3.00277	2.54364	1.30255	2.13324e-18	-0.105299	0.587413	-0.182659	0.60341	0.58045	0.0105789	0.916341	3.02684e-06	0.210775	0.248689	0.131838	0.526307	-0.370447	0.0276378	-0.0789313	0.863891	-0.502257	0.0320956				RNA1509_4534	RNA1509_4534 {Length: 820} {Type: 5UTR_CDS_3UTR} {Pfam: 60s Acidic ribosomal protein [PF00428.14, score=40.8]} {RNA815_64580} {RNA1310_52773.1}
	Int S/G2/M		S/G2/M, no gonads	Neoblast		Cluster-7993.9762	6.21228	6.42646	6.44747	7.01999	6.9081	6.96398	6.56979	6.44007	6.30854	6.31056	0.905436	4.20368e-06	0.036457	0.930062	-0.00941988	0.944766	0.60968	0.0452586	0.548076	0.0437256	-0.018685	0.891256	-0.15826	0.155496	-0.185595	0.0834232	-0.139574	0.46383	-0.0273346	0.957423	X1	RPL18	ribosomal protein L18	RNA1509_684	RNA1509_684 {Length: 812} {TRANSSPLICED} {Type: 5UTR_CDS_3UTR} {Pfam: Ribosomal protein L18e/L15 [PF00828.14, score=82.5]} {Human: RPL18, ribosomal protein L18 [Source:HGNC Symbol;Acc:10310], e=4e-85} {UniRef50_A0A088AH51, e=1e-88, 60S ribosomal protein L18 n=25 Tax=Eukaryota RepID=A0A088AH51_APIME [Invertebrates:]} {Drosophila: RpL18, Ribosomal protein L18 [Source:FlyBase gene name;Acc:FBgn00357…
	Int S/G2/M		S/G2/M, no gonads	Neoblast		Cluster-7993.6536	6.25485	6.93487	6.81986	7.01042	7.69981	7.86093	4.56453	4.23081	3.9249	3.71443	0.828699	0.000376402	-0.875591	0.000115462	-0.770263	0.0022136	0.82734	0.00470548	1.09246	8.68392e-05	-0.222258	0.0969806	-0.5397	1.83056e-05	-0.771776	2.61912e-10	-0.317437	0.0662429	-0.23206	0.338498				RNA1509_27067|RNA1509_41559	RNA1509_27067 {Length: 621} {Type: 5UTR_CDS_3UTR} {RNA815_16955.1} {RNA1310_35237.1} ### RNA1509_41559 {Length: 475} {Type: 5UTR_CDS_3UTR} {RNA815_16955.1} {RNA1310_35237.1}
	Int S/G2/M		S/G2/M, no gonads	Neoblast		Cluster-7993.9906	6.00827	6.70319	6.56092	7.00766	7.49843	7.12253	2.2024	2.11917	2.15908	1.66979	1.09835	1.58823e-07	-0.128577	0.641777	-0.578329	0.0142612	0.876614	0.000676146	0.633748	0.0397951	0.0158191	0.961273	0.0700959	0.848496	-0.463658	0.0268517	0.0542707	0.980392	-0.533696	0.098081				RNA1509_4059	RNA1509_4059 {Length: 433} {TRANSSPLICED} {Type: 5UTR_CDS_3UTR} {RNA815_48352} {RNA1310_90770}
	Int S/G2/M		S/G2/M, no gonads	Neoblast		Cluster-7993.3207	5.82509	6.80432	6.58129	6.98365	7.605	7.33145	4.01687	4.24939	4.68288	4.46067	1.26066	2.31002e-13	-0.360771	0.0385233	-0.693379	7.87213e-05	0.880795	1.39992e-05	0.83436	0.0003568	0.342001	0.0281373	0.776162	5.76307e-08	0.521498	0.000343338	0.434156	0.0143355	-0.254671	0.348753				RNA1509_1502|RNA1509_8211	RNA1509_1502 {Length: 738} {Type: 5UTR_CDS_3UTR} {RNA815_5631} {RNA1310_35337} ### RNA1509_8211 {Length: 725} {Type: 5UTR_CDS_3UTR} {RNA815_5631} {RNA1310_35337}
	Int S/G2/M		S/G2/M, no gonads	Neoblast		Cluster-7993.1503	5.78831	6.14511	6.06522	6.98114	6.90547	6.94455	-2.54016	-2.46799	-2.41283	-2.32219	1.28333	3.31338e-08	0.0123422	1	0.0132024	1	0.821133	0.00644753	0.96027	0.00210261	0	1	0	1	0	1	0	1	0	1				RNA1509_21743	RNA1509_21743 {Length: 286} {Type: CDS_3UTR} {RNA1310_45245}
	Int S/G2/M		S/G2/M, no gonads	Neoblast		Cluster-12748.2	5.99526	6.59428	6.07788	6.97664	7.31115	6.79802	6.44614	6.38349	6.17773	6.28537	1.05647	7.43986e-10	0.151316	0.48125	-0.445963	0.0398688	0.813942	0.000220401	0.795137	0.00189188	0.0479567	0.744044	-0.167207	0.184195	-0.0869269	0.50111	-0.215163	0.230283	0.0802803	0.817839	X1	NUDC	nuclear distribution gene C homolog (A. nidulans)	RNA1509_957|RNA1509_13783	RNA1509_957 {Length: 1587} {TRANSSPLICED} {Type: 5UTR_CDS_3UTR} {Pfam: CS domain [PF04969.11, score=65.8]} {Human: NUDC, nuclear distribution gene C homolog (A. nidulans) [Source:HGNC Symbol;Acc:8045], e=1e-84} {UniRef50_Q5ZIN1, e=7e-88, Nuclear migration protein nudC n=190 Tax=Metazoa RepID=NUDC_CHICK [Invertebrates:]} {Drosophila: nudC, nudC [Source:FlyBase gene name;Acc:FBgn0021768], e=6e-78} …
	Int S/G2/M		S/G2/M, no gonads	Neoblast		Cluster-12025.0	5.84047	6.46844	6.43834	6.95696	7.33297	7.3087	4.61726	4.3716	4.36172	4.26759	1.20498	0.00010173	-0.374003	0.310244	-0.452978	0.279191	0.918601	0.0220732	0.929215	0.0316574	-0.134806	0.346753	-0.15216	0.275721	-0.274455	0.0340135	-0.0173542	0.987549	-0.12229	0.71393		AL845154.1	zinc finger protein 828	RNA1509_4520|RNA1509_29228|RNA1509_36573	RNA1509_4520 {Length: 980} {TRANSSPLICED} {Type: 5UTR_CDS_3UTR} {RNA815_19421} {RNA1310_40685} ### RNA1509_29228 {Length: 1132} {TRANSSPLICED} {Type: 5UTR_CDS_3UTR} {RNA815_19421} {RNA1310_40685} ### RNA1509_36573 {Length: 1326} {Type: 5UTR_CDS_3UTR} {Human: AL845154.1, zinc finger protein 828 [Source:RefSeq peptide;Acc:NP_115812], e=0.002} {RNA815_19421} {RNA1310_40685}
	Int S/G2/M		S/G2/M, no gonads	Neoblast		Cluster-7993.10666	6.06752	6.24142	6.23915	6.90878	7.37013	7.12801	5.13797	5.1227	5.09229	5.10632	0.930621	0.0101821	-0.243137	0.614171	-0.526194	0.256333	1.1722	0.00933238	0.976404	0.0286999	0.0965422	0.474911	0.0615704	0.660071	0.0434539	0.754999	-0.0349711	0.938038	-0.0181168	0.984724	Sexual_biased	OLA1	Obg-like ATPase 1	RNA1509_3669	RNA1509_3669 {Length: 1864} {TRANSSPLICED} {Type: 5UTR_CDS_3UTR} {Pfam: Protein of unknown function (DUF933) [PF06071.8, score=131.4]} {Human: OLA1, Obg-like ATPase 1 [Source:HGNC Symbol;Acc:28833], e=0.0} {UniRef50_A0A0B2VSB4, e=0.0, Obg-like ATPase 1 n=12 Tax=Bilateria RepID=A0A0B2VSB4_TOXCA [Invertebrates:]} {Drosophila: CG1354, , e=0.0} {RNA815_7325} {RNA1310_18424} {Smed: dd_Smed_v6_2199_0_1}
	Int S/G2/M		S/G2/M, no gonads	Neoblast		Cluster-14893.2	5.65922	6.21939	6.06159	6.90443	7.65313	7.4388	6.8707	6.62619	6.53981	6.3423	1.33397	1.62368e-12	-0.565213	0.00241972	-0.813317	2.04845e-05	1.48879	2.87641e-13	1.47225	4.29288e-10	-0.133995	0.20555	-0.22691	0.0220637	-0.453588	1.3817e-06	-0.0929151	0.657982	-0.226676	0.137859	Xins	RAN	RAN, member RAS oncogene family	RNA1509_845|RNA1509_15492	RNA1509_845 {Length: 1643} {TRANSSPLICED} {Type: 5UTR_CDS_3UTR} {Pfam: Ras family [PF00071.17, score=169.0]} {Human: RAN, RAN, member RAS oncogene family [Source:HGNC Symbol;Acc:9846], e=1e-115} {UniRef50_G7YNB5, e=1e-121, GTP-binding nuclear protein Ran n=1 Tax=Clonorchis sinensis RepID=G7YNB5_CLOSI [Invertebrates:Platyhelminthes]} {Drosophila: Ran, Ran [Source:FlyBase gene name;Acc:FBgn0020255]…
	Int S/G2/M		S/G2/M, no gonads	Neoblast		Cluster-7993.4829	5.82259	6.51154	6.39992	6.89906	7.67277	7.41955	2.37244	1.98612	2.18972	1.74623	1.1823	1.85773e-07	-0.516455	0.0210919	-0.815413	0.000347086	1.20384	2.26526e-06	1.07272	0.000116788	-0.285485	0.182016	-0.078074	0.713694	-0.563703	0.00336238	0.207386	0.63454	-0.485568	0.11404				RNA1509_14074|RNA1509_30174	RNA1509_14074 {Length: 608} {Type: 5UTR_CDS_3UTR} {RNA815_26515} {RNA1310_51871} ### RNA1509_30174 {Length: 573} {Type: 5UTR_CDS_3UTR} {RNA815_26515} {RNA1310_51871}
	Int S/G2/M		S/G2/M, no gonads	Neoblast		Cluster-7993.9359	5.97	6.62646	6.16415	6.89505	7.39318	7.05153	3.56821	3.51387	3.86972	3.85411	1.03799	1.01758e-17	-0.152608	0.204349	-0.544793	3.03956e-06	0.835682	8.58115e-10	0.955114	1.11317e-07	0.0576919	0.769189	0.417264	0.00456261	0.360716	0.0119682	0.359562	0.0591509	-0.0565562	0.931655		TUBA1A	tubulin, alpha 1a	RNA1509_19570	RNA1509_19570 {Length: 924} {Type: 5UTR_CDS_3UTR} {Pfam: Tubulin C-terminal domain [PF03953.12, score=68.4]} {Human: TUBA1A, tubulin, alpha 1a [Source:HGNC Symbol;Acc:20766], e=1e-68} {UniRef50_E4XSK9, e=2e-04, Whole genome shotgun assembly, reference scaffold set, scaffold scaffold_123 n=1 Tax=Oikopleura dioica RepID=E4XSK9_OIKDI [Invertebrates:Chordata]} {Drosophila: alphaTub84D, alpha-Tubulin …
	Int S/G2/M		S/G2/M, no gonads	Neoblast		Cluster-7993.9391	6.33112	6.55211	5.71852	6.88502	7.25568	7.20839	2.5458	2.53026	2.75959	2.66958	0.67635	2.4268e-06	-0.28398	0.0255721	-0.48994	0.00196788	0.840279	1.49053e-06	1.52907	2.75133e-15	0.0904419	0.68429	0.325812	0.0751643	0.189277	0.288826	0.235357	0.474447	-0.136541	0.795957				RNA1509_50038	RNA1509_50038 {Length: 1442} {Type: 5UTR_CDS_3UTR} {RNA815_5848.1} {RNA1310_65207}
	Int S/G2/M		S/G2/M, no gonads	Neoblast		Cluster-15877.1	5.90381	6.34385	6.22836	6.88501	7.21019	7.03422	7.18022	7.01006	6.94901	7.01191	1.07945	1.22244e-08	-0.178508	0.470828	-0.383241	0.0813503	0.933605	5.20157e-05	0.868317	0.000470933	-0.0592016	0.664163	-0.127397	0.306366	-0.0941209	0.449128	-0.068195	0.828592	0.0332761	0.947635		EIF5A	eukaryotic translation initiation factor 5A	RNA1509_733	RNA1509_733 {Length: 2950} {Type: 5UTR_CDS_3UTR} {Pfam: Eukaryotic elongation factor 5A hypusine, DNA-binding OB fold [PF01287.15, score=76.1]} {Human: EIF5A, eukaryotic translation initiation factor 5A [Source:HGNC Symbol;Acc:3300], e=3e-29} {UniRef50_B5DGQ3, e=4e-34, Eukaryotic translation initiation factor 5A n=16 Tax=Gnathostomata RepID=B5DGQ3_SALSA [Invertebrates:Echinodermata]} {Drosophila:…
	Int S/G2/M		S/G2/M, no gonads	Neoblast		Cluster-13772.3	5.78346	6.42087	6.1407	6.87792	7.02954	6.94982	5.19657	5.07365	4.9532	4.95022	1.17602	1.32127e-07	-0.0965819	0.785454	-0.239128	0.472351	0.684312	0.0259987	0.869915	0.00371338	-0.0110089	0.948427	-0.143064	0.306884	-0.172333	0.191702	-0.132053	0.624524	-0.0292679	0.963475		RPLP2	ribosomal protein, large, P2	RNA1509_5532|RNA1509_31703	RNA1509_5532 {Length: 555} {Type: 5UTR_CDS_3UTR} {Pfam: 60s Acidic ribosomal protein [PF00428.14, score=94.9]} {Human: RPLP2, ribosomal protein, large, P2 [Source:HGNC Symbol;Acc:10377], e=8e-14} {UniRef50_O01725, e=6e-15, 60S acidic ribosomal protein P2 n=85 Tax=Opisthokonta RepID=RLA2_BRAFL [Plants:]} {Drosophila: RpLP2, Ribosomal protein LP2 [Source:FlyBase gene name;Acc:FBgn0003274], e=6e-13}…
	Int S/G2/M		S/G2/M, no gonads	Neoblast		Cluster-14893.0	5.63214	6.20035	6.22188	6.86761	7.54586	7.36799	4.64048	4.35738	4.21523	4.25977	1.33132	8.85986e-17	-0.520168	0.000573933	-0.782385	1.6028e-06	1.44417	1.0906e-16	1.21808	2.66021e-09	-0.168972	0.263051	-0.322636	0.0236351	-0.305577	0.0279674	-0.153662	0.598856	0.0170629	0.994664				RNA1509_3066	RNA1509_3066 {Length: 460} {Type: 5UTR_CDS_3UTR} {RNA815_8699} {RNA1310_21472.1}
	Int S/G2/M		S/G2/M, no gonads	Neoblast		Cluster-14893.1	5.63985	6.17791	6.46	6.85593	7.57959	7.37227	5.0832	4.7728	4.62348	4.51298	1.31658	5.79269e-13	-0.529166	0.00266777	-0.785698	1.78383e-05	1.46586	1.07936e-13	1.04389	2.98639e-05	-0.2001	0.147626	-0.358614	0.00608862	-0.494443	8.44294e-05	-0.158512	0.529957	-0.135823	0.667444				RNA1509_7053	RNA1509_7053 {Length: 585} {Type: 5UTR_CDS_3UTR} {RNA815_8699} {RNA1310_21472.1}
	Int S/G2/M		S/G2/M, no gonads	Neoblast		Cluster-9663.0	5.87986	6.09142	6.0546	6.85314	7.24161	6.94415	6.00478	5.92185	5.98427	5.87104	1.09563	1.11037e-10	-0.0855165	0.665066	-0.435877	0.0164895	1.24245	2.68368e-10	0.961328	3.66207e-05	0.026135	0.856777	0.0846018	0.500727	-0.0587469	0.632343	0.0584664	0.855352	-0.143348	0.543662	X1	EIF3E	eukaryotic translation initiation factor 3, subunit E	RNA1509_1478	RNA1509_1478 {Length: 2538} {Type: 5UTR_CDS_3UTR} {Pfam: eIF3 subunit 6 N terminal domain [PF09440.5, score=93.2]} {Human: EIF3E, eukaryotic translation initiation factor 3, subunit E [Source:HGNC Symbol;Acc:3277], e=1e-141} {UniRef50_P60228, e=1e-148, Eukaryotic translation initiation factor 3 subunit E n=223 Tax=Eumetazoa RepID=EIF3E_HUMAN [Invertebrates:]} {Drosophila: Int6, Int6 homologue [So…
	Int S/G2/M		S/G2/M, no gonads	Neoblast		Cluster-7993.9336	6.18439	6.57042	5.70891	6.84898	7.19527	7.15088	7.44249	7.36285	7.59571	8.17493	0.758623	0.000203462	-0.298268	0.163383	-0.427608	0.0758056	0.700526	0.00844012	1.47106	1.49595e-09	0.0290619	0.889333	0.262427	0.107511	0.804463	6.81932e-08	0.233365	0.369419	0.542035	0.00474647		TUBA3C	tubulin, alpha 3c	RNA1509_3666	RNA1509_3666 {Length: 1236} {Type: 5UTR_CDS_3UTR} {Pfam: Tubulin C-terminal domain [PF03953.12, score=170.0]} {Human: TUBA3C, tubulin, alpha 3c [Source:HGNC Symbol;Acc:12408], e=0.0} {UniRef50_Q13748, e=0.0, Tubulin alpha-3C/D chain n=21 Tax=Chordata RepID=TBA3C_HUMAN [Invertebrates:]} {Drosophila: alphaTub84B, alpha-Tubulin at 84B [Source:FlyBase gene name;Acc:FBgn0003884], e=0.0} {RNA815_343.2}…
	Int S/G2/M		S/G2/M, no gonads	Neoblast		Cluster-15848.1	5.9236	6.42725	6.51744	6.84855	7.11051	7.12751	7.65607	7.52712	7.46786	7.49496	1.03052	4.49074e-08	-0.258557	0.170947	-0.335457	0.155441	0.763094	0.00161781	0.655425	0.0111827	-0.0191061	0.883098	-0.0839758	0.450475	-0.0875801	0.412488	-0.0648696	0.803187	-0.00360411	1	X1	EIF3D	eukaryotic translation initiation factor 3, subunit D	RNA1509_509|RNA1509_5156	RNA1509_509 {Length: 2143} {Type: 5UTR_CDS_3UTR} {Pfam: Eukaryotic translation initiation factor 3 subunit 7 (eIF-3) [PF05091.7, score=665.8]} {Human: EIF3D, eukaryotic translation initiation factor 3, subunit D [Source:HGNC Symbol;Acc:3278], e=0.0} {UniRef50_O15371, e=0.0, Eukaryotic translation initiation factor 3 subunit D n=327 Tax=Metazoa RepID=EIF3D_HUMAN [Invertebrates:]} {Drosophila: eIF-…
	Int S/G2/M		S/G2/M, no gonads	Neoblast		Cluster-13248.1	5.3575	5.8298	5.3967	6.82749	7.33824	7.10299	-0.880533	-1.82475	-2.08752	-2.1167	1.57507	6.77699e-11	-0.290381	0.299943	-0.578638	0.032381	1.57199	6.92173e-09	1.83657	3.75292e-09	0	1	0	1	0	1	0	1	0	1				RNA1509_27294	RNA1509_27294 {Length: 466} {Type: CDS_3UTR} {RNA815_15116} {RNA1310_29825}
	Int S/G2/M		S/G2/M, no gonads	Neoblast		Cluster-14893.3	5.69041	6.21334	6.12227	6.82648	7.81967	7.47419	6.33211	6.09865	6.11265	5.92237	1.21802	9.07111e-12	-0.660604	0.000107296	-1.01415	5.36652e-09	1.62383	1.80695e-17	1.41046	1.62286e-10	-0.12241	0.254821	-0.114446	0.281256	-0.334137	0.00049733	0.007964	1	-0.21969	0.162062		RAN	RAN, member RAS oncogene family	RNA1509_19758	RNA1509_19758 {Length: 1318} {Type: 5UTR_CDS_3UTR} {Pfam: Ras family [PF00071.17, score=88.0]} {Human: RAN, RAN, member RAS oncogene family [Source:HGNC Symbol;Acc:9846], e=8e-80} {UniRef50_P42558, e=3e-71, GTP-binding nuclear protein Ran n=38 Tax=Amniota RepID=RAN_CHICK [Vertebrates:Chordata]} {Drosophila: Ran, Ran [Source:FlyBase gene name;Acc:FBgn0020255], e=1e-75} {RNA815_8699} {RNA1310_21472…
	Int S/G2/M		S/G2/M, no gonads	Neoblast		Cluster-7993.3209	5.73796	6.65785	6.61984	6.81809	7.50659	7.14422	3.64509	3.79612	4.18978	3.89765	1.17025	1.23868e-12	-0.354851	0.0389132	-0.814113	1.91393e-06	0.975523	4.81456e-07	0.598761	0.0129361	0.259025	0.0938501	0.656195	2.24615e-06	0.332104	0.0220965	0.397163	0.0235939	-0.324095	0.138324				RNA1509_40636	RNA1509_40636 {Length: 647} {Type: 5UTR_CDS_3UTR} {RNA815_5631} {RNA1310_35337}
	Int S/G2/M		S/G2/M, no gonads	Neoblast		Cluster-7993.9342	6.21982	6.50304	5.67518	6.81694	7.29398	7.0916	6.64364	6.42745	6.7661	6.96832	0.691075	4.09087e-06	-0.263981	0.0778979	-0.610052	0.000275319	0.92797	3.99363e-07	1.43703	8.08296e-13	-0.105809	0.52416	0.230897	0.125531	0.396488	0.00503438	0.336705	0.0750523	0.16559	0.60993	Gut; Testis; X2	TUBA3C	tubulin, alpha 3c	RNA1509_27167	RNA1509_27167 {Length: 1556} {Type: 5UTR_CDS_3UTR} {Pfam: Tubulin/FtsZ family, GTPase domain [PF00091.20, score=203.4]} {Human: TUBA3C, tubulin, alpha 3c [Source:HGNC Symbol;Acc:12408], e=0.0} {UniRef50_Q13748, e=0.0, Tubulin alpha-3C/D chain n=21 Tax=Chordata RepID=TBA3C_HUMAN [Invertebrates:]} {Drosophila: alphaTub84B, alpha-Tubulin at 84B [Source:FlyBase gene name;Acc:FBgn0003884], e=0.0} {Cel…
	Int S/G2/M		S/G2/M, no gonads	Neoblast		Cluster-9000.0	5.19884	5.9267	5.99173	6.79431	7.05283	6.88136	4.59604	4.30593	4.45222	4.30356	1.68957	2.0428e-09	-0.114264	0.808865	-0.355902	0.422201	1.21119	0.00067501	0.972367	0.0117285	-0.181125	0.177875	-0.0394501	0.791584	-0.215929	0.0868772	0.141672	0.574841	-0.176475	0.497061	X1	SLC25A10	solute carrier family 25 (mitochondrial carrier; dicarboxylate transporter), member 10	RNA1509_5207	RNA1509_5207 {Length: 1023} {Type: 5UTR_CDS_3UTR} {Pfam: Ribosomal protein L7/L12 C-terminal domain [PF00542.14, score=60.0]} {Human: SLC25A10, solute carrier family 25 (mitochondrial carrier; dicarboxylate transporter), member 10 [Source:HGNC Symbol;Acc:10980], e=6e-13} {UniRef50_G4LVG9, e=2e-22, Mitochondrial 60S ribosomal protein L7/L12,putative n=4 Tax=Digenea RepID=G4LVG9_SCHMA [Plants:]} {D…
	Int S/G2/M		S/G2/M, no gonads	Neoblast		Cluster-7993.1024	5.84345	6.00111	5.59455	6.79343	6.66263	6.34136	5.63615	5.74219	5.62401	5.54029	1.02345	1.01452e-05	0.409806	0.0931605	0.0338614	0.928366	0.731093	0.0207175	0.829043	0.0114054	0.217756	0.0434549	0.091066	0.441289	-0.0196359	0.868083	-0.126689	0.516213	-0.110701	0.652263	X1	PSMB5	proteasome (prosome, macropain) subunit, beta type, 5	RNA1509_2496|RNA1509_5708	RNA1509_2496 {Length: 1298} {Type: 5UTR_CDS_3UTR} {Pfam: Proteasome subunit [PF00227.21, score=166.4]} {Human: PSMB5, proteasome (prosome, macropain) subunit, beta type, 5 [Source:HGNC Symbol;Acc:9542], e=3e-93} {UniRef50_W3VI32, e=4e-99, Uncharacterized protein n=1 Tax=Pseudozyma aphidis DSM 70725 RepID=W3VI32_9BASI [Plants:Basidiomycota]} {Drosophila: Prosbeta5, Proteasome beta5 subunit [Source…
	Int S/G2/M		S/G2/M, no gonads	Neoblast		Cluster-7993.10171	5.31874	6.00758	6.03116	6.79298	7.03787	7.14388	3.57267	3.45337	3.26253	2.89544	1.55836	3.97377e-11	-0.383726	0.150888	-0.332077	0.302185	1.09593	0.000109535	1.19461	6.98339e-05	-0.00890272	0.963244	-0.207233	0.156991	-0.595093	1.15433e-05	-0.198323	0.420019	-0.387835	0.0593367	Neoblast; X1	H3F3A	H3 histone, family 3A	RNA1509_59293	RNA1509_59293 {Length: 989} {Type: 5UTR_CDS_3UTR} {Pfam: Core histone H2A/H2B/H3/H4 [PF00125.19, score=110.7]} {Human: H3F3A, H3 histone, family 3A [Source:HGNC Symbol;Acc:4764], e=3e-89} {UniRef50_P84243, e=8e-94, Histone H3.3 n=246 Tax=Eukaryota RepID=H33_HUMAN [Invertebrates:]} {Drosophila: His3.3A, Histone H3.3A [Source:FlyBase gene name;Acc:FBgn0014857], e=1e-89} {Celegans: his-71, Caenorhab…
	Int S/G2/M		S/G2/M, no gonads	Neoblast		Cluster-15329.2	5.39512	5.85714	5.45651	6.79268	7.10535	6.98428	4.94609	4.7004	4.58615	4.7014	1.50853	8.83257e-12	-0.207533	0.43904	-0.394428	0.150036	1.33797	1.58721e-07	1.63305	6.11238e-09	-0.138543	0.295578	-0.256999	0.0356289	-0.171099	0.166035	-0.118454	0.64157	0.085901	0.804476		HNRNPA2B1	heterogeneous nuclear ribonucleoprotein A2/B1	RNA1509_4257	RNA1509_4257 {Length: 2406} {Type: 5UTR_CDS_3UTR} {Pfam: RNA recognition motif. (a.k.a. RRM, RBD, or RNP domain) [PF00076.17, score=129.7]} {Human: HNRNPA2B1, heterogeneous nuclear ribonucleoprotein A2/B1 [Source:HGNC Symbol;Acc:5033], e=1e-56} {UniRef50_C1L9G6, e=3e-79, Heterogeneous nuclear ribonucleoprotein A2 homolog 1 n=2 Tax=Bilateria RepID=C1L9G6_SCHJA [Invertebrates:]} {Drosophila: Hrb87F…
	Int S/G2/M		S/G2/M, no gonads	Neoblast		Cluster-13669.0	5.92966	6.39976	6.46406	6.76584	7.3678	7.16467	6.53421	6.36337	6.30671	6.4802	0.91261	0.000111878	-0.411176	0.106851	-0.68049	0.00931728	1.02524	0.00030256	0.728303	0.0152558	-0.0604024	0.685781	-0.122986	0.372918	0.0189468	0.905509	-0.0625834	0.868238	0.141932	0.622684	X1	EIF3F	eukaryotic translation initiation factor 3, subunit F	RNA1509_967	RNA1509_967 {Length: 1172} {TRANSSPLICED} {Type: 5UTR_CDS_3UTR} {Pfam: JAB1/Mov34/MPN/PAD-1 ubiquitin protease [PF01398.16, score=64.3]} {Human: EIF3F, eukaryotic translation initiation factor 3, subunit F [Source:HGNC Symbol;Acc:3275], e=6e-74} {UniRef50_T1JB03, e=3e-86, Eukaryotic translation initiation factor 3 subunit F n=2 Tax=Protostomia RepID=T1JB03_STRMM [Invertebrates:]} {Drosophila: CG9…
	Int S/G2/M		S/G2/M, no gonads	Neoblast		Cluster-2023.0	5.50804	5.60978	5.59727	6.76305	6.73466	6.59179	2.83069	2.45503	2.29953	2.20281	1.33149	8.80259e-07	0.154484	0.72295	-0.0429336	0.948462	1.18356	0.000444864	1.07296	0.00266141	-0.267614	0.137309	-0.436035	0.0115947	-0.561823	0.000763911	-0.168413	0.661217	-0.125755	0.816124	Sexual_biased	LSM5	LSM5 homolog, U6 small nuclear RNA associated (S. cerevisiae)	RNA1509_5106	RNA1509_5106 {Length: 1455} {TRANSSPLICED} {Type: 5UTR_CDS_3UTR} {Pfam: LSM domain [PF01423.17, score=61.9]} {Human: LSM5, LSM5 homolog, U6 small nuclear RNA associated (S. cerevisiae) [Source:HGNC Symbol;Acc:17162], e=4e-39} {Drosophila: CG6610, , e=2e-33} {Celegans: lsm-5, Caenorhabditis elegans Protein LSM-5 (lsm-5) mRNA, complete cds. [Source:RefSeq mRNA;Acc:NM_074469], e=1e-35} {RNA815_24740…
	Int S/G2/M		S/G2/M, no gonads	Neoblast		Cluster-7993.9486	6.04868	6.37104	6.31871	6.74	7.13201	6.88249	3.73395	3.76052	3.47864	3.58053	0.791274	0.000236913	-0.158972	0.569527	-0.483714	0.0601247	0.848878	0.00190393	0.621825	0.0424549	0.137587	0.492203	-0.158738	0.420194	-0.0804675	0.682587	-0.296315	0.284569	0.0782716	0.905943	X1	RPL36	ribosomal protein L36	RNA1509_7903	RNA1509_7903 {Length: 513} {Type: 5UTR_CDS_3UTR} {Pfam: Ribosomal protein L36e [PF01158.13, score=138.2]} {Human: RPL36, ribosomal protein L36 [Source:HGNC Symbol;Acc:13631], e=1e-38} {UniRef50_Q4PM12, e=2e-35, 60S ribosomal protein L36 n=63 Tax=Bilateria RepID=RL36_IXOSC [Invertebrates:]} {Drosophila: RpL36, Ribosomal protein L36 [Source:FlyBase gene name;Acc:FBgn0002579], e=3e-29} {RNA815_39095…
	Int S/G2/M		S/G2/M, no gonads	Neoblast		Cluster-7993.10655	5.59971	6.19166	5.63781	6.71034	6.8997	6.71244	5.79096	5.50747	5.36125	5.30301	1.21239	9.48011e-07	-0.00434664	0.989787	-0.247448	0.446318	0.762196	0.0193411	1.17622	0.000609388	-0.173901	0.109392	-0.32729	0.00136672	-0.415551	3.02149e-05	-0.153389	0.38458	-0.0882581	0.75215		RPL4	ribosomal protein L4	RNA1509_9610	RNA1509_9610 {Length: 918} {Type: 5UTR_CDS_3UTR} {Pfam: 60S ribosomal protein L4 C-terminal domain [PF14374.1, score=80.2]} {Human: RPL4, ribosomal protein L4 [Source:HGNC Symbol;Acc:10353], e=3e-72} {UniRef50_G3HFG4, e=2e-43, 60S ribosomal protein L4 n=5 Tax=Boreoeutheria RepID=G3HFG4_CRIGR [Mammals:Chordata]} {Drosophila: RpL4, Ribosomal protein L4 [Source:FlyBase gene name;Acc:FBgn0003279], e=…
	Int S/G2/M		S/G2/M, no gonads	Neoblast		Cluster-7993.10169	5.44781	6.01863	5.9776	6.70848	7.16596	7.20456	3.08676	2.6397	2.64843	1.70481	1.35069	4.84644e-06	-0.521037	0.106792	-0.525796	0.124043	1.20268	0.000512298	1.30833	0.000423613	-0.340078	0.0885913	-0.336101	0.0793359	-1.32632	2.80336e-12	0.00397085	1	-0.990105	1.54466e-05		H3F3A	H3 histone, family 3A	RNA1509_18467	RNA1509_18467 {Length: 787} {Type: 5UTR_CDS_3UTR} {Pfam: Core histone H2A/H2B/H3/H4 [PF00125.19, score=98.8]} {Human: H3F3A, H3 histone, family 3A [Source:HGNC Symbol;Acc:4764], e=2e-40} {UniRef50_I3RWJ3, e=2e-05, Histone h3a (Fragment) n=33 Tax=Opisthokonta RepID=I3RWJ3_9CICH [Plants:]} {Drosophila: His3.3A, Histone H3.3A [Source:FlyBase gene name;Acc:FBgn0014857], e=8e-41} {RNA815_17879.2} {RNA…
	Int S/G2/M		S/G2/M, no gonads	Neoblast		Cluster-14616.0	5.25568	5.80445	5.05761	6.68579	6.81982	6.64036	6.23505	6.20592	6.06861	6.02503	1.51314	8.42875e-10	0.0148154	0.982969	-0.204813	0.567265	1.06428	0.000472591	1.78427	1.72843e-06	0.0799174	0.499816	-0.0648036	0.591142	-0.136766	0.20267	-0.14472	0.421113	-0.0719613	0.80582	X1	POLR2B	polymerase (RNA) II (DNA directed) polypeptide B, 140kDa	RNA1509_1580	RNA1509_1580 {Length: 4235} {Type: 5UTR_CDS_3UTR} {Pfam: RNA polymerase Rpb2, domain 6 [PF00562.23, score=423.1]} {Human: POLR2B, polymerase (RNA) II (DNA directed) polypeptide B, 140kDa [Source:HGNC Symbol;Acc:9188], e=0.0} {UniRef50_P30876, e=0.0, DNA-directed RNA polymerase II subunit RPB2 n=532 Tax=Eukaryota RepID=RPB2_HUMAN [Invertebrates:]} {Drosophila: RpII140, RNA polymerase II 140kD subu…
	Int S/G2/M		S/G2/M, no gonads	Neoblast		Cluster-7993.10598	5.58604	6.36318	6.20042	6.68409	6.87292	7.00833	5.63202	5.48487	5.36177	5.47256	1.19166	2.32909e-08	-0.343941	0.143883	-0.302321	0.354308	0.614688	0.0470224	0.891549	0.00229562	-0.0360128	0.830145	-0.167901	0.244945	-0.0863595	0.557291	-0.131887	0.645237	0.081542	0.846874	X1	RPL24	ribosomal protein L24	RNA1509_2012	RNA1509_2012 {Length: 769} {TRANSSPLICED} {Type: 5UTR_CDS_3UTR} {Pfam: Ribosomal protein L24e [PF01246.15, score=106.8]} {Human: RPL24, ribosomal protein L24 [Source:HGNC Symbol;Acc:10325], e=3e-49} {UniRef50_Q8JGR4, e=2e-49, 60S ribosomal protein L24 n=70 Tax=Bilateria RepID=RL24_DANRE [Invertebrates:]} {Drosophila: RpL24, Ribosomal protein L24 [Source:FlyBase gene name;Acc:FBgn0032518], e=2e-45…
	Int S/G2/M		S/G2/M, no gonads	Neoblast		Cluster-7993.3205	5.56656	6.52162	6.66729	6.67733	7.42043	7.14401	5.05204	5.27867	5.65307	5.55649	1.22136	1.58827e-18	-0.454436	0.000168924	-0.840221	1.70831e-10	1.00995	1.65825e-11	0.528774	0.00781173	0.333203	0.0363221	0.706035	1.9105e-06	0.578194	9.85472e-05	0.372829	0.0591745	-0.127845	0.749563	Epidermal lineage (early + late + mature); Asexual_biased; X2; Xins	DYNLL2	dynein, light chain, LC8-type 2	RNA1509_929	RNA1509_929 {Length: 1038} {Type: 5UTR_CDS_3UTR} {Pfam: Dynein light chain type 1 [PF01221.13, score=151.4]} {Human: DYNLL2, dynein, light chain, LC8-type 2 [Source:HGNC Symbol;Acc:24596], e=4e-57} {UniRef50_H2LB50, e=8e-60, Uncharacterized protein n=15 Tax=Bilateria RepID=H2LB50_ORYLA [Invertebrates:]} {Drosophila: ctp, cut up [Source:FlyBase gene name;Acc:FBgn0011760], e=6e-57} {RNA815_5631} {R…
	Int S/G2/M		S/G2/M, no gonads	Neoblast		Cluster-15329.7	6.1064	6.47692	6.27829	6.67395	7.70492	6.92714	2.91116	2.8248	2.88569	2.6278	0.641925	0.00328938	-0.290835	0.27161	-1.06497	5.57523e-07	1.2432	1.27728e-07	0.742352	0.0209899	0.0230039	0.932542	0.0786881	0.725687	-0.210767	0.26367	0.0556814	0.94621	-0.28944	0.411345				RNA1509_5468	RNA1509_5468 {Length: 585} {Type: 5UTR_CDS_3UTR} {RNA815_32687.2} {RNA1310_40935.1}
	Int S/G2/M		S/G2/M, no gonads	Neoblast		Cluster-13304.1	5.12492	5.76049	5.61916	6.67157	6.89401	7.10365	3.61139	3.35292	3.29756	3.09443	1.66469	4.68669e-12	-0.430526	0.0758094	-0.317424	0.369665	1.24922	2.5491e-05	1.57565	8.75816e-08	-0.153996	0.391128	-0.215662	0.205233	-0.442696	0.0047038	-0.0616647	0.914598	-0.227017	0.495794				RNA1509_6654	RNA1509_6654 {Length: 1017} {Type: 5UTR_CDS_3UTR} {Pfam: RNA binding motif [PF08777.6, score=30.1]} {UniRef50_C4QIH2, e=2e-05, Lupus la ribonucleoprotein, putative n=7 Tax=Schistosoma RepID=C4QIH2_SCHMA [Invertebrates:Platyhelminthes]} {RNA815_17203} {RNA1310_18125}
	Int S/G2/M		S/G2/M, no gonads	Neoblast		Cluster-7993.10600	5.81941	6.28513	6.40512	6.6622	7.07859	7.0195	6.33473	6.22741	6.12058	6.26928	0.951422	4.30566e-08	-0.354625	0.0367656	-0.480385	0.0105072	0.86595	3.47187e-05	0.642548	0.00532086	0.00336434	0.996045	-0.111441	0.493052	0.00740894	0.972796	-0.114805	0.734306	0.11885	0.754735	X1	RPL24	ribosomal protein L24	RNA1509_7799|RNA1509_14596|RNA1509_29322	RNA1509_7799 {Length: 690} {TRANSSPLICED} {Type: 5UTR_CDS_3UTR} {Pfam: Ribosomal protein L24e [PF01246.15, score=107.1]} {Human: RPL24, ribosomal protein L24 [Source:HGNC Symbol;Acc:10325], e=1e-49} {UniRef50_Q8JGR4, e=2e-49, 60S ribosomal protein L24 n=70 Tax=Bilateria RepID=RL24_DANRE [Invertebrates:]} {Drosophila: RpL24, Ribosomal protein L24 [Source:FlyBase gene name;Acc:FBgn0032518], e=8e-46…
	Int S/G2/M		S/G2/M, no gonads	Neoblast		Cluster-7993.61	5.01293	5.70665	5.379	6.65904	6.88108	6.51875	3.23559	2.95058	3.04022	2.75371	1.76566	4.09511e-10	0.136693	0.78171	-0.283423	0.435782	1.23975	0.000249152	1.24294	0.000826034	-0.165866	0.321944	-0.0853817	0.614326	-0.402047	0.00793549	0.0804789	0.87031	-0.316645	0.241032				RNA1509_8034|RNA1509_34341	RNA1509_8034 {Length: 471} {Type: 5UTR_CDS_3UTR} {UniRef50_R1GGJ9, e=8e-07, Uncharacterized protein n=5 Tax=Dothideomycetes RepID=R1GGJ9_BOTPV [Plants:Ascomycota]} {RNA815_16710} {RNA1310_31530} ### RNA1509_34341 {Length: 450} {Type: 5UTR_CDS_3UTR} {UniRef50_R1GGJ9, e=2e-06, Uncharacterized protein n=5 Tax=Dothideomycetes RepID=R1GGJ9_BOTPV [Plants:Ascomycota]} {RNA815_16710} {RNA1310_31530}
	Int S/G2/M		S/G2/M, no gonads	Neoblast		Cluster-7993.3833	5.56764	5.90459	5.02471	6.64311	6.56018	6.48481	1.96861	1.50654	1.49793	1.01726	1.17601	4.88931e-08	0.140714	0.63533	0.0260243	1	0.708539	0.0139791	1.5953	1.51671e-07	-0.363265	0.103445	-0.365245	0.0804712	-0.90177	2.05419e-05	-0.00199253	1	-0.53639	0.165714				RNA1509_8975|RNA1509_23055|RNA1509_29010	RNA1509_8975 {Length: 557} {Type: 5UTR_CDS_3UTR} {RNA815_48728} {RNA1310_75945.1} ### RNA1509_23055 {Length: 554} {Type: 5UTR_CDS_3UTR} {Celegans: Y52E8A.4, Caenorhabditis elegans Protein Y52E8A.4 (Y52E8A.4) mRNA, complete cds. [Source:RefSeq mRNA;Acc:NM_062357], e=0.007} {RNA815_48728} {RNA1310_75945.1} ### RNA1509_29010 {Length: 584} {Type: 5UTR_CDS_3UTR} {RNA815_48728} {RNA1310_72024}
	Int S/G2/M		S/G2/M, no gonads	Neoblast		Cluster-12450.7	5.55699	5.92388	5.90472	6.64119	6.54506	6.57563	3.95675	3.736	3.80544	3.83436	1.17798	2.54524e-10	0.0427731	0.891583	-0.0401331	1	0.752337	0.00472966	0.794118	0.00794767	-0.113157	0.486769	-0.0452507	0.790939	-0.0468853	0.772424	0.0679037	0.880623	-0.00163364	1		DDX39B	DEAD (Asp-Glu-Ala-Asp) box polypeptide 39B	RNA1509_5267	RNA1509_5267 {Length: 1356} {Type: 5UTR_CDS_3UTR} {Human: DDX39B, DEAD (Asp-Glu-Ala-Asp) box polypeptide 39B [Source:HGNC Symbol;Acc:13917], e=3e-07} {Drosophila: Hel25E, Helicase at 25E [Source:FlyBase gene name;Acc:FBgn0014189], e=4e-07} {Celegans: hel-1, Caenorhabditis elegans Protein HEL-1, isoform a (hel-1) mRNA, complete cds. [Source:RefSeq mRNA;Acc:NM_001026814], e=8e-06} {RNA815_12708.1} …
	Int S/G2/M		S/G2/M, no gonads	Neoblast		Cluster-7993.1501	5.14539	6.04874	6.01373	6.64072	6.65053	6.92643	4.55392	4.34072	4.2323	4.03883	1.6167	2.68615e-14	-0.282526	0.196311	-0.128051	0.87719	0.719227	0.0169767	0.971989	0.000329299	-0.104951	0.44161	-0.220432	0.0769296	-0.438037	0.000149738	-0.11548	0.659834	-0.217597	0.318033		RPS9	ribosomal protein S9	RNA1509_2147	RNA1509_2147 {Length: 547} {Type: 5UTR_CDS_3UTR} {Human: RPS9, ribosomal protein S9 [Source:HGNC Symbol;Acc:10442], e=7e-26} {UniRef50_Q4SN82, e=4e-19, Chromosome 8 SCAF14543, whole genome shotgun sequence (Fragment) n=3 Tax=Eukaryota RepID=Q4SN82_TETNG [Invertebrates:]} {Drosophila: RpS9, Ribosomal protein S9 [Source:FlyBase gene name;Acc:FBgn0010408], e=4e-25} {Celegans: rps-9, Caenorhabditis e…
	Int S/G2/M		S/G2/M, no gonads	Neoblast		Cluster-16382.3	4.89139	5.39455	4.72374	6.62262	6.56032	6.38767	4.43792	4.2268	4.04006	3.93825	1.83986	8.95058e-10	0.212807	0.588745	-0.0128571	1	1.23957	0.00138089	1.83739	6.6653e-06	-0.100193	0.556991	-0.298814	0.0515299	-0.426552	0.00328186	-0.198617	0.469806	-0.12773	0.739118	Sexual_biased; X1	THOC4	THO complex 4	RNA1509_21340	RNA1509_21340 {Length: 2043} {Type: 5UTR_CDS_3UTR} {Pfam: RNA recognition motif. (a.k.a. RRM, RBD, or RNP domain) [PF00076.17, score=53.6]} {Human: THOC4, THO complex 4 [Source:HGNC Symbol;Acc:19071], e=7e-30} {UniRef50_O08583-2, e=7e-33, Isoform 2 of THO complex subunit 4 n=21 Tax=Amniota RepID=O08583-2 [Vertebrates:Chordata]} {Drosophila: Ref1, RNA and export factor binding protein 1 [Source:Fl…
	Int S/G2/M		S/G2/M, no gonads	Neoblast		Cluster-7993.7181	5.07804	5.53147	4.92907	6.61861	6.63946	5.94461	1.72891	1.40584	0.970843	0.698586	1.6481	1.68512e-06	0.662933	0.0838454	-0.0913085	0.859436	1.17122	0.00667062	1.16531	0.00947995	-0.218035	0.357789	-0.677334	0.00214488	-0.975967	4.93096e-06	-0.459229	0.183399	-0.298477	0.598012				RNA1509_10019	RNA1509_10019 {Length: 509} {Type: 5UTR_CDS_3UTR} {RNA815_14564.1} {RNA1310_32046.1}
	Int S/G2/M		S/G2/M, no gonads	Neoblast		Cluster-7993.1504	5.10895	6.10705	6.02031	6.61133	6.73905	7.02445	0.142957	-0.553942	-1.01143	-0.604215	1.62967	5.62539e-16	-0.393206	0.0369946	-0.252077	0.501805	0.776433	0.00689808	1.05794	2.59481e-05	0	1	0	1	0	1	0	1	0	1				RNA1509_36656	RNA1509_36656 {Length: 142} {Type: CDS_3UTR} {RNA1310_45245}
	Int S/G2/M		S/G2/M, no gonads	Neoblast		Cluster-7993.6774	5.24339	5.38691	5.12957	6.60479	6.13991	6.07554	6.15709	5.77885	5.8578	5.86976	1.45697	4.24496e-10	0.510238	0.0398069	0.374351	0.172491	0.84849	0.0122495	1.07035	0.00205739	-0.26526	0.0191198	-0.194595	0.0918408	-0.213144	0.0575845	0.070664	0.809957	-0.0185475	0.982312	Pluripotency maintenance	CSDA	cold shock domain protein A	RNA1509_739|RNA1509_13488	RNA1509_739 {Length: 1806} {Type: 5UTR_CDS_3UTR} {Pfam: 'Cold-shock' DNA-binding domain [PF00313.17, score=91.9]} {Human: CSDA, cold shock domain protein A [Source:HGNC Symbol;Acc:2428], e=2e-43} {Drosophila: yps, ypsilon schachtel [Source:FlyBase gene name;Acc:FBgn0022959], e=9e-39} {RNA815_7629.1} {RNA1310_16468} ### RNA1509_13488 {Length: 1754} {Type: 5UTR_CDS_3UTR} {Pfam: 'Cold-shock' DNA-bin…
	Int S/G2/M		S/G2/M, no gonads	Neoblast		Cluster-4420.1	5.53192	5.57997	5.94723	6.59058	6.78824	6.80493	5.58921	5.31092	5.14689	5.20982	1.16428	7.40349e-09	-0.23173	0.322642	-0.271681	0.309295	1.29285	6.78763e-08	0.91924	0.000537524	-0.170528	0.142039	-0.341991	0.00162303	-0.306526	0.00411001	-0.171462	0.345239	0.0354673	0.944549	Sexual_biased; X1	PHB2	prohibitin 2	RNA1509_1394|RNA1509_14188	RNA1509_1394 {Length: 1490} {Type: 5UTR_CDS_3UTR} {Pfam: SPFH domain / Band 7 family [PF01145.20, score=95.0]} {Human: PHB2, prohibitin 2 [Source:HGNC Symbol;Acc:30306], e=1e-121} {UniRef50_Q99623, e=1e-129, Prohibitin-2 n=459 Tax=Eukaryota RepID=PHB2_HUMAN [Invertebrates:]} {Drosophila: Phb2, Prohibitin 2 [Source:FlyBase gene name;Acc:FBgn0010551], e=1e-122} {Celegans: phb-2, Caenorhabditis eleg…
	Int S/G2/M		S/G2/M, no gonads	Neoblast		Cluster-7993.3369	5.59906	6.14694	5.84936	6.58656	6.97577	6.76927	2.94021	2.93383	2.75947	2.64804	1.08428	0.00102176	-0.199904	0.643422	-0.460059	0.296435	0.886002	0.0474392	1.00379	0.0221949	0.0979979	0.586399	-0.0741664	0.671364	-0.215519	0.175164	-0.172155	0.552359	-0.14134	0.728086	X1	PIN1	peptidylprolyl cis/trans isomerase, NIMA-interacting 1	RNA1509_47886|RNA1509_54321	RNA1509_47886 {Length: 773} {Type: 5UTR_CDS_3UTR} {Pfam: PPIC-type PPIASE domain [PF00639.16, score=89.5]} {Human: PIN1, peptidylprolyl cis/trans isomerase, NIMA-interacting 1 [Source:HGNC Symbol;Acc:8988], e=3e-44} {UniRef50_A0A074ZFB5, e=7e-62, Uncharacterized protein n=1 Tax=Opisthorchis viverrini RepID=A0A074ZFB5_9TREM [Invertebrates:Platyhelminthes]} {Drosophila: dod, dodo [Source:FlyBase ge…
	Int S/G2/M		S/G2/M, no gonads	Neoblast		Cluster-16382.0	5.02922	5.62277	4.91536	6.57783	7.04829	6.84033	4.50193	4.15706	3.94384	3.95825	1.65433	9.46852e-13	-0.284567	0.288758	-0.501743	0.0395134	1.47813	2.42445e-08	2.11952	3.89191e-11	-0.234832	0.0834955	-0.459443	0.000387296	-0.469398	0.000188335	-0.224607	0.294566	-0.00994803	0.995897	Sexual_biased; X1	THOC4	THO complex 4	RNA1509_3382	RNA1509_3382 {Length: 1971} {Type: 5UTR_CDS_3UTR} {Pfam: RNA recognition motif. (a.k.a. RRM, RBD, or RNP domain) [PF00076.17, score=53.7]} {Human: THOC4, THO complex 4 [Source:HGNC Symbol;Acc:19071], e=7e-30} {UniRef50_O08583-2, e=7e-33, Isoform 2 of THO complex subunit 4 n=21 Tax=Amniota RepID=O08583-2 [Vertebrates:Chordata]} {Drosophila: Ref1, RNA and export factor binding protein 1 [Source:Fly…
	Int S/G2/M		S/G2/M, no gonads	Neoblast		Cluster-15877.0	5.69684	5.96407	5.62808	6.57427	6.8222	6.69	7.98879	7.84006	7.78585	7.87545	0.963852	1.14917e-05	-0.155577	0.649291	-0.327125	0.253645	0.934365	0.000833659	1.1693	8.59688e-05	-0.0388445	0.750088	-0.0988861	0.365408	-0.0398761	0.726562	-0.0600416	0.823359	0.0590101	0.847779	Sexual_biased; X1	EIF5A	eukaryotic translation initiation factor 5A	RNA1509_174	RNA1509_174 {Length: 2973} {TRANSSPLICED} {Type: 5UTR_CDS_3UTR} {Pfam: Eukaryotic elongation factor 5A hypusine, DNA-binding OB fold [PF01287.15, score=76.2]} {Human: EIF5A, eukaryotic translation initiation factor 5A [Source:HGNC Symbol;Acc:3300], e=3e-56} {UniRef50_E3TD70, e=2e-62, Eukaryotic translation initiation factor 5A n=9 Tax=Opisthokonta RepID=E3TD70_ICTFU [Plants:]} {Drosophila: eIF-5A…
	Int S/G2/M		S/G2/M, no gonads	Neoblast		Cluster-13367.0	5.58642	6.22608	5.79007	6.56256	7.33007	7.16637	4.21074	3.95759	3.93477	3.77285	1.073	4.99188e-05	-0.626462	0.0238638	-0.853865	0.00339346	1.17053	0.000224977	1.45387	4.34192e-06	-0.142856	0.338228	-0.169958	0.231844	-0.3665	0.00590992	-0.0271028	0.964575	-0.196533	0.496862		NOP16	NOP16 nucleolar protein homolog (yeast)	RNA1509_14554|RNA1509_22041|RNA1509_26015	RNA1509_14554 {Length: 1179} {TRANSSPLICED} {Type: 5UTR_CDS_3UTR} {Pfam: Ribosome biogenesis protein Nop16 [PF09420.5, score=75.8]} {Human: NOP16, NOP16 nucleolar protein homolog (yeast) [Source:HGNC Symbol;Acc:26934], e=2e-11} {UniRef50_F7BK53, e=3e-15, Uncharacterized protein n=2 Tax=Ciona RepID=F7BK53_CIOIN [Invertebrates:Chordata]} {Drosophila: CG11563, , e=3e-06} {RNA815_18128} {RNA1310_2752…
	Int S/G2/M		S/G2/M, no gonads	Neoblast		Cluster-7993.3400	5.92663	5.7194	5.80541	6.56025	6.44819	6.45634	6.1833	6.0343	5.9644	5.98655	0.749054	0.00287592	0.116707	0.816893	0.0594085	0.961688	0.804827	0.01569	0.719772	0.0393081	-0.0401314	0.761926	-0.114483	0.3246	-0.122743	0.270596	-0.074351	0.782099	-0.00825954	0.999099		SERBP1	SERPINE1 mRNA binding protein 1	RNA1509_938	RNA1509_938 {Length: 3367} {Type: 5UTR_CDS_3UTR} {Pfam: Hyaluronan / mRNA binding family [PF04774.10, score=65.4]} {Human: SERBP1, SERPINE1 mRNA binding protein 1 [Source:HGNC Symbol;Acc:17860], e=2e-04} {UniRef50_A0A0A9ZEM8, e=6e-08, Plasminogen activator inhibitor 1 RNA-binding protein n=3 Tax=Cimicomorpha RepID=A0A0A9ZEM8_LYGHE [Invertebrates:Arthropoda]} {Drosophila: fdy, flagrante delicto Y …
	Int S/G2/M		S/G2/M, no gonads	Neoblast		Cluster-13304.0	4.95667	5.56491	5.68689	6.55946	6.8521	7.10981	4.91534	4.75227	4.62791	4.64575	1.72947	4.9852e-13	-0.553261	0.0160538	-0.381302	0.216776	1.40255	7.45824e-07	1.5327	2.35652e-07	-0.0530456	0.707152	-0.187519	0.128175	-0.193299	0.100648	-0.134472	0.565029	-0.00577781	1	X1	SSB	Sjogren syndrome antigen B (autoantigen La)	RNA1509_3884	RNA1509_3884 {Length: 1718} {Type: 5UTR_CDS_3UTR} {Pfam: La domain [PF05383.12, score=66.3]} {Human: SSB, Sjogren syndrome antigen B (autoantigen La) [Source:HGNC Symbol;Acc:11316], e=1e-50} {UniRef50_L7M4W4, e=2e-56, Putative receptor-mediated endocytosis n=4 Tax=Ixodidae RepID=L7M4W4_9ACAR [Invertebrates:Arthropoda]} {Drosophila: La, La autoantigen-like [Source:FlyBase gene name;Acc:FBgn0011638…
	Int S/G2/M		S/G2/M, no gonads	Neoblast		Cluster-4760.0	5.83544	5.64104	5.28533	6.54469	6.45764	6.11539	5.71175	5.45193	5.39918	5.50588	0.806613	0.00312733	0.415747	0.170443	0.0264633	1	0.884425	0.0133964	0.942031	0.0152057	-0.149786	0.219879	-0.210407	0.0727152	-0.133037	0.262398	-0.0606204	0.857684	0.0773708	0.816867	Asexual_biased; X1	NMD3	NMD3 homolog (S. cerevisiae)	RNA1509_2255	RNA1509_2255 {Length: 1751} {TRANSSPLICED} {Type: 5UTR_CDS_3UTR} {Pfam: NMD3 family [PF04981.8, score=227.0]} {Human: NMD3, NMD3 homolog (S. cerevisiae) [Source:HGNC Symbol;Acc:24250], e=1e-126} {UniRef50_Q96D46, e=1e-128, 60S ribosomal export protein NMD3 n=159 Tax=Euteleostomi RepID=NMD3_HUMAN [Vertebrates:Chordata]} {Drosophila: Nmd3, Nonsense-mediated mRNA 3 [Source:FlyBase gene name;Acc:FBgn…
	Int S/G2/M		S/G2/M, no gonads	Neoblast		Cluster-15953.12	5.58366	6.33122	5.95244	6.54218	7.5339	6.8865	2.72761	2.39591	2.35335	2.05458	1.03236	1.41435e-06	-0.367448	0.122654	-1.08795	6.95919e-07	1.27284	1.20798e-07	1.0226	0.000522299	-0.234541	0.229701	-0.268635	0.138961	-0.607209	0.000481526	-0.0340968	0.960138	-0.338527	0.327931				RNA1509_10087	RNA1509_10087 {Length: 742} {Type: 5UTR_CDS_3UTR} {RNA815_5052.1} {RNA1310_12950.1}
	Int S/G2/M		S/G2/M, no gonads	Neoblast		Cluster-15953.14	5.55153	6.36494	5.99054	6.53611	7.36999	6.80354	3.45893	3.11487	2.9294	2.84358	1.06362	1.51535e-06	-0.288366	0.269502	-0.905762	8.13272e-05	1.05536	4.09017e-05	0.907655	0.0044313	-0.242785	0.183649	-0.42778	0.0115845	-0.54139	0.000952996	-0.18499	0.584857	-0.11359	0.832187		HNRNPK	heterogeneous nuclear ribonucleoprotein K	RNA1509_13744	RNA1509_13744 {Length: 716} {Type: 5UTR_CDS_3UTR} {Human: HNRNPK, heterogeneous nuclear ribonucleoprotein K [Source:HGNC Symbol;Acc:5044], e=0.003} {RNA815_9550} {RNA1310_6557.1}
	Int S/G2/M		S/G2/M, no gonads	Neoblast		Cluster-7993.10170	4.79134	5.48779	6.02209	6.52209	6.82661	7.11927	2.87353	2.66589	2.46901	1.81707	1.83892	5.6788e-09	-0.62218	0.0629609	-0.376586	0.34011	1.40818	0.000150942	1.17423	0.0021438	-0.104886	0.602389	-0.299818	0.0715938	-0.972914	1.13054e-09	-0.194922	0.525868	-0.673017	0.00118107				RNA1509_26282	RNA1509_26282 {Length: 460} {Type: CDS_3UTR} {RNA815_17879.2} {RNA1310_50826}
	Int S/G2/M		S/G2/M, no gonads	Neoblast		Cluster-6014.0	5.15713	5.92849	6.33716	6.51786	7.02243	7.14544	-0.616854	-0.814156	-1.47609	-1.60101	1.4659	6.76933e-08	-0.653704	0.0203875	-0.570155	0.0655036	1.15891	0.000439422	0.877875	0.0133338	0	1	0	1	0	1	0	1	0	1				RNA1509_27711	RNA1509_27711 {Length: 401} {Type: CDS_3UTR} {RNA815_30446.1} {RNA1310_65247}
	Int S/G2/M		S/G2/M, no gonads	Neoblast		Cluster-15953.13	5.39452	6.28145	6.02258	6.49871	7.41826	6.79152	3.68317	3.38384	3.26269	3.16386	1.18476	3.67593e-07	-0.313132	0.248994	-1.00205	3.37527e-05	1.20183	8.05889e-06	0.824267	0.00828665	-0.192628	0.223068	-0.321858	0.0287473	-0.447258	0.00152993	-0.129227	0.696618	-0.125386	0.745343		HNRNPK	heterogeneous nuclear ribonucleoprotein K	RNA1509_11221	RNA1509_11221 {Length: 921} {Type: 5UTR_CDS_3UTR} {Pfam: KH domain [PF00013.24, score=61.1]} {Human: HNRNPK, heterogeneous nuclear ribonucleoprotein K [Source:HGNC Symbol;Acc:5044], e=2e-22} {UniRef50_A0A074ZCE1, e=4e-23, Uncharacterized protein n=1 Tax=Opisthorchis viverrini RepID=A0A074ZCE1_9TREM [Invertebrates:Platyhelminthes]} {Drosophila: bl, bancal [Source:FlyBase gene name;Acc:FBgn0267791]…
	Int S/G2/M		S/G2/M, no gonads	Neoblast		Cluster-3124.0	5.71246	6.19376	5.83405	6.4963	6.9544	6.7133	5.52948	5.64462	5.61332	5.43409	0.858136	0.00171642	-0.24107	0.502782	-0.552182	0.126808	0.828426	0.027061	0.948884	0.00871391	0.225913	0.0557198	0.187608	0.115772	-0.0188544	0.887113	-0.0383042	0.924349	-0.206462	0.306317	Sexual_biased; X1	PSMB6	proteasome (prosome, macropain) subunit, beta type, 6	RNA1509_1664	RNA1509_1664 {Length: 1191} {TRANSSPLICED} {Type: 5UTR_CDS_3UTR} {Pfam: Proteasome subunit [PF00227.21, score=147.3]} {Human: PSMB6, proteasome (prosome, macropain) subunit, beta type, 6 [Source:HGNC Symbol;Acc:9543], e=4e-80} {UniRef50_C1BW52, e=2e-86, Proteasome subunit beta type n=9 Tax=Euteleostomi RepID=C1BW52_ESOLU [Vertebrates:Chordata]} {Drosophila: Prosbeta1, Proteasome beta1 subunit [So…
	Int S/G2/M		S/G2/M, no gonads	Neoblast		Cluster-15900.3	5.64188	6.19278	5.86788	6.49366	6.89347	6.60476	4.07143	3.74887	3.76915	3.61674	0.920646	9.22828e-09	-0.1716	0.475806	-0.55615	0.00518175	0.825081	7.25561e-05	0.821773	0.000637699	-0.216225	0.13266	-0.199489	0.160531	-0.380209	0.00418232	0.016734	0.994783	-0.18071	0.544175	Sexual_biased; X1			RNA1509_5144|RNA1509_20542	RNA1509_5144 {Length: 877} {TRANSSPLICED} {Type: 5UTR_CDS_3UTR} {Pfam: Ribosomal L27 protein [PF01016.14, score=27.0]} {UniRef50_A0A068X6X4, e=2e-15, Uncharacterized protein n=1 Tax=Hymenolepis microstoma RepID=A0A068X6X4_HYMMI [Invertebrates:Platyhelminthes]} {RNA815_18788} {RNA1310_39412} {Smed: dd_Smed_v6_1828_0_1} ### RNA1509_20542 {Length: 1050} {TRANSSPLICED} {Type: 5UTR_CDS_3UTR} {Pfam: Ri…
	Int S/G2/M		S/G2/M, no gonads	Neoblast		Cluster-7993.9787	5.37451	5.76539	5.65261	6.48972	6.8125	6.51261	6.01455	5.75605	5.67493	5.60899	1.20914	1.28021e-06	-0.0505728	0.94419	-0.421886	0.223308	1.1286	0.000284356	0.953063	0.0057574	-0.150855	0.189939	-0.236803	0.0289508	-0.331137	0.00142377	-0.0859471	0.730399	-0.094332	0.730584		ALKBH3	alkB, alkylation repair homolog 3 (E. coli)	RNA1509_4664	RNA1509_4664 {Length: 1587} {Type: 5UTR_CDS_3UTR} {Pfam: 2OG-Fe(II) oxygenase superfamily [PF13532.1, score=51.7]} {Human: ALKBH3, alkB, alkylation repair homolog 3 (E. coli) [Source:HGNC Symbol;Acc:30141], e=9e-28} {UniRef50_Q96Q83, e=4e-28, Alpha-ketoglutarate-dependent dioxygenase alkB homolog 3 n=133 Tax=Chordata RepID=ALKB3_HUMAN [Invertebrates:]} {Drosophila: CG1233, , e=2e-04} {RNA815_8346…
	Int S/G2/M		S/G2/M, no gonads	Neoblast		Cluster-7993.10692	5.6582	5.79058	6.21158	6.48329	7.04972	6.82089	2.73235	2.54994	2.46756	2.26657	0.913814	0.000202892	-0.366512	0.191236	-0.635533	0.0194758	1.32274	3.6003e-06	0.66041	0.0470899	-0.0830334	0.709884	-0.16051	0.396809	-0.388791	0.0226651	-0.0774733	0.871904	-0.228255	0.559621				RNA1509_12554	RNA1509_12554 {Length: 389} {Type: 5UTR_CDS_3UTR} {RNA815_12768} {RNA1310_45468.1}
	Int S/G2/M		S/G2/M, no gonads	Neoblast		Cluster-10111.0	5.31811	5.80783	5.83632	6.48152	6.75234	6.79765	1.8991	1.99638	2.10646	2.01466	1.22769	3.76438e-07	-0.370914	0.222863	-0.390996	0.29241	1.0138	0.000813141	1.06662	0.00150205	0.213296	0.326318	0.308834	0.123325	0.186249	0.3625	0.0955357	0.862308	-0.122595	0.829824				RNA1509_39592|RNA1509_47043	RNA1509_39592 {Length: 711} {Type: CDS_3UTR} {RNA815_8871.1} {RNA1310_64465} ### RNA1509_47043 {Length: 460} {Type: 5UTR_CDS_3UTR} {RNA815_8871.1} {RNA1310_21776.1}
	Int S/G2/M		S/G2/M, no gonads	Neoblast		Cluster-11163.0	5.5645	5.38041	5.34254	6.47957	6.316	6.06047	5.05558	5.01791	4.77771	4.70127	1.01804	2.39752e-05	0.401471	0.130542	0.0684709	0.801126	1.02611	0.00137664	0.789962	0.0173789	0.0722329	0.629695	-0.177182	0.186946	-0.27875	0.025576	-0.249411	0.173037	-0.101565	0.75977	X1	EIF2S2	eukaryotic translation initiation factor 2, subunit 2 beta, 38kDa	RNA1509_2020	RNA1509_2020 {Length: 1967} {Type: 5UTR_CDS_3UTR} {Pfam: Domain found in IF2B/IF5 [PF01873.12, score=148.3]} {Human: EIF2S2, eukaryotic translation initiation factor 2, subunit 2 beta, 38kDa [Source:HGNC Symbol;Acc:3266], e=2e-66} {UniRef50_Q4V876, e=1e-72, LOC780740 protein (Fragment) n=8 Tax=Tetrapoda RepID=Q4V876_XENLA [Vertebrates:Chordata]} {Drosophila: eIF-2beta, Eukaryotic initiation facto…
	Int S/G2/M		S/G2/M, no gonads	Neoblast		Cluster-7993.1990	5.42033	6.02772	5.5793	6.46834	7.15443	6.96724	3.73629	3.66496	3.36953	3.34774	1.11695	2.50102e-09	-0.522382	0.00603858	-0.778729	0.000115908	1.19907	3.15693e-08	1.44922	1.90395e-09	0.0405591	0.830552	-0.263621	0.060373	-0.313307	0.0197678	-0.30417	0.106442	-0.0496773	0.935031		SNRPF	small nuclear ribonucleoprotein polypeptide F	RNA1509_17054|RNA1509_17908	RNA1509_17054 {Length: 472} {Type: 5UTR_CDS_3UTR} {Human: SNRPF, small nuclear ribonucleoprotein polypeptide F [Source:HGNC Symbol;Acc:11162], e=4e-06} {Drosophila: SmF, Small ribonucleoprotein particle protein SmF [Source:FlyBase gene name;Acc:FBgn0000426], e=8e-05} {Celegans: snr-5, Caenorhabditis elegans Protein SNR-5 (snr-5) mRNA, complete cds. [Source:RefSeq mRNA;Acc:NM_066307], e=3e-04} {RN…
	Int S/G2/M		S/G2/M, no gonads	Neoblast		Cluster-4420.2	5.26664	5.57783	5.26172	6.46668	6.59403	6.41866	4.98335	4.74025	4.58672	4.61096	1.30367	1.95776e-06	0.0257156	0.966219	-0.199909	0.644411	1.09078	0.0021092	1.26599	0.000296203	-0.131731	0.283285	-0.292734	0.00970078	-0.298242	0.00723605	-0.161	0.418291	-0.00550469	1	Sexual_biased; X1	PHB2	prohibitin 2	RNA1509_25907	RNA1509_25907 {Length: 1361} {Type: 5UTR_CDS_3UTR} {Pfam: SPFH domain / Band 7 family [PF01145.20, score=93.6]} {Human: PHB2, prohibitin 2 [Source:HGNC Symbol;Acc:30306], e=1e-118} {UniRef50_K4K0A8, e=5e-59, Prohibitin-2 (Fragment) n=5 Tax=Eukaryota RepID=K4K0A8_9CAEN [Invertebrates:]} {Drosophila: Phb2, Prohibitin 2 [Source:FlyBase gene name;Acc:FBgn0010551], e=1e-120} {RNA815_9583.1} {RNA1310_2…
	Int S/G2/M		S/G2/M, no gonads	Neoblast		Cluster-9945.1	5.61203	5.64871	5.78752	6.45194	6.58467	6.59921	2.60251	2.47632	2.63274	2.19498	0.943859	5.83876e-09	-0.151387	0.416808	-0.20594	0.366056	1.0374	5.19463e-07	0.898177	0.000206431	-0.0149782	0.959985	0.149833	0.561003	-0.335553	0.111468	0.1648	0.756473	-0.485353	0.13157				RNA1509_7072	RNA1509_7072 {Length: 795} {Type: 5UTR_CDS_3UTR} {RNA815_33642} {RNA1310_16755.1}
	Int S/G2/M		S/G2/M, no gonads	Neoblast		Cluster-7859.0	5.67729	5.9403	5.87868	6.4507	6.65979	6.66675	6.85016	6.79174	6.63717	6.72271	0.86991	8.0172e-07	-0.19821	0.274397	-0.267184	0.218225	0.760063	0.000502326	0.839549	0.000729721	0.0526967	0.690066	-0.109177	0.360887	-0.053475	0.662879	-0.161873	0.374101	0.0557018	0.878112	X1	EIF2S1	eukaryotic translation initiation factor 2, subunit 1 alpha, 35kDa	RNA1509_647	RNA1509_647 {Length: 1458} {TRANSSPLICED} {Type: 5UTR_CDS_3UTR} {Pfam: Eukaryotic translation initiation factor 2 alpha subunit [PF07541.7, score=119.5]} {Human: EIF2S1, eukaryotic translation initiation factor 2, subunit 1 alpha, 35kDa [Source:HGNC Symbol;Acc:3265], e=1e-107} {UniRef50_P05198, e=1e-112, Eukaryotic translation initiation factor 2 subunit 1 n=376 Tax=Eukaryota RepID=IF2A_HUMAN [In…
	Int S/G2/M		S/G2/M, no gonads	Neoblast		Cluster-7993.3382	4.55445	5.36326	4.55447	6.44486	6.91418	6.22038	0.727834	-0.0321284	0.0956403	-0.19496	2.01779	1.22833e-15	0.202627	0.504873	-0.516446	0.0515563	1.59497	5.51594e-09	1.81453	2.95641e-09	-0.727681	0.0442034	-0.564802	0.0746232	-0.925589	0.0070263	0.162736	0.965273	-0.360466	0.780964				RNA1509_23594|RNA1509_50121	RNA1509_23594 {Length: 458} {Type: 5UTR_CDS_3UTR} {RNA815_31218} {RNA1310_49491.2} ### RNA1509_50121 {Length: 412} {Type: CDS_3UTR} {RNA815_31218} {RNA1310_49491.1}
	Int S/G2/M		S/G2/M, no gonads	Neoblast		Cluster-16441.0	5.40749	6.07031	5.77873	6.44189	6.78795	6.52619	5.68015	5.38441	5.419	5.51539	1.11698	2.14372e-07	-0.121553	0.744078	-0.408624	0.116287	0.761586	0.00604327	0.843899	0.00787848	-0.187126	0.126586	-0.156776	0.202465	-0.0918475	0.4659	0.0303499	0.948516	0.0649284	0.861274	X1	MED31; MRPS7	mediator complex subunit 31; mitochondrial ribosomal protein S7	RNA1509_3511|RNA1509_38329|RNA1509_46444|RNA1509_57143	RNA1509_3511 {Length: 3507} {TRANSSPLICED} {Type: 5UTR_CDS_3UTR} {Pfam: SOH1 [PF05669.7, score=115.9]} {Human: MED31, mediator complex subunit 31 [Source:HGNC Symbol;Acc:24260], e=7e-32} {UniRef50_G4VTF4, e=8e-36, Putative mitochondrial ribosomal protein S7 n=4 Tax=Platyhelminthes RepID=G4VTF4_SCHMA [Invertebrates:]} {Drosophila: MED31, Mediator complex subunit 31 [Source:FlyBase gene name;Acc:FB…
	Int S/G2/M		S/G2/M, no gonads	Neoblast		Cluster-7993.513	5.01998	4.48499	3.70759	6.43806	6.04701	5.61364	0.23711	-0.52481	-0.571043	-0.761565	1.52716	4.34842e-07	0.813424	0.00960951	0.314479	0.441373	1.6635	1.0789e-05	2.25917	3.06498e-07	0	1	0	1	0	1	0	1	0	1				RNA1509_10748|RNA1509_50548	RNA1509_10748 {Length: 433} {Type: 5UTR_CDS_3UTR} {UniRef50_A7EQQ0, e=2e-06, Putative uncharacterized protein n=3 Tax=cellular organisms RepID=A7EQQ0_SCLS1 [Unassigned:]} {RNA815_34879.1} {RNA1310_79113} ### RNA1509_50548 {Length: 313} {Type: CDS_3UTR} {RNA815_34879.1} {RNA1310_30308.2}
	Int S/G2/M		S/G2/M, no gonads	Neoblast		Cluster-14501.1	5.51524	5.98581	5.52875	6.43202	6.6062	6.15267	4.00208	4.02497	3.60728	3.73993	1.00709	9.59943e-06	0.256163	0.339167	-0.205632	0.442979	0.636436	0.0295561	0.721294	0.0401551	0.135891	0.510136	-0.296284	0.112497	-0.187092	0.311242	-0.432162	0.0632356	0.109194	0.852958				RNA1509_14064|RNA1509_25239|RNA1509_27623	RNA1509_14064 {Length: 472} {Type: 5UTR_CDS_3UTR} {RNA815_27423} {RNA1310_10463} ### RNA1509_25239 {Length: 556} {Type: 5UTR_CDS_3UTR} {RNA815_27423} {RNA1310_10463} ### RNA1509_27623 {Length: 454} {Type: 5UTR_CDS_3UTR} {RNA815_27423} {RNA1310_10307.1}
	Int S/G2/M		S/G2/M, no gonads	Neoblast		Cluster-7993.9006	5.38226	5.8861	5.61839	6.42993	6.68266	6.55037	5.73315	5.60666	5.53607	5.3626	1.16108	1.8279e-05	-0.115623	0.708618	-0.32333	0.351596	0.877209	0.0135288	1.02769	0.0057574	-0.0152798	0.907361	-0.0944143	0.409138	-0.297085	0.00326801	-0.0791339	0.753296	-0.202668	0.25072	X1	CACYBP	calcyclin binding protein	RNA1509_5146|RNA1509_6615|RNA1509_8696	RNA1509_5146 {Length: 1081} {TRANSSPLICED} {Type: 5UTR_CDS_3UTR} {Pfam: Siah interacting protein, N terminal [PF09032.6, score=46.5]} {Human: CACYBP, calcyclin binding protein [Source:HGNC Symbol;Acc:30423], e=1e-26} {UniRef50_G3MHL6, e=1e-36, Putative uncharacterized protein (Fragment) n=4 Tax=Ixodidae RepID=G3MHL6_9ACAR [Invertebrates:Arthropoda]} {Drosophila: CG3226, , e=2e-19} {RNA815_17093} …
	Int S/G2/M		S/G2/M, no gonads	Neoblast		Cluster-2890.0	5.28848	5.56006	5.05472	6.42107	6.46425	6.61648	2.09634	1.93738	2.38418	1.84874	1.27404	5.84662e-11	-0.189751	0.359081	-0.121703	0.724578	1.00301	3.32906e-05	1.65213	9.47238e-11	-0.0502554	0.883435	0.40579	0.136893	-0.174809	0.546216	0.456005	0.240933	-0.580564	0.146552				RNA1509_19576|RNA1509_22781	RNA1509_19576 {Length: 441} {Type: 5UTR_CDS_3UTR} {RNA815_31581} {RNA1310_75241.1} ### RNA1509_22781 {Length: 441} {Type: 5UTR_CDS_3UTR} {RNA815_31581} {RNA1310_75241.1}
	Int S/G2/M		S/G2/M, no gonads	Neoblast		Cluster-1296.0	5.12608	5.39401	4.66092	6.42043	6.38771	6.19543	2.78825	2.30416	1.98008	2.41631	1.38894	6.28178e-06	0.207916	0.609192	-0.0402378	1	1.06286	0.00810999	1.71072	4.17453e-05	-0.370992	0.0424334	-0.721083	7.18053e-05	-0.300729	0.0965392	-0.350067	0.254554	0.420355	0.171293				RNA1509_21302	RNA1509_21302 {Length: 623} {Type: CDS_3UTR} {RNA815_29398.2} {RNA1310_58737}
	Int S/G2/M		S/G2/M, no gonads	Neoblast		Cluster-3181.2	5.33945	5.37974	5.78115	6.41653	6.57782	6.57993	3.64107	3.38198	3.40085	2.72782	1.18752	1.97942e-09	-0.192213	0.43991	-0.259648	0.369157	1.27934	3.40583e-08	0.890158	0.00130505	-0.150938	0.412056	-0.130557	0.446228	-0.839516	1.07727e-07	0.0203786	1	-0.708918	0.000259834		HSPE1	heat shock 10kDa protein 1 (chaperonin 10)	RNA1509_13850	RNA1509_13850 {Length: 443} {Type: 5UTR_CDS_3UTR} {Pfam: Chaperonin 10 Kd subunit [PF00166.16, score=25.0]} {Human: HSPE1, heat shock 10kDa protein 1 (chaperonin 10) [Source:HGNC Symbol;Acc:5269], e=2e-13} {Drosophila: CG9920, , e=4e-09} {RNA815_26500.3} {RNA1310_52503.1}
	Int S/G2/M		S/G2/M, no gonads	Neoblast		Cluster-7993.9564	5.50312	5.84617	5.80221	6.40898	6.4122	6.34657	3.60019	3.38543	3.3132	3.34059	0.983009	8.63139e-11	0.00524663	0.928486	-0.199025	0.689479	0.736595	0.00106062	0.695708	0.0118962	-0.102639	0.563181	-0.186775	0.269056	-0.183217	0.254463	-0.0841332	0.860571	0.00356204	1	X1	RPL22	ribosomal protein L22	RNA1509_18590|RNA1509_29441	RNA1509_18590 {Length: 725} {Type: 5UTR_CDS_3UTR} {Pfam: Ribosomal L22e protein family [PF01776.12, score=158.0]} {Human: RPL22, ribosomal protein L22 [Source:HGNC Symbol;Acc:10315], e=6e-30} {UniRef50_F1N9J4, e=8e-32, 60S ribosomal protein L22 (Fragment) n=44 Tax=Eukaryota RepID=F1N9J4_CHICK [Invertebrates:]} {Drosophila: RpL22, Ribosomal protein L22 [Source:FlyBase gene name;Acc:FBgn0015288], e…
	Int S/G2/M		S/G2/M, no gonads	Neoblast		Cluster-7993.10230	5.51378	5.22863	5.25023	6.40725	6.61999	6.33047	3.53918	3.14779	2.93382	2.99606	0.981454	0.00037877	0.0638479	0.935387	-0.288169	0.480882	1.45958	1.14343e-05	1.179	0.00111903	-0.285502	0.0877716	-0.514367	0.00141877	-0.471743	0.00257195	-0.228858	0.443642	0.0426381	0.971729	Asexual_biased; Xins	MRPL20	mitochondrial ribosomal protein L20	RNA1509_12663|RNA1509_30655	RNA1509_12663 {Length: 905} {Type: 5UTR_CDS_3UTR} {Pfam: Ribosomal protein L20 [PF00453.13, score=81.5]} {Human: MRPL20, mitochondrial ribosomal protein L20 [Source:HGNC Symbol;Acc:14478], e=1e-19} {UniRef50_G4V5L6, e=1e-38, Putative 50s ribosomal protein L20 n=1 Tax=Schistosoma mansoni RepID=G4V5L6_SCHMA [Invertebrates:Platyhelminthes]} {Drosophila: mRpL20, mitochondrial ribosomal protein L20 [S…
	Int S/G2/M		S/G2/M, no gonads	Neoblast		Cluster-9945.0	5.60849	5.7736	5.47496	6.38615	6.93199	6.68198	5.75499	5.6794	5.6817	5.72968	0.871127	0.000214287	-0.323903	0.250577	-0.522189	0.0246777	1.14425	2.61108e-05	1.35107	4.72944e-05	0.0349617	0.789787	0.0317729	0.805936	0.0484161	0.677431	-0.00318875	1	0.0166429	0.981636	X1	PSMB7	proteasome (prosome, macropain) subunit, beta type, 7	RNA1509_2176	RNA1509_2176 {Length: 1854} {TRANSSPLICED} {Type: 5UTR_CDS_3UTR} {Pfam: Proteasome subunit [PF00227.21, score=163.6]} {Human: PSMB7, proteasome (prosome, macropain) subunit, beta type, 7 [Source:HGNC Symbol;Acc:9544], e=1e-100} {UniRef50_C3KHF5, e=1e-106, Proteasome subunit beta type n=8 Tax=Eukaryota RepID=C3KHF5_ANOFI [Invertebrates:]} {Drosophila: Prosbeta2, Proteasome beta2 subunit [Source:Fl…
	Int S/G2/M		S/G2/M, no gonads	Neoblast		Cluster-7993.9488	5.37403	5.64093	5.9709	6.36891	6.5909	6.50072	3.87194	3.87951	3.69878	3.77635	1.12358	6.02983e-10	-0.101537	0.5743	-0.286916	0.193364	1.04364	2.23657e-06	0.570385	0.0319265	0.121121	0.541429	-0.0762925	0.711802	-0.021118	0.917172	-0.197407	0.554276	0.0551742	0.946834	X1	RPL36	ribosomal protein L36	RNA1509_12861	RNA1509_12861 {Length: 510} {TRANSSPLICED} {Type: 5UTR_CDS_3UTR} {Pfam: Ribosomal protein L36e [PF01158.13, score=138.1]} {Human: RPL36, ribosomal protein L36 [Source:HGNC Symbol;Acc:13631], e=1e-38} {UniRef50_Q4PM12, e=2e-35, 60S ribosomal protein L36 n=63 Tax=Bilateria RepID=RL36_IXOSC [Invertebrates:]} {Drosophila: RpL36, Ribosomal protein L36 [Source:FlyBase gene name;Acc:FBgn0002579], e=3e-2…
	Int S/G2/M		S/G2/M, no gonads	Neoblast		Cluster-15329.3	4.67628	4.85851	5.03401	6.35677	6.37598	6.35555	5.29503	4.92392	4.83787	4.8681	1.83275	2.01976e-23	-0.00133974	1	-0.104175	0.737804	1.62324	7.61491e-15	1.48378	4.55057e-08	-0.264693	0.0544539	-0.354353	0.00739037	-0.354654	0.00647737	-0.0896597	0.791472	-0.000297961	1		HNRNPA2B1	heterogeneous nuclear ribonucleoprotein A2/B1	RNA1509_21450	RNA1509_21450 {Length: 2691} {Type: 5UTR_CDS_3UTR} {Pfam: RNA recognition motif. (a.k.a. RRM, RBD, or RNP domain) [PF00076.17, score=129.3]} {Human: HNRNPA2B1, heterogeneous nuclear ribonucleoprotein A2/B1 [Source:HGNC Symbol;Acc:5033], e=2e-56} {UniRef50_C1L9G6, e=2e-79, Heterogeneous nuclear ribonucleoprotein A2 homolog 1 n=2 Tax=Bilateria RepID=C1L9G6_SCHJA [Invertebrates:]} {Drosophila: Hrb87…
	Int S/G2/M		S/G2/M, no gonads	Neoblast		Cluster-16084.1	5.6764	5.84028	5.55504	6.34815	6.44108	6.31496	3.90663	4.09657	4.10271	4.07681	0.755738	0.00158078	0.0435856	1	-0.158488	0.67955	0.652051	0.0471885	0.795892	0.010197	0.308606	0.0280024	0.304231	0.0286484	0.247326	0.0736496	-0.00437246	1	-0.0569097	0.914204				RNA1509_7442|RNA1509_20514|RNA1509_48006|RNA1509_51222	RNA1509_7442 {Length: 467} {Type: 5UTR_CDS_3UTR} {RNA815_8326.1} {RNA1310_70350} ### RNA1509_20514 {Length: 551} {Type: 5UTR_CDS_3UTR} {RNA815_8326.1} {RNA1310_61843} ### RNA1509_48006 {Length: 583} {Type: 5UTR_CDS_3UTR} {RNA815_8326.2} {RNA1310_61843} ### RNA1509_51222 {Length: 831} {Type: 5UTR_CDS_3UTR} {RNA815_8326.2} {RNA1310_61843}
	Int S/G2/M		S/G2/M, no gonads	Neoblast		Cluster-15329.4	4.67257	5.15474	4.90172	6.33648	6.34303	6.31716	4.76455	4.46405	4.28958	4.43233	1.81572	2.11379e-23	0.0335533	1	-0.0682845	0.812898	1.27987	1.29745e-09	1.51081	2.89129e-09	-0.194705	0.126319	-0.373225	0.0016892	-0.259153	0.0292916	-0.178518	0.382323	0.114075	0.71212		HNRNPA2B1	heterogeneous nuclear ribonucleoprotein A2/B1	RNA1509_21635	RNA1509_21635 {Length: 2005} {Type: 5UTR_CDS_3UTR} {Pfam: RNA recognition motif. (a.k.a. RRM, RBD, or RNP domain) [PF00076.17, score=130.2]} {Human: HNRNPA2B1, heterogeneous nuclear ribonucleoprotein A2/B1 [Source:HGNC Symbol;Acc:5033], e=2e-57} {UniRef50_C1L9G6, e=2e-79, Heterogeneous nuclear ribonucleoprotein A2 homolog 1 n=2 Tax=Bilateria RepID=C1L9G6_SCHJA [Invertebrates:]} {Drosophila: Hrb87…
	Int S/G2/M		S/G2/M, no gonads	Neoblast		Cluster-15963.2	5.43714	5.98387	5.41875	6.33222	6.68465	6.51077	6.31143	6.15525	6.05409	5.99412	1.00079	1.00817e-05	-0.198731	0.494342	-0.413559	0.12326	0.770092	0.0093915	1.1659	4.17453e-05	-0.0456603	0.723342	-0.154663	0.170372	-0.244109	0.0216368	-0.109002	0.622893	-0.0894451	0.751325	X1	RPL11	ribosomal protein L11	RNA1509_719	RNA1509_719 {Length: 1467} {TRANSSPLICED} {Type: 5UTR_CDS_3UTR} {Pfam: ribosomal L5P family C-terminus [PF00673.16, score=70.4]} {Human: RPL11, ribosomal protein L11 [Source:HGNC Symbol;Acc:10301], e=7e-76} {UniRef50_K7IRP4, e=1e-81, Uncharacterized protein n=53 Tax=Eukaryota RepID=K7IRP4_NASVI [Invertebrates:]} {Drosophila: RpL11, Ribosomal protein L11 [Source:FlyBase gene name;Acc:FBgn0013325],…
	Int S/G2/M		S/G2/M, no gonads	Neoblast		Cluster-15459.0	4.79571	4.84996	4.08201	6.30815	5.7192	5.54268	5.72618	5.67409	5.62079	5.58357	1.6443	4.8843e-14	0.770718	0.000370815	0.528706	0.0563304	0.937418	0.00103543	1.71063	3.24536e-06	0.0584232	0.653957	-0.00327109	0.988297	-0.0678648	0.564354	-0.0616937	0.8394	-0.0645932	0.844006	Sexual_biased; X1	DDX19A	DEAD (Asp-Glu-Ala-As) box polypeptide 19A	RNA1509_2734|RNA1509_25467|RNA1509_36935	RNA1509_2734 {Length: 2056} {Type: 5UTR_CDS_3UTR} {Pfam: DEAD/DEAH box helicase [PF00270.24, score=102.3]} {Human: DDX19A, DEAD (Asp-Glu-Ala-As) box polypeptide 19A [Source:HGNC Symbol;Acc:25628], e=1e-137} {UniRef50_Q9UMR2, e=1e-144, ATP-dependent RNA helicase DDX19B n=66 Tax=Euteleostomi RepID=DD19B_HUMAN [Vertebrates:Chordata]} {Drosophila: Dbp80, Dead box protein 80 [Source:FlyBase gene name;…
	Int S/G2/M		S/G2/M, no gonads	Neoblast		Cluster-14037.2	4.99366	5.21253	5.10399	6.29479	6.52721	6.23844	0.469326	-0.0874115	0.0547178	-0.53829	1.40923	3.93264e-06	0.0458803	0.980437	-0.313362	0.498695	1.39948	0.000169299	1.26809	0.00310117	-0.483093	0.133603	-0.333413	0.30574	-1.04794	0.00182872	0.149574	0.909334	-0.714012	0.277905				RNA1509_21235	RNA1509_21235 {Length: 296} {Type: CDS_3UTR} {RNA815_8940} {RNA1310_1873.1}
	Int S/G2/M		S/G2/M, no gonads	Neoblast		Cluster-10535.2	5.229	5.25292	4.82246	6.29135	6.27476	6.08318	2.15988	2.8347	2.48653	2.19477	1.16466	0.000780561	0.200281	0.710321	-0.049854	0.919912	1.09846	0.0113086	1.41942	0.00142505	0.789367	1.79301e-06	0.426796	0.0163667	0.104179	0.605018	-0.362536	0.115897	-0.322614	0.31117				RNA1509_13327	RNA1509_13327 {Length: 656} {Type: 5UTR_CDS_3UTR} {RNA815_1880.1} {RNA1310_5788}
	Int S/G2/M		S/G2/M, no gonads	Neoblast		Cluster-16343.3	5.27919	5.73099	5.52889	6.28656	6.51258	6.55172	2.93209	2.95242	2.50476	2.45562	1.12509	8.0442e-06	-0.262058	0.346543	-0.319524	0.42776	0.890896	0.0111289	1.10516	0.000661914	0.13347	0.525766	-0.332189	0.0741698	-0.407841	0.0245442	-0.465631	0.0434819	-0.0756315	0.92762				RNA1509_11790	RNA1509_11790 {Length: 547} {Type: 5UTR_CDS_3UTR} {RNA815_5162.1} {RNA1310_14046.1}
	Int S/G2/M		S/G2/M, no gonads	Neoblast		Cluster-13403.3	5.5371	6.14641	5.69212	6.2789	7.25782	7.13881	4.57551	4.60583	4.60527	4.54648	0.83212	0.000183491	-0.874248	2.63025e-05	-1.04152	2.20334e-06	1.183	3.13526e-06	1.53384	1.42172e-08	0.143282	0.275933	0.137341	0.294683	0.0438431	0.750443	-0.00594	1	-0.0934979	0.781542	Sexual_biased; X1	HSD17B10	hydroxysteroid (17-beta) dehydrogenase 10	RNA1509_3327|RNA1509_15648	RNA1509_3327 {Length: 1384} {Type: 5UTR_CDS_3UTR} {Pfam: short chain dehydrogenase [PF00106.20, score=78.2]} {Human: HSD17B10, hydroxysteroid (17-beta) dehydrogenase 10 [Source:HGNC Symbol;Acc:4800], e=3e-92} {UniRef50_O18404, e=6e-99, 3-hydroxyacyl-CoA dehydrogenase type-2 n=119 Tax=cellular organisms RepID=HCD2_DROME [Unassigned:]} {Drosophila: scu, scully [Source:FlyBase gene name;Acc:FBgn0021…
	Int S/G2/M		S/G2/M, no gonads	Neoblast		Cluster-7859.1	5.6291	5.8317	5.62337	6.27461	6.67343	6.45573	4.78118	4.70877	4.58485	4.65113	0.767751	0.000123994	-0.166502	0.424731	-0.449351	0.0369765	0.912152	0.000153599	0.9147	0.0010063	0.0391181	0.806175	-0.0941309	0.488049	-0.0560548	0.676189	-0.133247	0.581345	0.0380765	0.944785		EIF2S1	eukaryotic translation initiation factor 2, subunit 1 alpha, 35kDa	RNA1509_8843	RNA1509_8843 {Length: 772} {Type: 5UTR_CDS_3UTR} {Pfam: Eukaryotic translation initiation factor 2 alpha subunit [PF07541.7, score=66.4]} {Human: EIF2S1, eukaryotic translation initiation factor 2, subunit 1 alpha, 35kDa [Source:HGNC Symbol;Acc:3265], e=5e-36} {UniRef50_P05198, e=4e-37, Eukaryotic translation initiation factor 2 subunit 1 n=376 Tax=Eukaryota RepID=IF2A_HUMAN [Invertebrates:]} {Dr…
	Int S/G2/M		S/G2/M, no gonads	Neoblast		Cluster-5539.0	5.24012	5.52181	5.64379	6.27185	6.66245	6.40283	3.21035	3.22527	2.9825	3.07094	1.12517	7.00719e-05	-0.150326	0.714701	-0.47266	0.215341	1.22119	0.000751455	0.845046	0.0319294	0.130321	0.485839	-0.126845	0.483733	-0.0598202	0.721876	-0.257153	0.329104	0.0670252	0.924905	X1	PHF5A	PHD finger protein 5A	RNA1509_5116	RNA1509_5116 {Length: 622} {TRANSSPLICED} {Type: 5UTR_CDS_3UTR} {Pfam: PHF5-like protein [PF03660.9, score=162.8]} {Human: PHF5A, PHD finger protein 5A [Source:HGNC Symbol;Acc:18000], e=2e-79} {UniRef50_Q7RTV0, e=1e-70, PHD finger-like domain-containing protein 5A n=62 Tax=Bilateria RepID=PHF5A_HUMAN [Invertebrates:]} {Drosophila: CG9548, , e=6e-77} {Celegans: phf-5, Caenorhabditis elegans Protei…
	Int S/G2/M		S/G2/M, no gonads	Neoblast		Cluster-16285.2	5.3481	5.55733	5.43467	6.27046	6.40533	6.42692	5.18139	5.1454	5.0333	4.9398	1.01079	0.000412835	-0.172479	0.658068	-0.200572	0.62451	0.908726	0.0136442	1.08134	0.00269228	0.0737177	0.591497	-0.0446117	0.747427	-0.165389	0.165606	-0.118328	0.621125	-0.120775	0.665089				RNA1509_5698|RNA1509_19381|RNA1509_48638	RNA1509_5698 {Length: 1097} {TRANSSPLICED} {Type: 5UTR_CDS_3UTR} {Pfam: DSS1/SEM1 family [PF05160.8, score=74.3]} {RNA815_15780.1} {RNA1310_33997.1} ### RNA1509_19381 {Length: 1041} {TRANSSPLICED} {Type: 5UTR_CDS_3UTR} {Pfam: DSS1/SEM1 family [PF05160.8, score=74.4]} {RNA815_15780.2} {RNA1310_36044} ### RNA1509_48638 {Length: 1048} {TRANSSPLICED} {Type: 5UTR_CDS_3UTR} {Pfam: DSS1/SEM1 family [PF0…
	Int S/G2/M		S/G2/M, no gonads	Neoblast		Cluster-7993.3250	4.70138	5.68101	5.51771	6.26781	6.78969	6.60643	3.62529	3.29584	3.23245	3.14642	1.68281	2.22968e-17	-0.365221	0.0727438	-0.570428	0.00510597	1.17183	1.94241e-07	1.1871	5.49266e-06	-0.219558	0.191123	-0.293821	0.0738609	-0.401238	0.00912229	-0.0742628	0.886778	-0.107404	0.816154	Pluripotency maintenance	TIMM9	translocase of inner mitochondrial membrane 9 homolog (yeast)	RNA1509_5251|RNA1509_11671	RNA1509_5251 {Length: 520} {TRANSSPLICED} {Type: 5UTR_CDS_3UTR} {Pfam: Tim10/DDP family zinc finger [PF02953.10, score=56.3]} {Human: TIMM9, translocase of inner mitochondrial membrane 9 homolog (yeast) [Source:HGNC Symbol;Acc:11819], e=7e-13} {UniRef50_A0A0B6XYT2, e=1e-15, Uncharacterized protein n=9 Tax=Bilateria RepID=A0A0B6XYT2_9EUPU [Invertebrates:]} {Drosophila: Tim9a, Tim9a [Source:FlyBase…
	Int S/G2/M		S/G2/M, no gonads	Neoblast		Cluster-7160.4	4.84805	5.09972	5.28845	6.24976	6.58906	6.39737	1.38752	1.317	1.04584	0.600516	1.50295	5.8158e-10	-0.165011	0.618047	-0.444538	0.188722	1.59826	4.78485e-08	1.19889	0.000172792	0.0293695	0.937591	-0.231084	0.34813	-0.735511	0.00337023	-0.260413	0.569441	-0.504268	0.319692				RNA1509_51674	RNA1509_51674 {Length: 557} {Type: 5UTR_CDS_3UTR} {RNA815_36525} {RNA1310_26002}
[truncated: 43,505 more rows]

## Sheet: Legend
Figure 1-source data 1. Gene counts, fold changes and FDR for various gene expression comparisons, and classification of genes into categories.
Irradiation	7,277 transcript clusters significantly depleted at all three time points after irradiation (0h vs 12h, 0h vs 24h, 0h vs 72h)
Int S/G2/M	7,124 transcript clusters significantly enriched in late-S/G2/M cells of intact animals
[truncated: 4 more rows]
