# Supplementary material for: Transcriptional signatures of somatic neoblasts and germline cells in Macrostomum lignano
Source: eLife. 2016 Dec 20;5:e20607. doi: 10.7554/eLife.20607 (PMC5173321; doi:10.7554/eLife.20607)
Supplement: Figure 1—source data 3. — DOI: http://dx.doi.org/10.7554/eLife.20607.005 [file elife-20607-fig1-data3.xlsx]

## Sheet: Legend
Figure 1–source data 3. GO term enrichment analysis in various gene lists.
The analysis is done by GOrilla tool using lists of human gene homologs and P-value cutoff of 0.001.
The overlap between enrichemnt lists is doen bu GO term, and fold enrichments for a given condition are listed.
Details of the analyses are provided in separate worksheets.
'P-value' is the enrichment p-value computed according to the mHG or HG model. This p-value is not corrected for multiple testing of 11667 GO terms.
'FDR q-value' is the correction of the above p-value for multiple testing using the Benjamini and Hochberg (1995) method.
Namely, for the ith term (ranked according to p-value) the FDR q-value is (p-value * number of GO terms) / i.
Enrichment (N, B, n, b) is defined as follows:
N - is the total number of genes
B - is the total number of genes associated with a specific GO term
n - is the number of genes in the top of the user's input list or in the target set when appropriate
b - is the number of genes in the intersection
Enrichment = (b/n) / (B/N)

## Sheet: Figure 1–source data 3
GO Term	Description	Somatic neoblasts by FACS and irradiation	Somatic neoblasts by FACS	Proliferating cells by FACS	Proliferating cells by irradiation	Germline by FACS
GO:0018364	peptidyl-glutamine methylation	51.67
GO:0009223	pyrimidine deoxyribonucleotide catabolic process	31	13.77	4.28
GO:1900262	regulation of DNA-directed DNA polymerase activity	25.84			4.19
GO:1900264	positive regulation of DNA-directed DNA polymerase activity	25.84			4.19
GO:0006244	pyrimidine nucleotide catabolic process	25.84
GO:0042276	error-prone translesion synthesis	21.28	12.15	2.77	2.71
GO:0006297	nucleotide-excision repair, DNA gap filling	21.14	11.47	2.73	2.86
GO:0070987	error-free translesion synthesis	20.09	11.47	3.33	2.79
GO:0000722	telomere maintenance via recombination	19.87	8.83	2.31	3.54
GO:0009219	pyrimidine deoxyribonucleotide metabolic process	19.38
GO:0042255	ribosome assembly	17.22	9.56
GO:0006271	DNA strand elongation involved in DNA replication	17.22	9.18	2.86	2.79
GO:0022616	DNA strand elongation	17.22	8.92	2.86	3.03
GO:0006270	DNA replication initiation	17.22	8.74	2.45	3.99
GO:0006298	mismatch repair	17.22	7.65	2.65	2.99
GO:0006312	mitotic recombination	17.22	7.65		3.35
GO:0006268	DNA unwinding involved in DNA replication	17.22			3.72
GO:0006309	apoptotic DNA fragmentation	17.22
GO:0009263	deoxyribonucleotide biosynthetic process	17.22
GO:2000001	regulation of DNA damage checkpoint	17.22
GO:0007004	telomere maintenance via telomerase	15.5		3.43	3.35
GO:0019985	translesion synthesis	14.76	8.2	2.6	2.54
GO:0006301	postreplication repair	14.35	7.65	2.38	2.33
GO:0042769	DNA damage response, detection of DNA damage	13.78	8.41	3.28
GO:0033683	nucleotide-excision repair, DNA incision	13.68	7.42	2.65	2.09
GO:0032200	telomere organization	13.65	6.49	2.42	3.08
GO:0000154	rRNA modification	13.6	7.25	2.7	3.09
GO:0006284	base-excision repair	13.48	5.99
GO:0000723	telomere maintenance	13.17	6.3	2.44	3.12
GO:0006296	nucleotide-excision repair, DNA incision, 5'-to lesion	12.92	7.17	2.68
GO:0000082	G1/S transition of mitotic cell cycle	12	5.33	2.06	3.07
GO:0044843	cell cycle G1/S phase transition	12	5.33	2.06	3.07
GO:0006334	nucleosome assembly	11.92	5.88	2.2	2.47
GO:0000731	DNA synthesis involved in DNA repair	11.84	6.22	2.5	2.71
GO:0009262	deoxyribonucleotide metabolic process	11.74	7.3
GO:0006260	DNA replication	11.53	5.33	2.18	3.25
GO:0008334	histone mRNA metabolic process	10.88	8.45
GO:0002562	somatic diversification of immune receptors via germline recombination within a single locus	10.33			2.72
GO:0016444	somatic cell DNA recombination	10.33			2.72
GO:0071897	DNA biosynthetic process	10.05	6.06	2.32	2.73
GO:1901976	regulation of cell cycle checkpoint	9.84
GO:0000018	regulation of DNA recombination	9.57	5.1		2.95
GO:2000573	positive regulation of DNA biosynthetic process	9.52	6.04	2.14	2.43
GO:0008584	male gonad development	9.23	5.74
GO:0006369	termination of RNA polymerase II transcription	9.19	7.65	3.05
GO:0034728	nucleosome organization	9.07	4.83	2.18	2.35
GO:0006342	chromatin silencing	8.99	5.99
GO:0065004	protein-DNA complex assembly	8.96	4.9	2.06	2.01
GO:0030490	maturation of SSU-rRNA	8.86	7.21	3.06	2.51
GO:0051276	chromosome organization	8.81	4.65	1.97	2.39
GO:0071103	DNA conformation change	8.72	5.07	2.45	2.34
GO:0032392	DNA geometric change	8.61	5.35	2.43	2.23
GO:0045814	negative regulation of gene expression, epigenetic	8.61	5.35
GO:0007077	mitotic nuclear envelope disassembly	8.07			3.4
GO:0006304	DNA modification	8.04		2.38
GO:0032508	DNA duplex unwinding	8.02	5.14	2.44	2.24
GO:0071824	protein-DNA complex subunit organization	7.78	4.44	2.07	2.03
GO:0010467	gene expression	7.6	8.77	2.65
GO:0030397	membrane disassembly	7.6			3.2
GO:0051081	nuclear envelope disassembly	7.6			3.2
GO:0044728	DNA methylation or demethylation	7.38		2.2
GO:0006310	DNA recombination	7.32	3.86	1.9	2.48
GO:0008406	gonad development	7.18	4.46
GO:0051054	positive regulation of DNA metabolic process	7.07	4.11	1.8	2.12
GO:0006282	regulation of DNA repair	7.05			2.57
GO:0006353	DNA-templated transcription, termination	6.94	7.19	2.75	1.94
GO:0006406	mRNA export from nucleus	6.89	4.9	2.51	2.4
GO:0072527	pyrimidine-containing compound metabolic process	6.89	4.08
GO:0031124	mRNA 3'-end processing	6.82	5.2	2.51
GO:2000278	regulation of DNA biosynthetic process	6.82	4.33	2.18	2.05
GO:0090305	nucleic acid phosphodiester bond hydrolysis	6.78	3.73	1.77	2.23
GO:0006405	RNA export from nucleus	6.77	5.19	2.55	2.29
GO:0031123	RNA 3'-end processing	6.74	4.66	2.48	1.76
GO:0075733	intracellular transport of virus	6.6	4.88	2.46	2.23
GO:1902581	multi-organism cellular localization	6.6	4.88	2.46	2.23
GO:1902583	multi-organism intracellular transport	6.6	4.88	2.46	2.23
GO:0032481	positive regulation of type I interferon production	6.46	5.74
GO:0006283	transcription-coupled nucleotide-excision repair	6.46	5.38	1.81
GO:0046794	transport of virus	6.33	4.68	2.36	2.14
GO:0044766	multi-organism transport	6.2	4.59	2.4	2.09
GO:1902579	multi-organism localization	6.2	4.59	2.4	2.09
GO:1900034	regulation of cellular response to heat	6.08		2.1	2.55	3.37
GO:0007062	sister chromatid cohesion	6.03			2.37
GO:0051168	nuclear export	6.02	4.9	2.49	2.16
GO:0051052	regulation of DNA metabolic process	5.84	3.37	1.77	1.96
GO:0051028	mRNA transport	5.8	3.98	2.53	2.22
GO:0007093	mitotic cell cycle checkpoint	5.74			2.02
GO:0060249	anatomical structure homeostasis	5.69	2.92		1.85
GO:0051170	nuclear import	5.65			2.16
GO:0006259	DNA metabolic process	5.63	3.46	1.81	2.18
GO:0006913	nucleocytoplasmic transport	5.56	4.21	2.2	1.94
GO:0006289	nucleotide-excision repair	5.47	4.59	1.86
GO:0044772	mitotic cell cycle phase transition	5.46	3.14	1.68	2.16	2.13
GO:2001251	negative regulation of chromosome organization	5.44		1.95	1.84
GO:0051169	nuclear transport	5.42	4.11	2.19	1.94
GO:0044770	cell cycle phase transition	5.32	3.06	1.69	2.16	2.18
GO:2000045	regulation of G1/S transition of mitotic cell cycle	5.24		1.86	1.94
GO:0016458	gene silencing	5.22	3.94	1.99	2.41
GO:0000377	RNA splicing, via transesterification reactions with bulged adenosine as nucleophile	5.17	5.35	2.26	1.51
GO:0000398	mRNA splicing, via spliceosome	5.17	5.35	2.26	1.51
GO:2001020	regulation of response to DNA damage stimulus	5.1	3.68	1.69	2.12
GO:0000375	RNA splicing, via transesterification reactions	5.03	5.21	2.25	1.52
GO:1901796	regulation of signal transduction by p53 class mediator	5.02	4.01	1.91	2.03
GO:0007049	cell cycle	5.02	3.19		1.66
GO:0031047	gene silencing by RNA	4.95	3.77	2.17	2.58
GO:0016072	rRNA metabolic process	4.94	7.58	3.22	1.52
GO:1902806	regulation of cell cycle G1/S phase transition	4.89		1.85	1.87
GO:0050657	nucleic acid transport	4.86	3.92	2.45	1.97
GO:0050658	RNA transport	4.86	3.92	2.45	1.97
GO:0051236	establishment of RNA localization	4.78	3.86	2.41	1.97
GO:0010948	negative regulation of cell cycle process	4.78			1.9
GO:0006364	rRNA processing	4.77	7.58	3.24	1.53
GO:1901991	negative regulation of mitotic cell cycle phase transition	4.76			1.87
GO:0040029	regulation of gene expression, epigenetic	4.75	3.96	1.67	1.93
GO:0009451	RNA modification	4.54	3.03		1.93
GO:0008380	RNA splicing	4.41	4.48	2.14	1.46
GO:0007067	mitotic nuclear division	4.37	2.59	1.63	2.09
GO:0045930	negative regulation of mitotic cell cycle	4.27			1.84
GO:0022618	ribonucleoprotein complex assembly	4.25	6.29	2.32	1.49
GO:0015931	nucleobase-containing compound transport	4.18	3.54	2.2	1.82
GO:0000280	nuclear division	4.06	2.32	1.66	2.05
GO:0051606	detection of stimulus	4.05
GO:0071826	ribonucleoprotein complex subunit organization	4.03	5.96	2.25
GO:1901990	regulation of mitotic cell cycle phase transition	4.01		1.59	1.95
GO:0006325	chromatin organization	3.91	2.39	1.54	1.82
GO:0048285	organelle fission	3.87		1.65	2.02
GO:0006397	mRNA processing	3.85	3.91	2.08	1.6
GO:0006281	DNA repair	3.76	2.67	1.67	2.04
GO:1903047	mitotic cell cycle process	3.74	2.44	1.64	1.97
GO:1901987	regulation of cell cycle phase transition	3.72		1.51	1.9
GO:0034622	cellular macromolecular complex assembly	3.68	3.71	1.79	1.28
GO:0051301	cell division	3.66	2.16	1.45	2.04
GO:0010639	negative regulation of organelle organization	3.53
GO:0006396	RNA processing	3.43	4.42	2.32	1.52
GO:0033044	regulation of chromosome organization	3.36		1.72	2.01
GO:0034470	ncRNA processing	3.29	5.34	2.62	1.52
GO:0022402	cell cycle process	3.12	2.03	1.53	1.86
GO:0010564	regulation of cell cycle process	3.11		1.37	1.72
GO:0006974	cellular response to DNA damage stimulus	3.1	2.29	1.52	1.87
GO:0007346	regulation of mitotic cell cycle	3.1		1.52	1.89
GO:0034660	ncRNA metabolic process	3.09	4.78	2.4	1.42
GO:0090304	nucleic acid metabolic process	2.81	2.64	1.68	1.62
GO:0016071	mRNA metabolic process	2.77	5.03	2.45	1.37
GO:0010608	posttranscriptional regulation of gene expression	2.77	3.2	2.17
GO:0016032	viral process	2.77	2.4	1.52	1.42
GO:0044403	symbiosis, encompassing mutualism through parasitism	2.77	2.4	1.52	1.42
GO:0044764	multi-organism cellular process	2.77	2.39	1.52	1.42
GO:0051726	regulation of cell cycle	2.73			1.56
GO:0080135	regulation of cellular response to stress	2.66			1.43
GO:0006139	nucleobase-containing compound metabolic process	2.51	2.39	1.57	1.5
GO:0044419	interspecies interaction between organisms	2.47	2.19	1.43	1.33
GO:0051172	negative regulation of nitrogen compound metabolic process	2.46	1.88	1.31	1.49
GO:0046483	heterocycle metabolic process	2.43	2.31	1.53	1.46
GO:0006725	cellular aromatic compound metabolic process	2.43	2.3	1.52	1.46
GO:0043933	macromolecular complex subunit organization	2.42	2.27	1.46	1.23
GO:1901360	organic cyclic compound metabolic process	2.37	2.23	1.49	1.43
GO:0045934	negative regulation of nucleobase-containing compound metabolic process	2.36	1.72	1.27	1.47
GO:0065003	macromolecular complex assembly	2.34	2.32	1.34
GO:0010629	negative regulation of gene expression	2.34	2.01	1.28	1.5
GO:0009059	macromolecule biosynthetic process	2.27	2.57	1.59	1.49
GO:0034641	cellular nitrogen compound metabolic process	2.27	2.22	1.51	1.4
GO:0010558	negative regulation of macromolecule biosynthetic process	2.21	1.84	1.26	1.49
GO:0016070	RNA metabolic process	2.16	2.47	1.66	1.51
GO:0051704	multi-organism process	2.15	1.82	1.33	1.27
GO:0006996	organelle organization	2.14		1.15	1.25
GO:0051253	negative regulation of RNA metabolic process	2.14			1.43
GO:0031327	negative regulation of cellular biosynthetic process	2.13	1.77		1.45
GO:0034645	cellular macromolecule biosynthetic process	2.12	2.57	1.6	1.48
GO:0006807	nitrogen compound metabolic process	2.1	2.05	1.44	1.35
GO:0045935	positive regulation of nucleobase-containing compound metabolic process	2.1	1.83		1.35
GO:0051173	positive regulation of nitrogen compound metabolic process	2.09	1.89	1.2	1.34
GO:0009890	negative regulation of biosynthetic process	2.08	1.73		1.43
GO:0034654	nucleobase-containing compound biosynthetic process	2.07	2.43	1.49	1.46
GO:0010605	negative regulation of macromolecule metabolic process	2.07	1.7	1.3	1.4
GO:0071822	protein complex subunit organization	2.02	1.66	1.31
GO:0019438	aromatic compound biosynthetic process	2	2.36	1.47	1.44
GO:0018130	heterocycle biosynthetic process	2	2.36	1.46	1.43
GO:0009892	negative regulation of metabolic process	2	1.61	1.26	1.36
GO:1901362	organic cyclic compound biosynthetic process	1.96	2.28	1.44	1.4
GO:0010557	positive regulation of macromolecule biosynthetic process	1.96	1.91		1.28
GO:0031328	positive regulation of cellular biosynthetic process	1.92	1.83		1.27
GO:0033554	cellular response to stress	1.92		1.24	1.43
GO:0044260	cellular macromolecule metabolic process	1.9	1.84	1.39	1.34
GO:0031324	negative regulation of cellular metabolic process	1.85	1.5	1.23	1.32
GO:0044271	cellular nitrogen compound biosynthetic process	1.84	2.28	1.47	1.37
GO:0019219	regulation of nucleobase-containing compound metabolic process	1.8	1.53	1.21	1.4
GO:0071840	cellular component organization or biogenesis	1.79	1.67	1.22	1.12
GO:0016043	cellular component organization	1.78	1.67	1.2	1.11
GO:0043170	macromolecule metabolic process	1.77	1.71	1.34	1.3
GO:0051171	regulation of nitrogen compound metabolic process	1.73	1.64	1.31	1.36
GO:0051716	cellular response to stimulus	1.72			1.31
GO:0010604	positive regulation of macromolecule metabolic process	1.71	1.56		1.21
GO:0044249	cellular biosynthetic process	1.7	1.95	1.35	1.26
GO:1901576	organic substance biosynthetic process	1.68	1.92	1.33	1.26
GO:0022607	cellular component assembly	1.68	1.63
GO:0009058	biosynthetic process	1.65	1.87	1.32	1.24
GO:2000112	regulation of cellular macromolecule biosynthetic process	1.63	1.56	1.24	1.37
GO:0010556	regulation of macromolecule biosynthetic process	1.61	1.56	1.23	1.36
GO:0048519	negative regulation of biological process	1.61			1.17
GO:0048523	negative regulation of cellular process	1.57			1.16
GO:0031326	regulation of cellular biosynthetic process	1.56	1.5	1.21	1.35
GO:0010468	regulation of gene expression	1.55	1.54	1.28	1.34
GO:0060255	regulation of macromolecule metabolic process	1.55	1.39	1.22	1.31
GO:0009889	regulation of biosynthetic process	1.53	1.48	1.2	1.33
GO:0044237	cellular metabolic process	1.51	1.49	1.24	1.17
GO:0044238	primary metabolic process	1.51	1.47	1.23	1.19
GO:0031323	regulation of cellular metabolic process	1.51	1.35	1.17	1.26
GO:0019222	regulation of metabolic process	1.51	1.32	1.18	1.26
GO:0080090	regulation of primary metabolic process	1.49	1.35	1.18	1.27
GO:0071704	organic substance metabolic process	1.47	1.42	1.22	1.16
GO:0008152	metabolic process	1.39	1.38	1.21	1.13
GO:0009987	cellular process	1.17	1.16	1.07	1.05
GO:0008150	biological_process	1.08	1.06	1.02
GO:0000027	ribosomal large subunit assembly		12.08	3.16
GO:0002181	cytoplasmic translation		11.47	3.64
GO:0006614	SRP-dependent cotranslational protein targeting to membrane		11.08	3.84
GO:1904872	regulation of telomerase RNA localization to Cajal body		10.71	4
GO:1904874	positive regulation of telomerase RNA localization to Cajal body		10.71	4
GO:0045047	protein targeting to ER		10.48	3.77
GO:0006613	cotranslational protein targeting to membrane		10.48	3.68
GO:0019083	viral transcription		10.1	3.64
GO:0072599	establishment of protein localization to endoplasmic reticulum		10.04	3.66
GO:0070972	protein localization to endoplasmic reticulum		9.74	3.55
GO:0000184	nuclear-transcribed mRNA catabolic process, nonsense-mediated decay		9.65	3.84
GO:0006413	translational initiation		9.5	3.48
GO:0042274	ribosomal small subunit biogenesis		9.18	3.85
GO:0001731	formation of translation preinitiation complex		8.45	2.93
GO:0000028	ribosomal small subunit assembly		8.34	3.89
GO:0001824	blastocyst development		8.34
GO:0002183	cytoplasmic translational initiation		8.34
GO:0009264	deoxyribonucleotide catabolic process		8.34
GO:0006379	mRNA cleavage		7.65
GO:0006612	protein targeting to membrane		7.47	2.86
GO:0000956	nuclear-transcribed mRNA catabolic process		7.36	3.21
GO:0006363	termination of RNA polymerase I transcription		7.25
GO:0006402	mRNA catabolic process		7.05	3.12
GO:0006362	transcription elongation from RNA polymerase I promoter		6.88
GO:0000462	maturation of SSU-rRNA from tricistronic rRNA transcript (SSU-rRNA, 5.8S rRNA, LSU-rRNA)		6.56	3.37	2.54
GO:0006361	transcription initiation from RNA polymerase I promoter		6.56
GO:0043928	exonucleolytic nuclear-transcribed mRNA catabolic process involved in deadenylation-dependent decay		6.56
GO:0006401	RNA catabolic process		6.47	2.91
GO:0006412	translation		6.26	2.86
GO:0000291	nuclear-transcribed mRNA catabolic process, exonucleolytic		5.99
GO:0043043	peptide biosynthetic process		5.79	2.74
GO:0000413	protein peptidyl-prolyl isomerization		5.74
GO:0006294	nucleotide-excision repair, preincision complex assembly		5.74
GO:0032212	positive regulation of telomere maintenance via telomerase		5.74
GO:1904358	positive regulation of telomere maintenance via telomere lengthening		5.74
GO:0034655	nucleobase-containing compound catabolic process		5.64	2.52
GO:0008543	fibroblast growth factor receptor signaling pathway		5.46
GO:0046700	heterocycle catabolic process		5.27	2.4
GO:0090150	establishment of protein localization to membrane		5.26	2.21
GO:0045815	positive regulation of gene expression, epigenetic		5.25
GO:0043604	amide biosynthetic process		5.2	2.55
GO:0032206	positive regulation of telomere maintenance		5.18	2.35	2.43
GO:0044270	cellular nitrogen compound catabolic process		5.17	2.35
GO:0010501	RNA secondary structure unwinding		5.1	2.38	2.21
GO:0006383	transcription from RNA polymerase III promoter		5.1
GO:0019439	aromatic compound catabolic process		5.09	2.35
GO:0022613	ribonucleoprotein complex biogenesis		5.05	3.6
GO:0072594	establishment of protein localization to organelle		4.97	2.34
GO:0006605	protein targeting		4.97	2.3
GO:1901361	organic cyclic compound catabolic process		4.91	2.28
GO:0032479	regulation of type I interferon production		4.89
GO:1904668	positive regulation of ubiquitin protein ligase activity		4.87	2.86
GO:1904666	regulation of ubiquitin protein ligase activity		4.72	2.9
GO:0031145	anaphase-promoting complex-dependent catabolic process		4.66	2.94
GO:0051437	positive regulation of ubiquitin-protein ligase activity involved in regulation of mitotic cell cycle transition		4.66	2.88
GO:0051436	negative regulation of ubiquitin-protein ligase activity involved in mitotic cell cycle		4.59	3.07
GO:1904667	negative regulation of ubiquitin protein ligase activity		4.59	3.07
GO:0006414	translational elongation		4.59	2.87
GO:0006518	peptide metabolic process		4.57	2.29
GO:0006415	translational termination		4.53	3.08
GO:0072657	protein localization to membrane		4.53	1.88
GO:0070125	mitochondrial translational elongation		4.52	3.11
GO:0070126	mitochondrial translational termination		4.52	3.05
GO:0051439	regulation of ubiquitin-protein ligase activity involved in mitotic cell cycle		4.51	3.02
GO:0051443	positive regulation of ubiquitin-protein transferase activity		4.36	2.55
GO:0006446	regulation of translational initiation		4.35	2.22
GO:0051444	negative regulation of ubiquitin-protein transferase activity		4.3	2.94
GO:0038061	NIK/NF-kappaB signaling		4.17	2.73
GO:0043624	cellular protein complex disassembly		4.15	2.79
GO:2000060	positive regulation of protein ubiquitination involved in ubiquitin-dependent protein catabolic process		4.14	2.56
GO:0001649	osteoblast differentiation		3.96
GO:0051438	regulation of ubiquitin-protein transferase activity		3.91	2.48
GO:2000058	regulation of protein ubiquitination involved in ubiquitin-dependent protein catabolic process		3.87	2.39
GO:0033365	protein localization to organelle		3.84	1.88
GO:0050684	regulation of mRNA processing		3.76	2.1	1.83
GO:0043603	cellular amide metabolic process		3.73	2.02
GO:0043487	regulation of RNA stability		3.67	2.48
GO:1902582	single-organism intracellular transport		3.65	1.92
GO:0043488	regulation of mRNA stability		3.51	2.49
GO:0034250	positive regulation of cellular amide metabolic process		3.5
GO:0043241	protein complex disassembly		3.45	2.5
GO:0017148	negative regulation of translation		3.37	1.83	1.85
GO:0044265	cellular macromolecule catabolic process		3.29	1.95
GO:0034249	negative regulation of cellular amide metabolic process		3.23	1.75	1.83
GO:0032984	macromolecular complex disassembly		3.22	2.44
GO:0031398	positive regulation of protein ubiquitination		3.19	1.97
GO:0006417	regulation of translation		3	1.98	1.47
GO:1903322	positive regulation of protein modification by small protein conjugation or removal		2.99	1.95
GO:0009057	macromolecule catabolic process		2.88	1.8
GO:0006457	protein folding		2.87	2.2
GO:0034248	regulation of cellular amide metabolic process		2.85	1.91	1.42
GO:0044802	single-organism membrane organization		2.85	1.53
GO:0031397	negative regulation of protein ubiquitination		2.84	2.34
GO:0006886	intracellular protein transport		2.73	1.56
GO:1903052	positive regulation of proteolysis involved in cellular protein catabolic process		2.72	1.92
GO:1902580	single-organism cellular localization		2.63	1.46
GO:0034613	cellular protein localization		2.63	1.42
GO:1901566	organonitrogen compound biosynthetic process		2.61	1.59
GO:0070727	cellular macromolecule localization		2.6	1.43
GO:1903364	positive regulation of cellular protein catabolic process		2.59	1.87
GO:0061024	membrane organization		2.58	1.49
GO:0032774	RNA biosynthetic process		2.38	1.51	1.46
GO:0046907	intracellular transport		2.29	1.5
GO:0045862	positive regulation of proteolysis		2.2	1.62
GO:0044248	cellular catabolic process		2.17	1.45
GO:0051649	establishment of localization in cell		1.96	1.3
GO:1901575	organic substance catabolic process		1.91	1.34
GO:1901564	organonitrogen compound metabolic process		1.9	1.3
GO:0051641	cellular localization		1.85	1.26
GO:0009056	catabolic process		1.82	1.3
GO:0009891	positive regulation of biosynthetic process		1.8		1.25
GO:2000113	negative regulation of cellular macromolecule biosynthetic process		1.75		1.46
GO:0015031	protein transport		1.72	1.22
GO:0010628	positive regulation of gene expression		1.7		1.21
GO:0045184	establishment of protein localization		1.62
GO:0033036	macromolecule localization		1.53
GO:0008104	protein localization		1.52
GO:0031325	positive regulation of cellular metabolic process		1.47		1.19
GO:0071702	organic substance transport		1.47
GO:0044267	cellular protein metabolic process		1.46	1.27	1.15
GO:0009893	positive regulation of metabolic process		1.46		1.17
GO:0051252	regulation of RNA metabolic process		1.42	1.16	1.36
GO:0019538	protein metabolic process		1.31	1.2	1.11
GO:0006335	DNA replication-dependent nucleosome assembly			4.28	4.19
GO:0034723	DNA replication-dependent nucleosome organization			4.28	4.19
GO:0006285	base-excision repair, AP site formation			4.28
GO:0032211	negative regulation of telomere maintenance via telomerase			4.28
GO:0070202	regulation of establishment of protein localization to chromosome			4.28
GO:0070203	regulation of establishment of protein localization to telomere			4.28
GO:1904816	positive regulation of protein localization to chromosome, telomeric region			4.28
GO:1904851	positive regulation of establishment of protein localization to telomere			4.28
GO:1904869	regulation of protein localization to Cajal body			4.28
GO:1904871	positive regulation of protein localization to Cajal body			4.28
GO:0042273	ribosomal large subunit biogenesis			4.06
GO:1904814	regulation of protein localization to chromosome, telomeric region			3.89
GO:0018202	peptidyl-histidine modification			3.75
GO:0046784	viral mRNA export from host cell nucleus			3.75
GO:0071426	ribonucleoprotein complex export from nucleus			3.75
GO:0000054	ribosomal subunit export from nucleus			3.67
GO:0007021	tubulin complex assembly			3.67
GO:0017182	peptidyl-diphthamide metabolic process			3.67
GO:0017183	peptidyl-diphthamide biosynthetic process from peptidyl-histidine			3.67
GO:0033750	ribosome localization			3.67
GO:0033753	establishment of ribosome localization			3.67
GO:0071428	rRNA-containing ribonucleoprotein complex export from nucleus			3.67
GO:0000470	maturation of LSU-rRNA			3.53
GO:1904357	negative regulation of telomere maintenance via telomere lengthening			3.43
GO:0002479	antigen processing and presentation of exogenous peptide antigen via MHC class I, TAP-dependent			3.38
GO:0006278	RNA-dependent DNA biosynthetic process			3.29	3.22
GO:0000460	maturation of 5.8S rRNA			3.29
GO:0042254	ribosome biogenesis			3.26
GO:0006521	regulation of cellular amino acid metabolic process			3.21
GO:0032205	negative regulation of telomere maintenance			3.21
GO:0042590	antigen processing and presentation of exogenous peptide antigen via MHC class I			3.21
GO:0010833	telomere maintenance via telomere lengthening			3.11	3.43
GO:0002474	antigen processing and presentation of peptide antigen via MHC class I			2.86
GO:0035036	sperm-egg recognition			2.86
GO:0033209	tumor necrosis factor-mediated signaling pathway			2.75
GO:1904356	regulation of telomere maintenance via telomere lengthening			2.73	2.16
GO:0032210	regulation of telomere maintenance via telomerase			2.68	2.23
GO:0033238	regulation of cellular amine metabolic process			2.62
GO:0002223	stimulatory C-type lectin receptor signaling pathway			2.57
GO:0032543	mitochondrial translation			2.57
GO:0032204	regulation of telomere maintenance			2.53	2.28
GO:0002220	innate immune response activating cell surface receptor signaling pathway			2.53
GO:0044085	cellular component biogenesis			2.49
GO:1903321	negative regulation of protein modification by small protein conjugation or removal			2.35
GO:0000387	spliceosomal snRNP assembly			2.29
GO:0090263	positive regulation of canonical Wnt signaling pathway			2.29
GO:0000724	double-strand break repair via homologous recombination			2.24	2.28
GO:0000725	recombinational repair			2.24	2.28
GO:0006305	DNA alkylation			2.22
GO:0006306	DNA methylation			2.22
GO:0060071	Wnt signaling pathway, planar cell polarity pathway			2.17
GO:0072655	establishment of protein localization to mitochondrion			2.14
GO:0090175	regulation of establishment of planar polarity			2.11
GO:0043484	regulation of RNA splicing			2.06
GO:0050852	T cell receptor signaling pathway			2.06
GO:0030177	positive regulation of Wnt signaling pathway			2.05
GO:1902807	negative regulation of cell cycle G1/S phase transition			2.02	1.97
GO:0050851	antigen receptor-mediated signaling pathway			2.02
GO:2000134	negative regulation of G1/S transition of mitotic cell cycle			2.01	1.97
GO:0038095	Fc-epsilon receptor signaling pathway			2.01
GO:0051053	negative regulation of DNA metabolic process			1.99
GO:0007006	mitochondrial membrane organization			1.96
GO:0090090	negative regulation of canonical Wnt signaling pathway			1.95
GO:1903046	meiotic cell cycle process			1.89	2.34
GO:0002758	innate immune response-activating signal transduction			1.89
GO:0030330	DNA damage response, signal transduction by p53 class mediator			1.89
GO:1903311	regulation of mRNA metabolic process			1.85	1.81
GO:0002218	activation of innate immune response			1.85
GO:0035567	non-canonical Wnt signaling pathway			1.84
GO:0031396	regulation of protein ubiquitination			1.83
GO:1903320	regulation of protein modification by small protein conjugation or removal			1.82
GO:0030178	negative regulation of Wnt signaling pathway			1.81
GO:1903749	positive regulation of establishment of protein localization to mitochondrion			1.8
GO:0019221	cytokine-mediated signaling pathway			1.78
GO:0045089	positive regulation of innate immune response			1.78
GO:1903050	regulation of proteolysis involved in cellular protein catabolic process			1.76
GO:1903747	regulation of establishment of protein localization to mitochondrion			1.74
GO:0090501	RNA phosphodiester bond hydrolysis			1.72	2.12
GO:0043414	macromolecule methylation			1.71	1.83
GO:0006354	DNA-templated transcription, elongation			1.71
GO:0038093	Fc receptor signaling pathway			1.71
GO:0002478	antigen processing and presentation of exogenous peptide antigen			1.69
GO:0019884	antigen processing and presentation of exogenous antigen			1.67
GO:0048002	antigen processing and presentation of peptide antigen			1.66
GO:1903362	regulation of cellular protein catabolic process			1.66
GO:0019882	antigen processing and presentation			1.65
GO:0006399	tRNA metabolic process			1.64
GO:0060828	regulation of canonical Wnt signaling pathway			1.64
GO:0043161	proteasome-mediated ubiquitin-dependent protein catabolic process			1.63
GO:0010498	proteasomal protein catabolic process			1.6
GO:0002429	immune response-activating cell surface receptor signaling pathway			1.59
GO:0007005	mitochondrion organization			1.59
GO:0022411	cellular component disassembly			1.59
GO:0032259	methylation			1.54	1.55
GO:0000209	protein polyubiquitination			1.54
GO:0031349	positive regulation of defense response			1.54
GO:0045088	regulation of innate immune response			1.54
GO:0051348	negative regulation of transferase activity			1.54
GO:0045732	positive regulation of protein catabolic process			1.53
GO:0031331	positive regulation of cellular catabolic process			1.52
GO:0002768	immune response-regulating cell surface receptor signaling pathway			1.51
GO:0030163	protein catabolic process			1.49
GO:1903829	positive regulation of cellular protein localization			1.49
GO:0018205	peptidyl-lysine modification			1.47	1.98
GO:0030111	regulation of Wnt signaling pathway			1.47
GO:0043632	modification-dependent macromolecule catabolic process			1.45
GO:0006511	ubiquitin-dependent protein catabolic process			1.44
GO:0019941	modification-dependent protein catabolic process			1.43
GO:0042176	regulation of protein catabolic process			1.43
GO:0071705	nitrogen compound transport			1.42
GO:1903827	regulation of cellular protein localization			1.42
GO:0030162	regulation of proteolysis			1.39
GO:0031400	negative regulation of protein modification process			1.38
GO:0051603	proteolysis involved in cellular protein catabolic process			1.38
GO:0018193	peptidyl-amino acid modification			1.33	1.49
GO:0032269	negative regulation of cellular protein metabolic process			1.32
GO:0051248	negative regulation of protein metabolic process			1.31
GO:0006351	transcription, DNA-templated			1.23	1.52
GO:0097659	nucleic acid-templated transcription			1.23	1.52
GO:0032268	regulation of cellular protein metabolic process			1.22
GO:0051246	regulation of protein metabolic process			1.21
GO:0000083	regulation of transcription involved in G1/S transition of mitotic cell cycle				4.19
GO:0006264	mitochondrial DNA replication				4.19
GO:0035404	histone-serine phosphorylation				4.19
GO:0045132	meiotic chromosome segregation				4.19
GO:0046600	negative regulation of centriole replication				4.19
GO:0010569	regulation of double-strand break repair via homologous recombination				3.77
GO:0000288	nuclear-transcribed mRNA catabolic process, deadenylation-dependent decay				3.67
GO:0071459	protein localization to chromosome, centromeric region				3.67
GO:0006409	tRNA export from nucleus				3.46
GO:0051031	tRNA transport				3.32
GO:0051447	negative regulation of meiotic cell cycle				3.26
GO:1902692	regulation of neuroblast proliferation				3.26
GO:0006261	DNA-dependent DNA replication				3.2
GO:0002204	somatic recombination of immunoglobulin genes involved in immune response				3.14
GO:0002208	somatic diversification of immunoglobulins involved in immune response				3.14
GO:0045190	isotype switching				3.14
GO:0016447	somatic recombination of immunoglobulin gene segments				3.07
GO:0002566	somatic diversification of immune receptors via somatic mutation				3.05
GO:0006998	nuclear envelope organization				3.05
GO:0006999	nuclear pore organization				3.05
GO:0030261	chromosome condensation				3.05
GO:0048663	neuron fate commitment				3.05
GO:2000779	regulation of double-strand break repair				3.05
GO:0000732	strand displacement				2.96
GO:0016572	histone phosphorylation				2.96
GO:0051321	meiotic cell cycle				2.93
GO:0000070	mitotic sister chromatid segregation				2.9
GO:0048025	negative regulation of mRNA splicing, via spliceosome				2.9
GO:0000729	DNA double-strand break processing				2.88
GO:0016925	protein sumoylation				2.87
GO:0006323	DNA packaging				2.79
GO:0098813	nuclear chromosome segregation				2.79
GO:0016445	somatic diversification of immunoglobulins				2.72
GO:0006997	nucleus organization				2.66
GO:0002200	somatic diversification of immune receptors				2.58
GO:0002312	B cell activation involved in immune response				2.56
GO:0036297	interstrand cross-link repair				2.55
GO:0090329	regulation of DNA-dependent DNA replication				2.55
GO:0060968	regulation of gene silencing				2.44
GO:0071479	cellular response to ionizing radiation				2.41
GO:0010827	regulation of glucose transport				2.39
GO:0031570	DNA integrity checkpoint				2.39
GO:0006302	double-strand break repair				2.37
GO:0000077	DNA damage checkpoint				2.27
GO:0000726	non-recombinational repair				2.26
GO:0006303	double-strand break repair via nonhomologous end joining				2.26
GO:0044774	mitotic DNA integrity checkpoint				2.24
GO:0000075	cell cycle checkpoint				2.22
GO:0006606	protein import into nucleus				2.22
GO:1902593	single-organism nuclear import				2.22
GO:0010965	regulation of mitotic sister chromatid separation				2.16
GO:0016571	histone methylation				2.13
GO:0001510	RNA methylation				2.09
GO:0007088	regulation of mitotic nuclear division				2.09
GO:0072395	signal transduction involved in cell cycle checkpoint				2.09
GO:0072401	signal transduction involved in DNA integrity checkpoint				2.09
GO:0072413	signal transduction involved in mitotic cell cycle checkpoint				2.09
GO:0072422	signal transduction involved in DNA damage checkpoint				2.09
GO:0072431	signal transduction involved in mitotic G1 DNA damage checkpoint				2.09
GO:1902400	intracellular signal transduction involved in G1 DNA damage checkpoint				2.09
GO:1902402	signal transduction involved in mitotic DNA damage checkpoint				2.09
GO:1902403	signal transduction involved in mitotic DNA integrity checkpoint				2.09
GO:0007059	chromosome segregation				2.05
GO:0006977	DNA damage response, signal transduction by p53 class mediator resulting in cell cycle arrest				2.04
GO:0051783	regulation of nuclear division				2.04
GO:0010212	response to ionizing radiation				2.02
GO:0051983	regulation of chromosome segregation				2.01
GO:0006338	chromatin remodeling				1.99
GO:0007126	meiotic nuclear division				1.99
GO:2001252	positive regulation of chromosome organization				1.94
GO:0045931	positive regulation of mitotic cell cycle				1.9
GO:1901988	negative regulation of cell cycle phase transition				1.89
GO:0071478	cellular response to radiation				1.86
GO:0000910	cytokinesis				1.85
GO:0034504	protein localization to nucleus				1.83
GO:0016569	covalent chromatin modification				1.78
GO:0016570	histone modification				1.78
GO:1902275	regulation of chromatin organization				1.77
GO:0006479	protein methylation				1.75
GO:0008213	protein alkylation				1.75
GO:0090068	positive regulation of cell cycle process				1.71
GO:0018105	peptidyl-serine phosphorylation				1.67
GO:0045786	negative regulation of cell cycle				1.62
GO:0009314	response to radiation				1.58
GO:0045787	positive regulation of cell cycle				1.48
GO:0000122	negative regulation of transcription from RNA polymerase II promoter				1.45
GO:1902679	negative regulation of RNA biosynthetic process				1.41
GO:1903507	negative regulation of nucleic acid-templated transcription				1.41
GO:0032446	protein modification by small protein conjugation				1.38
GO:0045892	negative regulation of transcription, DNA-templated				1.38
GO:2001141	regulation of RNA biosynthetic process				1.35
GO:0006355	regulation of transcription, DNA-templated				1.34
GO:1903506	regulation of nucleic acid-templated transcription				1.34
GO:0070647	protein modification by small protein conjugation or removal				1.32
GO:0009628	response to abiotic stimulus				1.29	1.68
GO:0022414	reproductive process				1.28
GO:0043412	macromolecule modification				1.27
GO:0006950	response to stress				1.26
GO:0006357	regulation of transcription from RNA polymerase II promoter				1.25
GO:0006464	cellular protein modification process				1.22
GO:0036211	protein modification process				1.22
GO:0050896	response to stimulus				1.13	1.28
GO:0048518	positive regulation of biological process				1.1
GO:0050789	regulation of biological process				1.08
GO:0050794	regulation of cellular process				1.08
GO:0065007	biological regulation				1.07
GO:0002228	natural killer cell mediated immunity					11.71
GO:0042267	natural killer cell mediated cytotoxicity					11.71
GO:0050915	sensory perception of sour taste					11.71
GO:0001909	leukocyte mediated cytotoxicity					10.41
GO:0001906	cell killing					8.92
GO:0015074	DNA integration					8.92
GO:0050909	sensory perception of taste					6.69
GO:0010880	regulation of release of sequestered calcium ion into cytosol by sarcoplasmic reticulum					5.51
GO:0010882	regulation of cardiac muscle contraction by calcium ion signaling					5.2
GO:0050891	multicellular organismal water homeostasis					4.55
GO:0061337	cardiac conduction					4.37
GO:0055117	regulation of cardiac muscle contraction					4.34
GO:1903779	regulation of cardiac conduction					4.09
GO:0006942	regulation of striated muscle contraction					3.81
GO:0002027	regulation of heart rate					3.43
GO:0006937	regulation of muscle contraction					2.8
GO:0000086	G2/M transition of mitotic cell cycle					2.65
GO:0008016	regulation of heart contraction					2.65
GO:0044839	cell cycle G2/M phase transition					2.65
GO:0001666	response to hypoxia					2.34
GO:1903522	regulation of blood circulation					2.3
GO:0003012	muscle system process					2.28
GO:0030029	actin filament-based process					2.23
GO:0070482	response to oxygen levels					2.2
GO:0002252	immune effector process					2.19
GO:0034765	regulation of ion transmembrane transport					2.15
GO:0043269	regulation of ion transport					1.91
GO:0003008	system process					1.89
GO:0050877	neurological system process					1.72
GO:0032501	multicellular organismal process					1.61
GO:0044707	single-multicellular organism process					1.55
GO:0051049	regulation of transport					1.42
GO:0065008	regulation of biological quality					1.29
GO:0044699	single-organism process					1.1

## Sheet: Neoblasts by FACS and Irr
GO Term	Description	P-value	FDR q-value	Enrichment	N	B	n	b	Genes
GO:0090304	nucleic acid metabolic process	1.04e-29	1.21e-25	2.81	8009	1875	155	102	[APEX1 - apex nuclease (multifunctional dna repair enzyme) 1, RFC4 - replication factor c (activator 1) 4, 37kda, NCBP1 - nuclear cap binding protein subunit 1, 80kda, RFC2 - replication factor c (activator 1) 2, 40kda, DDX3X - dead (asp-glu-ala-asp) box helicase 3, x-linked, CDK1 - cyclin-dependent kinase 1, RFC3 - replication factor c (activator 1) 3, 38kda, SF3A3 - splicing factor 3a, subunit …
GO:0006139	nucleobase-containing compound metabolic process	1.22e-26	7.1e-23	2.51	8009	2159	155	105	[APEX1 - apex nuclease (multifunctional dna repair enzyme) 1, RFC4 - replication factor c (activator 1) 4, 37kda, NCBP1 - nuclear cap binding protein subunit 1, 80kda, RFC2 - replication factor c (activator 1) 2, 40kda, DDX3X - dead (asp-glu-ala-asp) box helicase 3, x-linked, CDK1 - cyclin-dependent kinase 1, RFC3 - replication factor c (activator 1) 3, 38kda, SF3A3 - splicing factor 3a, subunit …
GO:0006725	cellular aromatic compound metabolic process	9.44e-26	3.67e-22	2.43	8009	2253	155	106	[APEX1 - apex nuclease (multifunctional dna repair enzyme) 1, RFC4 - replication factor c (activator 1) 4, 37kda, NCBP1 - nuclear cap binding protein subunit 1, 80kda, RFC2 - replication factor c (activator 1) 2, 40kda, DDX3X - dead (asp-glu-ala-asp) box helicase 3, x-linked, CDK1 - cyclin-dependent kinase 1, RFC3 - replication factor c (activator 1) 3, 38kda, SF3A3 - splicing factor 3a, subunit …
GO:0051276	chromosome organization	2.3e-25	6.72e-22	8.81	8009	217	155	37	[H3F3A - h3 histone, family 3a, APEX1 - apex nuclease (multifunctional dna repair enzyme) 1, RFC4 - replication factor c (activator 1) 4, 37kda, MSH2 - muts homolog 2, colon cancer, nonpolyposis type 1 (e. coli), DKC1 - dyskeratosis congenita 1, dyskerin, MCM7 - minichromosome maintenance complex component 7, ERCC6L - excision repair cross-complementing rodent repair deficiency, complementation g…
GO:0046483	heterocycle metabolic process	2.43e-25	5.68e-22	2.43	8009	2233	155	105	[APEX1 - apex nuclease (multifunctional dna repair enzyme) 1, RFC4 - replication factor c (activator 1) 4, 37kda, NCBP1 - nuclear cap binding protein subunit 1, 80kda, RFC2 - replication factor c (activator 1) 2, 40kda, DDX3X - dead (asp-glu-ala-asp) box helicase 3, x-linked, CDK1 - cyclin-dependent kinase 1, RFC3 - replication factor c (activator 1) 3, 38kda, SF3A3 - splicing factor 3a, subunit …
GO:1901360	organic cyclic compound metabolic process	3.8e-25	7.39e-22	2.37	8009	2333	155	107	[APEX1 - apex nuclease (multifunctional dna repair enzyme) 1, RFC4 - replication factor c (activator 1) 4, 37kda, NCBP1 - nuclear cap binding protein subunit 1, 80kda, RFC2 - replication factor c (activator 1) 2, 40kda, DDX3X - dead (asp-glu-ala-asp) box helicase 3, x-linked, CDK1 - cyclin-dependent kinase 1, RFC3 - replication factor c (activator 1) 3, 38kda, SF3A3 - splicing factor 3a, subunit …
GO:0006259	DNA metabolic process	1.39e-23	2.32e-20	5.63	8009	431	155	47	[APEX1 - apex nuclease (multifunctional dna repair enzyme) 1, MSH2 - muts homolog 2, colon cancer, nonpolyposis type 1 (e. coli), RFC4 - replication factor c (activator 1) 4, 37kda, MCM7 - minichromosome maintenance complex component 7, DKC1 - dyskeratosis congenita 1, dyskerin, RFC2 - replication factor c (activator 1) 2, 40kda, CDK1 - cyclin-dependent kinase 1, RFC3 - replication factor c (acti…
GO:0034641	cellular nitrogen compound metabolic process	1.87e-23	2.73e-20	2.27	8009	2437	155	107	[APEX1 - apex nuclease (multifunctional dna repair enzyme) 1, RFC4 - replication factor c (activator 1) 4, 37kda, NCBP1 - nuclear cap binding protein subunit 1, 80kda, RFC2 - replication factor c (activator 1) 2, 40kda, DDX3X - dead (asp-glu-ala-asp) box helicase 3, x-linked, CDK1 - cyclin-dependent kinase 1, RFC3 - replication factor c (activator 1) 3, 38kda, SF3A3 - splicing factor 3a, subunit …
GO:0006807	nitrogen compound metabolic process	7.94e-21	1.03e-17	2.1	8009	2659	155	108	[APEX1 - apex nuclease (multifunctional dna repair enzyme) 1, RFC4 - replication factor c (activator 1) 4, 37kda, NCBP1 - nuclear cap binding protein subunit 1, 80kda, RFC2 - replication factor c (activator 1) 2, 40kda, DDX3X - dead (asp-glu-ala-asp) box helicase 3, x-linked, CDK1 - cyclin-dependent kinase 1, RFC3 - replication factor c (activator 1) 3, 38kda, SF3A3 - splicing factor 3a, subunit …
GO:0044260	cellular macromolecule metabolic process	8.13e-21	9.48e-18	1.9	8009	3270	155	120	[APEX1 - apex nuclease (multifunctional dna repair enzyme) 1, RFC4 - replication factor c (activator 1) 4, 37kda, CDC20 - cell division cycle 20, NCBP1 - nuclear cap binding protein subunit 1, 80kda, RFC2 - replication factor c (activator 1) 2, 40kda, CDK1 - cyclin-dependent kinase 1, DDX3X - dead (asp-glu-ala-asp) box helicase 3, x-linked, RFC3 - replication factor c (activator 1) 3, 38kda, SF3A…
GO:0006260	DNA replication	3.01e-20	3.19e-17	11.53	8009	112	155	25	[RFC4 - replication factor c (activator 1) 4, 37kda, MCM7 - minichromosome maintenance complex component 7, RFC2 - replication factor c (activator 1) 2, 40kda, CDK1 - cyclin-dependent kinase 1, RFC3 - replication factor c (activator 1) 3, 38kda, MCMBP - minichromosome maintenance complex binding protein, SUPT16H - suppressor of ty 16 homolog (s. cerevisiae), BRCA1 - breast cancer 1, early onset, …
GO:0043170	macromolecule metabolic process	3.73e-18	3.63e-15	1.77	8009	3539	155	121	[APEX1 - apex nuclease (multifunctional dna repair enzyme) 1, RFC4 - replication factor c (activator 1) 4, 37kda, CDC20 - cell division cycle 20, NCBP1 - nuclear cap binding protein subunit 1, 80kda, RFC2 - replication factor c (activator 1) 2, 40kda, CDK1 - cyclin-dependent kinase 1, DDX3X - dead (asp-glu-ala-asp) box helicase 3, x-linked, RFC3 - replication factor c (activator 1) 3, 38kda, SF3A…
GO:0032200	telomere organization	7.18e-13	6.45e-10	13.65	8009	53	155	14	[APEX1 - apex nuclease (multifunctional dna repair enzyme) 1, H3F3A - h3 histone, family 3a, PCNA - proliferating cell nuclear antigen, RFC4 - replication factor c (activator 1) 4, 37kda, DKC1 - dyskeratosis congenita 1, dyskerin, RFC2 - replication factor c (activator 1) 2, 40kda, RFC3 - replication factor c (activator 1) 3, 38kda, RAD50 - rad50 homolog (s. cerevisiae), NOP10 - nop10 ribonucleop…
GO:0044237	cellular metabolic process	1.09e-12	9.12e-10	1.51	8009	4290	155	125	[APEX1 - apex nuclease (multifunctional dna repair enzyme) 1, RFC4 - replication factor c (activator 1) 4, 37kda, CDC20 - cell division cycle 20, NCBP1 - nuclear cap binding protein subunit 1, 80kda, RFC2 - replication factor c (activator 1) 2, 40kda, CDK1 - cyclin-dependent kinase 1, DDX3X - dead (asp-glu-ala-asp) box helicase 3, x-linked, RFC3 - replication factor c (activator 1) 3, 38kda, SF3A…
GO:0006396	RNA processing	1.72e-12	1.34e-09	3.43	8009	602	155	40	[NUFIP1 - nuclear fragile x mental retardation protein interacting protein 1, RRP9 - ribosomal rna processing 9, small subunit (ssu) processome component, homolog (yeast), DKC1 - dyskeratosis congenita 1, dyskerin, NCBP1 - nuclear cap binding protein subunit 1, 80kda, DBR1 - debranching rna lariats 1, SNRPE - small nuclear ribonucleoprotein polypeptide e, SF3A3 - splicing factor 3a, subunit 3, 60…
GO:0044238	primary metabolic process	1.9e-12	1.39e-09	1.51	8009	4196	155	123	[APEX1 - apex nuclease (multifunctional dna repair enzyme) 1, RFC4 - replication factor c (activator 1) 4, 37kda, CDC20 - cell division cycle 20, NCBP1 - nuclear cap binding protein subunit 1, 80kda, RFC2 - replication factor c (activator 1) 2, 40kda, CDK1 - cyclin-dependent kinase 1, DDX3X - dead (asp-glu-ala-asp) box helicase 3, x-linked, RFC3 - replication factor c (activator 1) 3, 38kda, SF3A…
GO:0090305	nucleic acid phosphodiester bond hydrolysis	2.62e-12	1.8e-09	6.78	8009	160	155	21	[APEX1 - apex nuclease (multifunctional dna repair enzyme) 1, CPSF3 - cleavage and polyadenylation specific factor 3, 73kda, PCNA - proliferating cell nuclear antigen, RFC4 - replication factor c (activator 1) 4, 37kda, NCBP1 - nuclear cap binding protein subunit 1, 80kda, TSR1 - tsr1, 20s rrna accumulation, homolog (s. cerevisiae), RFC2 - replication factor c (activator 1) 2, 40kda, DBR1 - debra…
GO:0071704	organic substance metabolic process	6.28e-12	4.07e-09	1.47	8009	4433	155	126	[APEX1 - apex nuclease (multifunctional dna repair enzyme) 1, RFC4 - replication factor c (activator 1) 4, 37kda, CDC20 - cell division cycle 20, NCBP1 - nuclear cap binding protein subunit 1, 80kda, RFC2 - replication factor c (activator 1) 2, 40kda, CDK1 - cyclin-dependent kinase 1, DDX3X - dead (asp-glu-ala-asp) box helicase 3, x-linked, RFC3 - replication factor c (activator 1) 3, 38kda, SF3A…
GO:0000723	telomere maintenance	8.14e-12	5e-09	13.17	8009	51	155	13	[APEX1 - apex nuclease (multifunctional dna repair enzyme) 1, PCNA - proliferating cell nuclear antigen, RFC4 - replication factor c (activator 1) 4, 37kda, DKC1 - dyskeratosis congenita 1, dyskerin, RFC2 - replication factor c (activator 1) 2, 40kda, RFC3 - replication factor c (activator 1) 3, 38kda, RAD50 - rad50 homolog (s. cerevisiae), NOP10 - nop10 ribonucleoprotein, POLE - polymerase (dna …
GO:1903047	mitotic cell cycle process	1.12e-11	6.56e-09	3.74	8009	470	155	34	[MSH2 - muts homolog 2, colon cancer, nonpolyposis type 1 (e. coli), CDC20 - cell division cycle 20, MCM7 - minichromosome maintenance complex component 7, ERCC6L - excision repair cross-complementing rodent repair deficiency, complementation group 6-like, NEK2 - nima-related kinase 2, CDK1 - cyclin-dependent kinase 1, MCMBP - minichromosome maintenance complex binding protein, NUP133 - nucleopor…
GO:0071840	cellular component organization or biogenesis	1.61e-11	8.93e-09	1.79	8009	2663	155	92	[APEX1 - apex nuclease (multifunctional dna repair enzyme) 1, RFC4 - replication factor c (activator 1) 4, 37kda, CDC20 - cell division cycle 20, RFC2 - replication factor c (activator 1) 2, 40kda, RFC3 - replication factor c (activator 1) 3, 38kda, CDK1 - cyclin-dependent kinase 1, DDX3X - dead (asp-glu-ala-asp) box helicase 3, x-linked, LRWD1 - leucine-rich repeats and wd repeat domain containi…
GO:0009059	macromolecule biosynthetic process	1.99e-11	1.05e-08	2.27	8009	1436	155	63	[APEX1 - apex nuclease (multifunctional dna repair enzyme) 1, RFC4 - replication factor c (activator 1) 4, 37kda, NCBP1 - nuclear cap binding protein subunit 1, 80kda, RFC2 - replication factor c (activator 1) 2, 40kda, RFC3 - replication factor c (activator 1) 3, 38kda, CDK1 - cyclin-dependent kinase 1, DDX3X - dead (asp-glu-ala-asp) box helicase 3, x-linked, NUP133 - nucleoporin 133kda, TK2 - t…
GO:0000722	telomere maintenance via recombination	2.24e-11	1.14e-08	19.87	8009	26	155	10	[PCNA - proliferating cell nuclear antigen, RFC4 - replication factor c (activator 1) 4, 37kda, POLE - polymerase (dna directed), epsilon, catalytic subunit, RFC2 - replication factor c (activator 1) 2, 40kda, POLD1 - polymerase (dna directed), delta 1, catalytic subunit, RFC3 - replication factor c (activator 1) 3, 38kda, RPA3 - replication protein a3, 14kda, RAD50 - rad50 homolog (s. cerevisiae…
GO:0016043	cellular component organization	2.63e-11	1.28e-08	1.78	8009	2637	155	91	[APEX1 - apex nuclease (multifunctional dna repair enzyme) 1, RFC4 - replication factor c (activator 1) 4, 37kda, CDC20 - cell division cycle 20, RFC2 - replication factor c (activator 1) 2, 40kda, RFC3 - replication factor c (activator 1) 3, 38kda, CDK1 - cyclin-dependent kinase 1, DDX3X - dead (asp-glu-ala-asp) box helicase 3, x-linked, LRWD1 - leucine-rich repeats and wd repeat domain containi…
GO:0044843	cell cycle G1/S phase transition	2.97e-11	1.39e-08	12	8009	56	155	13	[PCNA - proliferating cell nuclear antigen, MCM7 - minichromosome maintenance complex component 7, CDK3 - cyclin-dependent kinase 3, CDK1 - cyclin-dependent kinase 1, MCM4 - minichromosome maintenance complex component 4, MCM3 - minichromosome maintenance complex component 3, MCM5 - minichromosome maintenance complex component 5, POLE - polymerase (dna directed), epsilon, catalytic subunit, MCM2 …
GO:0000082	G1/S transition of mitotic cell cycle	2.97e-11	1.33e-08	12	8009	56	155	13	[PCNA - proliferating cell nuclear antigen, MCM7 - minichromosome maintenance complex component 7, CDK3 - cyclin-dependent kinase 3, CDK1 - cyclin-dependent kinase 1, MCM4 - minichromosome maintenance complex component 4, MCM3 - minichromosome maintenance complex component 3, MCM5 - minichromosome maintenance complex component 5, POLE - polymerase (dna directed), epsilon, catalytic subunit, MCM2 …
GO:0016070	RNA metabolic process	2.99e-11	1.29e-08	2.16	8009	1605	155	67	[APEX1 - apex nuclease (multifunctional dna repair enzyme) 1, NCBP1 - nuclear cap binding protein subunit 1, 80kda, RRP9 - ribosomal rna processing 9, small subunit (ssu) processome component, homolog (yeast), DBR1 - debranching rna lariats 1, DDX3X - dead (asp-glu-ala-asp) box helicase 3, x-linked, SF3A3 - splicing factor 3a, subunit 3, 60kda, NUP133 - nucleoporin 133kda, MKI67IP - mki67 (fha do…
GO:0022402	cell cycle process	6.45e-11	2.69e-08	3.12	8009	645	155	39	[MSH2 - muts homolog 2, colon cancer, nonpolyposis type 1 (e. coli), CDC20 - cell division cycle 20, MCM7 - minichromosome maintenance complex component 7, ERCC6L - excision repair cross-complementing rodent repair deficiency, complementation group 6-like, NEK2 - nima-related kinase 2, CDK1 - cyclin-dependent kinase 1, MCMBP - minichromosome maintenance complex binding protein, NUP133 - nucleopor…
GO:0071897	DNA biosynthetic process	6.51e-11	2.62e-08	10.05	8009	72	155	14	[PCNA - proliferating cell nuclear antigen, RFC4 - replication factor c (activator 1) 4, 37kda, DKC1 - dyskeratosis congenita 1, dyskerin, RFC2 - replication factor c (activator 1) 2, 40kda, RFC3 - replication factor c (activator 1) 3, 38kda, TK2 - thymidine kinase 2, mitochondrial, BRCA1 - breast cancer 1, early onset, RAD50 - rad50 homolog (s. cerevisiae), POLE - polymerase (dna directed), epsi…
GO:0006312	mitotic recombination	1.19e-10	4.62e-08	17.22	8009	30	155	10	[PCNA - proliferating cell nuclear antigen, RFC4 - replication factor c (activator 1) 4, 37kda, POLE - polymerase (dna directed), epsilon, catalytic subunit, RFC2 - replication factor c (activator 1) 2, 40kda, POLD1 - polymerase (dna directed), delta 1, catalytic subunit, RFC3 - replication factor c (activator 1) 3, 38kda, RPA3 - replication protein a3, 14kda, RAD50 - rad50 homolog (s. cerevisiae…
GO:0006297	nucleotide-excision repair, DNA gap filling	1.21e-10	4.56e-08	21.14	8009	22	155	9	[PCNA - proliferating cell nuclear antigen, RFC4 - replication factor c (activator 1) 4, 37kda, POLE - polymerase (dna directed), epsilon, catalytic subunit, RFC2 - replication factor c (activator 1) 2, 40kda, POLD1 - polymerase (dna directed), delta 1, catalytic subunit, RFC3 - replication factor c (activator 1) 3, 38kda, RPA3 - replication protein a3, 14kda, RPA1 - replication protein a1, 70kda…
GO:0051052	regulation of DNA metabolic process	1.46e-10	5.33e-08	5.84	8009	177	155	20	[APEX1 - apex nuclease (multifunctional dna repair enzyme) 1, PCNA - proliferating cell nuclear antigen, MSH2 - muts homolog 2, colon cancer, nonpolyposis type 1 (e. coli), RFC4 - replication factor c (activator 1) 4, 37kda, DKC1 - dyskeratosis congenita 1, dyskerin, NEK2 - nima-related kinase 2, RFC2 - replication factor c (activator 1) 2, 40kda, RFC3 - replication factor c (activator 1) 3, 38kd…
GO:0043933	macromolecular complex subunit organization	1.66e-10	5.88e-08	2.42	8009	1132	155	53	[CDK1 - cyclin-dependent kinase 1, DDX3X - dead (asp-glu-ala-asp) box helicase 3, x-linked, LRWD1 - leucine-rich repeats and wd repeat domain containing 1, SF3A3 - splicing factor 3a, subunit 3, 60kda, NUP133 - nucleoporin 133kda, MRPL20 - mitochondrial ribosomal protein l20, XPC - xeroderma pigmentosum, complementation group c, MKI67IP - mki67 (fha domain) interacting nucleolar phosphoprotein, H…
GO:0034622	cellular macromolecular complex assembly	3.3e-10	1.13e-07	3.68	8009	421	155	30	[H3F3A - h3 histone, family 3a, NUFIP1 - nuclear fragile x mental retardation protein interacting protein 1, DDX3X - dead (asp-glu-ala-asp) box helicase 3, x-linked, SNRPE - small nuclear ribonucleoprotein polypeptide e, SF3A3 - splicing factor 3a, subunit 3, 60kda, XPC - xeroderma pigmentosum, complementation group c, MRPL20 - mitochondrial ribosomal protein l20, ANP32B - acidic (leucine-rich) n…
GO:0006310	DNA recombination	3.93e-10	1.31e-07	7.32	8009	113	155	16	[APEX1 - apex nuclease (multifunctional dna repair enzyme) 1, PCNA - proliferating cell nuclear antigen, MSH2 - muts homolog 2, colon cancer, nonpolyposis type 1 (e. coli), RFC4 - replication factor c (activator 1) 4, 37kda, RFC2 - replication factor c (activator 1) 2, 40kda, RFC3 - replication factor c (activator 1) 3, 38kda, BRCA1 - breast cancer 1, early onset, HSPD1 - heat shock 60kda protein…
GO:0008152	metabolic process	6.69e-10	2.17e-07	1.39	8009	4668	155	126	[APEX1 - apex nuclease (multifunctional dna repair enzyme) 1, RFC4 - replication factor c (activator 1) 4, 37kda, CDC20 - cell division cycle 20, NCBP1 - nuclear cap binding protein subunit 1, 80kda, RFC2 - replication factor c (activator 1) 2, 40kda, CDK1 - cyclin-dependent kinase 1, DDX3X - dead (asp-glu-ala-asp) box helicase 3, x-linked, RFC3 - replication factor c (activator 1) 3, 38kda, SF3A…
GO:0006301	postreplication repair	9.1e-10	2.87e-07	14.35	8009	36	155	10	[PCNA - proliferating cell nuclear antigen, RFC4 - replication factor c (activator 1) 4, 37kda, MSH2 - muts homolog 2, colon cancer, nonpolyposis type 1 (e. coli), RFC2 - replication factor c (activator 1) 2, 40kda, POLD1 - polymerase (dna directed), delta 1, catalytic subunit, RFC3 - replication factor c (activator 1) 3, 38kda, BRCA1 - breast cancer 1, early onset, RPA3 - replication protein a3,…
GO:0000731	DNA synthesis involved in DNA repair	1.22e-09	3.74e-07	11.84	8009	48	155	11	[PCNA - proliferating cell nuclear antigen, RFC4 - replication factor c (activator 1) 4, 37kda, POLE - polymerase (dna directed), epsilon, catalytic subunit, RFC2 - replication factor c (activator 1) 2, 40kda, POLD1 - polymerase (dna directed), delta 1, catalytic subunit, RFC3 - replication factor c (activator 1) 3, 38kda, BRCA1 - breast cancer 1, early onset, RPA3 - replication protein a3, 14kda…
GO:0065004	protein-DNA complex assembly	1.45e-09	4.34e-07	8.96	8009	75	155	13	[H3F3A - h3 histone, family 3a, XPC - xeroderma pigmentosum, complementation group c, HMGB2 - high mobility group box 2, ANP32B - acidic (leucine-rich) nuclear phosphoprotein 32 family, member b, H1F0 - h1 histone family, member 0, RBBP4 - retinoblastoma binding protein 4, SET - set nuclear oncogene, NAP1L1 - nucleosome assembly protein 1-like 1, MCM2 - minichromosome maintenance complex componen…
GO:0071103	DNA conformation change	2.04e-09	5.94e-07	8.72	8009	77	155	13	[NCAPG - non-smc condensin i complex, subunit g, MCM7 - minichromosome maintenance complex component 7, CDK1 - cyclin-dependent kinase 1, DDX3X - dead (asp-glu-ala-asp) box helicase 3, x-linked, XPC - xeroderma pigmentosum, complementation group c, HMGB2 - high mobility group box 2, GINS1 - gins complex subunit 1 (psf1 homolog), RAD50 - rad50 homolog (s. cerevisiae), MCM4 - minichromosome mainten…
GO:0071824	protein-DNA complex subunit organization	2.28e-09	6.48e-07	7.78	8009	93	155	14	[H3F3A - h3 histone, family 3a, XPC - xeroderma pigmentosum, complementation group c, SUPT16H - suppressor of ty 16 homolog (s. cerevisiae), HMGB2 - high mobility group box 2, ANP32B - acidic (leucine-rich) nuclear phosphoprotein 32 family, member b, H1F0 - h1 histone family, member 0, RBBP4 - retinoblastoma binding protein 4, SET - set nuclear oncogene, NAP1L1 - nucleosome assembly protein 1-lik…
GO:0016072	rRNA metabolic process	2.86e-09	7.95e-07	4.94	8009	209	155	20	[WDR75 - wd repeat domain 75, DKC1 - dyskeratosis congenita 1, dyskerin, RRP9 - ribosomal rna processing 9, small subunit (ssu) processome component, homolog (yeast), TSR1 - tsr1, 20s rrna accumulation, homolog (s. cerevisiae), UTP6 - utp6, small subunit (ssu) processome component, homolog (yeast), FBL - fibrillarin, MKI67IP - mki67 (fha domain) interacting nucleolar phosphoprotein, NAF1 - nuclea…
GO:0006325	chromatin organization	7.57e-09	2.05e-06	3.91	8009	317	155	24	[H3F3A - h3 histone, family 3a, WDR75 - wd repeat domain 75, CDK1 - cyclin-dependent kinase 1, LRWD1 - leucine-rich repeats and wd repeat domain containing 1, NUP133 - nucleoporin 133kda, FBL - fibrillarin, SUPT16H - suppressor of ty 16 homolog (s. cerevisiae), DNMT3A - dna (cytosine-5-)-methyltransferase 3 alpha, ANP32B - acidic (leucine-rich) nuclear phosphoprotein 32 family, member b, HMGB2 - …
GO:0006913	nucleocytoplasmic transport	8.2e-09	2.18e-06	5.56	8009	158	155	17	[CPSF3 - cleavage and polyadenylation specific factor 3, 73kda, CSE1L - cse1 chromosome segregation 1-like (yeast), NCBP1 - nuclear cap binding protein subunit 1, 80kda, SNRPE - small nuclear ribonucleoprotein polypeptide e, HNRNPA2B1 - heterogeneous nuclear ribonucleoprotein a2/b1, HNRNPA1 - heterogeneous nuclear ribonucleoprotein a1, NUP133 - nucleoporin 133kda, SRSF5 - serine/arginine-rich spl…
GO:0008380	RNA splicing	8.81e-09	2.28e-06	4.41	8009	246	155	21	[CPSF3 - cleavage and polyadenylation specific factor 3, 73kda, NCBP1 - nuclear cap binding protein subunit 1, 80kda, SNRPE - small nuclear ribonucleoprotein polypeptide e, DBR1 - debranching rna lariats 1, C1QBP - complement component 1, q subcomponent binding protein, HNRNPA2B1 - heterogeneous nuclear ribonucleoprotein a2/b1, SF3A3 - splicing factor 3a, subunit 3, 60kda, HNRNPA1 - heterogeneous…
GO:0000377	RNA splicing, via transesterification reactions with bulged adenosine as nucleophile	9.38e-09	2.38e-06	5.17	8009	180	155	18	[CPSF3 - cleavage and polyadenylation specific factor 3, 73kda, NCBP1 - nuclear cap binding protein subunit 1, 80kda, SNRPE - small nuclear ribonucleoprotein polypeptide e, DBR1 - debranching rna lariats 1, HNRNPA2B1 - heterogeneous nuclear ribonucleoprotein a2/b1, HNRNPA1 - heterogeneous nuclear ribonucleoprotein a1, SF3A3 - splicing factor 3a, subunit 3, 60kda, SRSF5 - serine/arginine-rich spli…
GO:0000398	mRNA splicing, via spliceosome	9.38e-09	2.33e-06	5.17	8009	180	155	18	[CPSF3 - cleavage and polyadenylation specific factor 3, 73kda, NCBP1 - nuclear cap binding protein subunit 1, 80kda, SNRPE - small nuclear ribonucleoprotein polypeptide e, DBR1 - debranching rna lariats 1, HNRNPA2B1 - heterogeneous nuclear ribonucleoprotein a2/b1, HNRNPA1 - heterogeneous nuclear ribonucleoprotein a1, SF3A3 - splicing factor 3a, subunit 3, 60kda, SRSF5 - serine/arginine-rich spli…
GO:0006996	organelle organization	9.75e-09	2.37e-06	2.14	8009	1303	155	54	[APEX1 - apex nuclease (multifunctional dna repair enzyme) 1, RFC4 - replication factor c (activator 1) 4, 37kda, CDC20 - cell division cycle 20, RFC2 - replication factor c (activator 1) 2, 40kda, RFC3 - replication factor c (activator 1) 3, 38kda, CDK1 - cyclin-dependent kinase 1, DDX3X - dead (asp-glu-ala-asp) box helicase 3, x-linked, NUP133 - nucleoporin 133kda, XPC - xeroderma pigmentosum, …
GO:0033683	nucleotide-excision repair, DNA incision	1.05e-08	2.49e-06	13.68	8009	34	155	9	[PCNA - proliferating cell nuclear antigen, RFC4 - replication factor c (activator 1) 4, 37kda, RFC2 - replication factor c (activator 1) 2, 40kda, POLD1 - polymerase (dna directed), delta 1, catalytic subunit, RFC3 - replication factor c (activator 1) 3, 38kda, OGG1 - 8-oxoguanine dna glycosylase, RPA3 - replication protein a3, 14kda, RPA1 - replication protein a1, 70kda, RPA2 - replication prot…
GO:0044772	mitotic cell cycle phase transition	1.09e-08	2.55e-06	5.46	8009	161	155	17	[PCNA - proliferating cell nuclear antigen, MCM7 - minichromosome maintenance complex component 7, BUB1B - bub1 mitotic checkpoint serine/threonine kinase b, CDK3 - cyclin-dependent kinase 3, NEK2 - nima-related kinase 2, CDK1 - cyclin-dependent kinase 1, MCM4 - minichromosome maintenance complex component 4, MCM3 - minichromosome maintenance complex component 3, POLE - polymerase (dna directed),…
GO:0051169	nuclear transport	1.2e-08	2.75e-06	5.42	8009	162	155	17	[CPSF3 - cleavage and polyadenylation specific factor 3, 73kda, CSE1L - cse1 chromosome segregation 1-like (yeast), NCBP1 - nuclear cap binding protein subunit 1, 80kda, SNRPE - small nuclear ribonucleoprotein polypeptide e, HNRNPA2B1 - heterogeneous nuclear ribonucleoprotein a2/b1, HNRNPA1 - heterogeneous nuclear ribonucleoprotein a1, NUP133 - nucleoporin 133kda, SRSF5 - serine/arginine-rich spl…
GO:0006364	rRNA processing	1.35e-08	3.04e-06	4.77	8009	206	155	19	[WDR75 - wd repeat domain 75, DKC1 - dyskeratosis congenita 1, dyskerin, RRP9 - ribosomal rna processing 9, small subunit (ssu) processome component, homolog (yeast), TSR1 - tsr1, 20s rrna accumulation, homolog (s. cerevisiae), UTP6 - utp6, small subunit (ssu) processome component, homolog (yeast), FBL - fibrillarin, NAF1 - nuclear assembly factor 1 ribonucleoprotein, NOC4L - nucleolar complex as…
GO:0000375	RNA splicing, via transesterification reactions	1.45e-08	3.19e-06	5.03	8009	185	155	18	[CPSF3 - cleavage and polyadenylation specific factor 3, 73kda, NCBP1 - nuclear cap binding protein subunit 1, 80kda, SNRPE - small nuclear ribonucleoprotein polypeptide e, DBR1 - debranching rna lariats 1, HNRNPA2B1 - heterogeneous nuclear ribonucleoprotein a2/b1, HNRNPA1 - heterogeneous nuclear ribonucleoprotein a1, SF3A3 - splicing factor 3a, subunit 3, 60kda, SRSF5 - serine/arginine-rich spli…
GO:0042276	error-prone translesion synthesis	1.47e-08	3.17e-06	21.28	8009	17	155	7	[PCNA - proliferating cell nuclear antigen, RFC4 - replication factor c (activator 1) 4, 37kda, RFC2 - replication factor c (activator 1) 2, 40kda, RFC3 - replication factor c (activator 1) 3, 38kda, RPA3 - replication protein a3, 14kda, RPA1 - replication protein a1, 70kda, RPA2 - replication protein a2, 32kda]
GO:0044770	cell cycle phase transition	1.59e-08	3.37e-06	5.32	8009	165	155	17	[PCNA - proliferating cell nuclear antigen, MCM7 - minichromosome maintenance complex component 7, CDK3 - cyclin-dependent kinase 3, BUB1B - bub1 mitotic checkpoint serine/threonine kinase b, NEK2 - nima-related kinase 2, CDK1 - cyclin-dependent kinase 1, MCM4 - minichromosome maintenance complex component 4, MCM3 - minichromosome maintenance complex component 3, POLE - polymerase (dna directed),…
GO:0070987	error-free translesion synthesis	2.36e-08	4.92e-06	20.09	8009	18	155	7	[PCNA - proliferating cell nuclear antigen, RFC4 - replication factor c (activator 1) 4, 37kda, RFC2 - replication factor c (activator 1) 2, 40kda, RFC3 - replication factor c (activator 1) 3, 38kda, RPA3 - replication protein a3, 14kda, RPA1 - replication protein a1, 70kda, RPA2 - replication protein a2, 32kda]
GO:0051054	positive regulation of DNA metabolic process	2.87e-08	5.87e-06	7.07	8009	95	155	13	[APEX1 - apex nuclease (multifunctional dna repair enzyme) 1, PCNA - proliferating cell nuclear antigen, RFC4 - replication factor c (activator 1) 4, 37kda, DKC1 - dyskeratosis congenita 1, dyskerin, RFC2 - replication factor c (activator 1) 2, 40kda, NEK2 - nima-related kinase 2, RFC3 - replication factor c (activator 1) 3, 38kda, CDK1 - cyclin-dependent kinase 1, HNRNPA1 - heterogeneous nuclear…
GO:0034645	cellular macromolecule biosynthetic process	3.12e-08	6.27e-06	2.12	8009	1269	155	52	[APEX1 - apex nuclease (multifunctional dna repair enzyme) 1, RFC4 - replication factor c (activator 1) 4, 37kda, NCBP1 - nuclear cap binding protein subunit 1, 80kda, RFC2 - replication factor c (activator 1) 2, 40kda, RFC3 - replication factor c (activator 1) 3, 38kda, CDK1 - cyclin-dependent kinase 1, DDX3X - dead (asp-glu-ala-asp) box helicase 3, x-linked, TK2 - thymidine kinase 2, mitochondr…
GO:0019985	translesion synthesis	3.68e-08	7.27e-06	14.76	8009	28	155	8	[PCNA - proliferating cell nuclear antigen, RFC4 - replication factor c (activator 1) 4, 37kda, RFC2 - replication factor c (activator 1) 2, 40kda, POLD1 - polymerase (dna directed), delta 1, catalytic subunit, RFC3 - replication factor c (activator 1) 3, 38kda, RPA3 - replication protein a3, 14kda, RPA1 - replication protein a1, 70kda, RPA2 - replication protein a2, 32kda]
GO:0006334	nucleosome assembly	3.9e-08	7.57e-06	11.92	8009	39	155	9	[SET - set nuclear oncogene, H3F3A - h3 histone, family 3a, MCM2 - minichromosome maintenance complex component 2, NAP1L1 - nucleosome assembly protein 1-like 1, NASP - nuclear autoantigenic sperm protein (histone-binding), ANP32B - acidic (leucine-rich) nuclear phosphoprotein 32 family, member b, HMGB2 - high mobility group box 2, H1F0 - h1 histone family, member 0, RBBP4 - retinoblastoma bindin…
GO:0042769	DNA damage response, detection of DNA damage	6.7e-08	1.28e-05	13.78	8009	30	155	8	[PCNA - proliferating cell nuclear antigen, RFC4 - replication factor c (activator 1) 4, 37kda, RFC2 - replication factor c (activator 1) 2, 40kda, POLD1 - polymerase (dna directed), delta 1, catalytic subunit, RFC3 - replication factor c (activator 1) 3, 38kda, RPA3 - replication protein a3, 14kda, RPA1 - replication protein a1, 70kda, RPA2 - replication protein a2, 32kda]
GO:0034654	nucleobase-containing compound biosynthetic process	7.25e-08	1.37e-05	2.07	8009	1301	155	52	[APEX1 - apex nuclease (multifunctional dna repair enzyme) 1, RFC4 - replication factor c (activator 1) 4, 37kda, NCBP1 - nuclear cap binding protein subunit 1, 80kda, RFC2 - replication factor c (activator 1) 2, 40kda, RFC3 - replication factor c (activator 1) 3, 38kda, DDX3X - dead (asp-glu-ala-asp) box helicase 3, x-linked, NUP133 - nucleoporin 133kda, TK2 - thymidine kinase 2, mitochondrial, …
GO:0006298	mismatch repair	8.22e-08	1.52e-05	17.22	8009	21	155	7	[PCNA - proliferating cell nuclear antigen, MSH2 - muts homolog 2, colon cancer, nonpolyposis type 1 (e. coli), POLD1 - polymerase (dna directed), delta 1, catalytic subunit, XPC - xeroderma pigmentosum, complementation group c, RPA3 - replication protein a3, 14kda, RPA1 - replication protein a1, 70kda, RPA2 - replication protein a2, 32kda]
GO:0006270	DNA replication initiation	8.22e-08	1.5e-05	17.22	8009	21	155	7	[MCM4 - minichromosome maintenance complex component 4, MCM3 - minichromosome maintenance complex component 3, MCM5 - minichromosome maintenance complex component 5, POLE - polymerase (dna directed), epsilon, catalytic subunit, MCM7 - minichromosome maintenance complex component 7, MCM2 - minichromosome maintenance complex component 2, LRWD1 - leucine-rich repeats and wd repeat domain containing …
GO:0006397	mRNA processing	9.62e-08	1.73e-05	3.85	8009	282	155	21	[CPSF3 - cleavage and polyadenylation specific factor 3, 73kda, NCBP1 - nuclear cap binding protein subunit 1, 80kda, SNRPE - small nuclear ribonucleoprotein polypeptide e, DBR1 - debranching rna lariats 1, C1QBP - complement component 1, q subcomponent binding protein, HNRNPA2B1 - heterogeneous nuclear ribonucleoprotein a2/b1, SF3A3 - splicing factor 3a, subunit 3, 60kda, HNRNPA1 - heterogeneous…
GO:0034728	nucleosome organization	1.09e-07	1.93e-05	9.07	8009	57	155	10	[H3F3A - h3 histone, family 3a, SET - set nuclear oncogene, MCM2 - minichromosome maintenance complex component 2, NAP1L1 - nucleosome assembly protein 1-like 1, SUPT16H - suppressor of ty 16 homolog (s. cerevisiae), NASP - nuclear autoantigenic sperm protein (histone-binding), ANP32B - acidic (leucine-rich) nuclear phosphoprotein 32 family, member b, HMGB2 - high mobility group box 2, H1F0 - h1 …
GO:0006296	nucleotide-excision repair, DNA incision, 5'-to lesion	1.16e-07	2.03e-05	12.92	8009	32	155	8	[PCNA - proliferating cell nuclear antigen, RFC4 - replication factor c (activator 1) 4, 37kda, RFC2 - replication factor c (activator 1) 2, 40kda, POLD1 - polymerase (dna directed), delta 1, catalytic subunit, RFC3 - replication factor c (activator 1) 3, 38kda, RPA3 - replication protein a3, 14kda, RPA1 - replication protein a1, 70kda, RPA2 - replication protein a2, 32kda]
GO:0032392	DNA geometric change	1.81e-07	3.11e-05	8.61	8009	60	155	10	[MCM4 - minichromosome maintenance complex component 4, MCM3 - minichromosome maintenance complex component 3, MCM7 - minichromosome maintenance complex component 7, MCM5 - minichromosome maintenance complex component 5, DDX3X - dead (asp-glu-ala-asp) box helicase 3, x-linked, MCM2 - minichromosome maintenance complex component 2, XPC - xeroderma pigmentosum, complementation group c, GINS1 - gins…
GO:0018130	heterocycle biosynthetic process	2.08e-07	3.52e-05	2	8009	1343	155	52	[APEX1 - apex nuclease (multifunctional dna repair enzyme) 1, RFC4 - replication factor c (activator 1) 4, 37kda, NCBP1 - nuclear cap binding protein subunit 1, 80kda, RFC2 - replication factor c (activator 1) 2, 40kda, RFC3 - replication factor c (activator 1) 3, 38kda, DDX3X - dead (asp-glu-ala-asp) box helicase 3, x-linked, NUP133 - nucleoporin 133kda, TK2 - thymidine kinase 2, mitochondrial, …
GO:0019438	aromatic compound biosynthetic process	2.08e-07	3.47e-05	2	8009	1343	155	52	[APEX1 - apex nuclease (multifunctional dna repair enzyme) 1, RFC4 - replication factor c (activator 1) 4, 37kda, NCBP1 - nuclear cap binding protein subunit 1, 80kda, RFC2 - replication factor c (activator 1) 2, 40kda, RFC3 - replication factor c (activator 1) 3, 38kda, DDX3X - dead (asp-glu-ala-asp) box helicase 3, x-linked, NUP133 - nucleoporin 133kda, TK2 - thymidine kinase 2, mitochondrial, …
GO:1901362	organic cyclic compound biosynthetic process	2.87e-07	4.72e-05	1.96	8009	1396	155	53	[APEX1 - apex nuclease (multifunctional dna repair enzyme) 1, RFC4 - replication factor c (activator 1) 4, 37kda, NCBP1 - nuclear cap binding protein subunit 1, 80kda, RFC2 - replication factor c (activator 1) 2, 40kda, RFC3 - replication factor c (activator 1) 3, 38kda, DDX3X - dead (asp-glu-ala-asp) box helicase 3, x-linked, NUP133 - nucleoporin 133kda, TK2 - thymidine kinase 2, mitochondrial, …
GO:0006281	DNA repair	2.94e-07	4.76e-05	3.76	8009	275	155	20	[APEX1 - apex nuclease (multifunctional dna repair enzyme) 1, PCNA - proliferating cell nuclear antigen, RFC4 - replication factor c (activator 1) 4, 37kda, MSH2 - muts homolog 2, colon cancer, nonpolyposis type 1 (e. coli), RFC2 - replication factor c (activator 1) 2, 40kda, CDK1 - cyclin-dependent kinase 1, RFC3 - replication factor c (activator 1) 3, 38kda, ALKBH3 - alkb, alkylation repair hom…
GO:0034660	ncRNA metabolic process	3.75e-07	5.99e-05	3.09	8009	418	155	25	[DKC1 - dyskeratosis congenita 1, dyskerin, RRP9 - ribosomal rna processing 9, small subunit (ssu) processome component, homolog (yeast), NCBP1 - nuclear cap binding protein subunit 1, 80kda, FBL - fibrillarin, MKI67IP - mki67 (fha domain) interacting nucleolar phosphoprotein, NAF1 - nuclear assembly factor 1 ribonucleoprotein, PIWIL1 - piwi-like rna-mediated gene silencing 1, TDRD1 - tudor domai…
GO:0060249	anatomical structure homeostasis	3.9e-07	6.14e-05	5.69	8009	118	155	13	[APEX1 - apex nuclease (multifunctional dna repair enzyme) 1, PCNA - proliferating cell nuclear antigen, RFC4 - replication factor c (activator 1) 4, 37kda, DKC1 - dyskeratosis congenita 1, dyskerin, RFC2 - replication factor c (activator 1) 2, 40kda, RFC3 - replication factor c (activator 1) 3, 38kda, RAD50 - rad50 homolog (s. cerevisiae), POLE - polymerase (dna directed), epsilon, catalytic sub…
GO:0006405	RNA export from nucleus	5.51e-07	8.57e-05	6.77	8009	84	155	11	[CPSF3 - cleavage and polyadenylation specific factor 3, 73kda, NCBP1 - nuclear cap binding protein subunit 1, 80kda, HNRNPA2B1 - heterogeneous nuclear ribonucleoprotein a2/b1, HNRNPA1 - heterogeneous nuclear ribonucleoprotein a1, NUP133 - nucleoporin 133kda, SRSF5 - serine/arginine-rich splicing factor 5, CPSF2 - cleavage and polyadenylation specific factor 2, 100kda, SRSF7 - serine/arginine-ric…
GO:0051168	nuclear export	6.04e-07	9.28e-05	6.02	8009	103	155	12	[CPSF3 - cleavage and polyadenylation specific factor 3, 73kda, CSE1L - cse1 chromosome segregation 1-like (yeast), NCBP1 - nuclear cap binding protein subunit 1, 80kda, HNRNPA2B1 - heterogeneous nuclear ribonucleoprotein a2/b1, HNRNPA1 - heterogeneous nuclear ribonucleoprotein a1, NUP133 - nucleoporin 133kda, SRSF5 - serine/arginine-rich splicing factor 5, CPSF2 - cleavage and polyadenylation sp…
GO:0006974	cellular response to DNA damage stimulus	6.24e-07	9.46e-05	3.1	8009	400	155	24	[APEX1 - apex nuclease (multifunctional dna repair enzyme) 1, PCNA - proliferating cell nuclear antigen, MSH2 - muts homolog 2, colon cancer, nonpolyposis type 1 (e. coli), RFC4 - replication factor c (activator 1) 4, 37kda, CDK3 - cyclin-dependent kinase 3, MCM7 - minichromosome maintenance complex component 7, RFC2 - replication factor c (activator 1) 2, 40kda, CDK1 - cyclin-dependent kinase 1,…
GO:0007049	cell cycle	6.47e-07	9.68e-05	5.02	8009	144	155	14	[CDC20 - cell division cycle 20, NEK2 - nima-related kinase 2, LIN52 - lin-52 homolog (c. elegans), GNB2L1 - guanine nucleotide binding protein (g protein), beta polypeptide 2-like 1, DNMT3A - dna (cytosine-5-)-methyltransferase 3 alpha, UHRF1 - ubiquitin-like with phd and ring finger domains 1, CCAR1 - cell division cycle and apoptosis regulator 1, RBBP4 - retinoblastoma binding protein 4, PIWIL…
GO:0022616	DNA strand elongation	7.31e-07	0.000108	17.22	8009	18	155	6	[PCNA - proliferating cell nuclear antigen, RFC4 - replication factor c (activator 1) 4, 37kda, POLD1 - polymerase (dna directed), delta 1, catalytic subunit, RFC3 - replication factor c (activator 1) 3, 38kda, GINS1 - gins complex subunit 1 (psf1 homolog), RAD50 - rad50 homolog (s. cerevisiae)]
GO:0065003	macromolecular complex assembly	1.15e-06	0.000167	2.34	8009	772	155	35	[H3F3A - h3 histone, family 3a, NUFIP1 - nuclear fragile x mental retardation protein interacting protein 1, DDX3X - dead (asp-glu-ala-asp) box helicase 3, x-linked, CDK1 - cyclin-dependent kinase 1, SNRPE - small nuclear ribonucleoprotein polypeptide e, SF3A3 - splicing factor 3a, subunit 3, 60kda, MRPL20 - mitochondrial ribosomal protein l20, XPC - xeroderma pigmentosum, complementation group c…
GO:0044249	cellular biosynthetic process	1.38e-06	0.000198	1.7	8009	1974	155	65	[APEX1 - apex nuclease (multifunctional dna repair enzyme) 1, RFC4 - replication factor c (activator 1) 4, 37kda, NCBP1 - nuclear cap binding protein subunit 1, 80kda, RFC2 - replication factor c (activator 1) 2, 40kda, CDK1 - cyclin-dependent kinase 1, RFC3 - replication factor c (activator 1) 3, 38kda, DDX3X - dead (asp-glu-ala-asp) box helicase 3, x-linked, NUP133 - nucleoporin 133kda, MRPL20 …
GO:0032508	DNA duplex unwinding	1.43e-06	0.000203	8.02	8009	58	155	9	[MCM4 - minichromosome maintenance complex component 4, MCM3 - minichromosome maintenance complex component 3, MCM7 - minichromosome maintenance complex component 7, MCM5 - minichromosome maintenance complex component 5, DDX3X - dead (asp-glu-ala-asp) box helicase 3, x-linked, MCM2 - minichromosome maintenance complex component 2, XPC - xeroderma pigmentosum, complementation group c, GINS1 - gins…
GO:1901576	organic substance biosynthetic process	1.54e-06	0.000216	1.68	8009	2024	155	66	[APEX1 - apex nuclease (multifunctional dna repair enzyme) 1, RFC4 - replication factor c (activator 1) 4, 37kda, NCBP1 - nuclear cap binding protein subunit 1, 80kda, RFC2 - replication factor c (activator 1) 2, 40kda, CDK1 - cyclin-dependent kinase 1, RFC3 - replication factor c (activator 1) 3, 38kda, DDX3X - dead (asp-glu-ala-asp) box helicase 3, x-linked, NUP133 - nucleoporin 133kda, MRPL20 …
GO:0006406	mRNA export from nucleus	1.55e-06	0.000216	6.89	8009	75	155	10	[CPSF3 - cleavage and polyadenylation specific factor 3, 73kda, NCBP1 - nuclear cap binding protein subunit 1, 80kda, HNRNPA2B1 - heterogeneous nuclear ribonucleoprotein a2/b1, NUP133 - nucleoporin 133kda, SRSF5 - serine/arginine-rich splicing factor 5, CPSF2 - cleavage and polyadenylation specific factor 2, 100kda, SRSF7 - serine/arginine-rich splicing factor 7, THOC5 - tho complex 5, DDX39B - d…
GO:0006369	termination of RNA polymerase II transcription	1.93e-06	0.000265	9.19	8009	45	155	8	[CPSF3 - cleavage and polyadenylation specific factor 3, 73kda, NCBP1 - nuclear cap binding protein subunit 1, 80kda, SNRPE - small nuclear ribonucleoprotein polypeptide e, SRSF5 - serine/arginine-rich splicing factor 5, CPSF2 - cleavage and polyadenylation specific factor 2, 100kda, SRSF7 - serine/arginine-rich splicing factor 7, DDX39B - dead (asp-glu-ala-asp) box polypeptide 39b, THOC5 - tho c…
GO:0019219	regulation of nucleobase-containing compound metabolic process	1.96e-06	0.000266	1.8	8009	1606	155	56	[APEX1 - apex nuclease (multifunctional dna repair enzyme) 1, ANKRA2 - ankyrin repeat, family a (rfxank-like), 2, RFC4 - replication factor c (activator 1) 4, 37kda, NCBP1 - nuclear cap binding protein subunit 1, 80kda, RFC2 - replication factor c (activator 1) 2, 40kda, DDX3X - dead (asp-glu-ala-asp) box helicase 3, x-linked, CDK1 - cyclin-dependent kinase 1, RFC3 - replication factor c (activat…
GO:0034470	ncRNA processing	2.39e-06	0.00032	3.29	8009	314	155	20	[WDR75 - wd repeat domain 75, DKC1 - dyskeratosis congenita 1, dyskerin, RRP9 - ribosomal rna processing 9, small subunit (ssu) processome component, homolog (yeast), TSR1 - tsr1, 20s rrna accumulation, homolog (s. cerevisiae), HNRNPA2B1 - heterogeneous nuclear ribonucleoprotein a2/b1, UTP6 - utp6, small subunit (ssu) processome component, homolog (yeast), FBL - fibrillarin, NAF1 - nuclear assemb…
GO:0044271	cellular nitrogen compound biosynthetic process	2.39e-06	0.000317	1.84	8009	1491	155	53	[APEX1 - apex nuclease (multifunctional dna repair enzyme) 1, RFC4 - replication factor c (activator 1) 4, 37kda, NCBP1 - nuclear cap binding protein subunit 1, 80kda, RFC2 - replication factor c (activator 1) 2, 40kda, RFC3 - replication factor c (activator 1) 3, 38kda, DDX3X - dead (asp-glu-ala-asp) box helicase 3, x-linked, NUP133 - nucleoporin 133kda, TK2 - thymidine kinase 2, mitochondrial, …
GO:0051171	regulation of nitrogen compound metabolic process	2.5e-06	0.000328	1.73	8009	1788	155	60	[APEX1 - apex nuclease (multifunctional dna repair enzyme) 1, ANKRA2 - ankyrin repeat, family a (rfxank-like), 2, RFC4 - replication factor c (activator 1) 4, 37kda, NCBP1 - nuclear cap binding protein subunit 1, 80kda, RFC2 - replication factor c (activator 1) 2, 40kda, CDK1 - cyclin-dependent kinase 1, RFC3 - replication factor c (activator 1) 3, 38kda, DDX3X - dead (asp-glu-ala-asp) box helica…
GO:0051028	mRNA transport	2.63e-06	0.000341	5.8	8009	98	155	11	[CPSF3 - cleavage and polyadenylation specific factor 3, 73kda, NCBP1 - nuclear cap binding protein subunit 1, 80kda, HNRNPA2B1 - heterogeneous nuclear ribonucleoprotein a2/b1, HNRNPA1 - heterogeneous nuclear ribonucleoprotein a1, NUP133 - nucleoporin 133kda, SRSF5 - serine/arginine-rich splicing factor 5, CPSF2 - cleavage and polyadenylation specific factor 2, 100kda, SRSF7 - serine/arginine-ric…
GO:0009987	cellular process	2.87e-06	0.000368	1.17	8009	6363	155	144	[APEX1 - apex nuclease (multifunctional dna repair enzyme) 1, RFC4 - replication factor c (activator 1) 4, 37kda, NCBP1 - nuclear cap binding protein subunit 1, 80kda, CDC20 - cell division cycle 20, RFC2 - replication factor c (activator 1) 2, 40kda, CDK1 - cyclin-dependent kinase 1, DDX3X - dead (asp-glu-ala-asp) box helicase 3, x-linked, RFC3 - replication factor c (activator 1) 3, 38kda, SF3A…
GO:0009058	biosynthetic process	3.63e-06	0.00046	1.65	8009	2071	155	66	[APEX1 - apex nuclease (multifunctional dna repair enzyme) 1, RFC4 - replication factor c (activator 1) 4, 37kda, NCBP1 - nuclear cap binding protein subunit 1, 80kda, RFC2 - replication factor c (activator 1) 2, 40kda, CDK1 - cyclin-dependent kinase 1, RFC3 - replication factor c (activator 1) 3, 38kda, DDX3X - dead (asp-glu-ala-asp) box helicase 3, x-linked, NUP133 - nucleoporin 133kda, MRPL20 …
GO:0006284	base-excision repair	3.67e-06	0.00046	13.48	8009	23	155	6	[APEX1 - apex nuclease (multifunctional dna repair enzyme) 1, OGG1 - 8-oxoguanine dna glycosylase, UNG - uracil-dna glycosylase, RPA3 - replication protein a3, 14kda, RPA1 - replication protein a1, 70kda, RPA2 - replication protein a2, 32kda]
GO:0051726	regulation of cell cycle	3.79e-06	0.00047	2.73	8009	474	155	25	[APEX1 - apex nuclease (multifunctional dna repair enzyme) 1, MSH2 - muts homolog 2, colon cancer, nonpolyposis type 1 (e. coli), CDC20 - cell division cycle 20, NEK2 - nima-related kinase 2, DDX3X - dead (asp-glu-ala-asp) box helicase 3, x-linked, LIN52 - lin-52 homolog (c. elegans), CDK1 - cyclin-dependent kinase 1, XPC - xeroderma pigmentosum, complementation group c, BRCA1 - breast cancer 1, …
GO:0010605	negative regulation of macromolecule metabolic process	3.85e-06	0.000473	2.07	8009	998	155	40	[H3F3A - h3 histone, family 3a, APEX1 - apex nuclease (multifunctional dna repair enzyme) 1, MSH2 - muts homolog 2, colon cancer, nonpolyposis type 1 (e. coli), NCBP1 - nuclear cap binding protein subunit 1, 80kda, CDC20 - cell division cycle 20, CDK1 - cyclin-dependent kinase 1, DDX3X - dead (asp-glu-ala-asp) box helicase 3, x-linked, NUP133 - nucleoporin 133kda, BRCA1 - breast cancer 1, early o…
GO:0051172	negative regulation of nitrogen compound metabolic process	4.43e-06	0.000538	2.46	8009	609	155	29	[H3F3A - h3 histone, family 3a, APEX1 - apex nuclease (multifunctional dna repair enzyme) 1, MSH2 - muts homolog 2, colon cancer, nonpolyposis type 1 (e. coli), DDX3X - dead (asp-glu-ala-asp) box helicase 3, x-linked, BRCA1 - breast cancer 1, early onset, CRY2 - cryptochrome 2 (photolyase-like), HMGB2 - high mobility group box 2, CBX1 - chromobox homolog 1, UHRF1 - ubiquitin-like with phd and rin…
GO:0009892	negative regulation of metabolic process	4.88e-06	0.000587	2	8009	1084	155	42	[H3F3A - h3 histone, family 3a, APEX1 - apex nuclease (multifunctional dna repair enzyme) 1, MSH2 - muts homolog 2, colon cancer, nonpolyposis type 1 (e. coli), NCBP1 - nuclear cap binding protein subunit 1, 80kda, CDC20 - cell division cycle 20, DDX3X - dead (asp-glu-ala-asp) box helicase 3, x-linked, CDK1 - cyclin-dependent kinase 1, NUP133 - nucleoporin 133kda, BRCA1 - breast cancer 1, early o…
GO:0006353	DNA-templated transcription, termination	4.95e-06	0.000589	6.94	8009	67	155	9	[CPSF3 - cleavage and polyadenylation specific factor 3, 73kda, NCBP1 - nuclear cap binding protein subunit 1, 80kda, POLR1A - polymerase (rna) i polypeptide a, 194kda, SNRPE - small nuclear ribonucleoprotein polypeptide e, SRSF5 - serine/arginine-rich splicing factor 5, CPSF2 - cleavage and polyadenylation specific factor 2, 100kda, SRSF7 - serine/arginine-rich splicing factor 7, THOC5 - tho com…
GO:0031123	RNA 3'-end processing	6.35e-06	0.000748	6.74	8009	69	155	9	[CPSF3 - cleavage and polyadenylation specific factor 3, 73kda, DKC1 - dyskeratosis congenita 1, dyskerin, NCBP1 - nuclear cap binding protein subunit 1, 80kda, FBL - fibrillarin, SRSF5 - serine/arginine-rich splicing factor 5, CPSF2 - cleavage and polyadenylation specific factor 2, 100kda, SRSF7 - serine/arginine-rich splicing factor 7, THOC5 - tho complex 5, DDX39B - dead (asp-glu-ala-asp) box …
GO:0006271	DNA strand elongation involved in DNA replication	6.54e-06	0.000763	17.22	8009	15	155	5	[PCNA - proliferating cell nuclear antigen, RFC4 - replication factor c (activator 1) 4, 37kda, POLD1 - polymerase (dna directed), delta 1, catalytic subunit, RFC3 - replication factor c (activator 1) 3, 38kda, GINS1 - gins complex subunit 1 (psf1 homolog)]
GO:2000573	positive regulation of DNA biosynthetic process	6.77e-06	0.000782	9.52	8009	38	155	7	[RFC4 - replication factor c (activator 1) 4, 37kda, DKC1 - dyskeratosis congenita 1, dyskerin, NEK2 - nima-related kinase 2, RFC2 - replication factor c (activator 1) 2, 40kda, RFC3 - replication factor c (activator 1) 3, 38kda, HNRNPA1 - heterogeneous nuclear ribonucleoprotein a1, DDX39B - dead (asp-glu-ala-asp) box polypeptide 39b]
GO:0016071	mRNA metabolic process	7.43e-06	0.00085	2.77	8009	429	155	23	[CPSF3 - cleavage and polyadenylation specific factor 3, 73kda, NCBP1 - nuclear cap binding protein subunit 1, 80kda, DKC1 - dyskeratosis congenita 1, dyskerin, SNRPE - small nuclear ribonucleoprotein polypeptide e, DBR1 - debranching rna lariats 1, HNRNPA2B1 - heterogeneous nuclear ribonucleoprotein a2/b1, C1QBP - complement component 1, q subcomponent binding protein, HNRNPA1 - heterogeneous nu…
GO:0000280	nuclear division	8.11e-06	0.000919	4.06	8009	178	155	14	[BUB1 - bub1 mitotic checkpoint serine/threonine kinase, CDC20 - cell division cycle 20, ERCC6L - excision repair cross-complementing rodent repair deficiency, complementation group 6-like, CDK3 - cyclin-dependent kinase 3, BUB1B - bub1 mitotic checkpoint serine/threonine kinase b, NEK2 - nima-related kinase 2, CDK1 - cyclin-dependent kinase 1, MCMBP - minichromosome maintenance complex binding p…
GO:0060255	regulation of macromolecule metabolic process	8.46e-06	0.000949	1.55	8009	2394	155	72	[APEX1 - apex nuclease (multifunctional dna repair enzyme) 1, SERBP1 - serpine1 mrna binding protein 1, RFC4 - replication factor c (activator 1) 4, 37kda, ANKRA2 - ankyrin repeat, family a (rfxank-like), 2, NCBP1 - nuclear cap binding protein subunit 1, 80kda, CDC20 - cell division cycle 20, RFC2 - replication factor c (activator 1) 2, 40kda, CDK1 - cyclin-dependent kinase 1, RFC3 - replication …
GO:0019222	regulation of metabolic process	1.35e-05	0.0015	1.51	8009	2564	155	75	[APEX1 - apex nuclease (multifunctional dna repair enzyme) 1, SERBP1 - serpine1 mrna binding protein 1, RFC4 - replication factor c (activator 1) 4, 37kda, ANKRA2 - ankyrin repeat, family a (rfxank-like), 2, NCBP1 - nuclear cap binding protein subunit 1, 80kda, CDC20 - cell division cycle 20, RFC2 - replication factor c (activator 1) 2, 40kda, CDK1 - cyclin-dependent kinase 1, RFC3 - replication …
GO:0051301	cell division	1.38e-05	0.00152	3.66	8009	212	155	15	[NCAPG - non-smc condensin i complex, subunit g, BUB1 - bub1 mitotic checkpoint serine/threonine kinase, ERCC6L - excision repair cross-complementing rodent repair deficiency, complementation group 6-like, BUB1B - bub1 mitotic checkpoint serine/threonine kinase b, CDC20 - cell division cycle 20, CDK3 - cyclin-dependent kinase 3, NEK2 - nima-related kinase 2, CDK1 - cyclin-dependent kinase 1, MCMB…
GO:0048285	organelle fission	1.43e-05	0.00156	3.87	8009	187	155	14	[BUB1 - bub1 mitotic checkpoint serine/threonine kinase, CDC20 - cell division cycle 20, ERCC6L - excision repair cross-complementing rodent repair deficiency, complementation group 6-like, CDK3 - cyclin-dependent kinase 3, BUB1B - bub1 mitotic checkpoint serine/threonine kinase b, NEK2 - nima-related kinase 2, CDK1 - cyclin-dependent kinase 1, MCMBP - minichromosome maintenance complex binding p…
GO:0050658	RNA transport	1.49e-05	0.00161	4.86	8009	117	155	11	[CPSF3 - cleavage and polyadenylation specific factor 3, 73kda, NCBP1 - nuclear cap binding protein subunit 1, 80kda, HNRNPA2B1 - heterogeneous nuclear ribonucleoprotein a2/b1, HNRNPA1 - heterogeneous nuclear ribonucleoprotein a1, NUP133 - nucleoporin 133kda, SRSF5 - serine/arginine-rich splicing factor 5, CPSF2 - cleavage and polyadenylation specific factor 2, 100kda, SRSF7 - serine/arginine-ric…
GO:0050657	nucleic acid transport	1.49e-05	0.00159	4.86	8009	117	155	11	[CPSF3 - cleavage and polyadenylation specific factor 3, 73kda, NCBP1 - nuclear cap binding protein subunit 1, 80kda, HNRNPA2B1 - heterogeneous nuclear ribonucleoprotein a2/b1, HNRNPA1 - heterogeneous nuclear ribonucleoprotein a1, NUP133 - nucleoporin 133kda, SRSF5 - serine/arginine-rich splicing factor 5, CPSF2 - cleavage and polyadenylation specific factor 2, 100kda, SRSF7 - serine/arginine-ric…
GO:0010629	negative regulation of gene expression	1.7e-05	0.0018	2.34	8009	618	155	28	[H3F3A - h3 histone, family 3a, NCBP1 - nuclear cap binding protein subunit 1, 80kda, DDX3X - dead (asp-glu-ala-asp) box helicase 3, x-linked, NUP133 - nucleoporin 133kda, BRCA1 - breast cancer 1, early onset, CRY2 - cryptochrome 2 (photolyase-like), HMGB2 - high mobility group box 2, CBX1 - chromobox homolog 1, UHRF1 - ubiquitin-like with phd and ring finger domains 1, METTL14 - methyltransferas…
GO:0010948	negative regulation of cell cycle process	1.75e-05	0.00184	4.78	8009	119	155	11	[BUB1 - bub1 mitotic checkpoint serine/threonine kinase, PCNA - proliferating cell nuclear antigen, MSH2 - muts homolog 2, colon cancer, nonpolyposis type 1 (e. coli), PRMT1 - protein arginine methyltransferase 1, BUB1B - bub1 mitotic checkpoint serine/threonine kinase b, CCNB1 - cyclin b1, CDK1 - cyclin-dependent kinase 1, BRCA1 - breast cancer 1, early onset, DDX39B - dead (asp-glu-ala-asp) box…
GO:0051236	establishment of RNA localization	1.75e-05	0.00182	4.78	8009	119	155	11	[CPSF3 - cleavage and polyadenylation specific factor 3, 73kda, NCBP1 - nuclear cap binding protein subunit 1, 80kda, HNRNPA2B1 - heterogeneous nuclear ribonucleoprotein a2/b1, HNRNPA1 - heterogeneous nuclear ribonucleoprotein a1, NUP133 - nucleoporin 133kda, SRSF5 - serine/arginine-rich splicing factor 5, CPSF2 - cleavage and polyadenylation specific factor 2, 100kda, SRSF7 - serine/arginine-ric…
GO:0007067	mitotic nuclear division	1.8e-05	0.00186	4.37	8009	142	155	12	[BUB1 - bub1 mitotic checkpoint serine/threonine kinase, VRK1 - vaccinia related kinase 1, CDK3 - cyclin-dependent kinase 3, BUB1B - bub1 mitotic checkpoint serine/threonine kinase b, ERCC6L - excision repair cross-complementing rodent repair deficiency, complementation group 6-like, CDC20 - cell division cycle 20, NEK2 - nima-related kinase 2, CDK1 - cyclin-dependent kinase 1, MCMBP - minichromo…
GO:0016458	gene silencing	1.96e-05	0.00201	5.22	8009	99	155	10	[H3F3A - h3 histone, family 3a, DDX4 - dead (asp-glu-ala-asp) box polypeptide 4, PIWIL1 - piwi-like rna-mediated gene silencing 1, NCBP1 - nuclear cap binding protein subunit 1, 80kda, TDRD1 - tudor domain containing 1, NUP133 - nucleoporin 133kda, DPY30 - dpy-30 homolog (c. elegans), DNMT3A - dna (cytosine-5-)-methyltransferase 3 alpha, H2AFV - h2a histone family, member v, NUP160 - nucleoporin …
GO:0006304	DNA modification	2.17e-05	0.0022	8.04	8009	45	155	7	[APEX1 - apex nuclease (multifunctional dna repair enzyme) 1, DDX4 - dead (asp-glu-ala-asp) box polypeptide 4, TDRD1 - tudor domain containing 1, OGG1 - 8-oxoguanine dna glycosylase, ALKBH3 - alkb, alkylation repair homolog 3 (e. coli), UNG - uracil-dna glycosylase, DNMT3A - dna (cytosine-5-)-methyltransferase 3 alpha]
GO:0048519	negative regulation of biological process	2.32e-05	0.00233	1.61	8009	1956	155	61	[APEX1 - apex nuclease (multifunctional dna repair enzyme) 1, NCBP1 - nuclear cap binding protein subunit 1, 80kda, CDC20 - cell division cycle 20, CDK1 - cyclin-dependent kinase 1, DDX3X - dead (asp-glu-ala-asp) box helicase 3, x-linked, NCL - nucleolin, NUP133 - nucleoporin 133kda, XPC - xeroderma pigmentosum, complementation group c, BRCA1 - breast cancer 1, early onset, AKAP1 - a kinase (prka…
GO:0000154	rRNA modification	2.38e-05	0.00237	13.6	8009	19	155	5	[TRMT112 - trna methyltransferase 11-2 homolog (s. cerevisiae), NOP10 - nop10 ribonucleoprotein, DKC1 - dyskeratosis congenita 1, dyskerin, FBL - fibrillarin, THUMPD1 - thump domain containing 1]
GO:0022618	ribonucleoprotein complex assembly	2.38e-05	0.00235	4.25	8009	146	155	12	[NUFIP1 - nuclear fragile x mental retardation protein interacting protein 1, TSR1 - tsr1, 20s rrna accumulation, homolog (s. cerevisiae), SNRPE - small nuclear ribonucleoprotein polypeptide e, DDX3X - dead (asp-glu-ala-asp) box helicase 3, x-linked, C1QBP - complement component 1, q subcomponent binding protein, EIF2A - eukaryotic translation initiation factor 2a, 65kda, GEMIN5 - gem (nuclear or…
GO:1901796	regulation of signal transduction by p53 class mediator	2.78e-05	0.00273	5.02	8009	103	155	10	[RFC4 - replication factor c (activator 1) 4, 37kda, RFC2 - replication factor c (activator 1) 2, 40kda, RFC3 - replication factor c (activator 1) 3, 38kda, SUPT16H - suppressor of ty 16 homolog (s. cerevisiae), BRCA1 - breast cancer 1, early onset, RPA3 - replication protein a3, 14kda, RAD50 - rad50 homolog (s. cerevisiae), RPA1 - replication protein a1, 70kda, RBBP4 - retinoblastoma binding pro…
GO:0006283	transcription-coupled nucleotide-excision repair	2.9e-05	0.00282	6.46	8009	64	155	8	[PCNA - proliferating cell nuclear antigen, RFC4 - replication factor c (activator 1) 4, 37kda, RFC2 - replication factor c (activator 1) 2, 40kda, POLD1 - polymerase (dna directed), delta 1, catalytic subunit, RFC3 - replication factor c (activator 1) 3, 38kda, RPA3 - replication protein a3, 14kda, RPA1 - replication protein a1, 70kda, RPA2 - replication protein a2, 32kda]
GO:0006289	nucleotide-excision repair	3.54e-05	0.00342	5.47	8009	85	155	9	[PCNA - proliferating cell nuclear antigen, RFC4 - replication factor c (activator 1) 4, 37kda, RFC2 - replication factor c (activator 1) 2, 40kda, POLD1 - polymerase (dna directed), delta 1, catalytic subunit, RFC3 - replication factor c (activator 1) 3, 38kda, XPC - xeroderma pigmentosum, complementation group c, RPA3 - replication protein a3, 14kda, RPA1 - replication protein a1, 70kda, RPA2 -…
GO:0031323	regulation of cellular metabolic process	3.6e-05	0.00344	1.51	8009	2394	155	70	[APEX1 - apex nuclease (multifunctional dna repair enzyme) 1, ANKRA2 - ankyrin repeat, family a (rfxank-like), 2, RFC4 - replication factor c (activator 1) 4, 37kda, NCBP1 - nuclear cap binding protein subunit 1, 80kda, CDC20 - cell division cycle 20, RFC2 - replication factor c (activator 1) 2, 40kda, CDK1 - cyclin-dependent kinase 1, RFC3 - replication factor c (activator 1) 3, 38kda, DDX3X - d…
GO:0071826	ribonucleoprotein complex subunit organization	4.05e-05	0.00384	4.03	8009	154	155	12	[NUFIP1 - nuclear fragile x mental retardation protein interacting protein 1, TSR1 - tsr1, 20s rrna accumulation, homolog (s. cerevisiae), SNRPE - small nuclear ribonucleoprotein polypeptide e, DDX3X - dead (asp-glu-ala-asp) box helicase 3, x-linked, C1QBP - complement component 1, q subcomponent binding protein, EIF2A - eukaryotic translation initiation factor 2a, 65kda, GEMIN5 - gem (nuclear or…
GO:0045934	negative regulation of nucleobase-containing compound metabolic process	4.6e-05	0.00433	2.36	8009	548	155	25	[H3F3A - h3 histone, family 3a, APEX1 - apex nuclease (multifunctional dna repair enzyme) 1, MSH2 - muts homolog 2, colon cancer, nonpolyposis type 1 (e. coli), BRCA1 - breast cancer 1, early onset, CRY2 - cryptochrome 2 (photolyase-like), HMGB2 - high mobility group box 2, UHRF1 - ubiquitin-like with phd and ring finger domains 1, CBX1 - chromobox homolog 1, CCAR1 - cell division cycle and apopt…
GO:0030490	maturation of SSU-rRNA	4.87e-05	0.00454	8.86	8009	35	155	6	[TSR1 - tsr1, 20s rrna accumulation, homolog (s. cerevisiae), NGDN - neuroguidin, eif4e binding protein, UTP6 - utp6, small subunit (ssu) processome component, homolog (yeast), NHP2L1 - nhp2 non-histone chromosome protein 2-like 1 (s. cerevisiae), CIRH1A - cirrhosis, autosomal recessive 1a (cirhin), NOC4L - nucleolar complex associated 4 homolog (s. cerevisiae)]
GO:0016032	viral process	4.91e-05	0.00455	2.77	8009	354	155	19	[BUB1 - bub1 mitotic checkpoint serine/threonine kinase, DDX3X - dead (asp-glu-ala-asp) box helicase 3, x-linked, C1QBP - complement component 1, q subcomponent binding protein, HNRNPA1 - heterogeneous nuclear ribonucleoprotein a1, NUP133 - nucleoporin 133kda, GNB2L1 - guanine nucleotide binding protein (g protein), beta polypeptide 2-like 1, HSPD1 - heat shock 60kda protein 1 (chaperonin), KPNA2…
GO:0044403	symbiosis, encompassing mutualism through parasitism	4.91e-05	0.00451	2.77	8009	354	155	19	[BUB1 - bub1 mitotic checkpoint serine/threonine kinase, DDX3X - dead (asp-glu-ala-asp) box helicase 3, x-linked, C1QBP - complement component 1, q subcomponent binding protein, HNRNPA1 - heterogeneous nuclear ribonucleoprotein a1, NUP133 - nucleoporin 133kda, GNB2L1 - guanine nucleotide binding protein (g protein), beta polypeptide 2-like 1, HSPD1 - heat shock 60kda protein 1 (chaperonin), KPNA2…
GO:0044764	multi-organism cellular process	5.1e-05	0.00465	2.77	8009	355	155	19	[BUB1 - bub1 mitotic checkpoint serine/threonine kinase, DDX3X - dead (asp-glu-ala-asp) box helicase 3, x-linked, C1QBP - complement component 1, q subcomponent binding protein, HNRNPA1 - heterogeneous nuclear ribonucleoprotein a1, NUP133 - nucleoporin 133kda, GNB2L1 - guanine nucleotide binding protein (g protein), beta polypeptide 2-like 1, HSPD1 - heat shock 60kda protein 1 (chaperonin), KPNA2…
GO:0009262	deoxyribonucleotide metabolic process	5.14e-05	0.00465	11.74	8009	22	155	5	[DUT - deoxyuridine triphosphatase, OGG1 - 8-oxoguanine dna glycosylase, UNG - uracil-dna glycosylase, RRM1 - ribonucleotide reductase m1, RRM2 - ribonucleotide reductase m2]
GO:0010564	regulation of cell cycle process	5.26e-05	0.00472	3.11	8009	266	155	16	[APEX1 - apex nuclease (multifunctional dna repair enzyme) 1, PCNA - proliferating cell nuclear antigen, BUB1 - bub1 mitotic checkpoint serine/threonine kinase, MSH2 - muts homolog 2, colon cancer, nonpolyposis type 1 (e. coli), BUB1B - bub1 mitotic checkpoint serine/threonine kinase b, CDC20 - cell division cycle 20, NEK2 - nima-related kinase 2, DDX3X - dead (asp-glu-ala-asp) box helicase 3, x-…
GO:0042255	ribosome assembly	5.92e-05	0.00527	17.22	8009	12	155	4	[TSR1 - tsr1, 20s rrna accumulation, homolog (s. cerevisiae), DDX3X - dead (asp-glu-ala-asp) box helicase 3, x-linked, C1QBP - complement component 1, q subcomponent binding protein, EIF2A - eukaryotic translation initiation factor 2a, 65kda]
GO:0015931	nucleobase-containing compound transport	6.09e-05	0.00538	4.18	8009	136	155	11	[CPSF3 - cleavage and polyadenylation specific factor 3, 73kda, NCBP1 - nuclear cap binding protein subunit 1, 80kda, HNRNPA2B1 - heterogeneous nuclear ribonucleoprotein a2/b1, HNRNPA1 - heterogeneous nuclear ribonucleoprotein a1, NUP133 - nucleoporin 133kda, SRSF5 - serine/arginine-rich splicing factor 5, CPSF2 - cleavage and polyadenylation specific factor 2, 100kda, SRSF7 - serine/arginine-ric…
GO:0031124	mRNA 3'-end processing	6.49e-05	0.00569	6.82	8009	53	155	7	[CPSF3 - cleavage and polyadenylation specific factor 3, 73kda, NCBP1 - nuclear cap binding protein subunit 1, 80kda, SRSF5 - serine/arginine-rich splicing factor 5, CPSF2 - cleavage and polyadenylation specific factor 2, 100kda, SRSF7 - serine/arginine-rich splicing factor 7, THOC5 - tho complex 5, DDX39B - dead (asp-glu-ala-asp) box polypeptide 39b]
GO:2000278	regulation of DNA biosynthetic process	6.49e-05	0.00565	6.82	8009	53	155	7	[RFC4 - replication factor c (activator 1) 4, 37kda, DKC1 - dyskeratosis congenita 1, dyskerin, NEK2 - nima-related kinase 2, RFC2 - replication factor c (activator 1) 2, 40kda, RFC3 - replication factor c (activator 1) 3, 38kda, HNRNPA1 - heterogeneous nuclear ribonucleoprotein a1, DDX39B - dead (asp-glu-ala-asp) box polypeptide 39b]
GO:0009223	pyrimidine deoxyribonucleotide catabolic process	6.91e-05	0.00597	31	8009	5	155	3	[DUT - deoxyuridine triphosphatase, OGG1 - 8-oxoguanine dna glycosylase, UNG - uracil-dna glycosylase]
GO:0051173	positive regulation of nitrogen compound metabolic process	6.94e-05	0.00596	2.09	8009	741	155	30	[APEX1 - apex nuclease (multifunctional dna repair enzyme) 1, RFC4 - replication factor c (activator 1) 4, 37kda, NCBP1 - nuclear cap binding protein subunit 1, 80kda, DKC1 - dyskeratosis congenita 1, dyskerin, NUFIP1 - nuclear fragile x mental retardation protein interacting protein 1, NEK2 - nima-related kinase 2, RFC2 - replication factor c (activator 1) 2, 40kda, CDK1 - cyclin-dependent kinas…
GO:0080090	regulation of primary metabolic process	9.2e-05	0.00783	1.49	8009	2365	155	68	[APEX1 - apex nuclease (multifunctional dna repair enzyme) 1, ANKRA2 - ankyrin repeat, family a (rfxank-like), 2, RFC4 - replication factor c (activator 1) 4, 37kda, NCBP1 - nuclear cap binding protein subunit 1, 80kda, CDC20 - cell division cycle 20, RFC2 - replication factor c (activator 1) 2, 40kda, CDK1 - cyclin-dependent kinase 1, RFC3 - replication factor c (activator 1) 3, 38kda, DDX3X - d…
GO:0045935	positive regulation of nucleobase-containing compound metabolic process	0.000116	0.00978	2.1	8009	688	155	28	[APEX1 - apex nuclease (multifunctional dna repair enzyme) 1, RFC4 - replication factor c (activator 1) 4, 37kda, NCBP1 - nuclear cap binding protein subunit 1, 80kda, DKC1 - dyskeratosis congenita 1, dyskerin, NUFIP1 - nuclear fragile x mental retardation protein interacting protein 1, NEK2 - nima-related kinase 2, RFC2 - replication factor c (activator 1) 2, 40kda, RFC3 - replication factor c (…
GO:1900264	positive regulation of DNA-directed DNA polymerase activity	0.000136	0.0114	25.84	8009	6	155	3	[RFC4 - replication factor c (activator 1) 4, 37kda, RFC2 - replication factor c (activator 1) 2, 40kda, RFC3 - replication factor c (activator 1) 3, 38kda]
GO:1900262	regulation of DNA-directed DNA polymerase activity	0.000136	0.0114	25.84	8009	6	155	3	[RFC4 - replication factor c (activator 1) 4, 37kda, RFC2 - replication factor c (activator 1) 2, 40kda, RFC3 - replication factor c (activator 1) 3, 38kda]
GO:0006244	pyrimidine nucleotide catabolic process	0.000136	0.0113	25.84	8009	6	155	3	[DUT - deoxyuridine triphosphatase, OGG1 - 8-oxoguanine dna glycosylase, UNG - uracil-dna glycosylase]
GO:0007062	sister chromatid cohesion	0.000145	0.0119	6.03	8009	60	155	7	[BUB1 - bub1 mitotic checkpoint serine/threonine kinase, BUB1B - bub1 mitotic checkpoint serine/threonine kinase b, ERCC6L - excision repair cross-complementing rodent repair deficiency, complementation group 6-like, CDC20 - cell division cycle 20, MCMBP - minichromosome maintenance complex binding protein, NUP133 - nucleoporin 133kda, NUP160 - nucleoporin 160kda]
GO:0000018	regulation of DNA recombination	0.000146	0.0119	9.57	8009	27	155	5	[MSH2 - muts homolog 2, colon cancer, nonpolyposis type 1 (e. coli), UNG - uracil-dna glycosylase, KPNA2 - karyopherin alpha 2 (rag cohort 1, importin alpha 1), RAD50 - rad50 homolog (s. cerevisiae), RPA2 - replication protein a2, 32kda]
GO:2000112	regulation of cellular macromolecule biosynthetic process	0.000152	0.0123	1.63	8009	1588	155	50	[APEX1 - apex nuclease (multifunctional dna repair enzyme) 1, ANKRA2 - ankyrin repeat, family a (rfxank-like), 2, RFC4 - replication factor c (activator 1) 4, 37kda, NCBP1 - nuclear cap binding protein subunit 1, 80kda, RFC2 - replication factor c (activator 1) 2, 40kda, DDX3X - dead (asp-glu-ala-asp) box helicase 3, x-linked, CDK1 - cyclin-dependent kinase 1, RFC3 - replication factor c (activat…
GO:0010556	regulation of macromolecule biosynthetic process	0.000156	0.0125	1.61	8009	1633	155	51	[APEX1 - apex nuclease (multifunctional dna repair enzyme) 1, ANKRA2 - ankyrin repeat, family a (rfxank-like), 2, RFC4 - replication factor c (activator 1) 4, 37kda, NCBP1 - nuclear cap binding protein subunit 1, 80kda, RFC2 - replication factor c (activator 1) 2, 40kda, DDX3X - dead (asp-glu-ala-asp) box helicase 3, x-linked, CDK1 - cyclin-dependent kinase 1, RFC3 - replication factor c (activat…
GO:0048523	negative regulation of cellular process	0.000159	0.0127	1.57	8009	1810	155	55	[APEX1 - apex nuclease (multifunctional dna repair enzyme) 1, CDC20 - cell division cycle 20, DDX3X - dead (asp-glu-ala-asp) box helicase 3, x-linked, CDK1 - cyclin-dependent kinase 1, NCL - nucleolin, XPC - xeroderma pigmentosum, complementation group c, BRCA1 - breast cancer 1, early onset, AKAP1 - a kinase (prka) anchor protein 1, MKI67IP - mki67 (fha domain) interacting nucleolar phosphoprote…
GO:2001020	regulation of response to DNA damage stimulus	0.00016	0.0127	5.1	8009	81	155	8	[APEX1 - apex nuclease (multifunctional dna repair enzyme) 1, PCNA - proliferating cell nuclear antigen, DEK - dek oncogene, OGG1 - 8-oxoguanine dna glycosylase, BRCA1 - breast cancer 1, early onset, THOC5 - tho complex 5, DDX39B - dead (asp-glu-ala-asp) box polypeptide 39b, RPA2 - replication protein a2, 32kda]
GO:0008150	biological_process	0.000164	0.0129	1.08	8009	7349	155	153	[APEX1 - apex nuclease (multifunctional dna repair enzyme) 1, ANKRA2 - ankyrin repeat, family a (rfxank-like), 2, RFC4 - replication factor c (activator 1) 4, 37kda, NCBP1 - nuclear cap binding protein subunit 1, 80kda, CDC20 - cell division cycle 20, RFC2 - replication factor c (activator 1) 2, 40kda, CDK1 - cyclin-dependent kinase 1, DDX3X - dead (asp-glu-ala-asp) box helicase 3, x-linked, RFC3…
GO:0008584	male gonad development	0.000175	0.0137	9.23	8009	28	155	5	[MSH2 - muts homolog 2, colon cancer, nonpolyposis type 1 (e. coli), NASP - nuclear autoantigenic sperm protein (histone-binding), ASPM - asp (abnormal spindle) homolog, microcephaly associated (drosophila), HMGB2 - high mobility group box 2, RRM1 - ribonucleotide reductase m1]
GO:0010558	negative regulation of macromolecule biosynthetic process	0.00018	0.014	2.21	8009	561	155	24	[APEX1 - apex nuclease (multifunctional dna repair enzyme) 1, H3F3A - h3 histone, family 3a, DDX3X - dead (asp-glu-ala-asp) box helicase 3, x-linked, HNRNPA2B1 - heterogeneous nuclear ribonucleoprotein a2/b1, C1QBP - complement component 1, q subcomponent binding protein, HNRNPA1 - heterogeneous nuclear ribonucleoprotein a1, NFKB2 - nuclear factor of kappa light polypeptide gene enhancer in b-cel…
GO:0006282	regulation of DNA repair	0.000183	0.0142	7.05	8009	44	155	6	[APEX1 - apex nuclease (multifunctional dna repair enzyme) 1, PCNA - proliferating cell nuclear antigen, DEK - dek oncogene, OGG1 - 8-oxoguanine dna glycosylase, BRCA1 - breast cancer 1, early onset, RPA2 - replication protein a2, 32kda]
GO:1901990	regulation of mitotic cell cycle phase transition	0.000189	0.0145	4.01	8009	129	155	10	[APEX1 - apex nuclease (multifunctional dna repair enzyme) 1, PCNA - proliferating cell nuclear antigen, BUB1 - bub1 mitotic checkpoint serine/threonine kinase, PRMT1 - protein arginine methyltransferase 1, BUB1B - bub1 mitotic checkpoint serine/threonine kinase b, CCNB1 - cyclin b1, CDK1 - cyclin-dependent kinase 1, DDX3X - dead (asp-glu-ala-asp) box helicase 3, x-linked, XPC - xeroderma pigment…
GO:0031324	negative regulation of cellular metabolic process	0.000189	0.0144	1.85	8009	977	155	35	[H3F3A - h3 histone, family 3a, APEX1 - apex nuclease (multifunctional dna repair enzyme) 1, MSH2 - muts homolog 2, colon cancer, nonpolyposis type 1 (e. coli), CDC20 - cell division cycle 20, CDK1 - cyclin-dependent kinase 1, DDX3X - dead (asp-glu-ala-asp) box helicase 3, x-linked, BRCA1 - breast cancer 1, early onset, AKAP1 - a kinase (prka) anchor protein 1, MKI67IP - mki67 (fha domain) intera…
GO:0072527	pyrimidine-containing compound metabolic process	0.000208	0.0158	6.89	8009	45	155	6	[DUT - deoxyuridine triphosphatase, OGG1 - 8-oxoguanine dna glycosylase, UNG - uracil-dna glycosylase, TK2 - thymidine kinase 2, mitochondrial, UMPS - uridine monophosphate synthetase, RRM1 - ribonucleotide reductase m1]
GO:0051170	nuclear import	0.000219	0.0165	5.65	8009	64	155	7	[CSE1L - cse1 chromosome segregation 1-like (yeast), SNRPE - small nuclear ribonucleoprotein polypeptide e, HNRNPA1 - heterogeneous nuclear ribonucleoprotein a1, GEMIN5 - gem (nuclear organelle) associated protein 5, NUP133 - nucleoporin 133kda, KPNA2 - karyopherin alpha 2 (rag cohort 1, importin alpha 1), KPNB1 - karyopherin (importin) beta 1]
GO:0044419	interspecies interaction between organisms	0.000231	0.0173	2.47	8009	398	155	19	[BUB1 - bub1 mitotic checkpoint serine/threonine kinase, DDX3X - dead (asp-glu-ala-asp) box helicase 3, x-linked, C1QBP - complement component 1, q subcomponent binding protein, HNRNPA1 - heterogeneous nuclear ribonucleoprotein a1, GNB2L1 - guanine nucleotide binding protein (g protein), beta polypeptide 2-like 1, NUP133 - nucleoporin 133kda, HSPD1 - heat shock 60kda protein 1 (chaperonin), KPNA2…
GO:0071822	protein complex subunit organization	0.000233	0.0173	2.02	8009	717	155	28	[H3F3A - h3 histone, family 3a, NUFIP1 - nuclear fragile x mental retardation protein interacting protein 1, CDK1 - cyclin-dependent kinase 1, SUPT16H - suppressor of ty 16 homolog (s. cerevisiae), MRPL43 - mitochondrial ribosomal protein l43, MRPL20 - mitochondrial ribosomal protein l20, MKI67IP - mki67 (fha domain) interacting nucleolar phosphoprotein, ANP32B - acidic (leucine-rich) nuclear pho…
GO:0045814	negative regulation of gene expression, epigenetic	0.000245	0.0181	8.61	8009	30	155	5	[H3F3A - h3 histone, family 3a, DPY30 - dpy-30 homolog (c. elegans), DNMT3A - dna (cytosine-5-)-methyltransferase 3 alpha, H2AFV - h2a histone family, member v, RBBP4 - retinoblastoma binding protein 4]
GO:0045930	negative regulation of mitotic cell cycle	0.000247	0.0181	4.27	8009	109	155	9	[PCNA - proliferating cell nuclear antigen, BUB1 - bub1 mitotic checkpoint serine/threonine kinase, MSH2 - muts homolog 2, colon cancer, nonpolyposis type 1 (e. coli), PRMT1 - protein arginine methyltransferase 1, BUB1B - bub1 mitotic checkpoint serine/threonine kinase b, CCNB1 - cyclin b1, CDK1 - cyclin-dependent kinase 1, XPC - xeroderma pigmentosum, complementation group c, RPA2 - replication …
GO:0040029	regulation of gene expression, epigenetic	0.000263	0.0192	4.75	8009	87	155	8	[H3F3A - h3 histone, family 3a, POLR1A - polymerase (rna) i polypeptide a, 194kda, DEK - dek oncogene, DPY30 - dpy-30 homolog (c. elegans), DNMT3A - dna (cytosine-5-)-methyltransferase 3 alpha, BRCA1 - breast cancer 1, early onset, H2AFV - h2a histone family, member v, RBBP4 - retinoblastoma binding protein 4]
GO:1902581	multi-organism cellular localization	0.000266	0.0193	6.6	8009	47	155	6	[NUP133 - nucleoporin 133kda, KPNA2 - karyopherin alpha 2 (rag cohort 1, importin alpha 1), KPNB1 - karyopherin (importin) beta 1, DDX39B - dead (asp-glu-ala-asp) box polypeptide 39b, THOC5 - tho complex 5, NUP160 - nucleoporin 160kda]
GO:1902583	multi-organism intracellular transport	0.000266	0.0191	6.6	8009	47	155	6	[NUP133 - nucleoporin 133kda, KPNA2 - karyopherin alpha 2 (rag cohort 1, importin alpha 1), KPNB1 - karyopherin (importin) beta 1, DDX39B - dead (asp-glu-ala-asp) box polypeptide 39b, THOC5 - tho complex 5, NUP160 - nucleoporin 160kda]
GO:0075733	intracellular transport of virus	0.000266	0.019	6.6	8009	47	155	6	[NUP133 - nucleoporin 133kda, KPNA2 - karyopherin alpha 2 (rag cohort 1, importin alpha 1), KPNB1 - karyopherin (importin) beta 1, DDX39B - dead (asp-glu-ala-asp) box polypeptide 39b, THOC5 - tho complex 5, NUP160 - nucleoporin 160kda]
GO:0010639	negative regulation of organelle organization	0.000275	0.0196	3.53	8009	161	155	11	[SET - set nuclear oncogene, BUB1 - bub1 mitotic checkpoint serine/threonine kinase, MSH2 - muts homolog 2, colon cancer, nonpolyposis type 1 (e. coli), BUB1B - bub1 mitotic checkpoint serine/threonine kinase b, NEK2 - nima-related kinase 2, HNRNPA1 - heterogeneous nuclear ribonucleoprotein a1, PPIF - peptidylprolyl isomerase f, TCHP - trichoplein, keratin filament binding, FKBP4 - fk506 binding …
GO:0007346	regulation of mitotic cell cycle	0.000283	0.02	3.1	8009	217	155	13	[APEX1 - apex nuclease (multifunctional dna repair enzyme) 1, BUB1 - bub1 mitotic checkpoint serine/threonine kinase, PCNA - proliferating cell nuclear antigen, MSH2 - muts homolog 2, colon cancer, nonpolyposis type 1 (e. coli), BUB1B - bub1 mitotic checkpoint serine/threonine kinase b, NEK2 - nima-related kinase 2, DDX3X - dead (asp-glu-ala-asp) box helicase 3, x-linked, CDK1 - cyclin-dependent …
GO:0010604	positive regulation of macromolecule metabolic process	0.000308	0.0217	1.71	8009	1206	155	40	[H3F3A - h3 histone, family 3a, APEX1 - apex nuclease (multifunctional dna repair enzyme) 1, RFC4 - replication factor c (activator 1) 4, 37kda, NCBP1 - nuclear cap binding protein subunit 1, 80kda, DKC1 - dyskeratosis congenita 1, dyskerin, NUFIP1 - nuclear fragile x mental retardation protein interacting protein 1, CDC20 - cell division cycle 20, NEK2 - nima-related kinase 2, RFC2 - replication…
GO:0010468	regulation of gene expression	0.000321	0.0224	1.55	8009	1768	155	53	[APEX1 - apex nuclease (multifunctional dna repair enzyme) 1, SERBP1 - serpine1 mrna binding protein 1, ANKRA2 - ankyrin repeat, family a (rfxank-like), 2, NCBP1 - nuclear cap binding protein subunit 1, 80kda, DDX3X - dead (asp-glu-ala-asp) box helicase 3, x-linked, CDK1 - cyclin-dependent kinase 1, NCL - nucleolin, NUP133 - nucleoporin 133kda, BRCA1 - breast cancer 1, early onset, HMGB2 - high m…
GO:0031327	negative regulation of cellular biosynthetic process	0.000321	0.0223	2.13	8009	583	155	24	[APEX1 - apex nuclease (multifunctional dna repair enzyme) 1, H3F3A - h3 histone, family 3a, DDX3X - dead (asp-glu-ala-asp) box helicase 3, x-linked, HNRNPA2B1 - heterogeneous nuclear ribonucleoprotein a2/b1, C1QBP - complement component 1, q subcomponent binding protein, HNRNPA1 - heterogeneous nuclear ribonucleoprotein a1, NFKB2 - nuclear factor of kappa light polypeptide gene enhancer in b-cel…
GO:0080135	regulation of cellular response to stress	0.000324	0.0224	2.66	8009	311	155	16	[APEX1 - apex nuclease (multifunctional dna repair enzyme) 1, PCNA - proliferating cell nuclear antigen, NUP133 - nucleoporin 133kda, GNB2L1 - guanine nucleotide binding protein (g protein), beta polypeptide 2-like 1, FKBP4 - fk506 binding protein 4, 59kda, BRCA1 - breast cancer 1, early onset, PRMT1 - protein arginine methyltransferase 1, DEK - dek oncogene, RSL1D1 - ribosomal l1 domain containi…
GO:0010608	posttranscriptional regulation of gene expression	0.000326	0.0224	2.77	8009	280	155	15	[APEX1 - apex nuclease (multifunctional dna repair enzyme) 1, SERBP1 - serpine1 mrna binding protein 1, DKC1 - dyskeratosis congenita 1, dyskerin, NCBP1 - nuclear cap binding protein subunit 1, 80kda, DDX3X - dead (asp-glu-ala-asp) box helicase 3, x-linked, C1QBP - complement component 1, q subcomponent binding protein, GNB2L1 - guanine nucleotide binding protein (g protein), beta polypeptide 2-l…
GO:0046794	transport of virus	0.000335	0.0229	6.33	8009	49	155	6	[NUP133 - nucleoporin 133kda, KPNA2 - karyopherin alpha 2 (rag cohort 1, importin alpha 1), KPNB1 - karyopherin (importin) beta 1, THOC5 - tho complex 5, DDX39B - dead (asp-glu-ala-asp) box polypeptide 39b, NUP160 - nucleoporin 160kda]
GO:0007077	mitotic nuclear envelope disassembly	0.000336	0.0228	8.07	8009	32	155	5	[VRK1 - vaccinia related kinase 1, CCNB1 - cyclin b1, CDK1 - cyclin-dependent kinase 1, NUP133 - nucleoporin 133kda, NUP160 - nucleoporin 160kda]
GO:1901987	regulation of cell cycle phase transition	0.000346	0.0234	3.72	8009	139	155	10	[APEX1 - apex nuclease (multifunctional dna repair enzyme) 1, PCNA - proliferating cell nuclear antigen, BUB1 - bub1 mitotic checkpoint serine/threonine kinase, PRMT1 - protein arginine methyltransferase 1, BUB1B - bub1 mitotic checkpoint serine/threonine kinase b, CCNB1 - cyclin b1, DDX3X - dead (asp-glu-ala-asp) box helicase 3, x-linked, CDK1 - cyclin-dependent kinase 1, XPC - xeroderma pigment…
GO:2000045	regulation of G1/S transition of mitotic cell cycle	0.00035	0.0235	5.24	8009	69	155	7	[APEX1 - apex nuclease (multifunctional dna repair enzyme) 1, PCNA - proliferating cell nuclear antigen, PRMT1 - protein arginine methyltransferase 1, CCNB1 - cyclin b1, DDX3X - dead (asp-glu-ala-asp) box helicase 3, x-linked, CDK1 - cyclin-dependent kinase 1, RPA2 - replication protein a2, 32kda]
GO:0009451	RNA modification	0.000358	0.0239	4.54	8009	91	155	8	[TRMT112 - trna methyltransferase 11-2 homolog (s. cerevisiae), NOP10 - nop10 ribonucleoprotein, DKC1 - dyskeratosis congenita 1, dyskerin, ALKBH3 - alkb, alkylation repair homolog 3 (e. coli), FBL - fibrillarin, NAF1 - nuclear assembly factor 1 ribonucleoprotein, METTL14 - methyltransferase like 14, THUMPD1 - thump domain containing 1]
GO:0009219	pyrimidine deoxyribonucleotide metabolic process	0.000371	0.0246	19.38	8009	8	155	3	[DUT - deoxyuridine triphosphatase, OGG1 - 8-oxoguanine dna glycosylase, UNG - uracil-dna glycosylase]
GO:0018364	peptidyl-glutamine methylation	0.000372	0.0245	51.67	8009	2	155	2	[TRMT112 - trna methyltransferase 11-2 homolog (s. cerevisiae), FBL - fibrillarin]
GO:1902579	multi-organism localization	0.000375	0.0246	6.2	8009	50	155	6	[NUP133 - nucleoporin 133kda, KPNA2 - karyopherin alpha 2 (rag cohort 1, importin alpha 1), KPNB1 - karyopherin (importin) beta 1, THOC5 - tho complex 5, DDX39B - dead (asp-glu-ala-asp) box polypeptide 39b, NUP160 - nucleoporin 160kda]
GO:0044766	multi-organism transport	0.000375	0.0245	6.2	8009	50	155	6	[NUP133 - nucleoporin 133kda, KPNA2 - karyopherin alpha 2 (rag cohort 1, importin alpha 1), KPNB1 - karyopherin (importin) beta 1, THOC5 - tho complex 5, DDX39B - dead (asp-glu-ala-asp) box polypeptide 39b, NUP160 - nucleoporin 160kda]
GO:0031326	regulation of cellular biosynthetic process	0.000398	0.0258	1.56	8009	1694	155	51	[APEX1 - apex nuclease (multifunctional dna repair enzyme) 1, ANKRA2 - ankyrin repeat, family a (rfxank-like), 2, RFC4 - replication factor c (activator 1) 4, 37kda, NCBP1 - nuclear cap binding protein subunit 1, 80kda, RFC2 - replication factor c (activator 1) 2, 40kda, DDX3X - dead (asp-glu-ala-asp) box helicase 3, x-linked, CDK1 - cyclin-dependent kinase 1, RFC3 - replication factor c (activat…
GO:0008334	histone mRNA metabolic process	0.000417	0.0269	10.88	8009	19	155	4	[CPSF3 - cleavage and polyadenylation specific factor 3, 73kda, NCBP1 - nuclear cap binding protein subunit 1, 80kda, SNRPE - small nuclear ribonucleoprotein polypeptide e, CPSF2 - cleavage and polyadenylation specific factor 2, 100kda]
GO:1900034	regulation of cellular response to heat	0.000418	0.0268	6.08	8009	51	155	6	[FKBP4 - fk506 binding protein 4, 59kda, NUP133 - nucleoporin 133kda, RPA3 - replication protein a3, 14kda, RPA1 - replication protein a1, 70kda, NUP160 - nucleoporin 160kda, RPA2 - replication protein a2, 32kda]
GO:0051716	cellular response to stimulus	0.000421	0.0268	1.72	8009	1141	155	38	[APEX1 - apex nuclease (multifunctional dna repair enzyme) 1, MSH2 - muts homolog 2, colon cancer, nonpolyposis type 1 (e. coli), RFC4 - replication factor c (activator 1) 4, 37kda, MCM7 - minichromosome maintenance complex component 7, RFC2 - replication factor c (activator 1) 2, 40kda, RFC3 - replication factor c (activator 1) 3, 38kda, CDK1 - cyclin-dependent kinase 1, DDX3X - dead (asp-glu-al…
GO:0010467	gene expression	0.00045	0.0285	7.6	8009	34	155	5	[HNRNPM - heterogeneous nuclear ribonucleoprotein m, NCBP1 - nuclear cap binding protein subunit 1, 80kda, HNRNPA2B1 - heterogeneous nuclear ribonucleoprotein a2/b1, HNRNPA1 - heterogeneous nuclear ribonucleoprotein a1, METTL14 - methyltransferase like 14]
GO:0030397	membrane disassembly	0.00045	0.0284	7.6	8009	34	155	5	[VRK1 - vaccinia related kinase 1, CCNB1 - cyclin b1, CDK1 - cyclin-dependent kinase 1, NUP133 - nucleoporin 133kda, NUP160 - nucleoporin 160kda]
GO:0051081	nuclear envelope disassembly	0.00045	0.0282	7.6	8009	34	155	5	[VRK1 - vaccinia related kinase 1, CCNB1 - cyclin b1, CDK1 - cyclin-dependent kinase 1, NUP133 - nucleoporin 133kda, NUP160 - nucleoporin 160kda]
GO:0009890	negative regulation of biosynthetic process	0.000455	0.0284	2.08	8009	597	155	24	[APEX1 - apex nuclease (multifunctional dna repair enzyme) 1, H3F3A - h3 histone, family 3a, DDX3X - dead (asp-glu-ala-asp) box helicase 3, x-linked, HNRNPA2B1 - heterogeneous nuclear ribonucleoprotein a2/b1, C1QBP - complement component 1, q subcomponent binding protein, HNRNPA1 - heterogeneous nuclear ribonucleoprotein a1, NFKB2 - nuclear factor of kappa light polypeptide gene enhancer in b-cel…
GO:0031047	gene silencing by RNA	0.000496	0.0308	4.95	8009	73	155	7	[H3F3A - h3 histone, family 3a, DDX4 - dead (asp-glu-ala-asp) box polypeptide 4, PIWIL1 - piwi-like rna-mediated gene silencing 1, NCBP1 - nuclear cap binding protein subunit 1, 80kda, TDRD1 - tudor domain containing 1, NUP133 - nucleoporin 133kda, NUP160 - nucleoporin 160kda]
GO:0002562	somatic diversification of immune receptors via germline recombination within a single locus	0.000513	0.0317	10.33	8009	20	155	4	[MSH2 - muts homolog 2, colon cancer, nonpolyposis type 1 (e. coli), UNG - uracil-dna glycosylase, HSPD1 - heat shock 60kda protein 1 (chaperonin), HMGB2 - high mobility group box 2]
GO:0016444	somatic cell DNA recombination	0.000513	0.0315	10.33	8009	20	155	4	[MSH2 - muts homolog 2, colon cancer, nonpolyposis type 1 (e. coli), UNG - uracil-dna glycosylase, HSPD1 - heat shock 60kda protein 1 (chaperonin), HMGB2 - high mobility group box 2]
GO:0044728	DNA methylation or demethylation	0.000517	0.0316	7.38	8009	35	155	5	[APEX1 - apex nuclease (multifunctional dna repair enzyme) 1, DDX4 - dead (asp-glu-ala-asp) box polypeptide 4, TDRD1 - tudor domain containing 1, ALKBH3 - alkb, alkylation repair homolog 3 (e. coli), DNMT3A - dna (cytosine-5-)-methyltransferase 3 alpha]
GO:0033554	cellular response to stress	0.000531	0.0323	1.92	8009	754	155	28	[APEX1 - apex nuclease (multifunctional dna repair enzyme) 1, RFC4 - replication factor c (activator 1) 4, 37kda, MSH2 - muts homolog 2, colon cancer, nonpolyposis type 1 (e. coli), MCM7 - minichromosome maintenance complex component 7, RFC2 - replication factor c (activator 1) 2, 40kda, RFC3 - replication factor c (activator 1) 3, 38kda, DDX3X - dead (asp-glu-ala-asp) box helicase 3, x-linked, C…
GO:1902806	regulation of cell cycle G1/S phase transition	0.000539	0.0326	4.89	8009	74	155	7	[APEX1 - apex nuclease (multifunctional dna repair enzyme) 1, PCNA - proliferating cell nuclear antigen, PRMT1 - protein arginine methyltransferase 1, CCNB1 - cyclin b1, DDX3X - dead (asp-glu-ala-asp) box helicase 3, x-linked, CDK1 - cyclin-dependent kinase 1, RPA2 - replication protein a2, 32kda]
GO:0006268	DNA unwinding involved in DNA replication	0.000548	0.033	17.22	8009	9	155	3	[MCM4 - minichromosome maintenance complex component 4, MCM7 - minichromosome maintenance complex component 7, MCM2 - minichromosome maintenance complex component 2]
GO:0006309	apoptotic DNA fragmentation	0.000548	0.0328	17.22	8009	9	155	3	[HMGB2 - high mobility group box 2, H1F0 - h1 histone family, member 0, KPNB1 - karyopherin (importin) beta 1]
GO:2000001	regulation of DNA damage checkpoint	0.000548	0.0326	17.22	8009	9	155	3	[THOC5 - tho complex 5, DDX39B - dead (asp-glu-ala-asp) box polypeptide 39b, RPA2 - replication protein a2, 32kda]
GO:0009263	deoxyribonucleotide biosynthetic process	0.000548	0.0325	17.22	8009	9	155	3	[DUT - deoxyuridine triphosphatase, RRM1 - ribonucleotide reductase m1, RRM2 - ribonucleotide reductase m2]
GO:0007093	mitotic cell cycle checkpoint	0.000572	0.0337	5.74	8009	54	155	6	[BUB1 - bub1 mitotic checkpoint serine/threonine kinase, MSH2 - muts homolog 2, colon cancer, nonpolyposis type 1 (e. coli), BUB1B - bub1 mitotic checkpoint serine/threonine kinase b, CDK1 - cyclin-dependent kinase 1, XPC - xeroderma pigmentosum, complementation group c, RPA2 - replication protein a2, 32kda]
GO:0008406	gonad development	0.000591	0.0346	7.18	8009	36	155	5	[MSH2 - muts homolog 2, colon cancer, nonpolyposis type 1 (e. coli), ASPM - asp (abnormal spindle) homolog, microcephaly associated (drosophila), NASP - nuclear autoantigenic sperm protein (histone-binding), HMGB2 - high mobility group box 2, RRM1 - ribonucleotide reductase m1]
GO:0009889	regulation of biosynthetic process	0.000605	0.0353	1.53	8009	1723	155	51	[APEX1 - apex nuclease (multifunctional dna repair enzyme) 1, ANKRA2 - ankyrin repeat, family a (rfxank-like), 2, RFC4 - replication factor c (activator 1) 4, 37kda, NCBP1 - nuclear cap binding protein subunit 1, 80kda, RFC2 - replication factor c (activator 1) 2, 40kda, DDX3X - dead (asp-glu-ala-asp) box helicase 3, x-linked, CDK1 - cyclin-dependent kinase 1, RFC3 - replication factor c (activat…
GO:1901976	regulation of cell cycle checkpoint	0.000625	0.0363	9.84	8009	21	155	4	[CCNB1 - cyclin b1, THOC5 - tho complex 5, DDX39B - dead (asp-glu-ala-asp) box polypeptide 39b, RPA2 - replication protein a2, 32kda]
GO:1901991	negative regulation of mitotic cell cycle phase transition	0.000634	0.0366	4.76	8009	76	155	7	[PCNA - proliferating cell nuclear antigen, BUB1 - bub1 mitotic checkpoint serine/threonine kinase, PRMT1 - protein arginine methyltransferase 1, BUB1B - bub1 mitotic checkpoint serine/threonine kinase b, CCNB1 - cyclin b1, CDK1 - cyclin-dependent kinase 1, RPA2 - replication protein a2, 32kda]
GO:0051704	multi-organism process	0.000672	0.0386	2.15	8009	504	155	21	[BUB1 - bub1 mitotic checkpoint serine/threonine kinase, DDX3X - dead (asp-glu-ala-asp) box helicase 3, x-linked, C1QBP - complement component 1, q subcomponent binding protein, HNRNPA1 - heterogeneous nuclear ribonucleoprotein a1, GNB2L1 - guanine nucleotide binding protein (g protein), beta polypeptide 2-like 1, NUP133 - nucleoporin 133kda, HSPD1 - heat shock 60kda protein 1 (chaperonin), KPNA2…
GO:2001251	negative regulation of chromosome organization	0.000766	0.0438	5.44	8009	57	155	6	[SET - set nuclear oncogene, BUB1 - bub1 mitotic checkpoint serine/threonine kinase, BUB1B - bub1 mitotic checkpoint serine/threonine kinase b, HNRNPA1 - heterogeneous nuclear ribonucleoprotein a1, BRCA1 - breast cancer 1, early onset, RAD50 - rad50 homolog (s. cerevisiae)]
GO:0007004	telomere maintenance via telomerase	0.000772	0.0439	15.5	8009	10	155	3	[DKC1 - dyskeratosis congenita 1, dyskerin, NOP10 - nop10 ribonucleoprotein, RAD50 - rad50 homolog (s. cerevisiae)]
GO:0051606	detection of stimulus	0.000773	0.0438	4.05	8009	102	155	8	[PCNA - proliferating cell nuclear antigen, RFC4 - replication factor c (activator 1) 4, 37kda, RFC2 - replication factor c (activator 1) 2, 40kda, POLD1 - polymerase (dna directed), delta 1, catalytic subunit, RFC3 - replication factor c (activator 1) 3, 38kda, RPA3 - replication protein a3, 14kda, RPA1 - replication protein a1, 70kda, RPA2 - replication protein a2, 32kda]
GO:0033044	regulation of chromosome organization	0.000779	0.0439	3.36	8009	154	155	10	[SET - set nuclear oncogene, BUB1 - bub1 mitotic checkpoint serine/threonine kinase, DKC1 - dyskeratosis congenita 1, dyskerin, BUB1B - bub1 mitotic checkpoint serine/threonine kinase b, CCNB1 - cyclin b1, NEK2 - nima-related kinase 2, HNRNPA1 - heterogeneous nuclear ribonucleoprotein a1, BRCA1 - breast cancer 1, early onset, UHRF1 - ubiquitin-like with phd and ring finger domains 1, RAD50 - rad5…
GO:0010557	positive regulation of macromolecule biosynthetic process	0.000825	0.0463	1.96	8009	660	155	25	[RFC4 - replication factor c (activator 1) 4, 37kda, DKC1 - dyskeratosis congenita 1, dyskerin, NUFIP1 - nuclear fragile x mental retardation protein interacting protein 1, RFC2 - replication factor c (activator 1) 2, 40kda, NEK2 - nima-related kinase 2, RFC3 - replication factor c (activator 1) 3, 38kda, DDX3X - dead (asp-glu-ala-asp) box helicase 3, x-linked, CDK1 - cyclin-dependent kinase 1, N…
GO:0022607	cellular component assembly	0.000855	0.0478	1.68	8009	1141	155	37	[H3F3A - h3 histone, family 3a, NUFIP1 - nuclear fragile x mental retardation protein interacting protein 1, NEK2 - nima-related kinase 2, DDX3X - dead (asp-glu-ala-asp) box helicase 3, x-linked, CDK1 - cyclin-dependent kinase 1, SNRPE - small nuclear ribonucleoprotein polypeptide e, SF3A3 - splicing factor 3a, subunit 3, 60kda, MRPL20 - mitochondrial ribosomal protein l20, XPC - xeroderma pigmen…
GO:0031328	positive regulation of cellular biosynthetic process	0.000879	0.0488	1.92	8009	701	155	26	[RFC4 - replication factor c (activator 1) 4, 37kda, DKC1 - dyskeratosis congenita 1, dyskerin, NUFIP1 - nuclear fragile x mental retardation protein interacting protein 1, NEK2 - nima-related kinase 2, RFC2 - replication factor c (activator 1) 2, 40kda, RFC3 - replication factor c (activator 1) 3, 38kda, DDX3X - dead (asp-glu-ala-asp) box helicase 3, x-linked, CDK1 - cyclin-dependent kinase 1, N…
GO:0006342	chromatin silencing	0.000897	0.0496	8.99	8009	23	155	4	[H3F3A - h3 histone, family 3a, DPY30 - dpy-30 homolog (c. elegans), DNMT3A - dna (cytosine-5-)-methyltransferase 3 alpha, H2AFV - h2a histone family, member v]
GO:0032481	positive regulation of type I interferon production	0.000969	0.0533	6.46	8009	40	155	5	[DDX3X - dead (asp-glu-ala-asp) box helicase 3, x-linked, NFKB2 - nuclear factor of kappa light polypeptide gene enhancer in b-cells 2 (p49/p100), HSPD1 - heat shock 60kda protein 1 (chaperonin), HMGB2 - high mobility group box 2, CRCP - cgrp receptor component]
GO:0051253	negative regulation of RNA metabolic process	0.000983	0.0538	2.14	8009	483	155	20	[APEX1 - apex nuclease (multifunctional dna repair enzyme) 1, H3F3A - h3 histone, family 3a, HNRNPA2B1 - heterogeneous nuclear ribonucleoprotein a2/b1, C1QBP - complement component 1, q subcomponent binding protein, NFKB2 - nuclear factor of kappa light polypeptide gene enhancer in b-cells 2 (p49/p100), DNMT3A - dna (cytosine-5-)-methyltransferase 3 alpha, BRCA1 - breast cancer 1, early onset, HM…

## Sheet: Neoblasts by FACS
GO Term	Description	P-value	FDR q-value	Enrichment	N	B	n	b	Genes
GO:0090304	nucleic acid metabolic process	9.18e-56	1.07e-51	2.64	8009	1875	349	216	[RFC4 - replication factor c (activator 1) 4, 37kda, NCBP1 - nuclear cap binding protein subunit 1, 80kda, WTAP - wilms tumor 1 associated protein, RFC2 - replication factor c (activator 1) 2, 40kda, RFC3 - replication factor c (activator 1) 3, 38kda, SF3A3 - splicing factor 3a, subunit 3, 60kda, BRCA1 - breast cancer 1, early onset, NAF1 - nuclear assembly factor 1 ribonucleoprotein, MKI67IP - m…
GO:0006139	nucleobase-containing compound metabolic process	7.26e-51	4.24e-47	2.39	8009	2159	349	225	[RFC4 - replication factor c (activator 1) 4, 37kda, NCBP1 - nuclear cap binding protein subunit 1, 80kda, WTAP - wilms tumor 1 associated protein, RFC2 - replication factor c (activator 1) 2, 40kda, RFC3 - replication factor c (activator 1) 3, 38kda, SF3A3 - splicing factor 3a, subunit 3, 60kda, BRCA1 - breast cancer 1, early onset, NAF1 - nuclear assembly factor 1 ribonucleoprotein, MKI67IP - m…
GO:0034641	cellular nitrogen compound metabolic process	1.5e-48	5.84e-45	2.22	8009	2437	349	236	[RFC4 - replication factor c (activator 1) 4, 37kda, NCBP1 - nuclear cap binding protein subunit 1, 80kda, WTAP - wilms tumor 1 associated protein, RFC2 - replication factor c (activator 1) 2, 40kda, RFC3 - replication factor c (activator 1) 3, 38kda, SF3A3 - splicing factor 3a, subunit 3, 60kda, BRCA1 - breast cancer 1, early onset, NAF1 - nuclear assembly factor 1 ribonucleoprotein, MKI67IP - m…
GO:0046483	heterocycle metabolic process	4.43e-48	1.29e-44	2.31	8009	2233	349	225	[RFC4 - replication factor c (activator 1) 4, 37kda, NCBP1 - nuclear cap binding protein subunit 1, 80kda, WTAP - wilms tumor 1 associated protein, RFC2 - replication factor c (activator 1) 2, 40kda, RFC3 - replication factor c (activator 1) 3, 38kda, SF3A3 - splicing factor 3a, subunit 3, 60kda, BRCA1 - breast cancer 1, early onset, NAF1 - nuclear assembly factor 1 ribonucleoprotein, MKI67IP - m…
GO:0006725	cellular aromatic compound metabolic process	4.69e-48	1.1e-44	2.3	8009	2253	349	226	[RFC4 - replication factor c (activator 1) 4, 37kda, NCBP1 - nuclear cap binding protein subunit 1, 80kda, WTAP - wilms tumor 1 associated protein, RFC2 - replication factor c (activator 1) 2, 40kda, RFC3 - replication factor c (activator 1) 3, 38kda, SF3A3 - splicing factor 3a, subunit 3, 60kda, BRCA1 - breast cancer 1, early onset, NAF1 - nuclear assembly factor 1 ribonucleoprotein, MKI67IP - m…
GO:0006396	RNA processing	2.47e-47	4.8e-44	4.42	8009	602	349	116	[NCBP1 - nuclear cap binding protein subunit 1, 80kda, WTAP - wilms tumor 1 associated protein, SF3A3 - splicing factor 3a, subunit 3, 60kda, NAF1 - nuclear assembly factor 1 ribonucleoprotein, METTL14 - methyltransferase like 14, HNRNPM - heterogeneous nuclear ribonucleoprotein m, GEMIN5 - gem (nuclear organelle) associated protein 5, CIRH1A - cirrhosis, autosomal recessive 1a (cirhin), CPSF3 - …
GO:1901360	organic cyclic compound metabolic process	6.88e-46	1.15e-42	2.23	8009	2333	349	227	[RFC4 - replication factor c (activator 1) 4, 37kda, NCBP1 - nuclear cap binding protein subunit 1, 80kda, WTAP - wilms tumor 1 associated protein, RFC2 - replication factor c (activator 1) 2, 40kda, RFC3 - replication factor c (activator 1) 3, 38kda, SF3A3 - splicing factor 3a, subunit 3, 60kda, BRCA1 - breast cancer 1, early onset, NAF1 - nuclear assembly factor 1 ribonucleoprotein, MKI67IP - m…
GO:0016072	rRNA metabolic process	1.88e-43	2.75e-40	7.58	8009	209	349	69	[RPL24 - ribosomal protein l24, RRP9 - ribosomal rna processing 9, small subunit (ssu) processome component, homolog (yeast), RPL23A - ribosomal protein l23a, RPL22 - ribosomal protein l22, MKI67IP - mki67 (fha domain) interacting nucleolar phosphoprotein, NAF1 - nuclear assembly factor 1 ribonucleoprotein, RPL18 - ribosomal protein l18, RPL15 - ribosomal protein l15, RPL13 - ribosomal protein l1…
GO:0006364	rRNA processing	8.4e-43	1.09e-39	7.58	8009	206	349	68	[RPL24 - ribosomal protein l24, RRP9 - ribosomal rna processing 9, small subunit (ssu) processome component, homolog (yeast), RPL23A - ribosomal protein l23a, RPL22 - ribosomal protein l22, NAF1 - nuclear assembly factor 1 ribonucleoprotein, RPL18 - ribosomal protein l18, RPL15 - ribosomal protein l15, C1D - c1d nuclear receptor corepressor, RPL13 - ribosomal protein l13, RPL12 - ribosomal protei…
GO:0016071	mRNA metabolic process	1.38e-42	1.61e-39	5.03	8009	429	349	94	[RPL24 - ribosomal protein l24, WTAP - wilms tumor 1 associated protein, NCBP1 - nuclear cap binding protein subunit 1, 80kda, PPIE - peptidylprolyl isomerase e (cyclophilin e), RPL23A - ribosomal protein l23a, DBR1 - debranching rna lariats 1, RPL22 - ribosomal protein l22, SF3A3 - splicing factor 3a, subunit 3, 60kda, RPL18 - ribosomal protein l18, RPL15 - ribosomal protein l15, CCAR1 - cell di…
GO:0006807	nitrogen compound metabolic process	7.83e-42	8.3e-39	2.05	8009	2659	349	237	[RFC4 - replication factor c (activator 1) 4, 37kda, NCBP1 - nuclear cap binding protein subunit 1, 80kda, WTAP - wilms tumor 1 associated protein, RFC2 - replication factor c (activator 1) 2, 40kda, RFC3 - replication factor c (activator 1) 3, 38kda, SF3A3 - splicing factor 3a, subunit 3, 60kda, BRCA1 - breast cancer 1, early onset, NAF1 - nuclear assembly factor 1 ribonucleoprotein, MKI67IP - m…
GO:0044260	cellular macromolecule metabolic process	3.07e-40	2.98e-37	1.84	8009	3270	349	262	[RFC4 - replication factor c (activator 1) 4, 37kda, WTAP - wilms tumor 1 associated protein, NCBP1 - nuclear cap binding protein subunit 1, 80kda, RFC2 - replication factor c (activator 1) 2, 40kda, RFC3 - replication factor c (activator 1) 3, 38kda, SF3A3 - splicing factor 3a, subunit 3, 60kda, MSRB2 - methionine sulfoxide reductase b2, MKI67IP - mki67 (fha domain) interacting nucleolar phospho…
GO:0006413	translational initiation	3.1e-39	2.78e-36	9.5	8009	128	349	53	[RPL24 - ribosomal protein l24, RPL23A - ribosomal protein l23a, RPL22 - ribosomal protein l22, RPL18 - ribosomal protein l18, RPL15 - ribosomal protein l15, RPL13 - ribosomal protein l13, RPL12 - ribosomal protein l12, RPL11 - ribosomal protein l11, EIF3C - eukaryotic translation initiation factor 3, subunit c, RPL10 - ribosomal protein l10, EIF3D - eukaryotic translation initiation factor 3, su…
GO:0034660	ncRNA metabolic process	2.38e-37	1.98e-34	4.78	8009	418	349	87	[RPL24 - ribosomal protein l24, RRP9 - ribosomal rna processing 9, small subunit (ssu) processome component, homolog (yeast), NCBP1 - nuclear cap binding protein subunit 1, 80kda, RPL23A - ribosomal protein l23a, RPL22 - ribosomal protein l22, MKI67IP - mki67 (fha domain) interacting nucleolar phosphoprotein, NAF1 - nuclear assembly factor 1 ribonucleoprotein, RPL18 - ribosomal protein l18, RPL15…
GO:0016070	RNA metabolic process	1.1e-36	8.56e-34	2.47	8009	1605	349	173	[APEX1 - apex nuclease (multifunctional dna repair enzyme) 1, VPS72 - vacuolar protein sorting 72 homolog (s. cerevisiae), NCBP1 - nuclear cap binding protein subunit 1, 80kda, WTAP - wilms tumor 1 associated protein, DDX3X - dead (asp-glu-ala-asp) box helicase 3, x-linked, SF3A3 - splicing factor 3a, subunit 3, 60kda, MKI67IP - mki67 (fha domain) interacting nucleolar phosphoprotein, NAF1 - nucl…
GO:0009059	macromolecule biosynthetic process	1.46e-35	1.06e-32	2.57	8009	1436	349	161	[APEX1 - apex nuclease (multifunctional dna repair enzyme) 1, VPS72 - vacuolar protein sorting 72 homolog (s. cerevisiae), RFC4 - replication factor c (activator 1) 4, 37kda, NCBP1 - nuclear cap binding protein subunit 1, 80kda, RFC2 - replication factor c (activator 1) 2, 40kda, DDX3X - dead (asp-glu-ala-asp) box helicase 3, x-linked, RFC3 - replication factor c (activator 1) 3, 38kda, CDK1 - cy…
GO:0006614	SRP-dependent cotranslational protein targeting to membrane	1.33e-34	9.16e-32	11.08	8009	87	349	42	[RPS24 - ribosomal protein s24, RPS23 - ribosomal protein s23, RPL24 - ribosomal protein l24, UBA52 - ubiquitin a-52 residue ribosomal protein fusion product 1, RPS27A - ribosomal protein s27a, RPL23A - ribosomal protein l23a, RPL22 - ribosomal protein l22, RPS25 - ribosomal protein s25, RPL18 - ribosomal protein l18, RPS15A - ribosomal protein s15a, RPL13A - ribosomal protein l13a, RPL15 - ribos…
GO:0034470	ncRNA processing	1.78e-34	1.15e-31	5.34	8009	314	349	73	[RPL24 - ribosomal protein l24, RRP9 - ribosomal rna processing 9, small subunit (ssu) processome component, homolog (yeast), RPL23A - ribosomal protein l23a, RPL22 - ribosomal protein l22, NAF1 - nuclear assembly factor 1 ribonucleoprotein, RPL18 - ribosomal protein l18, RPL15 - ribosomal protein l15, C1D - c1d nuclear receptor corepressor, RPL13 - ribosomal protein l13, RPL12 - ribosomal protei…
GO:0043170	macromolecule metabolic process	2.58e-34	1.58e-31	1.71	8009	3539	349	264	[RFC4 - replication factor c (activator 1) 4, 37kda, WTAP - wilms tumor 1 associated protein, NCBP1 - nuclear cap binding protein subunit 1, 80kda, RFC2 - replication factor c (activator 1) 2, 40kda, RFC3 - replication factor c (activator 1) 3, 38kda, MSRB2 - methionine sulfoxide reductase b2, SF3A3 - splicing factor 3a, subunit 3, 60kda, MKI67IP - mki67 (fha domain) interacting nucleolar phospho…
GO:0019083	viral transcription	5.15e-34	3e-31	10.1	8009	100	349	44	[RPS24 - ribosomal protein s24, RPS23 - ribosomal protein s23, RPL24 - ribosomal protein l24, UBA52 - ubiquitin a-52 residue ribosomal protein fusion product 1, RPS27A - ribosomal protein s27a, RPL23A - ribosomal protein l23a, RPL22 - ribosomal protein l22, RPS25 - ribosomal protein s25, NUP133 - nucleoporin 133kda, RPL18 - ribosomal protein l18, RPL13A - ribosomal protein l13a, RPS15A - ribosoma…
GO:0000184	nuclear-transcribed mRNA catabolic process, nonsense-mediated decay	1.04e-33	5.78e-31	9.65	8009	107	349	45	[RPS24 - ribosomal protein s24, RPS23 - ribosomal protein s23, RPL24 - ribosomal protein l24, UBA52 - ubiquitin a-52 residue ribosomal protein fusion product 1, NCBP1 - nuclear cap binding protein subunit 1, 80kda, RPS27A - ribosomal protein s27a, RPL23A - ribosomal protein l23a, RPL22 - ribosomal protein l22, RPS25 - ribosomal protein s25, RPL18 - ribosomal protein l18, RPL13A - ribosomal protei…
GO:0006613	cotranslational protein targeting to membrane	2.55e-33	1.35e-30	10.48	8009	92	349	42	[RPS24 - ribosomal protein s24, RPS23 - ribosomal protein s23, RPL24 - ribosomal protein l24, UBA52 - ubiquitin a-52 residue ribosomal protein fusion product 1, RPS27A - ribosomal protein s27a, RPL23A - ribosomal protein l23a, RPL22 - ribosomal protein l22, RPS25 - ribosomal protein s25, RPL18 - ribosomal protein l18, RPL13A - ribosomal protein l13a, RPS15A - ribosomal protein s15a, RPL15 - ribos…
GO:0045047	protein targeting to ER	2.55e-33	1.3e-30	10.48	8009	92	349	42	[RPS24 - ribosomal protein s24, RPS23 - ribosomal protein s23, RPL24 - ribosomal protein l24, UBA52 - ubiquitin a-52 residue ribosomal protein fusion product 1, RPS27A - ribosomal protein s27a, RPL23A - ribosomal protein l23a, RPL22 - ribosomal protein l22, RPS25 - ribosomal protein s25, RPL18 - ribosomal protein l18, RPL13A - ribosomal protein l13a, RPS15A - ribosomal protein s15a, RPL15 - ribos…
GO:0072599	establishment of protein localization to endoplasmic reticulum	2.3e-32	1.12e-29	10.04	8009	96	349	42	[RPS24 - ribosomal protein s24, RPS23 - ribosomal protein s23, RPL24 - ribosomal protein l24, UBA52 - ubiquitin a-52 residue ribosomal protein fusion product 1, RPS27A - ribosomal protein s27a, RPL23A - ribosomal protein l23a, RPL22 - ribosomal protein l22, RPS25 - ribosomal protein s25, RPL18 - ribosomal protein l18, RPS15A - ribosomal protein s15a, RPL13A - ribosomal protein l13a, RPL15 - ribos…
GO:0070972	protein localization to endoplasmic reticulum	1.1e-31	5.13e-29	9.74	8009	99	349	42	[RPS24 - ribosomal protein s24, RPS23 - ribosomal protein s23, RPL24 - ribosomal protein l24, UBA52 - ubiquitin a-52 residue ribosomal protein fusion product 1, RPS27A - ribosomal protein s27a, RPL23A - ribosomal protein l23a, RPL22 - ribosomal protein l22, RPS25 - ribosomal protein s25, RPL18 - ribosomal protein l18, RPL13A - ribosomal protein l13a, RPS15A - ribosomal protein s15a, RPL15 - ribos…
GO:0000956	nuclear-transcribed mRNA catabolic process	2.47e-31	1.11e-28	7.36	8009	159	349	51	[RPL24 - ribosomal protein l24, NCBP1 - nuclear cap binding protein subunit 1, 80kda, RPL23A - ribosomal protein l23a, RPL22 - ribosomal protein l22, RPL18 - ribosomal protein l18, RPL15 - ribosomal protein l15, RPL13 - ribosomal protein l13, RPL12 - ribosomal protein l12, RPL11 - ribosomal protein l11, RPL10 - ribosomal protein l10, RPL6 - ribosomal protein l6, RPL7 - ribosomal protein l7, RPL5 …
GO:0006402	mRNA catabolic process	2.62e-30	1.13e-27	7.05	8009	166	349	51	[RPL24 - ribosomal protein l24, NCBP1 - nuclear cap binding protein subunit 1, 80kda, RPL23A - ribosomal protein l23a, RPL22 - ribosomal protein l22, RPL18 - ribosomal protein l18, RPL15 - ribosomal protein l15, RPL13 - ribosomal protein l13, RPL12 - ribosomal protein l12, RPL11 - ribosomal protein l11, RPL10 - ribosomal protein l10, RPL6 - ribosomal protein l6, RPL7 - ribosomal protein l7, RPL5 …
GO:0034645	cellular macromolecule biosynthetic process	2.79e-30	1.16e-27	2.57	8009	1269	349	142	[APEX1 - apex nuclease (multifunctional dna repair enzyme) 1, VPS72 - vacuolar protein sorting 72 homolog (s. cerevisiae), RFC4 - replication factor c (activator 1) 4, 37kda, NCBP1 - nuclear cap binding protein subunit 1, 80kda, RFC2 - replication factor c (activator 1) 2, 40kda, DDX3X - dead (asp-glu-ala-asp) box helicase 3, x-linked, RFC3 - replication factor c (activator 1) 3, 38kda, CDK1 - cy…
GO:0034655	nucleobase-containing compound catabolic process	3.59e-29	1.44e-26	5.64	8009	240	349	59	[RPL24 - ribosomal protein l24, NCBP1 - nuclear cap binding protein subunit 1, 80kda, RPL23A - ribosomal protein l23a, RPL22 - ribosomal protein l22, RPL18 - ribosomal protein l18, HMGB2 - high mobility group box 2, RPL15 - ribosomal protein l15, RPL13 - ribosomal protein l13, RPL12 - ribosomal protein l12, RPL11 - ribosomal protein l11, RPL10 - ribosomal protein l10, RPL6 - ribosomal protein l6,…
GO:0006401	RNA catabolic process	2.71e-28	1.05e-25	6.47	8009	181	349	51	[RPL24 - ribosomal protein l24, NCBP1 - nuclear cap binding protein subunit 1, 80kda, RPL23A - ribosomal protein l23a, RPL22 - ribosomal protein l22, RPL18 - ribosomal protein l18, RPL15 - ribosomal protein l15, RPL13 - ribosomal protein l13, RPL12 - ribosomal protein l12, RPL11 - ribosomal protein l11, RPL10 - ribosomal protein l10, RPL6 - ribosomal protein l6, RPL7 - ribosomal protein l7, RPL5 …
GO:0006412	translation	1.51e-27	5.66e-25	6.26	8009	187	349	51	[RPL24 - ribosomal protein l24, MRPL23 - mitochondrial ribosomal protein l23, RPL23A - ribosomal protein l23a, RPL22 - ribosomal protein l22, RPL18 - ribosomal protein l18, RPL15 - ribosomal protein l15, RPL13 - ribosomal protein l13, RPL12 - ribosomal protein l12, RPL11 - ribosomal protein l11, RPL10 - ribosomal protein l10, RPL6 - ribosomal protein l6, RPL7 - ribosomal protein l7, RPL5 - riboso…
GO:0046700	heterocycle catabolic process	1.89e-27	6.89e-25	5.27	8009	257	349	59	[RPL24 - ribosomal protein l24, NCBP1 - nuclear cap binding protein subunit 1, 80kda, RPL23A - ribosomal protein l23a, RPL22 - ribosomal protein l22, RPL18 - ribosomal protein l18, HMGB2 - high mobility group box 2, RPL15 - ribosomal protein l15, RPL13 - ribosomal protein l13, RPL12 - ribosomal protein l12, RPL11 - ribosomal protein l11, RPL10 - ribosomal protein l10, RPL6 - ribosomal protein l6,…
GO:0044270	cellular nitrogen compound catabolic process	5.68e-27	2.01e-24	5.17	8009	262	349	59	[RPL24 - ribosomal protein l24, NCBP1 - nuclear cap binding protein subunit 1, 80kda, RPL23A - ribosomal protein l23a, RPL22 - ribosomal protein l22, RPL18 - ribosomal protein l18, HMGB2 - high mobility group box 2, RPL15 - ribosomal protein l15, RPL13 - ribosomal protein l13, RPL12 - ribosomal protein l12, RPL11 - ribosomal protein l11, RPL10 - ribosomal protein l10, RPL6 - ribosomal protein l6,…
GO:0034654	nucleobase-containing compound biosynthetic process	8.87e-27	3.04e-24	2.43	8009	1301	349	138	[APEX1 - apex nuclease (multifunctional dna repair enzyme) 1, VPS72 - vacuolar protein sorting 72 homolog (s. cerevisiae), RFC4 - replication factor c (activator 1) 4, 37kda, NCBP1 - nuclear cap binding protein subunit 1, 80kda, RFC2 - replication factor c (activator 1) 2, 40kda, DDX3X - dead (asp-glu-ala-asp) box helicase 3, x-linked, RFC3 - replication factor c (activator 1) 3, 38kda, BRCA1 - b…
GO:0019439	aromatic compound catabolic process	1.34e-26	4.47e-24	5.09	8009	266	349	59	[RPL24 - ribosomal protein l24, NCBP1 - nuclear cap binding protein subunit 1, 80kda, RPL23A - ribosomal protein l23a, RPL22 - ribosomal protein l22, RPL18 - ribosomal protein l18, HMGB2 - high mobility group box 2, RPL15 - ribosomal protein l15, RPL13 - ribosomal protein l13, RPL12 - ribosomal protein l12, RPL11 - ribosomal protein l11, RPL10 - ribosomal protein l10, RPL6 - ribosomal protein l6,…
GO:0006612	protein targeting to membrane	3.53e-26	1.14e-23	7.47	8009	129	349	42	[RPS24 - ribosomal protein s24, RPS23 - ribosomal protein s23, RPL24 - ribosomal protein l24, UBA52 - ubiquitin a-52 residue ribosomal protein fusion product 1, RPS27A - ribosomal protein s27a, RPL23A - ribosomal protein l23a, RPL22 - ribosomal protein l22, RPS25 - ribosomal protein s25, RPL18 - ribosomal protein l18, RPL13A - ribosomal protein l13a, RPS15A - ribosomal protein s15a, RPL15 - ribos…
GO:0044271	cellular nitrogen compound biosynthetic process	5.74e-26	1.81e-23	2.28	8009	1491	349	148	[APEX1 - apex nuclease (multifunctional dna repair enzyme) 1, VPS72 - vacuolar protein sorting 72 homolog (s. cerevisiae), RFC4 - replication factor c (activator 1) 4, 37kda, NCBP1 - nuclear cap binding protein subunit 1, 80kda, RFC2 - replication factor c (activator 1) 2, 40kda, DDX3X - dead (asp-glu-ala-asp) box helicase 3, x-linked, RFC3 - replication factor c (activator 1) 3, 38kda, BRCA1 - b…
GO:0043043	peptide biosynthetic process	8.06e-26	2.47e-23	5.79	8009	202	349	51	[RPL24 - ribosomal protein l24, MRPL23 - mitochondrial ribosomal protein l23, RPL23A - ribosomal protein l23a, RPL22 - ribosomal protein l22, RPL18 - ribosomal protein l18, RPL15 - ribosomal protein l15, RPL13 - ribosomal protein l13, RPL12 - ribosomal protein l12, RPL11 - ribosomal protein l11, RPL10 - ribosomal protein l10, RPL6 - ribosomal protein l6, RPL7 - ribosomal protein l7, RPL5 - riboso…
GO:0044237	cellular metabolic process	8.15e-26	2.44e-23	1.49	8009	4290	349	279	[RFC4 - replication factor c (activator 1) 4, 37kda, WTAP - wilms tumor 1 associated protein, NCBP1 - nuclear cap binding protein subunit 1, 80kda, RFC2 - replication factor c (activator 1) 2, 40kda, RFC3 - replication factor c (activator 1) 3, 38kda, MSRB2 - methionine sulfoxide reductase b2, SF3A3 - splicing factor 3a, subunit 3, 60kda, MKI67IP - mki67 (fha domain) interacting nucleolar phospho…
GO:1901361	organic cyclic compound catabolic process	1.07e-25	3.12e-23	4.91	8009	276	349	59	[RPL24 - ribosomal protein l24, NCBP1 - nuclear cap binding protein subunit 1, 80kda, RPL23A - ribosomal protein l23a, RPL22 - ribosomal protein l22, RPL18 - ribosomal protein l18, HMGB2 - high mobility group box 2, RPL15 - ribosomal protein l15, RPL13 - ribosomal protein l13, RPL12 - ribosomal protein l12, RPL11 - ribosomal protein l11, RPL10 - ribosomal protein l10, RPL6 - ribosomal protein l6,…
GO:0018130	heterocycle biosynthetic process	2.4e-25	6.83e-23	2.36	8009	1343	349	138	[APEX1 - apex nuclease (multifunctional dna repair enzyme) 1, VPS72 - vacuolar protein sorting 72 homolog (s. cerevisiae), RFC4 - replication factor c (activator 1) 4, 37kda, NCBP1 - nuclear cap binding protein subunit 1, 80kda, RFC2 - replication factor c (activator 1) 2, 40kda, DDX3X - dead (asp-glu-ala-asp) box helicase 3, x-linked, RFC3 - replication factor c (activator 1) 3, 38kda, BRCA1 - b…
GO:0019438	aromatic compound biosynthetic process	2.4e-25	6.67e-23	2.36	8009	1343	349	138	[APEX1 - apex nuclease (multifunctional dna repair enzyme) 1, VPS72 - vacuolar protein sorting 72 homolog (s. cerevisiae), RFC4 - replication factor c (activator 1) 4, 37kda, NCBP1 - nuclear cap binding protein subunit 1, 80kda, RFC2 - replication factor c (activator 1) 2, 40kda, DDX3X - dead (asp-glu-ala-asp) box helicase 3, x-linked, RFC3 - replication factor c (activator 1) 3, 38kda, BRCA1 - b…
GO:1901362	organic cyclic compound biosynthetic process	3.65e-24	9.9e-22	2.28	8009	1396	349	139	[APEX1 - apex nuclease (multifunctional dna repair enzyme) 1, VPS72 - vacuolar protein sorting 72 homolog (s. cerevisiae), RFC4 - replication factor c (activator 1) 4, 37kda, NCBP1 - nuclear cap binding protein subunit 1, 80kda, RFC2 - replication factor c (activator 1) 2, 40kda, DDX3X - dead (asp-glu-ala-asp) box helicase 3, x-linked, RFC3 - replication factor c (activator 1) 3, 38kda, BRCA1 - b…
GO:0043604	amide biosynthetic process	1.77e-23	4.7e-21	5.2	8009	225	349	51	[RPL24 - ribosomal protein l24, MRPL23 - mitochondrial ribosomal protein l23, RPL23A - ribosomal protein l23a, RPL22 - ribosomal protein l22, RPL18 - ribosomal protein l18, RPL15 - ribosomal protein l15, RPL13 - ribosomal protein l13, RPL12 - ribosomal protein l12, RPL11 - ribosomal protein l11, RPL10 - ribosomal protein l10, RPL6 - ribosomal protein l6, RPL7 - ribosomal protein l7, RPL5 - riboso…
GO:0044249	cellular biosynthetic process	2.04e-22	5.29e-20	1.95	8009	1974	349	168	[APEX1 - apex nuclease (multifunctional dna repair enzyme) 1, VPS72 - vacuolar protein sorting 72 homolog (s. cerevisiae), RFC4 - replication factor c (activator 1) 4, 37kda, NCBP1 - nuclear cap binding protein subunit 1, 80kda, RFC2 - replication factor c (activator 1) 2, 40kda, RFC3 - replication factor c (activator 1) 3, 38kda, CDK1 - cyclin-dependent kinase 1, DDX3X - dead (asp-glu-ala-asp) b…
GO:0034622	cellular macromolecular complex assembly	3.7e-22	9.38e-20	3.71	8009	421	349	68	[RPL24 - ribosomal protein l24, RPL23A - ribosomal protein l23a, DDX3X - dead (asp-glu-ala-asp) box helicase 3, x-linked, SF3A3 - splicing factor 3a, subunit 3, 60kda, MSRB2 - methionine sulfoxide reductase b2, XPC - xeroderma pigmentosum, complementation group c, MRPL20 - mitochondrial ribosomal protein l20, HMGB2 - high mobility group box 2, BRIX1 - brx1, biogenesis of ribosomes, homolog (s. ce…
GO:0072594	establishment of protein localization to organelle	4.54e-22	1.13e-19	4.97	8009	231	349	50	[RPL24 - ribosomal protein l24, RPL23A - ribosomal protein l23a, RPL22 - ribosomal protein l22, LRWD1 - leucine-rich repeats and wd repeat domain containing 1, NUP133 - nucleoporin 133kda, RPL18 - ribosomal protein l18, RPL15 - ribosomal protein l15, RPL13 - ribosomal protein l13, RPL12 - ribosomal protein l12, RPL11 - ribosomal protein l11, RPL10 - ribosomal protein l10, RPL6 - ribosomal protein…
GO:0044238	primary metabolic process	6.69e-22	1.63e-19	1.47	8009	4196	349	268	[RFC4 - replication factor c (activator 1) 4, 37kda, WTAP - wilms tumor 1 associated protein, NCBP1 - nuclear cap binding protein subunit 1, 80kda, RFC2 - replication factor c (activator 1) 2, 40kda, RFC3 - replication factor c (activator 1) 3, 38kda, MSRB2 - methionine sulfoxide reductase b2, SF3A3 - splicing factor 3a, subunit 3, 60kda, MKI67IP - mki67 (fha domain) interacting nucleolar phospho…
GO:0022618	ribonucleoprotein complex assembly	8.27e-22	1.97e-19	6.29	8009	146	349	40	[TAF9 - taf9 rna polymerase ii, tata box binding protein (tbp)-associated factor, 32kda, RPL24 - ribosomal protein l24, NUFIP1 - nuclear fragile x mental retardation protein interacting protein 1, SNRPD3 - small nuclear ribonucleoprotein d3 polypeptide 18kda, RPL23A - ribosomal protein l23a, SNRPE - small nuclear ribonucleoprotein polypeptide e, DDX3X - dead (asp-glu-ala-asp) box helicase 3, x-li…
GO:1901576	organic substance biosynthetic process	1.23e-21	2.88e-19	1.92	8009	2024	349	169	[APEX1 - apex nuclease (multifunctional dna repair enzyme) 1, VPS72 - vacuolar protein sorting 72 homolog (s. cerevisiae), RFC4 - replication factor c (activator 1) 4, 37kda, NCBP1 - nuclear cap binding protein subunit 1, 80kda, RFC2 - replication factor c (activator 1) 2, 40kda, RFC3 - replication factor c (activator 1) 3, 38kda, CDK1 - cyclin-dependent kinase 1, DDX3X - dead (asp-glu-ala-asp) b…
GO:0006518	peptide metabolic process	1.38e-21	3.15e-19	4.57	8009	266	349	53	[RPL24 - ribosomal protein l24, MRPL23 - mitochondrial ribosomal protein l23, RPL23A - ribosomal protein l23a, RPL22 - ribosomal protein l22, RPL18 - ribosomal protein l18, RPL15 - ribosomal protein l15, RPL13 - ribosomal protein l13, RPL12 - ribosomal protein l12, RPL11 - ribosomal protein l11, RPL10 - ribosomal protein l10, RPL6 - ribosomal protein l6, RPL7 - ribosomal protein l7, RPL5 - riboso…
GO:0071826	ribonucleoprotein complex subunit organization	7.17e-21	1.61e-18	5.96	8009	154	349	40	[TAF9 - taf9 rna polymerase ii, tata box binding protein (tbp)-associated factor, 32kda, RPL24 - ribosomal protein l24, NUFIP1 - nuclear fragile x mental retardation protein interacting protein 1, SNRPD3 - small nuclear ribonucleoprotein d3 polypeptide 18kda, RPL23A - ribosomal protein l23a, SNRPE - small nuclear ribonucleoprotein polypeptide e, DDX3X - dead (asp-glu-ala-asp) box helicase 3, x-li…
GO:0071704	organic substance metabolic process	7.5e-21	1.65e-18	1.42	8009	4433	349	275	[RFC4 - replication factor c (activator 1) 4, 37kda, WTAP - wilms tumor 1 associated protein, NCBP1 - nuclear cap binding protein subunit 1, 80kda, RFC2 - replication factor c (activator 1) 2, 40kda, RFC3 - replication factor c (activator 1) 3, 38kda, MSRB2 - methionine sulfoxide reductase b2, SF3A3 - splicing factor 3a, subunit 3, 60kda, MKI67IP - mki67 (fha domain) interacting nucleolar phospho…
GO:0032774	RNA biosynthetic process	1.56e-20	3.38e-18	2.38	8009	1101	349	114	[APEX1 - apex nuclease (multifunctional dna repair enzyme) 1, VPS72 - vacuolar protein sorting 72 homolog (s. cerevisiae), NCBP1 - nuclear cap binding protein subunit 1, 80kda, DDX3X - dead (asp-glu-ala-asp) box helicase 3, x-linked, BRCA1 - breast cancer 1, early onset, MKI67IP - mki67 (fha domain) interacting nucleolar phosphoprotein, UHRF1 - ubiquitin-like with phd and ring finger domains 1, E…
GO:0090150	establishment of protein localization to membrane	1.57e-20	3.33e-18	5.26	8009	192	349	44	[RPS24 - ribosomal protein s24, RPS23 - ribosomal protein s23, RPL24 - ribosomal protein l24, UBA52 - ubiquitin a-52 residue ribosomal protein fusion product 1, RPS27A - ribosomal protein s27a, RPL23A - ribosomal protein l23a, RPL22 - ribosomal protein l22, RPS25 - ribosomal protein s25, RPL18 - ribosomal protein l18, RPL13A - ribosomal protein l13a, RPS15A - ribosomal protein s15a, TOMM22 - tran…
GO:0009058	biosynthetic process	1.7e-20	3.55e-18	1.87	8009	2071	349	169	[APEX1 - apex nuclease (multifunctional dna repair enzyme) 1, VPS72 - vacuolar protein sorting 72 homolog (s. cerevisiae), RFC4 - replication factor c (activator 1) 4, 37kda, NCBP1 - nuclear cap binding protein subunit 1, 80kda, RFC2 - replication factor c (activator 1) 2, 40kda, RFC3 - replication factor c (activator 1) 3, 38kda, CDK1 - cyclin-dependent kinase 1, DDX3X - dead (asp-glu-ala-asp) b…
GO:0000377	RNA splicing, via transesterification reactions with bulged adenosine as nucleophile	6e-20	1.23e-17	5.35	8009	180	349	42	[RBPMS - rna binding protein with multiple splicing, NCBP1 - nuclear cap binding protein subunit 1, 80kda, SNRPD3 - small nuclear ribonucleoprotein d3 polypeptide 18kda, PPIE - peptidylprolyl isomerase e (cyclophilin e), SNRPE - small nuclear ribonucleoprotein polypeptide e, DBR1 - debranching rna lariats 1, SNRPF - small nuclear ribonucleoprotein polypeptide f, SF3A3 - splicing factor 3a, subuni…
GO:0000398	mRNA splicing, via spliceosome	6e-20	1.21e-17	5.35	8009	180	349	42	[RBPMS - rna binding protein with multiple splicing, NCBP1 - nuclear cap binding protein subunit 1, 80kda, SNRPD3 - small nuclear ribonucleoprotein d3 polypeptide 18kda, PPIE - peptidylprolyl isomerase e (cyclophilin e), SNRPE - small nuclear ribonucleoprotein polypeptide e, DBR1 - debranching rna lariats 1, SNRPF - small nuclear ribonucleoprotein polypeptide f, SF3A3 - splicing factor 3a, subuni…
GO:0006259	DNA metabolic process	1.56e-19	3.09e-17	3.46	8009	431	349	65	[APEX1 - apex nuclease (multifunctional dna repair enzyme) 1, RFC4 - replication factor c (activator 1) 4, 37kda, RFC2 - replication factor c (activator 1) 2, 40kda, PPIE - peptidylprolyl isomerase e (cyclophilin e), CDK1 - cyclin-dependent kinase 1, RFC3 - replication factor c (activator 1) 3, 38kda, LRWD1 - leucine-rich repeats and wd repeat domain containing 1, TK2 - thymidine kinase 2, mitoch…
GO:0006605	protein targeting	1.63e-19	3.16e-17	4.97	8009	203	349	44	[RPS24 - ribosomal protein s24, RPS23 - ribosomal protein s23, RPL24 - ribosomal protein l24, UBA52 - ubiquitin a-52 residue ribosomal protein fusion product 1, RPS27A - ribosomal protein s27a, RPL23A - ribosomal protein l23a, RPL22 - ribosomal protein l22, RPS25 - ribosomal protein s25, RPL18 - ribosomal protein l18, RPL13A - ribosomal protein l13a, RPS15A - ribosomal protein s15a, TOMM22 - tran…
GO:0008152	metabolic process	1.8e-19	3.45e-17	1.38	8009	4668	349	281	[RFC4 - replication factor c (activator 1) 4, 37kda, WTAP - wilms tumor 1 associated protein, NCBP1 - nuclear cap binding protein subunit 1, 80kda, RFC2 - replication factor c (activator 1) 2, 40kda, RFC3 - replication factor c (activator 1) 3, 38kda, MSRB2 - methionine sulfoxide reductase b2, SF3A3 - splicing factor 3a, subunit 3, 60kda, MKI67IP - mki67 (fha domain) interacting nucleolar phospho…
GO:0000375	RNA splicing, via transesterification reactions	1.82e-19	3.43e-17	5.21	8009	185	349	42	[RBPMS - rna binding protein with multiple splicing, NCBP1 - nuclear cap binding protein subunit 1, 80kda, SNRPD3 - small nuclear ribonucleoprotein d3 polypeptide 18kda, PPIE - peptidylprolyl isomerase e (cyclophilin e), SNRPE - small nuclear ribonucleoprotein polypeptide e, DBR1 - debranching rna lariats 1, SNRPF - small nuclear ribonucleoprotein polypeptide f, SF3A3 - splicing factor 3a, subuni…
GO:0008380	RNA splicing	3.39e-19	6.28e-17	4.48	8009	246	349	48	[RBPMS - rna binding protein with multiple splicing, NCBP1 - nuclear cap binding protein subunit 1, 80kda, WTAP - wilms tumor 1 associated protein, SNRPD3 - small nuclear ribonucleoprotein d3 polypeptide 18kda, PPIE - peptidylprolyl isomerase e (cyclophilin e), SNRPE - small nuclear ribonucleoprotein polypeptide e, DBR1 - debranching rna lariats 1, SNRPF - small nuclear ribonucleoprotein polypept…
GO:0044265	cellular macromolecule catabolic process	6.18e-19	1.13e-16	3.29	8009	467	349	67	[RPL24 - ribosomal protein l24, CDC20 - cell division cycle 20, NCBP1 - nuclear cap binding protein subunit 1, 80kda, RPL23A - ribosomal protein l23a, CDK1 - cyclin-dependent kinase 1, RPL22 - ribosomal protein l22, RPL18 - ribosomal protein l18, HMGB2 - high mobility group box 2, RPL15 - ribosomal protein l15, RPL13 - ribosomal protein l13, RPL12 - ribosomal protein l12, RPL11 - ribosomal protei…
GO:0043933	macromolecular complex subunit organization	1.51e-18	2.71e-16	2.27	8009	1132	349	112	[VPS72 - vacuolar protein sorting 72 homolog (s. cerevisiae), CDK1 - cyclin-dependent kinase 1, DDX3X - dead (asp-glu-ala-asp) box helicase 3, x-linked, SF3A3 - splicing factor 3a, subunit 3, 60kda, MSRB2 - methionine sulfoxide reductase b2, MKI67IP - mki67 (fha domain) interacting nucleolar phosphoprotein, UHRF1 - ubiquitin-like with phd and ring finger domains 1, SET - set nuclear oncogene, PRM…
GO:0071840	cellular component organization or biogenesis	1.58e-18	2.79e-16	1.67	8009	2663	349	194	[RFC4 - replication factor c (activator 1) 4, 37kda, RFC2 - replication factor c (activator 1) 2, 40kda, RFC3 - replication factor c (activator 1) 3, 38kda, SF3A3 - splicing factor 3a, subunit 3, 60kda, MSRB2 - methionine sulfoxide reductase b2, BRCA1 - breast cancer 1, early onset, NAF1 - nuclear assembly factor 1 ribonucleoprotein, MKI67IP - mki67 (fha domain) interacting nucleolar phosphoprote…
GO:0051276	chromosome organization	2.52e-18	4.39e-16	4.65	8009	217	349	44	[H3F3A - h3 histone, family 3a, APEX1 - apex nuclease (multifunctional dna repair enzyme) 1, RFC4 - replication factor c (activator 1) 4, 37kda, UBA52 - ubiquitin a-52 residue ribosomal protein fusion product 1, MSH2 - muts homolog 2, colon cancer, nonpolyposis type 1 (e. coli), DKC1 - dyskeratosis congenita 1, dyskerin, MCM7 - minichromosome maintenance complex component 7, ERCC6L - excision rep…
GO:0033365	protein localization to organelle	2.59e-18	4.44e-16	3.84	8009	323	349	54	[RPL24 - ribosomal protein l24, RPL23A - ribosomal protein l23a, CDK1 - cyclin-dependent kinase 1, RPL22 - ribosomal protein l22, DDX3X - dead (asp-glu-ala-asp) box helicase 3, x-linked, NUP133 - nucleoporin 133kda, RPL18 - ribosomal protein l18, RPL15 - ribosomal protein l15, RPL13 - ribosomal protein l13, RPL12 - ribosomal protein l12, RPL11 - ribosomal protein l11, RPL10 - ribosomal protein l1…
GO:0072657	protein localization to membrane	3.06e-18	5.17e-16	4.53	8009	228	349	45	[RPS24 - ribosomal protein s24, RPS23 - ribosomal protein s23, RPL24 - ribosomal protein l24, MAP7 - microtubule-associated protein 7, UBA52 - ubiquitin a-52 residue ribosomal protein fusion product 1, RPS27A - ribosomal protein s27a, RPL23A - ribosomal protein l23a, RPL22 - ribosomal protein l22, RPS25 - ribosomal protein s25, RPL18 - ribosomal protein l18, RPL13A - ribosomal protein l13a, RPS15…
GO:0016043	cellular component organization	3.29e-18	5.48e-16	1.67	8009	2637	349	192	[APEX1 - apex nuclease (multifunctional dna repair enzyme) 1, VPS72 - vacuolar protein sorting 72 homolog (s. cerevisiae), RFC4 - replication factor c (activator 1) 4, 37kda, CDC20 - cell division cycle 20, RFC2 - replication factor c (activator 1) 2, 40kda, DDX3X - dead (asp-glu-ala-asp) box helicase 3, x-linked, RFC3 - replication factor c (activator 1) 3, 38kda, CDK1 - cyclin-dependent kinase …
GO:0043603	cellular amide metabolic process	1.98e-17	3.25e-15	3.73	8009	326	349	53	[RPL24 - ribosomal protein l24, MRPL23 - mitochondrial ribosomal protein l23, RPL23A - ribosomal protein l23a, RPL22 - ribosomal protein l22, RPL18 - ribosomal protein l18, RPL15 - ribosomal protein l15, RPL13 - ribosomal protein l13, RPL12 - ribosomal protein l12, RPL11 - ribosomal protein l11, RPL10 - ribosomal protein l10, RPL6 - ribosomal protein l6, RPL7 - ribosomal protein l7, RPL5 - riboso…
GO:0006397	mRNA processing	1.16e-16	1.88e-14	3.91	8009	282	349	48	[RBPMS - rna binding protein with multiple splicing, NCBP1 - nuclear cap binding protein subunit 1, 80kda, WTAP - wilms tumor 1 associated protein, SNRPD3 - small nuclear ribonucleoprotein d3 polypeptide 18kda, PPIE - peptidylprolyl isomerase e (cyclophilin e), SNRPE - small nuclear ribonucleoprotein polypeptide e, DBR1 - debranching rna lariats 1, SNRPF - small nuclear ribonucleoprotein polypept…
GO:1902582	single-organism intracellular transport	4.31e-16	6.89e-14	3.65	8009	314	349	50	[RPL24 - ribosomal protein l24, RPL23A - ribosomal protein l23a, RPL22 - ribosomal protein l22, NUP133 - nucleoporin 133kda, RPL18 - ribosomal protein l18, RPL15 - ribosomal protein l15, RPL13 - ribosomal protein l13, RPL12 - ribosomal protein l12, RPL11 - ribosomal protein l11, RPL10 - ribosomal protein l10, RPL6 - ribosomal protein l6, RPL7 - ribosomal protein l7, RPL5 - ribosomal protein l5, R…
GO:0009057	macromolecule catabolic process	6.96e-16	1.1e-13	2.88	8009	533	349	67	[RPL24 - ribosomal protein l24, CDC20 - cell division cycle 20, NCBP1 - nuclear cap binding protein subunit 1, 80kda, RPL23A - ribosomal protein l23a, CDK1 - cyclin-dependent kinase 1, RPL22 - ribosomal protein l22, RPL18 - ribosomal protein l18, HMGB2 - high mobility group box 2, RPL15 - ribosomal protein l15, RPL13 - ribosomal protein l13, RPL12 - ribosomal protein l12, RPL11 - ribosomal protei…
GO:0006353	DNA-templated transcription, termination	3.04e-13	4.73e-11	7.19	8009	67	349	21	[CPSF3 - cleavage and polyadenylation specific factor 3, 73kda, NCBP1 - nuclear cap binding protein subunit 1, 80kda, POLR2K - polymerase (rna) ii (dna directed) polypeptide k, 7.0kda, SNRPD3 - small nuclear ribonucleoprotein d3 polypeptide 18kda, POLR2L - polymerase (rna) ii (dna directed) polypeptide l, 7.6kda, SNRPE - small nuclear ribonucleoprotein polypeptide e, SRSF1 - serine/arginine-rich …
GO:0065003	macromolecular complex assembly	4.09e-13	6.28e-11	2.32	8009	772	349	78	[RPL24 - ribosomal protein l24, RPL23A - ribosomal protein l23a, DDX3X - dead (asp-glu-ala-asp) box helicase 3, x-linked, CDK1 - cyclin-dependent kinase 1, MSRB2 - methionine sulfoxide reductase b2, SF3A3 - splicing factor 3a, subunit 3, 60kda, MRPL20 - mitochondrial ribosomal protein l20, XPC - xeroderma pigmentosum, complementation group c, MKI67IP - mki67 (fha domain) interacting nucleolar pho…
GO:0006260	DNA replication	1.1e-12	1.66e-10	5.33	8009	112	349	26	[RFC4 - replication factor c (activator 1) 4, 37kda, MCM7 - minichromosome maintenance complex component 7, RFC2 - replication factor c (activator 1) 2, 40kda, CDK1 - cyclin-dependent kinase 1, RFC3 - replication factor c (activator 1) 3, 38kda, MCMBP - minichromosome maintenance complex binding protein, SUPT16H - suppressor of ty 16 homolog (s. cerevisiae), BRCA1 - breast cancer 1, early onset, …
GO:0044802	single-organism membrane organization	1.98e-12	2.97e-10	2.85	8009	427	349	53	[RPL24 - ribosomal protein l24, RPL23A - ribosomal protein l23a, RPL22 - ribosomal protein l22, CDK1 - cyclin-dependent kinase 1, NUP133 - nucleoporin 133kda, RPL18 - ribosomal protein l18, RPL15 - ribosomal protein l15, RPL13 - ribosomal protein l13, RPL12 - ribosomal protein l12, RPL11 - ribosomal protein l11, RPL10 - ribosomal protein l10, RPL6 - ribosomal protein l6, RPL7 - ribosomal protein …
GO:0046907	intracellular transport	3.46e-12	5.11e-10	2.29	8009	741	349	74	[DDX19A - dead (asp-glu-ala-asp) box polypeptide 19a, RPL24 - ribosomal protein l24, NCBP1 - nuclear cap binding protein subunit 1, 80kda, RPL23A - ribosomal protein l23a, RPL22 - ribosomal protein l22, NUP133 - nucleoporin 133kda, RPL18 - ribosomal protein l18, RPL15 - ribosomal protein l15, RPL13 - ribosomal protein l13, RPL12 - ribosomal protein l12, RPL11 - ribosomal protein l11, SET - set nu…
GO:0009987	cellular process	5.62e-12	8.2e-10	1.16	8009	6363	349	323	[RFC4 - replication factor c (activator 1) 4, 37kda, WTAP - wilms tumor 1 associated protein, NCBP1 - nuclear cap binding protein subunit 1, 80kda, RFC2 - replication factor c (activator 1) 2, 40kda, RFC3 - replication factor c (activator 1) 3, 38kda, MSRB2 - methionine sulfoxide reductase b2, SF3A3 - splicing factor 3a, subunit 3, 60kda, NCL - nucleolin, MKI67IP - mki67 (fha domain) interacting …
GO:1901566	organonitrogen compound biosynthetic process	6.45e-12	9.29e-10	2.61	8009	510	349	58	[RPL24 - ribosomal protein l24, MRPL23 - mitochondrial ribosomal protein l23, RPL23A - ribosomal protein l23a, RPL22 - ribosomal protein l22, TK2 - thymidine kinase 2, mitochondrial, RPL18 - ribosomal protein l18, RPL15 - ribosomal protein l15, RPL13 - ribosomal protein l13, RPL12 - ribosomal protein l12, RPL11 - ribosomal protein l11, ATIC - 5-aminoimidazole-4-carboxamide ribonucleotide formyltr…
GO:0034613	cellular protein localization	1.84e-11	2.62e-09	2.63	8009	480	349	55	[RPL24 - ribosomal protein l24, RPL23A - ribosomal protein l23a, CDK1 - cyclin-dependent kinase 1, RPL22 - ribosomal protein l22, DDX3X - dead (asp-glu-ala-asp) box helicase 3, x-linked, NUP133 - nucleoporin 133kda, RPL18 - ribosomal protein l18, RPL15 - ribosomal protein l15, RPL13 - ribosomal protein l13, RPL12 - ribosomal protein l12, RPL11 - ribosomal protein l11, RPL10 - ribosomal protein l1…
GO:0006913	nucleocytoplasmic transport	2.76e-11	3.87e-09	4.21	8009	158	349	29	[DDX19A - dead (asp-glu-ala-asp) box polypeptide 19a, NCBP1 - nuclear cap binding protein subunit 1, 80kda, RAN - ran, member ras oncogene family, SNRPD3 - small nuclear ribonucleoprotein d3 polypeptide 18kda, SNRPE - small nuclear ribonucleoprotein polypeptide e, SNRPF - small nuclear ribonucleoprotein polypeptide f, NUP133 - nucleoporin 133kda, SET - set nuclear oncogene, EIF4A3 - eukaryotic tr…
GO:0070727	cellular macromolecule localization	2.77e-11	3.85e-09	2.6	8009	485	349	55	[RPL24 - ribosomal protein l24, RPL23A - ribosomal protein l23a, CDK1 - cyclin-dependent kinase 1, RPL22 - ribosomal protein l22, DDX3X - dead (asp-glu-ala-asp) box helicase 3, x-linked, NUP133 - nucleoporin 133kda, RPL18 - ribosomal protein l18, RPL15 - ribosomal protein l15, RPL13 - ribosomal protein l13, RPL12 - ribosomal protein l12, RPL11 - ribosomal protein l11, RPL10 - ribosomal protein l1…
GO:0006886	intracellular protein transport	2.83e-11	3.88e-09	2.73	8009	429	349	51	[RPL24 - ribosomal protein l24, RPL23A - ribosomal protein l23a, RPL22 - ribosomal protein l22, NUP133 - nucleoporin 133kda, RPL18 - ribosomal protein l18, RPL15 - ribosomal protein l15, RPL13 - ribosomal protein l13, RPL12 - ribosomal protein l12, RPL11 - ribosomal protein l11, RPL10 - ribosomal protein l10, RPL6 - ribosomal protein l6, RPL7 - ribosomal protein l7, RPL5 - ribosomal protein l5, R…
GO:0044248	cellular catabolic process	5.15e-11	6.99e-09	2.17	8009	783	349	74	[RPL24 - ribosomal protein l24, NCBP1 - nuclear cap binding protein subunit 1, 80kda, CDC20 - cell division cycle 20, RPL23A - ribosomal protein l23a, RPL22 - ribosomal protein l22, CDK1 - cyclin-dependent kinase 1, RPL18 - ribosomal protein l18, HMGB2 - high mobility group box 2, RPL15 - ribosomal protein l15, RPL13 - ribosomal protein l13, RPL12 - ribosomal protein l12, RPL11 - ribosomal protei…
GO:0051169	nuclear transport	5.21e-11	6.99e-09	4.11	8009	162	349	29	[DDX19A - dead (asp-glu-ala-asp) box polypeptide 19a, NCBP1 - nuclear cap binding protein subunit 1, 80kda, RAN - ran, member ras oncogene family, SNRPD3 - small nuclear ribonucleoprotein d3 polypeptide 18kda, SNRPE - small nuclear ribonucleoprotein polypeptide e, SNRPF - small nuclear ribonucleoprotein polypeptide f, NUP133 - nucleoporin 133kda, SET - set nuclear oncogene, EIF4A3 - eukaryotic tr…
GO:1902580	single-organism cellular localization	6.63e-11	8.79e-09	2.63	8009	453	349	52	[RPL24 - ribosomal protein l24, RPL23A - ribosomal protein l23a, RPL22 - ribosomal protein l22, NUP133 - nucleoporin 133kda, RPL18 - ribosomal protein l18, RPL15 - ribosomal protein l15, RPL13 - ribosomal protein l13, RPL12 - ribosomal protein l12, RPL11 - ribosomal protein l11, RPL10 - ribosomal protein l10, RPL6 - ribosomal protein l6, RPL7 - ribosomal protein l7, RPL5 - ribosomal protein l5, R…
GO:0010608	posttranscriptional regulation of gene expression	6.97e-11	9.14e-09	3.2	8009	280	349	39	[APEX1 - apex nuclease (multifunctional dna repair enzyme) 1, SERBP1 - serpine1 mrna binding protein 1, UBA52 - ubiquitin a-52 residue ribosomal protein fusion product 1, DKC1 - dyskeratosis congenita 1, dyskerin, NCBP1 - nuclear cap binding protein subunit 1, 80kda, RPS27A - ribosomal protein s27a, DDX3X - dead (asp-glu-ala-asp) box helicase 3, x-linked, RPL13A - ribosomal protein l13a, METTL14 …
GO:0061024	membrane organization	9.77e-11	1.27e-08	2.58	8009	472	349	53	[RPL24 - ribosomal protein l24, RPL23A - ribosomal protein l23a, RPL22 - ribosomal protein l22, CDK1 - cyclin-dependent kinase 1, NUP133 - nucleoporin 133kda, RPL18 - ribosomal protein l18, RPL15 - ribosomal protein l15, RPL13 - ribosomal protein l13, RPL12 - ribosomal protein l12, RPL11 - ribosomal protein l11, RPL10 - ribosomal protein l10, RPL6 - ribosomal protein l6, RPL7 - ribosomal protein …
GO:0071897	DNA biosynthetic process	1.22e-10	1.57e-08	6.06	8009	72	349	19	[PCNA - proliferating cell nuclear antigen, RFC4 - replication factor c (activator 1) 4, 37kda, UBA52 - ubiquitin a-52 residue ribosomal protein fusion product 1, DKC1 - dyskeratosis congenita 1, dyskerin, RFC2 - replication factor c (activator 1) 2, 40kda, RPS27A - ribosomal protein s27a, LIN9 - lin-9 homolog (c. elegans), RFC3 - replication factor c (activator 1) 3, 38kda, TK2 - thymidine kinas…
GO:0006369	termination of RNA polymerase II transcription	3.02e-10	3.82e-08	7.65	8009	45	349	15	[CPSF3 - cleavage and polyadenylation specific factor 3, 73kda, NCBP1 - nuclear cap binding protein subunit 1, 80kda, SNRPD3 - small nuclear ribonucleoprotein d3 polypeptide 18kda, SNRPE - small nuclear ribonucleoprotein polypeptide e, SNRPF - small nuclear ribonucleoprotein polypeptide f, SRSF1 - serine/arginine-rich splicing factor 1, SRSF5 - serine/arginine-rich splicing factor 5, SRSF7 - seri…
GO:0051171	regulation of nitrogen compound metabolic process	3.4e-10	4.27e-08	1.64	8009	1788	349	128	[APEX1 - apex nuclease (multifunctional dna repair enzyme) 1, VPS72 - vacuolar protein sorting 72 homolog (s. cerevisiae), RFC4 - replication factor c (activator 1) 4, 37kda, ANKRA2 - ankyrin repeat, family a (rfxank-like), 2, NCBP1 - nuclear cap binding protein subunit 1, 80kda, WTAP - wilms tumor 1 associated protein, RFC2 - replication factor c (activator 1) 2, 40kda, CDK1 - cyclin-dependent k…
GO:0051168	nuclear export	3.6e-10	4.47e-08	4.9	8009	103	349	22	[CPSF3 - cleavage and polyadenylation specific factor 3, 73kda, DDX19A - dead (asp-glu-ala-asp) box polypeptide 19a, CSE1L - cse1 chromosome segregation 1-like (yeast), RAN - ran, member ras oncogene family, NCBP1 - nuclear cap binding protein subunit 1, 80kda, NMD3 - nmd3 ribosome export adaptor, SRSF1 - serine/arginine-rich splicing factor 1, HNRNPA2B1 - heterogeneous nuclear ribonucleoprotein …
GO:0006297	nucleotide-excision repair, DNA gap filling	4.22e-10	5.18e-08	11.47	8009	22	349	11	[PCNA - proliferating cell nuclear antigen, RFC4 - replication factor c (activator 1) 4, 37kda, UBA52 - ubiquitin a-52 residue ribosomal protein fusion product 1, POLE - polymerase (dna directed), epsilon, catalytic subunit, RFC2 - replication factor c (activator 1) 2, 40kda, RPS27A - ribosomal protein s27a, POLD1 - polymerase (dna directed), delta 1, catalytic subunit, RFC3 - replication factor …
GO:0010467	gene expression	6.62e-10	8.05e-08	8.77	8009	34	349	13	[WTAP - wilms tumor 1 associated protein, NCBP1 - nuclear cap binding protein subunit 1, 80kda, POLR2K - polymerase (rna) ii (dna directed) polypeptide k, 7.0kda, POLR2L - polymerase (rna) ii (dna directed) polypeptide l, 7.6kda, HNRNPA2B1 - heterogeneous nuclear ribonucleoprotein a2/b1, HNRNPA1 - heterogeneous nuclear ribonucleoprotein a1, HNRNPH1 - heterogeneous nuclear ribonucleoprotein h1 (h)…
GO:0000027	ribosomal large subunit assembly	1.41e-09	1.7e-07	12.08	8009	19	349	10	[RPL10 - ribosomal protein l10, RPL24 - ribosomal protein l24, RPL6 - ribosomal protein l6, RPL23A - ribosomal protein l23a, RPL5 - ribosomal protein l5, MRPL20 - mitochondrial ribosomal protein l20, RPL3 - ribosomal protein l3, BRIX1 - brx1, biogenesis of ribosomes, homolog (s. cerevisiae), RPL12 - ribosomal protein l12, RPL11 - ribosomal protein l11]
GO:0006405	RNA export from nucleus	2.12e-09	2.53e-07	5.19	8009	84	349	19	[CPSF3 - cleavage and polyadenylation specific factor 3, 73kda, DDX19A - dead (asp-glu-ala-asp) box polypeptide 19a, NCBP1 - nuclear cap binding protein subunit 1, 80kda, RAN - ran, member ras oncogene family, SRSF1 - serine/arginine-rich splicing factor 1, HNRNPA2B1 - heterogeneous nuclear ribonucleoprotein a2/b1, HNRNPA1 - heterogeneous nuclear ribonucleoprotein a1, NUP133 - nucleoporin 133kda,…
GO:1903047	mitotic cell cycle process	2.36e-09	2.79e-07	2.44	8009	470	349	50	[CDC20 - cell division cycle 20, CDK1 - cyclin-dependent kinase 1, NUP133 - nucleoporin 133kda, XPC - xeroderma pigmentosum, complementation group c, PRMT1 - protein arginine methyltransferase 1, RPA3 - replication protein a3, 14kda, UBE2S - ubiquitin-conjugating enzyme e2s, RPA1 - replication protein a1, 70kda, RPA2 - replication protein a2, 32kda, NCAPG - non-smc condensin i complex, subunit g,…
GO:0051649	establishment of localization in cell	2.51e-09	2.92e-07	1.96	8009	902	349	77	[SYN1 - synapsin i, DDX19A - dead (asp-glu-ala-asp) box polypeptide 19a, RPL24 - ribosomal protein l24, NCBP1 - nuclear cap binding protein subunit 1, 80kda, RPL23A - ribosomal protein l23a, RPL22 - ribosomal protein l22, NUP133 - nucleoporin 133kda, RPL18 - ribosomal protein l18, RPL15 - ribosomal protein l15, RPL13 - ribosomal protein l13, RPL12 - ribosomal protein l12, RPL11 - ribosomal protei…
GO:0002181	cytoplasmic translation	2.72e-09	3.14e-07	11.47	8009	20	349	10	[RPL6 - ribosomal protein l6, RPL7 - ribosomal protein l7, RPL22 - ribosomal protein l22, RPL29 - ribosomal protein l29, RPLP2 - ribosomal protein, large, p2, RPLP1 - ribosomal protein, large, p1, RPL26L1 - ribosomal protein l26-like 1, RPL36 - ribosomal protein l36, RPL36A - ribosomal protein l36a, RPL15 - ribosomal protein l15]
GO:0032200	telomere organization	3.97e-09	4.54e-07	6.49	8009	53	349	15	[APEX1 - apex nuclease (multifunctional dna repair enzyme) 1, H3F3A - h3 histone, family 3a, PCNA - proliferating cell nuclear antigen, RFC4 - replication factor c (activator 1) 4, 37kda, DKC1 - dyskeratosis congenita 1, dyskerin, RFC2 - replication factor c (activator 1) 2, 40kda, RFC3 - replication factor c (activator 1) 3, 38kda, RAD50 - rad50 homolog (s. cerevisiae), POLE - polymerase (dna di…
GO:0090305	nucleic acid phosphodiester bond hydrolysis	4.68e-09	5.3e-07	3.73	8009	160	349	26	[APEX1 - apex nuclease (multifunctional dna repair enzyme) 1, RFC4 - replication factor c (activator 1) 4, 37kda, UBA52 - ubiquitin a-52 residue ribosomal protein fusion product 1, NCBP1 - nuclear cap binding protein subunit 1, 80kda, RFC2 - replication factor c (activator 1) 2, 40kda, RPS27A - ribosomal protein s27a, RFC3 - replication factor c (activator 1) 3, 38kda, DBR1 - debranching rna lari…
GO:0042276	error-prone translesion synthesis	9.13e-09	1.02e-06	12.15	8009	17	349	9	[PCNA - proliferating cell nuclear antigen, UBA52 - ubiquitin a-52 residue ribosomal protein fusion product 1, RFC4 - replication factor c (activator 1) 4, 37kda, RPS27A - ribosomal protein s27a, RFC2 - replication factor c (activator 1) 2, 40kda, RFC3 - replication factor c (activator 1) 3, 38kda, RPA3 - replication protein a3, 14kda, RPA1 - replication protein a1, 70kda, RPA2 - replication prot…
GO:0051641	cellular localization	9.99e-09	1.11e-06	1.85	8009	1017	349	82	[DDX19A - dead (asp-glu-ala-asp) box polypeptide 19a, RPL24 - ribosomal protein l24, NCBP1 - nuclear cap binding protein subunit 1, 80kda, RPL23A - ribosomal protein l23a, DDX3X - dead (asp-glu-ala-asp) box helicase 3, x-linked, CDK1 - cyclin-dependent kinase 1, RPL22 - ribosomal protein l22, NUP133 - nucleoporin 133kda, RPL18 - ribosomal protein l18, RPL15 - ribosomal protein l15, RPL13 - riboso…
GO:1901575	organic substance catabolic process	1.53e-08	1.68e-06	1.91	8009	887	349	74	[RPL24 - ribosomal protein l24, NCBP1 - nuclear cap binding protein subunit 1, 80kda, CDC20 - cell division cycle 20, RPL23A - ribosomal protein l23a, RPL22 - ribosomal protein l22, CDK1 - cyclin-dependent kinase 1, RPL18 - ribosomal protein l18, HMGB2 - high mobility group box 2, RPL15 - ribosomal protein l15, RPL13 - ribosomal protein l13, RPL12 - ribosomal protein l12, RPL11 - ribosomal protei…
GO:0070987	error-free translesion synthesis	1.76e-08	1.91e-06	11.47	8009	18	349	9	[PCNA - proliferating cell nuclear antigen, UBA52 - ubiquitin a-52 residue ribosomal protein fusion product 1, RFC4 - replication factor c (activator 1) 4, 37kda, RPS27A - ribosomal protein s27a, RFC2 - replication factor c (activator 1) 2, 40kda, RFC3 - replication factor c (activator 1) 3, 38kda, RPA3 - replication protein a3, 14kda, RPA1 - replication protein a1, 70kda, RPA2 - replication prot…
GO:0006301	postreplication repair	1.89e-08	2.04e-06	7.65	8009	36	349	12	[PCNA - proliferating cell nuclear antigen, UBA52 - ubiquitin a-52 residue ribosomal protein fusion product 1, RFC4 - replication factor c (activator 1) 4, 37kda, MSH2 - muts homolog 2, colon cancer, nonpolyposis type 1 (e. coli), RPS27A - ribosomal protein s27a, RFC2 - replication factor c (activator 1) 2, 40kda, POLD1 - polymerase (dna directed), delta 1, catalytic subunit, RFC3 - replication f…
GO:1901564	organonitrogen compound metabolic process	2.04e-08	2.19e-06	1.9	8009	893	349	74	[RPL24 - ribosomal protein l24, MRPL23 - mitochondrial ribosomal protein l23, RPL23A - ribosomal protein l23a, RPL22 - ribosomal protein l22, TK2 - thymidine kinase 2, mitochondrial, RPL18 - ribosomal protein l18, TKT - transketolase, RPL15 - ribosomal protein l15, RPL13 - ribosomal protein l13, RPL12 - ribosomal protein l12, RPL11 - ribosomal protein l11, ATIC - 5-aminoimidazole-4-carboxamide ri…
GO:0000723	telomere maintenance	2.05e-08	2.17e-06	6.3	8009	51	349	14	[APEX1 - apex nuclease (multifunctional dna repair enzyme) 1, PCNA - proliferating cell nuclear antigen, RFC4 - replication factor c (activator 1) 4, 37kda, DKC1 - dyskeratosis congenita 1, dyskerin, RFC2 - replication factor c (activator 1) 2, 40kda, RFC3 - replication factor c (activator 1) 3, 38kda, RAD50 - rad50 homolog (s. cerevisiae), POLE - polymerase (dna directed), epsilon, catalytic sub…
GO:0071103	DNA conformation change	2.24e-08	2.36e-06	5.07	8009	77	349	17	[NCAPG - non-smc condensin i complex, subunit g, UBA52 - ubiquitin a-52 residue ribosomal protein fusion product 1, MCM7 - minichromosome maintenance complex component 7, RPS27A - ribosomal protein s27a, DDX3X - dead (asp-glu-ala-asp) box helicase 3, x-linked, CDK1 - cyclin-dependent kinase 1, XPC - xeroderma pigmentosum, complementation group c, GINS1 - gins complex subunit 1 (psf1 homolog), HMG…
GO:0042769	DNA damage response, detection of DNA damage	2.38e-08	2.48e-06	8.41	8009	30	349	11	[PCNA - proliferating cell nuclear antigen, MRPS35 - mitochondrial ribosomal protein s35, UBA52 - ubiquitin a-52 residue ribosomal protein fusion product 1, RFC4 - replication factor c (activator 1) 4, 37kda, RPS27A - ribosomal protein s27a, RFC2 - replication factor c (activator 1) 2, 40kda, POLD1 - polymerase (dna directed), delta 1, catalytic subunit, RFC3 - replication factor c (activator 1) …
GO:0051052	regulation of DNA metabolic process	4.07e-08	4.2e-06	3.37	8009	177	349	26	[APEX1 - apex nuclease (multifunctional dna repair enzyme) 1, RFC4 - replication factor c (activator 1) 4, 37kda, MSH2 - muts homolog 2, colon cancer, nonpolyposis type 1 (e. coli), DKC1 - dyskeratosis congenita 1, dyskerin, H2AFX - h2a histone family, member x, RFC2 - replication factor c (activator 1) 2, 40kda, NEK2 - nima-related kinase 2, RFC3 - replication factor c (activator 1) 3, 38kda, CD…
GO:0000722	telomere maintenance via recombination	6.18e-08	6.33e-06	8.83	8009	26	349	10	[PCNA - proliferating cell nuclear antigen, RFC4 - replication factor c (activator 1) 4, 37kda, POLE - polymerase (dna directed), epsilon, catalytic subunit, RFC2 - replication factor c (activator 1) 2, 40kda, POLD1 - polymerase (dna directed), delta 1, catalytic subunit, RFC3 - replication factor c (activator 1) 3, 38kda, RPA3 - replication protein a3, 14kda, RAD50 - rad50 homolog (s. cerevisiae…
GO:0006283	transcription-coupled nucleotide-excision repair	6.54e-08	6.63e-06	5.38	8009	64	349	15	[PCNA - proliferating cell nuclear antigen, RFC4 - replication factor c (activator 1) 4, 37kda, UBA52 - ubiquitin a-52 residue ribosomal protein fusion product 1, PPIE - peptidylprolyl isomerase e (cyclophilin e), RFC2 - replication factor c (activator 1) 2, 40kda, RPS27A - ribosomal protein s27a, POLR2K - polymerase (rna) ii (dna directed) polypeptide k, 7.0kda, RFC3 - replication factor c (acti…
GO:0071824	protein-DNA complex subunit organization	7.58e-08	7.63e-06	4.44	8009	93	349	18	[H3F3A - h3 histone, family 3a, VPS72 - vacuolar protein sorting 72 homolog (s. cerevisiae), UBA52 - ubiquitin a-52 residue ribosomal protein fusion product 1, H2AFX - h2a histone family, member x, RPS27A - ribosomal protein s27a, SUPT16H - suppressor of ty 16 homolog (s. cerevisiae), XPC - xeroderma pigmentosum, complementation group c, ANP32B - acidic (leucine-rich) nuclear phosphoprotein 32 fa…
GO:0000731	DNA synthesis involved in DNA repair	7.9e-08	7.88e-06	6.22	8009	48	349	13	[PCNA - proliferating cell nuclear antigen, RFC4 - replication factor c (activator 1) 4, 37kda, UBA52 - ubiquitin a-52 residue ribosomal protein fusion product 1, RFC2 - replication factor c (activator 1) 2, 40kda, RPS27A - ribosomal protein s27a, RFC3 - replication factor c (activator 1) 3, 38kda, BRCA1 - breast cancer 1, early onset, RAD50 - rad50 homolog (s. cerevisiae), POLE - polymerase (dna…
GO:0010468	regulation of gene expression	9.14e-08	9.04e-06	1.54	8009	1768	349	119	[APEX1 - apex nuclease (multifunctional dna repair enzyme) 1, VPS72 - vacuolar protein sorting 72 homolog (s. cerevisiae), ANKRA2 - ankyrin repeat, family a (rfxank-like), 2, NCBP1 - nuclear cap binding protein subunit 1, 80kda, WTAP - wilms tumor 1 associated protein, CDK1 - cyclin-dependent kinase 1, DDX3X - dead (asp-glu-ala-asp) box helicase 3, x-linked, NCL - nucleolin, MSRB2 - methionine su…
GO:0006406	mRNA export from nucleus	9.8e-08	9.6e-06	4.9	8009	75	349	16	[CPSF3 - cleavage and polyadenylation specific factor 3, 73kda, DDX19A - dead (asp-glu-ala-asp) box polypeptide 19a, NCBP1 - nuclear cap binding protein subunit 1, 80kda, HNRNPA2B1 - heterogeneous nuclear ribonucleoprotein a2/b1, SRSF1 - serine/arginine-rich splicing factor 1, NUP133 - nucleoporin 133kda, SRSF5 - serine/arginine-rich splicing factor 5, SRSF7 - serine/arginine-rich splicing factor…
GO:0065004	protein-DNA complex assembly	9.8e-08	9.52e-06	4.9	8009	75	349	16	[H3F3A - h3 histone, family 3a, UBA52 - ubiquitin a-52 residue ribosomal protein fusion product 1, RPS27A - ribosomal protein s27a, H2AFX - h2a histone family, member x, XPC - xeroderma pigmentosum, complementation group c, ANP32B - acidic (leucine-rich) nuclear phosphoprotein 32 family, member b, HMGB2 - high mobility group box 2, H1F0 - h1 histone family, member 0, RBBP4 - retinoblastoma bindin…
GO:0006414	translational elongation	1.06e-07	1.02e-05	4.59	8009	85	349	17	[MRPS35 - mitochondrial ribosomal protein s35, MRPL23 - mitochondrial ribosomal protein l23, MRPS28 - mitochondrial ribosomal protein s28, MRPL28 - mitochondrial ribosomal protein l28, MRPS7 - mitochondrial ribosomal protein s7, RPLP2 - ribosomal protein, large, p2, MRPL20 - mitochondrial ribosomal protein l20, RPLP1 - ribosomal protein, large, p1, MRPL43 - mitochondrial ribosomal protein l43, EE…
GO:0006289	nucleotide-excision repair	1.06e-07	1.01e-05	4.59	8009	85	349	17	[PCNA - proliferating cell nuclear antigen, RFC4 - replication factor c (activator 1) 4, 37kda, UBA52 - ubiquitin a-52 residue ribosomal protein fusion product 1, PPIE - peptidylprolyl isomerase e (cyclophilin e), RFC2 - replication factor c (activator 1) 2, 40kda, RPS27A - ribosomal protein s27a, POLR2K - polymerase (rna) ii (dna directed) polypeptide k, 7.0kda, POLR2L - polymerase (rna) ii (dna…
GO:0033683	nucleotide-excision repair, DNA incision	1.07e-07	1.01e-05	7.42	8009	34	349	11	[PCNA - proliferating cell nuclear antigen, RFC4 - replication factor c (activator 1) 4, 37kda, UBA52 - ubiquitin a-52 residue ribosomal protein fusion product 1, RFC2 - replication factor c (activator 1) 2, 40kda, RPS27A - ribosomal protein s27a, POLD1 - polymerase (dna directed), delta 1, catalytic subunit, RFC3 - replication factor c (activator 1) 3, 38kda, OGG1 - 8-oxoguanine dna glycosylase,…
GO:0050658	RNA transport	1.25e-07	1.18e-05	3.92	8009	117	349	20	[CPSF3 - cleavage and polyadenylation specific factor 3, 73kda, DDX19A - dead (asp-glu-ala-asp) box polypeptide 19a, NCBP1 - nuclear cap binding protein subunit 1, 80kda, RAN - ran, member ras oncogene family, SRSF1 - serine/arginine-rich splicing factor 1, HNRNPA2B1 - heterogeneous nuclear ribonucleoprotein a2/b1, HNRNPA1 - heterogeneous nuclear ribonucleoprotein a1, NUP133 - nucleoporin 133kda,…
GO:0050657	nucleic acid transport	1.25e-07	1.17e-05	3.92	8009	117	349	20	[CPSF3 - cleavage and polyadenylation specific factor 3, 73kda, DDX19A - dead (asp-glu-ala-asp) box polypeptide 19a, NCBP1 - nuclear cap binding protein subunit 1, 80kda, RAN - ran, member ras oncogene family, HNRNPA2B1 - heterogeneous nuclear ribonucleoprotein a2/b1, SRSF1 - serine/arginine-rich splicing factor 1, HNRNPA1 - heterogeneous nuclear ribonucleoprotein a1, NUP133 - nucleoporin 133kda,…
GO:0009056	catabolic process	1.35e-07	1.25e-05	1.82	8009	934	349	74	[RPL24 - ribosomal protein l24, NCBP1 - nuclear cap binding protein subunit 1, 80kda, CDC20 - cell division cycle 20, RPL23A - ribosomal protein l23a, RPL22 - ribosomal protein l22, CDK1 - cyclin-dependent kinase 1, RPL18 - ribosomal protein l18, HMGB2 - high mobility group box 2, RPL15 - ribosomal protein l15, RPL13 - ribosomal protein l13, RPL12 - ribosomal protein l12, RPL11 - ribosomal protei…
GO:0022402	cell cycle process	1.41e-07	1.3e-05	2.03	8009	645	349	57	[CDC20 - cell division cycle 20, CDK1 - cyclin-dependent kinase 1, NUP133 - nucleoporin 133kda, XPC - xeroderma pigmentosum, complementation group c, BRCA1 - breast cancer 1, early onset, PRMT1 - protein arginine methyltransferase 1, RPA3 - replication protein a3, 14kda, UBE2S - ubiquitin-conjugating enzyme e2s, RPA1 - replication protein a1, 70kda, RPA2 - replication protein a2, 32kda, NCAPG - n…
GO:0019985	translesion synthesis	1.41e-07	1.29e-05	8.2	8009	28	349	10	[PCNA - proliferating cell nuclear antigen, RFC4 - replication factor c (activator 1) 4, 37kda, UBA52 - ubiquitin a-52 residue ribosomal protein fusion product 1, RFC2 - replication factor c (activator 1) 2, 40kda, RPS27A - ribosomal protein s27a, POLD1 - polymerase (dna directed), delta 1, catalytic subunit, RFC3 - replication factor c (activator 1) 3, 38kda, RPA3 - replication protein a3, 14kda…
GO:0030490	maturation of SSU-rRNA	1.5e-07	1.35e-05	7.21	8009	35	349	11	[RPS24 - ribosomal protein s24, LSM6 - lsm6 homolog, u6 small nuclear rna associated (s. cerevisiae), RPS8 - ribosomal protein s8, TSR1 - tsr1, 20s rrna accumulation, homolog (s. cerevisiae), RPS14 - ribosomal protein s14, NGDN - neuroguidin, eif4e binding protein, UTP6 - utp6, small subunit (ssu) processome component, homolog (yeast), NHP2L1 - nhp2 non-histone chromosome protein 2-like 1 (s. cer…
GO:0051236	establishment of RNA localization	1.67e-07	1.5e-05	3.86	8009	119	349	20	[CPSF3 - cleavage and polyadenylation specific factor 3, 73kda, DDX19A - dead (asp-glu-ala-asp) box polypeptide 19a, NCBP1 - nuclear cap binding protein subunit 1, 80kda, RAN - ran, member ras oncogene family, HNRNPA2B1 - heterogeneous nuclear ribonucleoprotein a2/b1, SRSF1 - serine/arginine-rich splicing factor 1, HNRNPA1 - heterogeneous nuclear ribonucleoprotein a1, NUP133 - nucleoporin 133kda,…
GO:0010556	regulation of macromolecule biosynthetic process	1.9e-07	1.69e-05	1.56	8009	1633	349	111	[APEX1 - apex nuclease (multifunctional dna repair enzyme) 1, VPS72 - vacuolar protein sorting 72 homolog (s. cerevisiae), ANKRA2 - ankyrin repeat, family a (rfxank-like), 2, RFC4 - replication factor c (activator 1) 4, 37kda, NCBP1 - nuclear cap binding protein subunit 1, 80kda, RFC2 - replication factor c (activator 1) 2, 40kda, CDK1 - cyclin-dependent kinase 1, RFC3 - replication factor c (act…
GO:0032392	DNA geometric change	1.92e-07	1.7e-05	5.35	8009	60	349	14	[UBA52 - ubiquitin a-52 residue ribosomal protein fusion product 1, MCM7 - minichromosome maintenance complex component 7, RPS27A - ribosomal protein s27a, DDX3X - dead (asp-glu-ala-asp) box helicase 3, x-linked, XPC - xeroderma pigmentosum, complementation group c, HMGB2 - high mobility group box 2, GINS1 - gins complex subunit 1 (psf1 homolog), RAD50 - rad50 homolog (s. cerevisiae), MCM4 - mini…
GO:2000112	regulation of cellular macromolecule biosynthetic process	2.98e-07	2.61e-05	1.56	8009	1588	349	108	[APEX1 - apex nuclease (multifunctional dna repair enzyme) 1, VPS72 - vacuolar protein sorting 72 homolog (s. cerevisiae), ANKRA2 - ankyrin repeat, family a (rfxank-like), 2, RFC4 - replication factor c (activator 1) 4, 37kda, NCBP1 - nuclear cap binding protein subunit 1, 80kda, RFC2 - replication factor c (activator 1) 2, 40kda, DDX3X - dead (asp-glu-ala-asp) box helicase 3, x-linked, CDK1 - cy…
GO:0006312	mitotic recombination	2.99e-07	2.6e-05	7.65	8009	30	349	10	[PCNA - proliferating cell nuclear antigen, RFC4 - replication factor c (activator 1) 4, 37kda, POLE - polymerase (dna directed), epsilon, catalytic subunit, RFC2 - replication factor c (activator 1) 2, 40kda, POLD1 - polymerase (dna directed), delta 1, catalytic subunit, RFC3 - replication factor c (activator 1) 3, 38kda, RPA3 - replication protein a3, 14kda, RAD50 - rad50 homolog (s. cerevisiae…
GO:0006281	DNA repair	3.04e-07	2.63e-05	2.67	8009	275	349	32	[APEX1 - apex nuclease (multifunctional dna repair enzyme) 1, RFC4 - replication factor c (activator 1) 4, 37kda, MSH2 - muts homolog 2, colon cancer, nonpolyposis type 1 (e. coli), UBA52 - ubiquitin a-52 residue ribosomal protein fusion product 1, H2AFX - h2a histone family, member x, RFC2 - replication factor c (activator 1) 2, 40kda, PPIE - peptidylprolyl isomerase e (cyclophilin e), RPS27A - …
GO:0006310	DNA recombination	3.4e-07	2.91e-05	3.86	8009	113	349	19	[APEX1 - apex nuclease (multifunctional dna repair enzyme) 1, PCNA - proliferating cell nuclear antigen, MSH2 - muts homolog 2, colon cancer, nonpolyposis type 1 (e. coli), RFC4 - replication factor c (activator 1) 4, 37kda, RFC2 - replication factor c (activator 1) 2, 40kda, H2AFX - h2a histone family, member x, RFC3 - replication factor c (activator 1) 3, 38kda, BRCA1 - breast cancer 1, early o…
GO:0015931	nucleobase-containing compound transport	3.62e-07	3.08e-05	3.54	8009	136	349	21	[CPSF3 - cleavage and polyadenylation specific factor 3, 73kda, DDX19A - dead (asp-glu-ala-asp) box polypeptide 19a, RAN - ran, member ras oncogene family, NCBP1 - nuclear cap binding protein subunit 1, 80kda, SRSF1 - serine/arginine-rich splicing factor 1, HNRNPA2B1 - heterogeneous nuclear ribonucleoprotein a2/b1, HNRNPA1 - heterogeneous nuclear ribonucleoprotein a1, NUP133 - nucleoporin 133kda,…
GO:1901796	regulation of signal transduction by p53 class mediator	3.83e-07	3.24e-05	4.01	8009	103	349	18	[TAF9 - taf9 rna polymerase ii, tata box binding protein (tbp)-associated factor, 32kda, UBA52 - ubiquitin a-52 residue ribosomal protein fusion product 1, RFC4 - replication factor c (activator 1) 4, 37kda, RPS27A - ribosomal protein s27a, RFC2 - replication factor c (activator 1) 2, 40kda, RFC3 - replication factor c (activator 1) 3, 38kda, SUPT16H - suppressor of ty 16 homolog (s. cerevisiae),…
GO:0006417	regulation of translation	4.43e-07	3.72e-05	3	8009	199	349	26	[NCBP1 - nuclear cap binding protein subunit 1, 80kda, DDX3X - dead (asp-glu-ala-asp) box helicase 3, x-linked, RPL13A - ribosomal protein l13a, METTL14 - methyltransferase like 14, EIF3C - eukaryotic translation initiation factor 3, subunit c, EIF3D - eukaryotic translation initiation factor 3, subunit d, EIF4A3 - eukaryotic translation initiation factor 4a3, PIWIL1 - piwi-like rna-mediated gene…
GO:0010629	negative regulation of gene expression	4.58e-07	3.82e-05	2.01	8009	618	349	54	[CBFA2T2 - core-binding factor, runt domain, alpha subunit 2; translocated to, 2, VPS72 - vacuolar protein sorting 72 homolog (s. cerevisiae), NCBP1 - nuclear cap binding protein subunit 1, 80kda, DDX3X - dead (asp-glu-ala-asp) box helicase 3, x-linked, NUP133 - nucleoporin 133kda, BRCA1 - breast cancer 1, early onset, HMGB2 - high mobility group box 2, CBX1 - chromobox homolog 1, UHRF1 - ubiquit…
GO:0016032	viral process	5.4e-07	4.47e-05	2.4	8009	354	349	37	[UBA52 - ubiquitin a-52 residue ribosomal protein fusion product 1, RAN - ran, member ras oncogene family, H2AFX - h2a histone family, member x, RPS27A - ribosomal protein s27a, DDX3X - dead (asp-glu-ala-asp) box helicase 3, x-linked, NUP133 - nucleoporin 133kda, RPS15A - ribosomal protein s15a, CFL1 - cofilin 1 (non-muscle), SET - set nuclear oncogene, EIF3D - eukaryotic translation initiation f…
GO:0044403	symbiosis, encompassing mutualism through parasitism	5.4e-07	4.44e-05	2.4	8009	354	349	37	[UBA52 - ubiquitin a-52 residue ribosomal protein fusion product 1, RAN - ran, member ras oncogene family, H2AFX - h2a histone family, member x, RPS27A - ribosomal protein s27a, DDX3X - dead (asp-glu-ala-asp) box helicase 3, x-linked, NUP133 - nucleoporin 133kda, RPS15A - ribosomal protein s15a, CFL1 - cofilin 1 (non-muscle), SET - set nuclear oncogene, EIF3D - eukaryotic translation initiation f…
GO:0044843	cell cycle G1/S phase transition	5.64e-07	4.6e-05	5.33	8009	56	349	13	[PCNA - proliferating cell nuclear antigen, MCM7 - minichromosome maintenance complex component 7, CDK3 - cyclin-dependent kinase 3, CDK1 - cyclin-dependent kinase 1, MCM4 - minichromosome maintenance complex component 4, MCM3 - minichromosome maintenance complex component 3, MCM5 - minichromosome maintenance complex component 5, POLE - polymerase (dna directed), epsilon, catalytic subunit, MCM2 …
GO:0000082	G1/S transition of mitotic cell cycle	5.64e-07	4.57e-05	5.33	8009	56	349	13	[PCNA - proliferating cell nuclear antigen, MCM7 - minichromosome maintenance complex component 7, CDK3 - cyclin-dependent kinase 3, CDK1 - cyclin-dependent kinase 1, MCM4 - minichromosome maintenance complex component 4, MCM3 - minichromosome maintenance complex component 3, MCM5 - minichromosome maintenance complex component 5, POLE - polymerase (dna directed), epsilon, catalytic subunit, MCM2 …
GO:0051054	positive regulation of DNA metabolic process	5.72e-07	4.6e-05	4.11	8009	95	349	17	[APEX1 - apex nuclease (multifunctional dna repair enzyme) 1, PCNA - proliferating cell nuclear antigen, RFC4 - replication factor c (activator 1) 4, 37kda, DKC1 - dyskeratosis congenita 1, dyskerin, CCT3 - chaperonin containing tcp1, subunit 3 (gamma), RFC2 - replication factor c (activator 1) 2, 40kda, H2AFX - h2a histone family, member x, NEK2 - nima-related kinase 2, CDK1 - cyclin-dependent k…
GO:0044764	multi-organism cellular process	5.79e-07	4.63e-05	2.39	8009	355	349	37	[UBA52 - ubiquitin a-52 residue ribosomal protein fusion product 1, RAN - ran, member ras oncogene family, H2AFX - h2a histone family, member x, RPS27A - ribosomal protein s27a, DDX3X - dead (asp-glu-ala-asp) box helicase 3, x-linked, NUP133 - nucleoporin 133kda, RPS15A - ribosomal protein s15a, CFL1 - cofilin 1 (non-muscle), SET - set nuclear oncogene, EIF3D - eukaryotic translation initiation f…
GO:0006974	cellular response to DNA damage stimulus	5.83e-07	4.62e-05	2.29	8009	400	349	40	[TAF9 - taf9 rna polymerase ii, tata box binding protein (tbp)-associated factor, 32kda, APEX1 - apex nuclease (multifunctional dna repair enzyme) 1, UBA52 - ubiquitin a-52 residue ribosomal protein fusion product 1, MSH2 - muts homolog 2, colon cancer, nonpolyposis type 1 (e. coli), RFC4 - replication factor c (activator 1) 4, 37kda, MCM7 - minichromosome maintenance complex component 7, RPS27A …
GO:0006296	nucleotide-excision repair, DNA incision, 5'-to lesion	5.94e-07	4.68e-05	7.17	8009	32	349	10	[PCNA - proliferating cell nuclear antigen, UBA52 - ubiquitin a-52 residue ribosomal protein fusion product 1, RFC4 - replication factor c (activator 1) 4, 37kda, RPS27A - ribosomal protein s27a, RFC2 - replication factor c (activator 1) 2, 40kda, POLD1 - polymerase (dna directed), delta 1, catalytic subunit, RFC3 - replication factor c (activator 1) 3, 38kda, RPA3 - replication protein a3, 14kda…
GO:0051173	positive regulation of nitrogen compound metabolic process	5.95e-07	4.66e-05	1.89	8009	741	349	61	[APEX1 - apex nuclease (multifunctional dna repair enzyme) 1, CBFA2T2 - core-binding factor, runt domain, alpha subunit 2; translocated to, 2, RFC4 - replication factor c (activator 1) 4, 37kda, NCBP1 - nuclear cap binding protein subunit 1, 80kda, RFC2 - replication factor c (activator 1) 2, 40kda, DDX3X - dead (asp-glu-ala-asp) box helicase 3, x-linked, RFC3 - replication factor c (activator 1)…
GO:1904668	positive regulation of ubiquitin protein ligase activity	6.75e-07	5.25e-05	4.87	8009	66	349	14	[UBA52 - ubiquitin a-52 residue ribosomal protein fusion product 1, CDC20 - cell division cycle 20, BUB1B - bub1 mitotic checkpoint serine/threonine kinase b, RPS27A - ribosomal protein s27a, CDK1 - cyclin-dependent kinase 1, PSMA4 - proteasome (prosome, macropain) subunit, alpha type, 4, SKP1 - s-phase kinase-associated protein 1, PSMB7 - proteasome (prosome, macropain) subunit, beta type, 7, PS…
GO:0032508	DNA duplex unwinding	8.7e-07	6.72e-05	5.14	8009	58	349	13	[UBA52 - ubiquitin a-52 residue ribosomal protein fusion product 1, MCM7 - minichromosome maintenance complex component 7, RPS27A - ribosomal protein s27a, DDX3X - dead (asp-glu-ala-asp) box helicase 3, x-linked, XPC - xeroderma pigmentosum, complementation group c, GINS1 - gins complex subunit 1 (psf1 homolog), RAD50 - rad50 homolog (s. cerevisiae), MCM4 - minichromosome maintenance complex comp…
GO:0051028	mRNA transport	9.04e-07	6.94e-05	3.98	8009	98	349	17	[CPSF3 - cleavage and polyadenylation specific factor 3, 73kda, DDX19A - dead (asp-glu-ala-asp) box polypeptide 19a, NCBP1 - nuclear cap binding protein subunit 1, 80kda, HNRNPA2B1 - heterogeneous nuclear ribonucleoprotein a2/b1, SRSF1 - serine/arginine-rich splicing factor 1, HNRNPA1 - heterogeneous nuclear ribonucleoprotein a1, NUP133 - nucleoporin 133kda, SRSF5 - serine/arginine-rich splicing …
GO:1904666	regulation of ubiquitin protein ligase activity	9.93e-07	7.57e-05	4.72	8009	68	349	14	[UBA52 - ubiquitin a-52 residue ribosomal protein fusion product 1, CDC20 - cell division cycle 20, BUB1B - bub1 mitotic checkpoint serine/threonine kinase b, RPS27A - ribosomal protein s27a, CDK1 - cyclin-dependent kinase 1, PSMA4 - proteasome (prosome, macropain) subunit, alpha type, 4, SKP1 - s-phase kinase-associated protein 1, PSMB7 - proteasome (prosome, macropain) subunit, beta type, 7, PS…
GO:0019219	regulation of nucleobase-containing compound metabolic process	9.97e-07	7.55e-05	1.53	8009	1606	349	107	[APEX1 - apex nuclease (multifunctional dna repair enzyme) 1, VPS72 - vacuolar protein sorting 72 homolog (s. cerevisiae), ANKRA2 - ankyrin repeat, family a (rfxank-like), 2, RFC4 - replication factor c (activator 1) 4, 37kda, WTAP - wilms tumor 1 associated protein, NCBP1 - nuclear cap binding protein subunit 1, 80kda, RFC2 - replication factor c (activator 1) 2, 40kda, CDK1 - cyclin-dependent k…
GO:0016458	gene silencing	1.05e-06	7.89e-05	3.94	8009	99	349	17	[H3F3A - h3 histone, family 3a, RAN - ran, member ras oncogene family, NCBP1 - nuclear cap binding protein subunit 1, 80kda, H2AFX - h2a histone family, member x, POLR2K - polymerase (rna) ii (dna directed) polypeptide k, 7.0kda, POLR2L - polymerase (rna) ii (dna directed) polypeptide l, 7.6kda, NUP133 - nucleoporin 133kda, DNMT3A - dna (cytosine-5-)-methyltransferase 3 alpha, H2AFV - h2a histone…
GO:0034248	regulation of cellular amide metabolic process	1.16e-06	8.65e-05	2.85	8009	209	349	26	[NCBP1 - nuclear cap binding protein subunit 1, 80kda, DDX3X - dead (asp-glu-ala-asp) box helicase 3, x-linked, RPL13A - ribosomal protein l13a, METTL14 - methyltransferase like 14, EIF3C - eukaryotic translation initiation factor 3, subunit c, EIF3D - eukaryotic translation initiation factor 3, subunit d, EIF4A3 - eukaryotic translation initiation factor 4a3, PIWIL1 - piwi-like rna-mediated gene…
GO:0031123	RNA 3'-end processing	1.2e-06	8.9e-05	4.66	8009	69	349	14	[CPSF3 - cleavage and polyadenylation specific factor 3, 73kda, NCBP1 - nuclear cap binding protein subunit 1, 80kda, DKC1 - dyskeratosis congenita 1, dyskerin, SRSF1 - serine/arginine-rich splicing factor 1, FBL - fibrillarin, SRSF5 - serine/arginine-rich splicing factor 5, ALYREF - aly/ref export factor, SRSF7 - serine/arginine-rich splicing factor 7, CLP1 - cleavage and polyadenylation factor …
GO:0051443	positive regulation of ubiquitin-protein transferase activity	1.22e-06	8.98e-05	4.36	8009	79	349	15	[UBA52 - ubiquitin a-52 residue ribosomal protein fusion product 1, BUB1B - bub1 mitotic checkpoint serine/threonine kinase b, CDC20 - cell division cycle 20, RPS27A - ribosomal protein s27a, CDK1 - cyclin-dependent kinase 1, PSMA4 - proteasome (prosome, macropain) subunit, alpha type, 4, SKP1 - s-phase kinase-associated protein 1, PIN1 - peptidylprolyl cis/trans isomerase, nima-interacting 1, PS…
GO:0031326	regulation of cellular biosynthetic process	1.32e-06	9.65e-05	1.5	8009	1694	349	111	[APEX1 - apex nuclease (multifunctional dna repair enzyme) 1, VPS72 - vacuolar protein sorting 72 homolog (s. cerevisiae), ANKRA2 - ankyrin repeat, family a (rfxank-like), 2, RFC4 - replication factor c (activator 1) 4, 37kda, NCBP1 - nuclear cap binding protein subunit 1, 80kda, RFC2 - replication factor c (activator 1) 2, 40kda, CDK1 - cyclin-dependent kinase 1, RFC3 - replication factor c (act…
GO:1904874	positive regulation of telomerase RNA localization to Cajal body	1.34e-06	9.75e-05	10.71	8009	15	349	7	[NOP10 - nop10 ribonucleoprotein, DKC1 - dyskeratosis congenita 1, dyskerin, CCT3 - chaperonin containing tcp1, subunit 3 (gamma), CCT8 - chaperonin containing tcp1, subunit 8 (theta), NAF1 - nuclear assembly factor 1 ribonucleoprotein, CCT4 - chaperonin containing tcp1, subunit 4 (delta), RUVBL2 - ruvb-like 2 (e. coli)]
GO:1904872	regulation of telomerase RNA localization to Cajal body	1.34e-06	9.68e-05	10.71	8009	15	349	7	[NOP10 - nop10 ribonucleoprotein, DKC1 - dyskeratosis congenita 1, dyskerin, CCT3 - chaperonin containing tcp1, subunit 3 (gamma), CCT8 - chaperonin containing tcp1, subunit 8 (theta), NAF1 - nuclear assembly factor 1 ribonucleoprotein, CCT4 - chaperonin containing tcp1, subunit 4 (delta), RUVBL2 - ruvb-like 2 (e. coli)]
GO:0060255	regulation of macromolecule metabolic process	1.47e-06	0.000106	1.39	8009	2394	349	145	[APEX1 - apex nuclease (multifunctional dna repair enzyme) 1, VPS72 - vacuolar protein sorting 72 homolog (s. cerevisiae), RFC4 - replication factor c (activator 1) 4, 37kda, ANKRA2 - ankyrin repeat, family a (rfxank-like), 2, NCBP1 - nuclear cap binding protein subunit 1, 80kda, WTAP - wilms tumor 1 associated protein, CDC20 - cell division cycle 20, RFC2 - replication factor c (activator 1) 2, …
GO:0006270	DNA replication initiation	1.48e-06	0.000106	8.74	8009	21	349	8	[MCM4 - minichromosome maintenance complex component 4, MCM3 - minichromosome maintenance complex component 3, MCM5 - minichromosome maintenance complex component 5, POLE - polymerase (dna directed), epsilon, catalytic subunit, MCM7 - minichromosome maintenance complex component 7, MCM2 - minichromosome maintenance complex component 2, LRWD1 - leucine-rich repeats and wd repeat domain containing …
GO:0032479	regulation of type I interferon production	1.61e-06	0.000114	4.89	8009	61	349	13	[UBA52 - ubiquitin a-52 residue ribosomal protein fusion product 1, RPS27A - ribosomal protein s27a, POLR2K - polymerase (rna) ii (dna directed) polypeptide k, 7.0kda, DDX3X - dead (asp-glu-ala-asp) box helicase 3, x-linked, POLR2L - polymerase (rna) ii (dna directed) polypeptide l, 7.6kda, NFKB2 - nuclear factor of kappa light polypeptide gene enhancer in b-cells 2 (p49/p100), HSPD1 - heat shock…
GO:0010557	positive regulation of macromolecule biosynthetic process	1.61e-06	0.000114	1.91	8009	660	349	55	[CBFA2T2 - core-binding factor, runt domain, alpha subunit 2; translocated to, 2, RFC4 - replication factor c (activator 1) 4, 37kda, RFC2 - replication factor c (activator 1) 2, 40kda, RFC3 - replication factor c (activator 1) 3, 38kda, DDX3X - dead (asp-glu-ala-asp) box helicase 3, x-linked, CDK1 - cyclin-dependent kinase 1, NCL - nucleolin, BRCA1 - breast cancer 1, early onset, HMGB2 - high mo…
GO:0044772	mitotic cell cycle phase transition	1.63e-06	0.000115	3.14	8009	161	349	22	[PCNA - proliferating cell nuclear antigen, UBA52 - ubiquitin a-52 residue ribosomal protein fusion product 1, MCM7 - minichromosome maintenance complex component 7, CDK3 - cyclin-dependent kinase 3, BUB1B - bub1 mitotic checkpoint serine/threonine kinase b, NEK2 - nima-related kinase 2, RPS27A - ribosomal protein s27a, CDK1 - cyclin-dependent kinase 1, SKP1 - s-phase kinase-associated protein 1,…
GO:0006415	translational termination	1.72e-06	0.00012	4.53	8009	71	349	14	[MRPS35 - mitochondrial ribosomal protein s35, MRPL23 - mitochondrial ribosomal protein l23, MRPS28 - mitochondrial ribosomal protein s28, MRPL28 - mitochondrial ribosomal protein l28, MRPS7 - mitochondrial ribosomal protein s7, MRPL20 - mitochondrial ribosomal protein l20, MRPL43 - mitochondrial ribosomal protein l43, MRPL14 - mitochondrial ribosomal protein l14, MRPL4 - mitochondrial ribosomal …
GO:0010605	negative regulation of macromolecule metabolic process	1.85e-06	0.000129	1.7	8009	998	349	74	[APEX1 - apex nuclease (multifunctional dna repair enzyme) 1, VPS72 - vacuolar protein sorting 72 homolog (s. cerevisiae), CBFA2T2 - core-binding factor, runt domain, alpha subunit 2; translocated to, 2, NCBP1 - nuclear cap binding protein subunit 1, 80kda, CDC20 - cell division cycle 20, CDK1 - cyclin-dependent kinase 1, DDX3X - dead (asp-glu-ala-asp) box helicase 3, x-linked, NUP133 - nucleopor…
GO:0031124	mRNA 3'-end processing	2.06e-06	0.000142	5.2	8009	53	349	12	[CPSF3 - cleavage and polyadenylation specific factor 3, 73kda, EIF4A3 - eukaryotic translation initiation factor 4a3, NCBP1 - nuclear cap binding protein subunit 1, 80kda, SRSF1 - serine/arginine-rich splicing factor 1, SRSF5 - serine/arginine-rich splicing factor 5, CPSF2 - cleavage and polyadenylation specific factor 2, 100kda, SRSF7 - serine/arginine-rich splicing factor 7, ALYREF - aly/ref e…
GO:0043624	cellular protein complex disassembly	2.34e-06	0.000161	4.15	8009	83	349	15	[MRPS35 - mitochondrial ribosomal protein s35, MRPL23 - mitochondrial ribosomal protein l23, MRPS28 - mitochondrial ribosomal protein s28, MRPL28 - mitochondrial ribosomal protein l28, MRPS7 - mitochondrial ribosomal protein s7, MRPL20 - mitochondrial ribosomal protein l20, MRPL43 - mitochondrial ribosomal protein l43, MRPL14 - mitochondrial ribosomal protein l14, MRPL4 - mitochondrial ribosomal …
GO:0044770	cell cycle phase transition	2.48e-06	0.000169	3.06	8009	165	349	22	[PCNA - proliferating cell nuclear antigen, UBA52 - ubiquitin a-52 residue ribosomal protein fusion product 1, MCM7 - minichromosome maintenance complex component 7, CDK3 - cyclin-dependent kinase 3, BUB1B - bub1 mitotic checkpoint serine/threonine kinase b, NEK2 - nima-related kinase 2, RPS27A - ribosomal protein s27a, CDK1 - cyclin-dependent kinase 1, SKP1 - s-phase kinase-associated protein 1,…
GO:0006325	chromatin organization	2.52e-06	0.000171	2.39	8009	317	349	33	[H3F3A - h3 histone, family 3a, TAF9 - taf9 rna polymerase ii, tata box binding protein (tbp)-associated factor, 32kda, VPS72 - vacuolar protein sorting 72 homolog (s. cerevisiae), H2AFX - h2a histone family, member x, CDK1 - cyclin-dependent kinase 1, LRWD1 - leucine-rich repeats and wd repeat domain containing 1, FBL - fibrillarin, NUP133 - nucleoporin 133kda, SUPT16H - suppressor of ty 16 homo…
GO:0031145	anaphase-promoting complex-dependent catabolic process	2.86e-06	0.000193	4.66	8009	64	349	13	[UBA52 - ubiquitin a-52 residue ribosomal protein fusion product 1, CDC20 - cell division cycle 20, BUB1B - bub1 mitotic checkpoint serine/threonine kinase b, RPS27A - ribosomal protein s27a, CDK1 - cyclin-dependent kinase 1, PSMA4 - proteasome (prosome, macropain) subunit, alpha type, 4, PSMB7 - proteasome (prosome, macropain) subunit, beta type, 7, PSMB6 - proteasome (prosome, macropain) subuni…
GO:0051437	positive regulation of ubiquitin-protein ligase activity involved in regulation of mitotic cell cycle transition	2.86e-06	0.000191	4.66	8009	64	349	13	[UBA52 - ubiquitin a-52 residue ribosomal protein fusion product 1, CDC20 - cell division cycle 20, BUB1B - bub1 mitotic checkpoint serine/threonine kinase b, RPS27A - ribosomal protein s27a, CDK1 - cyclin-dependent kinase 1, PSMA4 - proteasome (prosome, macropain) subunit, alpha type, 4, SKP1 - s-phase kinase-associated protein 1, PSMB7 - proteasome (prosome, macropain) subunit, beta type, 7, PS…
GO:0022607	cellular component assembly	3.06e-06	0.000204	1.63	8009	1141	349	81	[RPL24 - ribosomal protein l24, RPL23A - ribosomal protein l23a, DDX3X - dead (asp-glu-ala-asp) box helicase 3, x-linked, CDK1 - cyclin-dependent kinase 1, MSRB2 - methionine sulfoxide reductase b2, SF3A3 - splicing factor 3a, subunit 3, 60kda, MRPL20 - mitochondrial ribosomal protein l20, XPC - xeroderma pigmentosum, complementation group c, MKI67IP - mki67 (fha domain) interacting nucleolar pho…
GO:0009889	regulation of biosynthetic process	3.1e-06	0.000206	1.48	8009	1723	349	111	[APEX1 - apex nuclease (multifunctional dna repair enzyme) 1, VPS72 - vacuolar protein sorting 72 homolog (s. cerevisiae), ANKRA2 - ankyrin repeat, family a (rfxank-like), 2, RFC4 - replication factor c (activator 1) 4, 37kda, NCBP1 - nuclear cap binding protein subunit 1, 80kda, RFC2 - replication factor c (activator 1) 2, 40kda, CDK1 - cyclin-dependent kinase 1, RFC3 - replication factor c (act…
GO:2000573	positive regulation of DNA biosynthetic process	3.44e-06	0.000227	6.04	8009	38	349	10	[RFC4 - replication factor c (activator 1) 4, 37kda, DKC1 - dyskeratosis congenita 1, dyskerin, CCT3 - chaperonin containing tcp1, subunit 3 (gamma), NEK2 - nima-related kinase 2, RFC2 - replication factor c (activator 1) 2, 40kda, RFC3 - replication factor c (activator 1) 3, 38kda, CCT8 - chaperonin containing tcp1, subunit 8 (theta), HNRNPA1 - heterogeneous nuclear ribonucleoprotein a1, CCT4 - …
GO:0044419	interspecies interaction between organisms	3.53e-06	0.000232	2.19	8009	398	349	38	[UBA52 - ubiquitin a-52 residue ribosomal protein fusion product 1, RAN - ran, member ras oncogene family, H2AFX - h2a histone family, member x, RPS27A - ribosomal protein s27a, DDX3X - dead (asp-glu-ala-asp) box helicase 3, x-linked, NUP133 - nucleoporin 133kda, RPS15A - ribosomal protein s15a, CFL1 - cofilin 1 (non-muscle), SET - set nuclear oncogene, EIF3D - eukaryotic translation initiation f…
GO:0007049	cell cycle	3.79e-06	0.000247	3.19	8009	144	349	20	[WTAP - wilms tumor 1 associated protein, CDC20 - cell division cycle 20, H2AFX - h2a histone family, member x, NEK2 - nima-related kinase 2, LIN9 - lin-9 homolog (c. elegans), LIN52 - lin-52 homolog (c. elegans), GNB2L1 - guanine nucleotide binding protein (g protein), beta polypeptide 2-like 1, DNMT3A - dna (cytosine-5-)-methyltransferase 3 alpha, PIN1 - peptidylprolyl cis/trans isomerase, nima…
GO:0070125	mitochondrial translational elongation	4.11e-06	0.000266	4.52	8009	66	349	13	[MRPS35 - mitochondrial ribosomal protein s35, MRPL23 - mitochondrial ribosomal protein l23, MRPS28 - mitochondrial ribosomal protein s28, MRPL28 - mitochondrial ribosomal protein l28, MRPS7 - mitochondrial ribosomal protein s7, MRPL20 - mitochondrial ribosomal protein l20, MRPL43 - mitochondrial ribosomal protein l43, MRPL14 - mitochondrial ribosomal protein l14, MRPL4 - mitochondrial ribosomal …
GO:0070126	mitochondrial translational termination	4.11e-06	0.000265	4.52	8009	66	349	13	[MRPS35 - mitochondrial ribosomal protein s35, MRPL23 - mitochondrial ribosomal protein l23, MRPS28 - mitochondrial ribosomal protein s28, MRPL28 - mitochondrial ribosomal protein l28, MRPS7 - mitochondrial ribosomal protein s7, MRPL20 - mitochondrial ribosomal protein l20, MRPL43 - mitochondrial ribosomal protein l43, MRPL14 - mitochondrial ribosomal protein l14, MRPL4 - mitochondrial ribosomal …
GO:0040029	regulation of gene expression, epigenetic	4.32e-06	0.000277	3.96	8009	87	349	15	[H3F3A - h3 histone, family 3a, H2AFX - h2a histone family, member x, POLR2K - polymerase (rna) ii (dna directed) polypeptide k, 7.0kda, POLR2L - polymerase (rna) ii (dna directed) polypeptide l, 7.6kda, BRCA1 - breast cancer 1, early onset, DNMT3A - dna (cytosine-5-)-methyltransferase 3 alpha, H2AFV - h2a histone family, member v, RBBP4 - retinoblastoma binding protein 4, POLR1A - polymerase (rn…
GO:0006334	nucleosome assembly	4.45e-06	0.000284	5.88	8009	39	349	10	[SET - set nuclear oncogene, H3F3A - h3 histone, family 3a, H2AFX - h2a histone family, member x, MCM2 - minichromosome maintenance complex component 2, NAP1L1 - nucleosome assembly protein 1-like 1, NASP - nuclear autoantigenic sperm protein (histone-binding), ANP32B - acidic (leucine-rich) nuclear phosphoprotein 32 family, member b, HMGB2 - high mobility group box 2, H1F0 - h1 histone family, m…
GO:0034728	nucleosome organization	4.66e-06	0.000295	4.83	8009	57	349	12	[H3F3A - h3 histone, family 3a, SET - set nuclear oncogene, VPS72 - vacuolar protein sorting 72 homolog (s. cerevisiae), H2AFX - h2a histone family, member x, MCM2 - minichromosome maintenance complex component 2, NAP1L1 - nucleosome assembly protein 1-like 1, SUPT16H - suppressor of ty 16 homolog (s. cerevisiae), NASP - nuclear autoantigenic sperm protein (histone-binding), ANP32B - acidic (leuc…
GO:0031328	positive regulation of cellular biosynthetic process	4.78e-06	0.000301	1.83	8009	701	349	56	[CBFA2T2 - core-binding factor, runt domain, alpha subunit 2; translocated to, 2, RFC4 - replication factor c (activator 1) 4, 37kda, RFC2 - replication factor c (activator 1) 2, 40kda, RFC3 - replication factor c (activator 1) 3, 38kda, DDX3X - dead (asp-glu-ala-asp) box helicase 3, x-linked, CDK1 - cyclin-dependent kinase 1, NCL - nucleolin, BRCA1 - breast cancer 1, early onset, HMGB2 - high mo…
GO:0044267	cellular protein metabolic process	4.87e-06	0.000306	1.46	8009	1779	349	113	[CDC20 - cell division cycle 20, CDK1 - cyclin-dependent kinase 1, MSRB2 - methionine sulfoxide reductase b2, BRCA1 - breast cancer 1, early onset, UHRF1 - ubiquitin-like with phd and ring finger domains 1, PRMT1 - protein arginine methyltransferase 1, UBE2S - ubiquitin-conjugating enzyme e2s, TBL1XR1 - transducin (beta)-like 1 x-linked receptor 1, PSMA4 - proteasome (prosome, macropain) subunit,…
GO:0051438	regulation of ubiquitin-protein transferase activity	5.01e-06	0.000312	3.91	8009	88	349	15	[UBA52 - ubiquitin a-52 residue ribosomal protein fusion product 1, BUB1B - bub1 mitotic checkpoint serine/threonine kinase b, CDC20 - cell division cycle 20, RPS27A - ribosomal protein s27a, CDK1 - cyclin-dependent kinase 1, PSMA4 - proteasome (prosome, macropain) subunit, alpha type, 4, SKP1 - s-phase kinase-associated protein 1, PIN1 - peptidylprolyl cis/trans isomerase, nima-interacting 1, PS…
GO:0043487	regulation of RNA stability	5.69e-06	0.000353	3.67	8009	100	349	16	[APEX1 - apex nuclease (multifunctional dna repair enzyme) 1, SERBP1 - serpine1 mrna binding protein 1, UBA52 - ubiquitin a-52 residue ribosomal protein fusion product 1, DKC1 - dyskeratosis congenita 1, dyskerin, RPS27A - ribosomal protein s27a, PSMA4 - proteasome (prosome, macropain) subunit, alpha type, 4, PSMB7 - proteasome (prosome, macropain) subunit, beta type, 7, METTL14 - methyltransfera…
GO:0032481	positive regulation of type I interferon production	5.71e-06	0.000352	5.74	8009	40	349	10	[POLR2K - polymerase (rna) ii (dna directed) polypeptide k, 7.0kda, POLR2L - polymerase (rna) ii (dna directed) polypeptide l, 7.6kda, DDX3X - dead (asp-glu-ala-asp) box helicase 3, x-linked, POLR1D - polymerase (rna) i polypeptide d, 16kda, NFKB2 - nuclear factor of kappa light polypeptide gene enhancer in b-cells 2 (p49/p100), POLR1C - polymerase (rna) i polypeptide c, 30kda, POLR2F - polymeras…
GO:0045935	positive regulation of nucleobase-containing compound metabolic process	5.77e-06	0.000354	1.83	8009	688	349	55	[APEX1 - apex nuclease (multifunctional dna repair enzyme) 1, CBFA2T2 - core-binding factor, runt domain, alpha subunit 2; translocated to, 2, RFC4 - replication factor c (activator 1) 4, 37kda, NCBP1 - nuclear cap binding protein subunit 1, 80kda, RFC2 - replication factor c (activator 1) 2, 40kda, DDX3X - dead (asp-glu-ala-asp) box helicase 3, x-linked, RFC3 - replication factor c (activator 1)…
GO:0022616	DNA strand elongation	5.9e-06	0.00036	8.92	8009	18	349	7	[PCNA - proliferating cell nuclear antigen, RFC4 - replication factor c (activator 1) 4, 37kda, POLD1 - polymerase (dna directed), delta 1, catalytic subunit, RFC3 - replication factor c (activator 1) 3, 38kda, GINS1 - gins complex subunit 1 (psf1 homolog), RAD50 - rad50 homolog (s. cerevisiae), GINS2 - gins complex subunit 2 (psf2 homolog)]
GO:0043241	protein complex disassembly	6.87e-06	0.000418	3.45	8009	113	349	17	[MRPS35 - mitochondrial ribosomal protein s35, MRPL23 - mitochondrial ribosomal protein l23, MRPS28 - mitochondrial ribosomal protein s28, MRPL28 - mitochondrial ribosomal protein l28, MRPS7 - mitochondrial ribosomal protein s7, SUPT16H - suppressor of ty 16 homolog (s. cerevisiae), MRPL43 - mitochondrial ribosomal protein l43, MRPL20 - mitochondrial ribosomal protein l20, MRPL14 - mitochondrial …
GO:0022613	ribonucleoprotein complex biogenesis	7.43e-06	0.000449	5.05	8009	50	349	11	[RPS24 - ribosomal protein s24, RPL34 - ribosomal protein l34, RPS15 - ribosomal protein s15, RPL7 - ribosomal protein l7, RPL5 - ribosomal protein l5, RPS28 - ribosomal protein s28, NOP16 - nop16 nucleolar protein, NAF1 - nuclear assembly factor 1 ribonucleoprotein, RPL26L1 - ribosomal protein l26-like 1, RPS7 - ribosomal protein s7, RPL11 - ribosomal protein l11]
GO:0051172	negative regulation of nitrogen compound metabolic process	7.82e-06	0.00047	1.88	8009	609	349	50	[APEX1 - apex nuclease (multifunctional dna repair enzyme) 1, CBFA2T2 - core-binding factor, runt domain, alpha subunit 2; translocated to, 2, VPS72 - vacuolar protein sorting 72 homolog (s. cerevisiae), DDX3X - dead (asp-glu-ala-asp) box helicase 3, x-linked, BRCA1 - breast cancer 1, early onset, HMGB2 - high mobility group box 2, UHRF1 - ubiquitin-like with phd and ring finger domains 1, CBX1 -…
GO:0009891	positive regulation of biosynthetic process	8e-06	0.000479	1.8	8009	713	349	56	[CBFA2T2 - core-binding factor, runt domain, alpha subunit 2; translocated to, 2, RFC4 - replication factor c (activator 1) 4, 37kda, RFC2 - replication factor c (activator 1) 2, 40kda, RFC3 - replication factor c (activator 1) 3, 38kda, DDX3X - dead (asp-glu-ala-asp) box helicase 3, x-linked, CDK1 - cyclin-dependent kinase 1, NCL - nucleolin, BRCA1 - breast cancer 1, early onset, HMGB2 - high mo…
GO:1904667	negative regulation of ubiquitin protein ligase activity	8.19e-06	0.000487	4.59	8009	60	349	12	[UBA52 - ubiquitin a-52 residue ribosomal protein fusion product 1, PSMC4 - proteasome (prosome, macropain) 26s subunit, atpase, 4, BUB1B - bub1 mitotic checkpoint serine/threonine kinase b, CDC20 - cell division cycle 20, CCNB1 - cyclin b1, RPS27A - ribosomal protein s27a, CDK1 - cyclin-dependent kinase 1, PSMA4 - proteasome (prosome, macropain) subunit, alpha type, 4, PSMD10 - proteasome (proso…
GO:0051436	negative regulation of ubiquitin-protein ligase activity involved in mitotic cell cycle	8.19e-06	0.000485	4.59	8009	60	349	12	[UBA52 - ubiquitin a-52 residue ribosomal protein fusion product 1, PSMC4 - proteasome (prosome, macropain) 26s subunit, atpase, 4, BUB1B - bub1 mitotic checkpoint serine/threonine kinase b, CDC20 - cell division cycle 20, CCNB1 - cyclin b1, RPS27A - ribosomal protein s27a, CDK1 - cyclin-dependent kinase 1, PSMA4 - proteasome (prosome, macropain) subunit, alpha type, 4, PSMD10 - proteasome (proso…
GO:0001731	formation of translation preinitiation complex	8.99e-06	0.00053	8.45	8009	19	349	7	[EIF3C - eukaryotic translation initiation factor 3, subunit c, EIF3D - eukaryotic translation initiation factor 3, subunit d, EIF3L - eukaryotic translation initiation factor 3, subunit l, EIF3M - eukaryotic translation initiation factor 3, subunit m, EIF3E - eukaryotic translation initiation factor 3, subunit e, EIF3H - eukaryotic translation initiation factor 3, subunit h, EIF3F - eukaryotic t…
GO:0008334	histone mRNA metabolic process	8.99e-06	0.000527	8.45	8009	19	349	7	[CPSF3 - cleavage and polyadenylation specific factor 3, 73kda, NCBP1 - nuclear cap binding protein subunit 1, 80kda, SNRPD3 - small nuclear ribonucleoprotein d3 polypeptide 18kda, SNRPE - small nuclear ribonucleoprotein polypeptide e, SNRPF - small nuclear ribonucleoprotein polypeptide f, CPSF2 - cleavage and polyadenylation specific factor 2, 100kda, SSB - sjogren syndrome antigen b (autoantige…
GO:0008543	fibroblast growth factor receptor signaling pathway	9.17e-06	0.000535	5.46	8009	42	349	10	[HNRNPM - heterogeneous nuclear ribonucleoprotein m, UBA52 - ubiquitin a-52 residue ribosomal protein fusion product 1, NCBP1 - nuclear cap binding protein subunit 1, 80kda, POLR2K - polymerase (rna) ii (dna directed) polypeptide k, 7.0kda, RPS27A - ribosomal protein s27a, POLR2L - polymerase (rna) ii (dna directed) polypeptide l, 7.6kda, HNRNPA1 - heterogeneous nuclear ribonucleoprotein a1, POLR…
GO:0051439	regulation of ubiquitin-protein ligase activity involved in mitotic cell cycle	9.8e-06	0.000569	4.51	8009	61	349	12	[UBA52 - ubiquitin a-52 residue ribosomal protein fusion product 1, PSMC4 - proteasome (prosome, macropain) 26s subunit, atpase, 4, BUB1B - bub1 mitotic checkpoint serine/threonine kinase b, CDC20 - cell division cycle 20, CCNB1 - cyclin b1, RPS27A - ribosomal protein s27a, CDK1 - cyclin-dependent kinase 1, PSMA4 - proteasome (prosome, macropain) subunit, alpha type, 4, PSMD10 - proteasome (proso…
GO:0009892	negative regulation of metabolic process	1.08e-05	0.000621	1.61	8009	1084	349	76	[APEX1 - apex nuclease (multifunctional dna repair enzyme) 1, VPS72 - vacuolar protein sorting 72 homolog (s. cerevisiae), CBFA2T2 - core-binding factor, runt domain, alpha subunit 2; translocated to, 2, NCBP1 - nuclear cap binding protein subunit 1, 80kda, CDC20 - cell division cycle 20, DDX3X - dead (asp-glu-ala-asp) box helicase 3, x-linked, CDK1 - cyclin-dependent kinase 1, NUP133 - nucleopor…
GO:2000060	positive regulation of protein ubiquitination involved in ubiquitin-dependent protein catabolic process	1.12e-05	0.000646	4.14	8009	72	349	13	[UBA52 - ubiquitin a-52 residue ribosomal protein fusion product 1, CDC20 - cell division cycle 20, BUB1B - bub1 mitotic checkpoint serine/threonine kinase b, RPS27A - ribosomal protein s27a, CDK1 - cyclin-dependent kinase 1, PSMA4 - proteasome (prosome, macropain) subunit, alpha type, 4, SKP1 - s-phase kinase-associated protein 1, PSMB7 - proteasome (prosome, macropain) subunit, beta type, 7, PS…
GO:0031323	regulation of cellular metabolic process	1.22e-05	0.000698	1.35	8009	2394	349	141	[APEX1 - apex nuclease (multifunctional dna repair enzyme) 1, VPS72 - vacuolar protein sorting 72 homolog (s. cerevisiae), RFC4 - replication factor c (activator 1) 4, 37kda, ANKRA2 - ankyrin repeat, family a (rfxank-like), 2, NCBP1 - nuclear cap binding protein subunit 1, 80kda, WTAP - wilms tumor 1 associated protein, CDC20 - cell division cycle 20, RFC2 - replication factor c (activator 1) 2, …
GO:0010604	positive regulation of macromolecule metabolic process	1.41e-05	0.000804	1.56	8009	1206	349	82	[APEX1 - apex nuclease (multifunctional dna repair enzyme) 1, CBFA2T2 - core-binding factor, runt domain, alpha subunit 2; translocated to, 2, RFC4 - replication factor c (activator 1) 4, 37kda, NCBP1 - nuclear cap binding protein subunit 1, 80kda, CDC20 - cell division cycle 20, RFC2 - replication factor c (activator 1) 2, 40kda, DDX3X - dead (asp-glu-ala-asp) box helicase 3, x-linked, RFC3 - re…
GO:0051444	negative regulation of ubiquitin-protein transferase activity	1.64e-05	0.00093	4.3	8009	64	349	12	[UBA52 - ubiquitin a-52 residue ribosomal protein fusion product 1, PSMC4 - proteasome (prosome, macropain) 26s subunit, atpase, 4, BUB1B - bub1 mitotic checkpoint serine/threonine kinase b, CDC20 - cell division cycle 20, CCNB1 - cyclin b1, RPS27A - ribosomal protein s27a, CDK1 - cyclin-dependent kinase 1, PSMA4 - proteasome (prosome, macropain) subunit, alpha type, 4, PSMD10 - proteasome (proso…
GO:0080090	regulation of primary metabolic process	1.68e-05	0.000944	1.35	8009	2365	349	139	[APEX1 - apex nuclease (multifunctional dna repair enzyme) 1, VPS72 - vacuolar protein sorting 72 homolog (s. cerevisiae), RFC4 - replication factor c (activator 1) 4, 37kda, ANKRA2 - ankyrin repeat, family a (rfxank-like), 2, NCBP1 - nuclear cap binding protein subunit 1, 80kda, WTAP - wilms tumor 1 associated protein, CDC20 - cell division cycle 20, RFC2 - replication factor c (activator 1) 2, …
GO:0000462	maturation of SSU-rRNA from tricistronic rRNA transcript (SSU-rRNA, 5.8S rRNA, LSU-rRNA)	1.73e-05	0.000972	6.56	8009	28	349	8	[RPS24 - ribosomal protein s24, RPS8 - ribosomal protein s8, TSR1 - tsr1, 20s rrna accumulation, homolog (s. cerevisiae), RPS14 - ribosomal protein s14, NGDN - neuroguidin, eif4e binding protein, UTP6 - utp6, small subunit (ssu) processome component, homolog (yeast), FCF1 - fcf1 rrna-processing protein, NOC4L - nucleolar complex associated 4 homolog (s. cerevisiae)]
GO:0032984	macromolecular complex disassembly	1.75e-05	0.000975	3.22	8009	121	349	17	[MRPS35 - mitochondrial ribosomal protein s35, MRPL23 - mitochondrial ribosomal protein l23, MRPS28 - mitochondrial ribosomal protein s28, MRPL28 - mitochondrial ribosomal protein l28, MRPS7 - mitochondrial ribosomal protein s7, MRPL43 - mitochondrial ribosomal protein l43, SUPT16H - suppressor of ty 16 homolog (s. cerevisiae), MRPL20 - mitochondrial ribosomal protein l20, MRPL14 - mitochondrial …
GO:0006298	mismatch repair	1.92e-05	0.00107	7.65	8009	21	349	7	[PCNA - proliferating cell nuclear antigen, MSH2 - muts homolog 2, colon cancer, nonpolyposis type 1 (e. coli), POLD1 - polymerase (dna directed), delta 1, catalytic subunit, XPC - xeroderma pigmentosum, complementation group c, RPA3 - replication protein a3, 14kda, RPA1 - replication protein a1, 70kda, RPA2 - replication protein a2, 32kda]
GO:0043488	regulation of mRNA stability	1.94e-05	0.00107	3.51	8009	98	349	15	[APEX1 - apex nuclease (multifunctional dna repair enzyme) 1, SERBP1 - serpine1 mrna binding protein 1, UBA52 - ubiquitin a-52 residue ribosomal protein fusion product 1, RPS27A - ribosomal protein s27a, PSMA4 - proteasome (prosome, macropain) subunit, alpha type, 4, PSMB7 - proteasome (prosome, macropain) subunit, beta type, 7, METTL14 - methyltransferase like 14, PSMB6 - proteasome (prosome, ma…
GO:0019222	regulation of metabolic process	1.98e-05	0.00109	1.32	8009	2564	349	148	[APEX1 - apex nuclease (multifunctional dna repair enzyme) 1, VPS72 - vacuolar protein sorting 72 homolog (s. cerevisiae), RFC4 - replication factor c (activator 1) 4, 37kda, ANKRA2 - ankyrin repeat, family a (rfxank-like), 2, NCBP1 - nuclear cap binding protein subunit 1, 80kda, WTAP - wilms tumor 1 associated protein, CDC20 - cell division cycle 20, RFC2 - replication factor c (activator 1) 2, …
GO:0006271	DNA strand elongation involved in DNA replication	2.35e-05	0.00129	9.18	8009	15	349	6	[PCNA - proliferating cell nuclear antigen, RFC4 - replication factor c (activator 1) 4, 37kda, POLD1 - polymerase (dna directed), delta 1, catalytic subunit, RFC3 - replication factor c (activator 1) 3, 38kda, GINS1 - gins complex subunit 1 (psf1 homolog), GINS2 - gins complex subunit 2 (psf2 homolog)]
GO:2000058	regulation of protein ubiquitination involved in ubiquitin-dependent protein catabolic process	2.39e-05	0.0013	3.87	8009	77	349	13	[UBA52 - ubiquitin a-52 residue ribosomal protein fusion product 1, CDC20 - cell division cycle 20, BUB1B - bub1 mitotic checkpoint serine/threonine kinase b, RPS27A - ribosomal protein s27a, CDK1 - cyclin-dependent kinase 1, PSMA4 - proteasome (prosome, macropain) subunit, alpha type, 4, SKP1 - s-phase kinase-associated protein 1, PSMB7 - proteasome (prosome, macropain) subunit, beta type, 7, PS…
GO:1902581	multi-organism cellular localization	2.66e-05	0.00144	4.88	8009	47	349	10	[UBA52 - ubiquitin a-52 residue ribosomal protein fusion product 1, RAN - ran, member ras oncogene family, RPS27A - ribosomal protein s27a, NUP133 - nucleoporin 133kda, KPNA2 - karyopherin alpha 2 (rag cohort 1, importin alpha 1), ALYREF - aly/ref export factor, KPNB1 - karyopherin (importin) beta 1, DDX39B - dead (asp-glu-ala-asp) box polypeptide 39b, THOC5 - tho complex 5, NUP160 - nucleoporin …
GO:1902583	multi-organism intracellular transport	2.66e-05	0.00143	4.88	8009	47	349	10	[UBA52 - ubiquitin a-52 residue ribosomal protein fusion product 1, RAN - ran, member ras oncogene family, RPS27A - ribosomal protein s27a, NUP133 - nucleoporin 133kda, KPNA2 - karyopherin alpha 2 (rag cohort 1, importin alpha 1), KPNB1 - karyopherin (importin) beta 1, ALYREF - aly/ref export factor, DDX39B - dead (asp-glu-ala-asp) box polypeptide 39b, THOC5 - tho complex 5, NUP160 - nucleoporin …
GO:0075733	intracellular transport of virus	2.66e-05	0.00143	4.88	8009	47	349	10	[UBA52 - ubiquitin a-52 residue ribosomal protein fusion product 1, RAN - ran, member ras oncogene family, RPS27A - ribosomal protein s27a, NUP133 - nucleoporin 133kda, KPNA2 - karyopherin alpha 2 (rag cohort 1, importin alpha 1), ALYREF - aly/ref export factor, KPNB1 - karyopherin (importin) beta 1, DDX39B - dead (asp-glu-ala-asp) box polypeptide 39b, THOC5 - tho complex 5, NUP160 - nucleoporin …
GO:0009262	deoxyribonucleotide metabolic process	2.72e-05	0.00145	7.3	8009	22	349	7	[AK2 - adenylate kinase 2, DUT - deoxyuridine triphosphatase, OGG1 - 8-oxoguanine dna glycosylase, UNG - uracil-dna glycosylase, NUDT1 - nudix (nucleoside diphosphate linked moiety x)-type motif 1, RRM1 - ribonucleotide reductase m1, RRM2 - ribonucleotide reductase m2]
GO:0006446	regulation of translational initiation	3.31e-05	0.00176	4.35	8009	58	349	11	[EIF3C - eukaryotic translation initiation factor 3, subunit c, EIF3D - eukaryotic translation initiation factor 3, subunit d, EIF3L - eukaryotic translation initiation factor 3, subunit l, NCBP1 - nuclear cap binding protein subunit 1, 80kda, EIF3M - eukaryotic translation initiation factor 3, subunit m, DDX3X - dead (asp-glu-ala-asp) box helicase 3, x-linked, EIF3E - eukaryotic translation init…
GO:0015031	protein transport	3.38e-05	0.00179	1.72	8009	749	349	56	[DDX19A - dead (asp-glu-ala-asp) box polypeptide 19a, RPL24 - ribosomal protein l24, RPL23A - ribosomal protein l23a, RPL22 - ribosomal protein l22, NUP133 - nucleoporin 133kda, RPL18 - ribosomal protein l18, RPL15 - ribosomal protein l15, RPL13 - ribosomal protein l13, RPL12 - ribosomal protein l12, RPL11 - ribosomal protein l11, RPL10 - ribosomal protein l10, RPL6 - ribosomal protein l6, RPL7 -…
GO:0031398	positive regulation of protein ubiquitination	3.49e-05	0.00184	3.19	8009	115	349	16	[UBA52 - ubiquitin a-52 residue ribosomal protein fusion product 1, CDC20 - cell division cycle 20, BUB1B - bub1 mitotic checkpoint serine/threonine kinase b, RPS27A - ribosomal protein s27a, CDK1 - cyclin-dependent kinase 1, PSMA4 - proteasome (prosome, macropain) subunit, alpha type, 4, SKP1 - s-phase kinase-associated protein 1, BRCA1 - breast cancer 1, early onset, PIN1 - peptidylprolyl cis/t…
GO:0046794	transport of virus	3.9e-05	0.00205	4.68	8009	49	349	10	[UBA52 - ubiquitin a-52 residue ribosomal protein fusion product 1, RAN - ran, member ras oncogene family, RPS27A - ribosomal protein s27a, NUP133 - nucleoporin 133kda, KPNA2 - karyopherin alpha 2 (rag cohort 1, importin alpha 1), ALYREF - aly/ref export factor, KPNB1 - karyopherin (importin) beta 1, THOC5 - tho complex 5, DDX39B - dead (asp-glu-ala-asp) box polypeptide 39b, NUP160 - nucleoporin …
GO:2001020	regulation of response to DNA damage stimulus	4.17e-05	0.00218	3.68	8009	81	349	13	[APEX1 - apex nuclease (multifunctional dna repair enzyme) 1, TAF9 - taf9 rna polymerase ii, tata box binding protein (tbp)-associated factor, 32kda, PCNA - proliferating cell nuclear antigen, H2AFX - h2a histone family, member x, BRCA1 - breast cancer 1, early onset, EEF1E1 - eukaryotic translation elongation factor 1 epsilon 1, HNRNPK - heterogeneous nuclear ribonucleoprotein k, DEK - dek oncog…
GO:0010558	negative regulation of macromolecule biosynthetic process	4.17e-05	0.00217	1.84	8009	561	349	45	[H3F3A - h3 histone, family 3a, APEX1 - apex nuclease (multifunctional dna repair enzyme) 1, VPS72 - vacuolar protein sorting 72 homolog (s. cerevisiae), CBFA2T2 - core-binding factor, runt domain, alpha subunit 2; translocated to, 2, UBA52 - ubiquitin a-52 residue ribosomal protein fusion product 1, RPS27A - ribosomal protein s27a, H2AFX - h2a histone family, member x, DDX3X - dead (asp-glu-ala-…
GO:1902579	multi-organism localization	4.69e-05	0.00243	4.59	8009	50	349	10	[UBA52 - ubiquitin a-52 residue ribosomal protein fusion product 1, RAN - ran, member ras oncogene family, RPS27A - ribosomal protein s27a, NUP133 - nucleoporin 133kda, KPNA2 - karyopherin alpha 2 (rag cohort 1, importin alpha 1), ALYREF - aly/ref export factor, KPNB1 - karyopherin (importin) beta 1, THOC5 - tho complex 5, DDX39B - dead (asp-glu-ala-asp) box polypeptide 39b, NUP160 - nucleoporin …
GO:0044766	multi-organism transport	4.69e-05	0.00242	4.59	8009	50	349	10	[UBA52 - ubiquitin a-52 residue ribosomal protein fusion product 1, RAN - ran, member ras oncogene family, RPS27A - ribosomal protein s27a, NUP133 - nucleoporin 133kda, KPNA2 - karyopherin alpha 2 (rag cohort 1, importin alpha 1), KPNB1 - karyopherin (importin) beta 1, ALYREF - aly/ref export factor, THOC5 - tho complex 5, DDX39B - dead (asp-glu-ala-asp) box polypeptide 39b, NUP160 - nucleoporin …
GO:0031047	gene silencing by RNA	6.45e-05	0.00332	3.77	8009	73	349	12	[H3F3A - h3 histone, family 3a, DDX4 - dead (asp-glu-ala-asp) box polypeptide 4, PIWIL1 - piwi-like rna-mediated gene silencing 1, RAN - ran, member ras oncogene family, NCBP1 - nuclear cap binding protein subunit 1, 80kda, POLR2K - polymerase (rna) ii (dna directed) polypeptide k, 7.0kda, POLR2L - polymerase (rna) ii (dna directed) polypeptide l, 7.6kda, TDRD1 - tudor domain containing 1, NUP133…
GO:0008150	biological_process	6.54e-05	0.00335	1.06	8009	7349	349	338	[ANKRA2 - ankyrin repeat, family a (rfxank-like), 2, RFC4 - replication factor c (activator 1) 4, 37kda, WTAP - wilms tumor 1 associated protein, NCBP1 - nuclear cap binding protein subunit 1, 80kda, RFC2 - replication factor c (activator 1) 2, 40kda, RFC3 - replication factor c (activator 1) 3, 38kda, MSRB2 - methionine sulfoxide reductase b2, SF3A3 - splicing factor 3a, subunit 3, 60kda, NCL - …
GO:2000278	regulation of DNA biosynthetic process	7.92e-05	0.00403	4.33	8009	53	349	10	[RFC4 - replication factor c (activator 1) 4, 37kda, DKC1 - dyskeratosis congenita 1, dyskerin, CCT3 - chaperonin containing tcp1, subunit 3 (gamma), NEK2 - nima-related kinase 2, RFC2 - replication factor c (activator 1) 2, 40kda, RFC3 - replication factor c (activator 1) 3, 38kda, CCT8 - chaperonin containing tcp1, subunit 8 (theta), HNRNPA1 - heterogeneous nuclear ribonucleoprotein a1, CCT4 - …
GO:1903322	positive regulation of protein modification by small protein conjugation or removal	8.02e-05	0.00407	2.99	8009	123	349	16	[UBA52 - ubiquitin a-52 residue ribosomal protein fusion product 1, CDC20 - cell division cycle 20, BUB1B - bub1 mitotic checkpoint serine/threonine kinase b, RPS27A - ribosomal protein s27a, CDK1 - cyclin-dependent kinase 1, PSMA4 - proteasome (prosome, macropain) subunit, alpha type, 4, SKP1 - s-phase kinase-associated protein 1, BRCA1 - breast cancer 1, early onset, PIN1 - peptidylprolyl cis/t…
GO:0006457	protein folding	8.02e-05	0.00405	2.87	8009	136	349	17	[GRPEL1 - grpe-like 1, mitochondrial (e. coli), CCT3 - chaperonin containing tcp1, subunit 3 (gamma), PPIE - peptidylprolyl isomerase e (cyclophilin e), CCT8 - chaperonin containing tcp1, subunit 8 (theta), PPIF - peptidylprolyl isomerase f, FKBP4 - fk506 binding protein 4, 59kda, HSPD1 - heat shock 60kda protein 1 (chaperonin), CCT4 - chaperonin containing tcp1, subunit 4 (delta), HSPE1 - heat s…
GO:0042255	ribosome assembly	9.39e-05	0.00472	9.56	8009	12	349	5	[NIP7 - nip7, nucleolar pre-rrna processing protein, TSR1 - tsr1, 20s rrna accumulation, homolog (s. cerevisiae), DDX3X - dead (asp-glu-ala-asp) box helicase 3, x-linked, C1QBP - complement component 1, q subcomponent binding protein, EIF2A - eukaryotic translation initiation factor 2a, 65kda]
GO:0045815	positive regulation of gene expression, epigenetic	0.0001	0.00503	5.25	8009	35	349	8	[H3F3A - h3 histone, family 3a, POLR1A - polymerase (rna) i polypeptide a, 194kda, POLR2K - polymerase (rna) ii (dna directed) polypeptide k, 7.0kda, DEK - dek oncogene, POLR2L - polymerase (rna) ii (dna directed) polypeptide l, 7.6kda, POLR1D - polymerase (rna) i polypeptide d, 16kda, POLR1C - polymerase (rna) i polypeptide c, 30kda, POLR2F - polymerase (rna) ii (dna directed) polypeptide f]
GO:0031327	negative regulation of cellular biosynthetic process	0.000105	0.00524	1.77	8009	583	349	45	[H3F3A - h3 histone, family 3a, APEX1 - apex nuclease (multifunctional dna repair enzyme) 1, VPS72 - vacuolar protein sorting 72 homolog (s. cerevisiae), CBFA2T2 - core-binding factor, runt domain, alpha subunit 2; translocated to, 2, UBA52 - ubiquitin a-52 residue ribosomal protein fusion product 1, RPS27A - ribosomal protein s27a, H2AFX - h2a histone family, member x, DDX3X - dead (asp-glu-ala-…
GO:0010628	positive regulation of gene expression	0.000107	0.00531	1.7	8009	690	349	51	[CBFA2T2 - core-binding factor, runt domain, alpha subunit 2; translocated to, 2, NCBP1 - nuclear cap binding protein subunit 1, 80kda, DDX3X - dead (asp-glu-ala-asp) box helicase 3, x-linked, CDK1 - cyclin-dependent kinase 1, NCL - nucleolin, BRCA1 - breast cancer 1, early onset, HMGB2 - high mobility group box 2, UHRF1 - ubiquitin-like with phd and ring finger domains 1, NOTCH4 - notch 4, CTBP2…
GO:0006363	termination of RNA polymerase I transcription	0.00011	0.00543	7.25	8009	19	349	6	[POLR1A - polymerase (rna) i polypeptide a, 194kda, POLR2K - polymerase (rna) ii (dna directed) polypeptide k, 7.0kda, POLR2L - polymerase (rna) ii (dna directed) polypeptide l, 7.6kda, POLR1D - polymerase (rna) i polypeptide d, 16kda, POLR1C - polymerase (rna) i polypeptide c, 30kda, POLR2F - polymerase (rna) ii (dna directed) polypeptide f]
GO:0000154	rRNA modification	0.00011	0.00541	7.25	8009	19	349	6	[TRMT112 - trna methyltransferase 11-2 homolog (s. cerevisiae), NOP10 - nop10 ribonucleoprotein, DKC1 - dyskeratosis congenita 1, dyskerin, FBL - fibrillarin, THUMPD1 - thump domain containing 1, NOP56 - nop56 ribonucleoprotein]
GO:0038061	NIK/NF-kappaB signaling	0.00011	0.00539	4.17	8009	55	349	10	[UBA52 - ubiquitin a-52 residue ribosomal protein fusion product 1, PSMC4 - proteasome (prosome, macropain) 26s subunit, atpase, 4, RPS27A - ribosomal protein s27a, PSMA4 - proteasome (prosome, macropain) subunit, alpha type, 4, SKP1 - s-phase kinase-associated protein 1, NFKB2 - nuclear factor of kappa light polypeptide gene enhancer in b-cells 2 (p49/p100), PSMD10 - proteasome (prosome, macropa…
GO:0045184	establishment of protein localization	0.000117	0.00569	1.62	8009	820	349	58	[DDX19A - dead (asp-glu-ala-asp) box polypeptide 19a, RPL24 - ribosomal protein l24, RPL23A - ribosomal protein l23a, RPL22 - ribosomal protein l22, LRWD1 - leucine-rich repeats and wd repeat domain containing 1, NUP133 - nucleoporin 133kda, RPL18 - ribosomal protein l18, RPL15 - ribosomal protein l15, RPL13 - ribosomal protein l13, RPL12 - ribosomal protein l12, RPL11 - ribosomal protein l11, RP…
GO:0010501	RNA secondary structure unwinding	0.000124	0.00604	5.1	8009	36	349	8	[EIF4A3 - eukaryotic translation initiation factor 4a3, DDX19A - dead (asp-glu-ala-asp) box polypeptide 19a, DDX4 - dead (asp-glu-ala-asp) box polypeptide 4, DDX18 - dead (asp-glu-ala-asp) box polypeptide 18, DDX3X - dead (asp-glu-ala-asp) box helicase 3, x-linked, DDX47 - dead (asp-glu-ala-asp) box polypeptide 47, DDX39B - dead (asp-glu-ala-asp) box polypeptide 39b, DDX52 - dead (asp-glu-ala-asp…
GO:0051704	multi-organism process	0.000145	0.00703	1.82	8009	504	349	40	[UBA52 - ubiquitin a-52 residue ribosomal protein fusion product 1, RAN - ran, member ras oncogene family, RPS27A - ribosomal protein s27a, H2AFX - h2a histone family, member x, DDX3X - dead (asp-glu-ala-asp) box helicase 3, x-linked, NUP133 - nucleoporin 133kda, RPS15A - ribosomal protein s15a, HMGB2 - high mobility group box 2, CFL1 - cofilin 1 (non-muscle), SET - set nuclear oncogene, EIF3D - …
GO:0071822	protein complex subunit organization	0.000148	0.00712	1.66	8009	717	349	52	[VPS72 - vacuolar protein sorting 72 homolog (s. cerevisiae), MRPL23 - mitochondrial ribosomal protein l23, CDK1 - cyclin-dependent kinase 1, MSRB2 - methionine sulfoxide reductase b2, MRPL20 - mitochondrial ribosomal protein l20, MKI67IP - mki67 (fha domain) interacting nucleolar phosphoprotein, HMGB2 - high mobility group box 2, SET - set nuclear oncogene, PFDN6 - prefoldin subunit 6, NAP1L1 - …
GO:0008584	male gonad development	0.00015	0.00722	5.74	8009	28	349	7	[MSH2 - muts homolog 2, colon cancer, nonpolyposis type 1 (e. coli), YBX3 - y box binding protein 3, NASP - nuclear autoantigenic sperm protein (histone-binding), ASPM - asp (abnormal spindle) homolog, microcephaly associated (drosophila), HMGB2 - high mobility group box 2, RRM1 - ribonucleotide reductase m1, EIF2S2 - eukaryotic translation initiation factor 2, subunit 2 beta, 38kda]
GO:0006362	transcription elongation from RNA polymerase I promoter	0.000151	0.00723	6.88	8009	20	349	6	[POLR1A - polymerase (rna) i polypeptide a, 194kda, POLR2K - polymerase (rna) ii (dna directed) polypeptide k, 7.0kda, POLR2L - polymerase (rna) ii (dna directed) polypeptide l, 7.6kda, POLR1D - polymerase (rna) i polypeptide d, 16kda, POLR1C - polymerase (rna) i polypeptide c, 30kda, POLR2F - polymerase (rna) ii (dna directed) polypeptide f]
GO:0009893	positive regulation of metabolic process	0.000161	0.00765	1.46	8009	1290	349	82	[APEX1 - apex nuclease (multifunctional dna repair enzyme) 1, CBFA2T2 - core-binding factor, runt domain, alpha subunit 2; translocated to, 2, RFC4 - replication factor c (activator 1) 4, 37kda, NCBP1 - nuclear cap binding protein subunit 1, 80kda, CDC20 - cell division cycle 20, RFC2 - replication factor c (activator 1) 2, 40kda, DDX3X - dead (asp-glu-ala-asp) box helicase 3, x-linked, RFC3 - re…
GO:0060249	anatomical structure homeostasis	0.000174	0.00823	2.92	8009	118	349	15	[APEX1 - apex nuclease (multifunctional dna repair enzyme) 1, PCNA - proliferating cell nuclear antigen, RFC4 - replication factor c (activator 1) 4, 37kda, DKC1 - dyskeratosis congenita 1, dyskerin, RFC2 - replication factor c (activator 1) 2, 40kda, RFC3 - replication factor c (activator 1) 3, 38kda, RAD50 - rad50 homolog (s. cerevisiae), POLE - polymerase (dna directed), epsilon, catalytic sub…
GO:0001649	osteoblast differentiation	0.000175	0.00824	3.96	8009	58	349	10	[RPS11 - ribosomal protein s11, RPS15 - ribosomal protein s15, RSL1D1 - ribosomal l1 domain containing 1, GNB2L1 - guanine nucleotide binding protein (g protein), beta polypeptide 2-like 1, FBL - fibrillarin, SYNCRIP - synaptotagmin binding, cytoplasmic rna interacting protein, HSPE1 - heat shock 10kda protein 1 (chaperonin 10), ALYREF - aly/ref export factor, ERH - enhancer of rudimentary homolo…
GO:0051252	regulation of RNA metabolic process	0.000178	0.00835	1.42	8009	1453	349	90	[APEX1 - apex nuclease (multifunctional dna repair enzyme) 1, VPS72 - vacuolar protein sorting 72 homolog (s. cerevisiae), CBFA2T2 - core-binding factor, runt domain, alpha subunit 2; translocated to, 2, ANKRA2 - ankyrin repeat, family a (rfxank-like), 2, NCBP1 - nuclear cap binding protein subunit 1, 80kda, WTAP - wilms tumor 1 associated protein, PPIE - peptidylprolyl isomerase e (cyclophilin e…
GO:0009890	negative regulation of biosynthetic process	0.000182	0.00853	1.73	8009	597	349	45	[H3F3A - h3 histone, family 3a, APEX1 - apex nuclease (multifunctional dna repair enzyme) 1, VPS72 - vacuolar protein sorting 72 homolog (s. cerevisiae), CBFA2T2 - core-binding factor, runt domain, alpha subunit 2; translocated to, 2, UBA52 - ubiquitin a-52 residue ribosomal protein fusion product 1, RPS27A - ribosomal protein s27a, H2AFX - h2a histone family, member x, DDX3X - dead (asp-glu-ala-…
GO:0043928	exonucleolytic nuclear-transcribed mRNA catabolic process involved in deadenylation-dependent decay	0.000204	0.00952	6.56	8009	21	349	6	[LSM6 - lsm6 homolog, u6 small nuclear rna associated (s. cerevisiae), LSM5 - lsm5 homolog, u6 small nuclear rna associated (s. cerevisiae), LSM7 - lsm7 homolog, u6 small nuclear rna associated (s. cerevisiae), LSM3 - lsm3 homolog, u6 small nuclear rna associated (s. cerevisiae), LSM2 - lsm2 homolog, u6 small nuclear rna associated (s. cerevisiae), LSM4 - lsm4 homolog, u6 small nuclear rna associ…
GO:0006361	transcription initiation from RNA polymerase I promoter	0.000204	0.00948	6.56	8009	21	349	6	[POLR1A - polymerase (rna) i polypeptide a, 194kda, POLR2K - polymerase (rna) ii (dna directed) polypeptide k, 7.0kda, POLR2L - polymerase (rna) ii (dna directed) polypeptide l, 7.6kda, POLR1D - polymerase (rna) i polypeptide d, 16kda, POLR1C - polymerase (rna) i polypeptide c, 30kda, POLR2F - polymerase (rna) ii (dna directed) polypeptide f]
GO:0031325	positive regulation of cellular metabolic process	0.000223	0.0103	1.47	8009	1204	349	77	[APEX1 - apex nuclease (multifunctional dna repair enzyme) 1, CBFA2T2 - core-binding factor, runt domain, alpha subunit 2; translocated to, 2, RFC4 - replication factor c (activator 1) 4, 37kda, NCBP1 - nuclear cap binding protein subunit 1, 80kda, CDC20 - cell division cycle 20, RFC2 - replication factor c (activator 1) 2, 40kda, DDX3X - dead (asp-glu-ala-asp) box helicase 3, x-linked, RFC3 - re…
GO:0033036	macromolecule localization	0.00023	0.0106	1.53	8009	973	349	65	[DDX19A - dead (asp-glu-ala-asp) box polypeptide 19a, RPL24 - ribosomal protein l24, RPL23A - ribosomal protein l23a, DDX3X - dead (asp-glu-ala-asp) box helicase 3, x-linked, RPL22 - ribosomal protein l22, CDK1 - cyclin-dependent kinase 1, NUP133 - nucleoporin 133kda, RPL18 - ribosomal protein l18, RPL15 - ribosomal protein l15, RPL13 - ribosomal protein l13, RPL12 - ribosomal protein l12, RPL11 …
GO:0045814	negative regulation of gene expression, epigenetic	0.00024	0.011	5.35	8009	30	349	7	[H3F3A - h3 histone, family 3a, H2AFX - h2a histone family, member x, DPY30 - dpy-30 homolog (c. elegans), DNMT3A - dna (cytosine-5-)-methyltransferase 3 alpha, H2AFV - h2a histone family, member v, HIST2H2AB - histone cluster 2, h2ab, RBBP4 - retinoblastoma binding protein 4]
GO:0032206	positive regulation of telomere maintenance	0.000298	0.0136	5.18	8009	31	349	7	[DKC1 - dyskeratosis congenita 1, dyskerin, CCT3 - chaperonin containing tcp1, subunit 3 (gamma), NEK2 - nima-related kinase 2, CCT8 - chaperonin containing tcp1, subunit 8 (theta), HNRNPA1 - heterogeneous nuclear ribonucleoprotein a1, CCT4 - chaperonin containing tcp1, subunit 4 (delta), RAD50 - rad50 homolog (s. cerevisiae)]
GO:0006379	mRNA cleavage	0.000319	0.0146	7.65	8009	15	349	5	[CPSF3 - cleavage and polyadenylation specific factor 3, 73kda, NCBP1 - nuclear cap binding protein subunit 1, 80kda, CPSF2 - cleavage and polyadenylation specific factor 2, 100kda, CSTF2T - cleavage stimulation factor, 3' pre-rna, subunit 2, 64kda, tau variant, CLP1 - cleavage and polyadenylation factor i subunit 1]
GO:0071702	organic substance transport	0.000326	0.0148	1.47	8009	1140	349	73	[DDX19A - dead (asp-glu-ala-asp) box polypeptide 19a, RPL24 - ribosomal protein l24, NCBP1 - nuclear cap binding protein subunit 1, 80kda, RPL23A - ribosomal protein l23a, RPL22 - ribosomal protein l22, NUP133 - nucleoporin 133kda, RPL18 - ribosomal protein l18, RPL15 - ribosomal protein l15, RPL13 - ribosomal protein l13, RPL12 - ribosomal protein l12, RPL11 - ribosomal protein l11, RPL10 - ribo…
GO:2000113	negative regulation of cellular macromolecule biosynthetic process	0.000329	0.0149	1.75	8009	524	349	40	[H3F3A - h3 histone, family 3a, VPS72 - vacuolar protein sorting 72 homolog (s. cerevisiae), CBFA2T2 - core-binding factor, runt domain, alpha subunit 2; translocated to, 2, UBA52 - ubiquitin a-52 residue ribosomal protein fusion product 1, H2AFX - h2a histone family, member x, RPS27A - ribosomal protein s27a, DDX3X - dead (asp-glu-ala-asp) box helicase 3, x-linked, BRCA1 - breast cancer 1, early…
GO:0000291	nuclear-transcribed mRNA catabolic process, exonucleolytic	0.000352	0.0159	5.99	8009	23	349	6	[LSM6 - lsm6 homolog, u6 small nuclear rna associated (s. cerevisiae), LSM5 - lsm5 homolog, u6 small nuclear rna associated (s. cerevisiae), LSM7 - lsm7 homolog, u6 small nuclear rna associated (s. cerevisiae), LSM3 - lsm3 homolog, u6 small nuclear rna associated (s. cerevisiae), LSM2 - lsm2 homolog, u6 small nuclear rna associated (s. cerevisiae), LSM4 - lsm4 homolog, u6 small nuclear rna associ…
GO:0006284	base-excision repair	0.000352	0.0158	5.99	8009	23	349	6	[APEX1 - apex nuclease (multifunctional dna repair enzyme) 1, OGG1 - 8-oxoguanine dna glycosylase, UNG - uracil-dna glycosylase, RPA3 - replication protein a3, 14kda, RPA1 - replication protein a1, 70kda, RPA2 - replication protein a2, 32kda]
GO:0006342	chromatin silencing	0.000352	0.0157	5.99	8009	23	349	6	[H3F3A - h3 histone, family 3a, H2AFX - h2a histone family, member x, DPY30 - dpy-30 homolog (c. elegans), DNMT3A - dna (cytosine-5-)-methyltransferase 3 alpha, H2AFV - h2a histone family, member v, HIST2H2AB - histone cluster 2, h2ab]
GO:0008104	protein localization	0.00039	0.0174	1.52	8009	953	349	63	[DDX19A - dead (asp-glu-ala-asp) box polypeptide 19a, RPL24 - ribosomal protein l24, RPL23A - ribosomal protein l23a, DDX3X - dead (asp-glu-ala-asp) box helicase 3, x-linked, RPL22 - ribosomal protein l22, CDK1 - cyclin-dependent kinase 1, NUP133 - nucleoporin 133kda, RPL18 - ribosomal protein l18, RPL15 - ribosomal protein l15, RPL13 - ribosomal protein l13, RPL12 - ribosomal protein l12, RPL11 …
GO:0045934	negative regulation of nucleobase-containing compound metabolic process	0.000419	0.0186	1.72	8009	548	349	41	[H3F3A - h3 histone, family 3a, APEX1 - apex nuclease (multifunctional dna repair enzyme) 1, VPS72 - vacuolar protein sorting 72 homolog (s. cerevisiae), CBFA2T2 - core-binding factor, runt domain, alpha subunit 2; translocated to, 2, UBA52 - ubiquitin a-52 residue ribosomal protein fusion product 1, MSH2 - muts homolog 2, colon cancer, nonpolyposis type 1 (e. coli), RPS27A - ribosomal protein s2…
GO:0019538	protein metabolic process	0.000427	0.0189	1.31	8009	2048	349	117	[CDC20 - cell division cycle 20, CDK1 - cyclin-dependent kinase 1, MSRB2 - methionine sulfoxide reductase b2, BRCA1 - breast cancer 1, early onset, UHRF1 - ubiquitin-like with phd and ring finger domains 1, PRMT1 - protein arginine methyltransferase 1, UBE2S - ubiquitin-conjugating enzyme e2s, TBL1XR1 - transducin (beta)-like 1 x-linked receptor 1, PSMA4 - proteasome (prosome, macropain) subunit,…
GO:0007067	mitotic nuclear division	0.000433	0.0191	2.59	8009	142	349	16	[ASUN - asunder spermatogenesis regulator, BUB1 - bub1 mitotic checkpoint serine/threonine kinase, CDC20 - cell division cycle 20, ERCC6L - excision repair cross-complementing rodent repair deficiency, complementation group 6-like, BUB1B - bub1 mitotic checkpoint serine/threonine kinase b, CDK3 - cyclin-dependent kinase 3, RAN - ran, member ras oncogene family, TXNL4A - thioredoxin-like 4a, NEK2 …
GO:0031324	negative regulation of cellular metabolic process	0.000446	0.0196	1.5	8009	977	349	64	[APEX1 - apex nuclease (multifunctional dna repair enzyme) 1, VPS72 - vacuolar protein sorting 72 homolog (s. cerevisiae), CBFA2T2 - core-binding factor, runt domain, alpha subunit 2; translocated to, 2, CDC20 - cell division cycle 20, CDK1 - cyclin-dependent kinase 1, DDX3X - dead (asp-glu-ala-asp) box helicase 3, x-linked, AKAP1 - a kinase (prka) anchor protein 1, BRCA1 - breast cancer 1, early…
GO:0000413	protein peptidyl-prolyl isomerization	0.000453	0.0198	5.74	8009	24	349	6	[PPIE - peptidylprolyl isomerase e (cyclophilin e), FKBP1B - fk506 binding protein 1b, 12.6 kda, PPIH - peptidylprolyl isomerase h (cyclophilin h), PPIF - peptidylprolyl isomerase f, FKBP4 - fk506 binding protein 4, 59kda, PIN1 - peptidylprolyl cis/trans isomerase, nima-interacting 1]
GO:0032212	positive regulation of telomere maintenance via telomerase	0.000453	0.0197	5.74	8009	24	349	6	[DKC1 - dyskeratosis congenita 1, dyskerin, CCT3 - chaperonin containing tcp1, subunit 3 (gamma), NEK2 - nima-related kinase 2, CCT8 - chaperonin containing tcp1, subunit 8 (theta), HNRNPA1 - heterogeneous nuclear ribonucleoprotein a1, CCT4 - chaperonin containing tcp1, subunit 4 (delta)]
GO:1904358	positive regulation of telomere maintenance via telomere lengthening	0.000453	0.0196	5.74	8009	24	349	6	[DKC1 - dyskeratosis congenita 1, dyskerin, CCT3 - chaperonin containing tcp1, subunit 3 (gamma), NEK2 - nima-related kinase 2, CCT8 - chaperonin containing tcp1, subunit 8 (theta), HNRNPA1 - heterogeneous nuclear ribonucleoprotein a1, CCT4 - chaperonin containing tcp1, subunit 4 (delta)]
GO:0006294	nucleotide-excision repair, preincision complex assembly	0.000453	0.0196	5.74	8009	24	349	6	[UBA52 - ubiquitin a-52 residue ribosomal protein fusion product 1, RPS27A - ribosomal protein s27a, XPC - xeroderma pigmentosum, complementation group c, RPA3 - replication protein a3, 14kda, RPA1 - replication protein a1, 70kda, RPA2 - replication protein a2, 32kda]
GO:0009451	RNA modification	0.000547	0.0236	3.03	8009	91	349	12	[TRMT112 - trna methyltransferase 11-2 homolog (s. cerevisiae), NOP10 - nop10 ribonucleoprotein, DKC1 - dyskeratosis congenita 1, dyskerin, WTAP - wilms tumor 1 associated protein, ALKBH3 - alkb, alkylation repair homolog 3 (e. coli), FBL - fibrillarin, NAF1 - nuclear assembly factor 1 ribonucleoprotein, HSD17B10 - hydroxysteroid (17-beta) dehydrogenase 10, METTL14 - methyltransferase like 14, SS…
GO:0050684	regulation of mRNA processing	0.00055	0.0236	3.76	8009	55	349	9	[HNRNPK - heterogeneous nuclear ribonucleoprotein k, HNRNPL - heterogeneous nuclear ribonucleoprotein l, WTAP - wilms tumor 1 associated protein, NCBP1 - nuclear cap binding protein subunit 1, 80kda, CCNB1 - cyclin b1, C1QBP - complement component 1, q subcomponent binding protein, HNRNPA2B1 - heterogeneous nuclear ribonucleoprotein a2/b1, SRSF7 - serine/arginine-rich splicing factor 7, PABPN1 - …
GO:1903052	positive regulation of proteolysis involved in cellular protein catabolic process	0.000582	0.0249	2.72	8009	118	349	14	[UBA52 - ubiquitin a-52 residue ribosomal protein fusion product 1, CDC20 - cell division cycle 20, BUB1B - bub1 mitotic checkpoint serine/threonine kinase b, RPS27A - ribosomal protein s27a, CDK1 - cyclin-dependent kinase 1, PSMA4 - proteasome (prosome, macropain) subunit, alpha type, 4, SKP1 - s-phase kinase-associated protein 1, GNB2L1 - guanine nucleotide binding protein (g protein), beta pol…
GO:0042274	ribosomal small subunit biogenesis	0.000604	0.0257	9.18	8009	10	349	4	[RPS24 - ribosomal protein s24, RPS15 - ribosomal protein s15, RPS28 - ribosomal protein s28, RPS7 - ribosomal protein s7]
GO:0072527	pyrimidine-containing compound metabolic process	0.000628	0.0267	4.08	8009	45	349	8	[DUT - deoxyuridine triphosphatase, OGG1 - 8-oxoguanine dna glycosylase, PRPS1 - phosphoribosyl pyrophosphate synthetase 1, UNG - uracil-dna glycosylase, TK2 - thymidine kinase 2, mitochondrial, UMPS - uridine monophosphate synthetase, RRM1 - ribonucleotide reductase m1, ERH - enhancer of rudimentary homolog (drosophila)]
GO:0017148	negative regulation of translation	0.00066	0.0279	3.37	8009	68	349	10	[EIF4A3 - eukaryotic translation initiation factor 4a3, EPRS - glutamyl-prolyl-trna synthetase, DDX3X - dead (asp-glu-ala-asp) box helicase 3, x-linked, GNB2L1 - guanine nucleotide binding protein (g protein), beta polypeptide 2-like 1, SYNCRIP - synaptotagmin binding, cytoplasmic rna interacting protein, EIF3E - eukaryotic translation initiation factor 3, subunit e, RPL13A - ribosomal protein l1…
GO:0000280	nuclear division	0.000725	0.0305	2.32	8009	178	349	18	[ASUN - asunder spermatogenesis regulator, BUB1 - bub1 mitotic checkpoint serine/threonine kinase, CDC20 - cell division cycle 20, ERCC6L - excision repair cross-complementing rodent repair deficiency, complementation group 6-like, BUB1B - bub1 mitotic checkpoint serine/threonine kinase b, CDK3 - cyclin-dependent kinase 3, RAN - ran, member ras oncogene family, TXNL4A - thioredoxin-like 4a, NEK2 …
GO:0009223	pyrimidine deoxyribonucleotide catabolic process	0.000768	0.0322	13.77	8009	5	349	3	[DUT - deoxyuridine triphosphatase, OGG1 - 8-oxoguanine dna glycosylase, UNG - uracil-dna glycosylase]
GO:0008406	gonad development	0.000785	0.0328	4.46	8009	36	349	7	[MSH2 - muts homolog 2, colon cancer, nonpolyposis type 1 (e. coli), YBX3 - y box binding protein 3, NASP - nuclear autoantigenic sperm protein (histone-binding), ASPM - asp (abnormal spindle) homolog, microcephaly associated (drosophila), HMGB2 - high mobility group box 2, RRM1 - ribonucleotide reductase m1, EIF2S2 - eukaryotic translation initiation factor 2, subunit 2 beta, 38kda]
GO:0006383	transcription from RNA polymerase III promoter	0.000891	0.0371	5.1	8009	27	349	6	[POLR2K - polymerase (rna) ii (dna directed) polypeptide k, 7.0kda, POLR2L - polymerase (rna) ii (dna directed) polypeptide l, 7.6kda, POLR1D - polymerase (rna) i polypeptide d, 16kda, POLR1C - polymerase (rna) i polypeptide c, 30kda, POLR2F - polymerase (rna) ii (dna directed) polypeptide f, CRCP - cgrp receptor component]
GO:0000018	regulation of DNA recombination	0.000891	0.037	5.1	8009	27	349	6	[MSH2 - muts homolog 2, colon cancer, nonpolyposis type 1 (e. coli), UNG - uracil-dna glycosylase, KPNA2 - karyopherin alpha 2 (rag cohort 1, importin alpha 1), ALYREF - aly/ref export factor, RAD50 - rad50 homolog (s. cerevisiae), RPA2 - replication protein a2, 32kda]
GO:0051301	cell division	0.000907	0.0375	2.16	8009	212	349	20	[NCAPG - non-smc condensin i complex, subunit g, ASUN - asunder spermatogenesis regulator, BUB1 - bub1 mitotic checkpoint serine/threonine kinase, RAN - ran, member ras oncogene family, CDK3 - cyclin-dependent kinase 3, ERCC6L - excision repair cross-complementing rodent repair deficiency, complementation group 6-like, BUB1B - bub1 mitotic checkpoint serine/threonine kinase b, CDC20 - cell divisi…
GO:0002183	cytoplasmic translational initiation	0.000916	0.0378	8.34	8009	11	349	4	[EIF3D - eukaryotic translation initiation factor 3, subunit d, EIF3M - eukaryotic translation initiation factor 3, subunit m, EIF3F - eukaryotic translation initiation factor 3, subunit f, SSB - sjogren syndrome antigen b (autoantigen la)]
GO:0001824	blastocyst development	0.000916	0.0377	8.34	8009	11	349	4	[PSMC4 - proteasome (prosome, macropain) 26s subunit, atpase, 4, NEK2 - nima-related kinase 2, NASP - nuclear autoantigenic sperm protein (histone-binding), MED21 - mediator complex subunit 21]
GO:0009264	deoxyribonucleotide catabolic process	0.000916	0.0375	8.34	8009	11	349	4	[DUT - deoxyuridine triphosphatase, OGG1 - 8-oxoguanine dna glycosylase, UNG - uracil-dna glycosylase, NUDT1 - nudix (nucleoside diphosphate linked moiety x)-type motif 1]
GO:0000028	ribosomal small subunit assembly	0.000916	0.0374	8.34	8009	11	349	4	[RPS10 - ribosomal protein s10, RPS14 - ribosomal protein s14, RPS15 - ribosomal protein s15, MRPS7 - mitochondrial ribosomal protein s7]
GO:0034250	positive regulation of cellular amide metabolic process	0.000932	0.0379	3.5	8009	59	349	9	[EIF4A3 - eukaryotic translation initiation factor 4a3, RPS9 - ribosomal protein s9, DDX3X - dead (asp-glu-ala-asp) box helicase 3, x-linked, C1QBP - complement component 1, q subcomponent binding protein, GNB2L1 - guanine nucleotide binding protein (g protein), beta polypeptide 2-like 1, SYNCRIP - synaptotagmin binding, cytoplasmic rna interacting protein, YBX3 - y box binding protein 3, EIF5A -…
GO:0034249	negative regulation of cellular amide metabolic process	0.000934	0.0378	3.23	8009	71	349	10	[EIF4A3 - eukaryotic translation initiation factor 4a3, EPRS - glutamyl-prolyl-trna synthetase, DDX3X - dead (asp-glu-ala-asp) box helicase 3, x-linked, GNB2L1 - guanine nucleotide binding protein (g protein), beta polypeptide 2-like 1, SYNCRIP - synaptotagmin binding, cytoplasmic rna interacting protein, EIF3E - eukaryotic translation initiation factor 3, subunit e, RPL13A - ribosomal protein l1…
GO:1903364	positive regulation of cellular protein catabolic process	0.000958	0.0387	2.59	8009	124	349	14	[UBA52 - ubiquitin a-52 residue ribosomal protein fusion product 1, CDC20 - cell division cycle 20, BUB1B - bub1 mitotic checkpoint serine/threonine kinase b, RPS27A - ribosomal protein s27a, CDK1 - cyclin-dependent kinase 1, PSMA4 - proteasome (prosome, macropain) subunit, alpha type, 4, SKP1 - s-phase kinase-associated protein 1, GNB2L1 - guanine nucleotide binding protein (g protein), beta pol…
GO:0031397	negative regulation of protein ubiquitination	0.000978	0.0393	2.84	8009	97	349	12	[UBA52 - ubiquitin a-52 residue ribosomal protein fusion product 1, PSMC4 - proteasome (prosome, macropain) 26s subunit, atpase, 4, BUB1B - bub1 mitotic checkpoint serine/threonine kinase b, CDC20 - cell division cycle 20, CCNB1 - cyclin b1, RPS27A - ribosomal protein s27a, CDK1 - cyclin-dependent kinase 1, PSMA4 - proteasome (prosome, macropain) subunit, alpha type, 4, PSMD10 - proteasome (proso…
GO:0045862	positive regulation of proteolysis	0.000988	0.0396	2.2	8009	198	349	19	[UBA52 - ubiquitin a-52 residue ribosomal protein fusion product 1, BUB1B - bub1 mitotic checkpoint serine/threonine kinase b, CDC20 - cell division cycle 20, RPS27A - ribosomal protein s27a, CDK1 - cyclin-dependent kinase 1, DDX3X - dead (asp-glu-ala-asp) box helicase 3, x-linked, PSMA4 - proteasome (prosome, macropain) subunit, alpha type, 4, SKP1 - s-phase kinase-associated protein 1, GNB2L1 -…

## Sheet: Proliferating by FACS
GO Term	Description	P-value	FDR q-value	Enrichment	N	B	n	b	Genes
GO:0090304	nucleic acid metabolic process	2.77e-71	3.24e-67	1.68	8009	1875	1870	735	[TRMT2B - trna methyltransferase 2 homolog b (s. cerevisiae), WTAP - wilms tumor 1 associated protein, EXOSC10 - exosome component 10, SYMPK - symplekin, SF3A3 - splicing factor 3a, subunit 3, 60kda, MKI67IP - mki67 (fha domain) interacting nu
GO:0006396	RNA processing	2.36e-65	1.38e-61	2.32	8009	602	1870	326	[TRMT2B - trna methyltransferase 2 homolog b (s. cerevisiae), NCBP2 - nuclear cap binding protein subunit 2, 20kda, SMNDC1 - survival motor neuron domain containing 1, WTAP - wilms tumor 1 associated protein, NCBP1 - nuclear cap binding protein subunit 1, 80kda, EXOSC10 - exosome component 10, SYMPK - symplekin, SF3A3 - splicing factor 3a, subunit 3, 60kda, NAF1 - nuclear assembly factor 1 ribonu…
GO:0006139	nucleobase-containing compound metabolic process	5.21e-61	2.02e-57	1.57	8009	2159	1870	789	[TRMT2B - trna methyltransferase 2 homolog b (s. cerevisiae), EXOSC10 - exosome component 10, SYMPK - symplekin, SF3A3 - splicing factor 3a, subunit 3, 60kda, ZNF280C - zinc finger protein 280c, SF3A2 - splicing factor 3a, subunit 2, 66kda, CH
GO:0034641	cellular nitrogen compound metabolic process	3.4e-59	9.93e-56	1.51	8009	2437	1870	858	[TRMT2B - trna methyltransferase 2 homolog b (s. cerevisiae), EXOSC10 - exosome component 10, SYMPK - symplekin, SF3A3 - splicing factor 3a, subunit 3, 60kda, ZNF280C - zinc finger protein 280c, SF3A2 - splicing factor 3a, subunit 2, 66kda, CH
GO:0006364	rRNA processing	1.93e-58	4.51e-55	3.24	8009	206	1870	156	[EXOSC10 - exosome component 10, TBL3 - transducin (beta)-like 3, NAF1 - nuclear assembly factor 1 ribonucleoprotein, PNO1 - partner of nob1 homolog (s. cerevisiae), CIRH1A - cirrhosis, autosomal recessive 1a (cirhin), EBNA1BP2 - ebna1 binding protein 2, WDR46 - wd repeat domain 46, FTSJ3 - ftsj homolog 3 (e. coli), LTV1 - ltv1 homolog (s. cerevisiae), RPL35 - ribosomal protein l35, UTP6 - utp6, …
GO:0044260	cellular macromolecule metabolic process	5.37e-58	1.04e-54	1.39	8009	3270	1870	1064	[TRMT2B - trna methyltransferase 2 homolog b (s. cerevisiae), AFG3L2 - afg3 atpase family member 3-like 2 (s. cerevisiae), EXOSC10 - exosome component 10, SYMPK - symplekin, SF3A3 - splicing factor 3a, subunit 3, 60kda, ABCA1 - atp-binding cas
GO:0016072	rRNA metabolic process	5.61e-58	9.35e-55	3.22	8009	209	1870	157	[EXOSC10 - exosome component 10, TBL3 - transducin (beta)-like 3, NAF1 - nuclear assembly factor 1 ribonucleoprotein, MKI67IP - mki67 (fha domain) interacting nucleolar phosphoprotein, PNO1 - partner of nob1 homolog (s. cerevisiae), CIRH1A - cirrhosis, autosomal recessive 1a (cirhin), EBNA1BP2 - ebna1 binding protein 2, WDR46 - wd repeat domain 46, FTSJ3 - ftsj homolog 3 (e. coli), LTV1 - ltv1 ho…
GO:0006725	cellular aromatic compound metabolic process	3.12e-56	4.55e-53	1.52	8009	2253	1870	802	[TRMT2B - trna methyltransferase 2 homolog b (s. cerevisiae), EXOSC10 - exosome component 10, SYMPK - symplekin, SF3A3 - splicing factor 3a, subunit 3, 60kda, ZNF280C - zinc finger protein 280c, SF3A2 - splicing factor 3a, subunit 2, 66kda, CH
GO:0046483	heterocycle metabolic process	5.8e-56	7.52e-53	1.53	8009	2233	1870	796	[TRMT2B - trna methyltransferase 2 homolog b (s. cerevisiae), EXOSC10 - exosome component 10, SYMPK - symplekin, SF3A3 - splicing factor 3a, subunit 3, 60kda, ZNF280C - zinc finger protein 280c, SF3A2 - splicing factor 3a, subunit 2, 66kda, CH
GO:0016070	RNA metabolic process	2.72e-55	3.18e-52	1.66	8009	1605	1870	622	[TRMT2B - trna methyltransferase 2 homolog b (s. cerevisiae), WTAP - wilms tumor 1 associated protein, EXOSC10 - exosome component 10, SYMPK - symplekin, SF3A3 - splicing factor 3a, subunit 3, 60kda, MKI67IP - mki67 (fha domain) interacting nucleolar phosphoprotein, ABRA - actin-binding rho activating protein, ELOF1 - elongation factor 1 homolog (s. cerevisiae), METTL14 - methyltransferase like 1…
GO:0016071	mRNA metabolic process	3.29e-54	3.49e-51	2.45	8009	429	1870	245	[SMNDC1 - survival motor neuron domain containing 1, NCBP2 - nuclear cap binding protein subunit 2, 20kda, WTAP - wilms tumor 1 associated protein, NCBP1 - nuclear cap binding protein subunit 1, 80kda, EXOSC10 - exosome component 10, SYMPK - symplekin, SF3A3 - splicing factor 3a, subunit 3, 60kda, METTL14 - methyltransferase like 14, SF3A2 - splicing factor 3a, subunit 2, 66kda, HNRNPM - heteroge…
GO:1901360	organic cyclic compound metabolic process	8.45e-53	8.21e-50	1.49	8009	2333	1870	814	[TRMT2B - trna methyltransferase 2 homolog b (s. cerevisiae), EXOSC10 - exosome component 10, SYMPK - symplekin, SF3A3 - splicing factor 3a, subunit 3, 60kda, ABCA1 - atp-binding cassette, sub-family a (abc1), member 1, ZNF280C - zinc finger p
GO:0006807	nitrogen compound metabolic process	2.64e-51	2.36e-48	1.44	8009	2659	1870	894	[TRMT2B - trna methyltransferase 2 homolog b (s. cerevisiae), EXOSC10 - exosome component 10, SYMPK - symplekin, SF3A3 - splicing factor 3a, subunit 3, 60kda, ZNF280C - zinc finger protein 280c, SF3A2 - splicing factor 3a, subunit 2, 66kda, CH
GO:0043170	macromolecule metabolic process	5.2e-51	4.33e-48	1.34	8009	3539	1870	1109	[TRMT2B - trna methyltransferase 2 homolog b (s. cerevisiae), AFG3L2 - afg3 atpase family member 3-like 2 (s. cerevisiae), EXOSC10 - exosome component 10, SYMPK - symplekin, SF3A3 - splicing factor 3a, subunit 3, 60kda, ABCA1 - atp-binding cas
GO:0034660	ncRNA metabolic process	1.4e-49	1.09e-46	2.4	8009	418	1870	234	[CCNK - cyclin k, TRMT2B - trna methyltransferase 2 homolog b (s. cerevisiae), NCBP2 - nuclear cap binding protein subunit 2, 20kda, NCBP1 - nuclear cap binding protein subunit 1, 80kda, EXOSC10 - exosome component 10, NAF1 - nuclear assembly factor 1 ribonucleoprotein, MKI67IP - mki67 (fha domain) interacting nucleolar phosphoprotein, PLD6 - phospholipase d family, member 6, DTD1 - d-tyrosyl-trn…
GO:0000184	nuclear-transcribed mRNA catabolic process, nonsense-mediated decay	6.55e-49	4.77e-46	3.84	8009	107	1870	96	[RPL26 - ribosomal protein l26, RPL24 - ribosomal protein l24, NCBP2 - nuclear cap binding protein subunit 2, 20kda, NCBP1 - nuclear cap binding protein subunit 1, 80kda, RPL23A - ribosomal protein l23a, EXOSC10 - exosome component 10, RPL22 - ribosomal protein l22, RPL21 - ribosomal protein l21, RPL19 - ribosomal protein l19, RPL18A - ribosomal protein l18a, GSPT1 - g1 to s phase transition 1, R…
GO:0034470	ncRNA processing	1.72e-48	1.18e-45	2.62	8009	314	1870	192	[TRMT2B - trna methyltransferase 2 homolog b (s. cerevisiae), EXOSC10 - exosome component 10, TBL3 - transducin (beta)-like 3, NAF1 - nuclear assembly factor 1 ribonucleoprotein, INTS10 - integrator complex subunit 10, PNO1 - partner of nob1 homolog (s. cerevisiae), CIRH1A - cirrhosis, autosomal recessive 1a (cirhin), EBNA1BP2 - ebna1 binding protein 2, NSUN2 - nop2/sun rna methyltransferase fami…
GO:0006413	translational initiation	3.12e-44	2.02e-41	3.48	8009	128	1870	104	[EIF3K - eukaryotic translation initiation factor 3, subunit k, EIF1B - eukaryotic translation initiation factor 1b, RPL35 - ribosomal protein l35, EIF4B - eukaryotic translation initiation factor 4b, EIF4E - eukaryotic translation initiation factor 4e, EIF2S1 - eukaryotic translation initiation factor 2, subunit 1 alpha, 35kda, EIF2B1 - eukaryotic translation initiation factor 2b, subunit 1 alph…
GO:0000956	nuclear-transcribed mRNA catabolic process	1.06e-43	6.48e-41	3.21	8009	159	1870	119	[NCBP2 - nuclear cap binding protein subunit 2, 20kda, DDX6 - dead (asp-glu-ala-asp) box helicase 6, NCBP1 - nuclear cap binding protein subunit 1, 80kda, EXOSC10 - exosome component 10, GSPT1 - g1 to s phase transition 1, MLH1 - mutl homolog 1, colon cancer, nonpolyposis type 2 (e. coli), ZFP36L2 - zfp36 ring finger protein-like 2, ZFP36L1 - zfp36 ring finger protein-like 1, CNOT11 - ccr4-not tr…
GO:0006402	mRNA catabolic process	2.16e-42	1.26e-39	3.12	8009	166	1870	121	[NCBP2 - nuclear cap binding protein subunit 2, 20kda, NCBP1 - nuclear cap binding protein subunit 1, 80kda, DDX6 - dead (asp-glu-ala-asp) box helicase 6, EXOSC10 - exosome component 10, GSPT1 - g1 to s phase transition 1, MLH1 - mutl homolog 1, colon cancer, nonpolyposis type 2 (e. coli), ZFP36L2 - zfp36 ring finger protein-like 2, CNOT11 - ccr4-not transcription complex, subunit 11, ZFP36L1 - z…
GO:0045047	protein targeting to ER	5.85e-40	3.25e-37	3.77	8009	92	1870	81	[RPL26 - ribosomal protein l26, RPL24 - ribosomal protein l24, RPL23A - ribosomal protein l23a, RPL22 - ribosomal protein l22, RPL21 - ribosomal protein l21, RPL19 - ribosomal protein l19, RPL18A - ribosomal protein l18a, RPL18 - ribosomal protein l18, RPL17 - ribosomal protein l17, RPL15 - ribosomal protein l15, RPL13 - ribosomal protein l13, RPL12 - ribosomal protein l12, RPL11 - ribosomal prot…
GO:0006614	SRP-dependent cotranslational protein targeting to membrane	8.01e-40	4.25e-37	3.84	8009	87	1870	78	[RPL26 - ribosomal protein l26, RPL24 - ribosomal protein l24, RPL23A - ribosomal protein l23a, RPL22 - ribosomal protein l22, RPL21 - ribosomal protein l21, RPL19 - ribosomal protein l19, RPL18A - ribosomal protein l18a, RPL18 - ribosomal protein l18, RPL17 - ribosomal protein l17, RPL15 - ribosomal protein l15, RPL13 - ribosomal protein l13, RPL12 - ribosomal protein l12, RPL11 - ribosomal prot…
GO:0019083	viral transcription	2.61e-39	1.32e-36	3.64	8009	100	1870	85	[RPL26 - ribosomal protein l26, RPL24 - ribosomal protein l24, RPL23A - ribosomal protein l23a, RPL22 - ribosomal protein l22, RPL21 - ribosomal protein l21, RPL19 - ribosomal protein l19, NUP133 - nucleoporin 133kda, RPL18A - ribosomal protein l18a, RPL18 - ribosomal protein l18, RPL17 - ribosomal protein l17, RPL15 - ribosomal protein l15, RPL13 - ribosomal protein l13, RPL12 - ribosomal protei…
GO:0009059	macromolecule biosynthetic process	3.52e-39	1.71e-36	1.59	8009	1436	1870	533	[MRPL35 - mitochondrial ribosomal protein l35, MKI67IP - mki67 (fha domain) interacting nucleolar phosphoprotein, ABRA - actin-binding rho activating protein, ELOF1 - elongation factor 1 homolog (s. cerevisiae), ZNF280C - zinc finger protein 280c, CHAF1B - chromatin assembly factor 1, subunit b (p60), NCOR1 - nuclear receptor corepressor 1, NUP62 - nucleoporin 62kda, RMI1 - recq mediated genome i…
GO:0044237	cellular metabolic process	4.01e-39	1.87e-36	1.24	8009	4290	1870	1246	[TRMT2B - trna methyltransferase 2 homolog b (s. cerevisiae), AFG3L2 - afg3 atpase family member 3-like 2 (s. cerevisiae), EXOSC10 - exosome component 10, SYMPK - symplekin, SF3A3 - splicing factor 3a, subunit 3, 60kda, ABCA1 - atp-binding cas
GO:0072599	establishment of protein localization to endoplasmic reticulum	2.76e-38	1.24e-35	3.66	8009	96	1870	82	[RPL26 - ribosomal protein l26, RPL24 - ribosomal protein l24, RPL23A - ribosomal protein l23a, RPL22 - ribosomal protein l22, RPL21 - ribosomal protein l21, RPL19 - ribosomal protein l19, RPL18A - ribosomal protein l18a, RPL18 - ribosomal protein l18, RPL17 - ribosomal protein l17, RPL15 - ribosomal protein l15, RPL13 - ribosomal protein l13, RPL12 - ribosomal protein l12, RPL11 - ribosomal prot…
GO:0006401	RNA catabolic process	5.71e-38	2.47e-35	2.91	8009	181	1870	123	[NCBP2 - nuclear cap binding protein subunit 2, 20kda, NCBP1 - nuclear cap binding protein subunit 1, 80kda, DDX6 - dead (asp-glu-ala-asp) box helicase 6, EXOSC10 - exosome component 10, GSPT1 - g1 to s phase transition 1, MLH1 - mutl homolog 1, colon cancer, nonpolyposis type 2 (e. coli), ZFP36L2 - zfp36 ring finger protein-like 2, ZFP36L1 - zfp36 ring finger protein-like 1, CNOT11 - ccr4-not tr…
GO:0006412	translation	1.99e-37	8.27e-35	2.86	8009	187	1870	125	[MRPL35 - mitochondrial ribosomal protein l35, NDUFA7 - nadh dehydrogenase (ubiquinone) 1 alpha subcomplex, 7, 14.5kda, MRPS18A - mitochondrial ribosomal protein s18a, MRPS21 - mitochondrial ribosomal protein s21, RPL35 - ribosomal protein l35, EIF4B - eukaryotic translation initiation factor 4b, EIF4EBP2 - eukaryotic translation initiation factor 4e binding protein 2, RPL36 - ribosomal protein l…
GO:0006613	cotranslational protein targeting to membrane	2.87e-37	1.15e-34	3.68	8009	92	1870	79	[RPL26 - ribosomal protein l26, RPL24 - ribosomal protein l24, RPL23A - ribosomal protein l23a, RPL22 - ribosomal protein l22, RPL21 - ribosomal protein l21, RPL19 - ribosomal protein l19, RPL18A - ribosomal protein l18a, RPL18 - ribosomal protein l18, RPL17 - ribosomal protein l17, RPL15 - ribosomal protein l15, RPL13 - ribosomal protein l13, RPL12 - ribosomal protein l12, RPL11 - ribosomal prot…
GO:0070972	protein localization to endoplasmic reticulum	2.98e-36	1.16e-33	3.55	8009	99	1870	82	[RPL26 - ribosomal protein l26, RPL24 - ribosomal protein l24, RPL23A - ribosomal protein l23a, RPL22 - ribosomal protein l22, RPL21 - ribosomal protein l21, RPL19 - ribosomal protein l19, RPL18A - ribosomal protein l18a, RPL18 - ribosomal protein l18, RPL17 - ribosomal protein l17, RPL15 - ribosomal protein l15, RPL13 - ribosomal protein l13, RPL12 - ribosomal protein l12, RPL11 - ribosomal prot…
GO:0043043	peptide biosynthetic process	1.87e-35	7.02e-33	2.74	8009	202	1870	129	[MRPL35 - mitochondrial ribosomal protein l35, NDUFA7 - nadh dehydrogenase (ubiquinone) 1 alpha subcomplex, 7, 14.5kda, MRPS18A - mitochondrial ribosomal protein s18a, MRPS21 - mitochondrial ribosomal protein s21, RPL35 - ribosomal protein l35, EIF4B - eukaryotic translation initiation factor 4b, EIF4EBP2 - eukaryotic translation initiation factor 4e binding protein 2, RPL36 - ribosomal protein l…
GO:0008152	metabolic process	7.82e-35	2.85e-32	1.21	8009	4668	1870	1316	[TRMT2B - trna methyltransferase 2 homolog b (s. cerevisiae), AFG3L2 - afg3 atpase family member 3-like 2 (s. cerevisiae), EXOSC10 - exosome component 10, SYMPK - symplekin, SF3A3 - splicing factor 3a, subunit 3, 60kda, ABCA1 - atp-binding cas
GO:0034645	cellular macromolecule biosynthetic process	1.31e-34	4.62e-32	1.6	8009	1269	1870	473	[MRPL35 - mitochondrial ribosomal protein l35, MKI67IP - mki67 (fha domain) interacting nucleolar phosphoprotein, ABRA - actin-binding rho activating protein, ELOF1 - elongation factor 1 homolog (s. cerevisiae), ZNF280C - zinc finger protein 280c, CHAF1B - chromatin assembly factor 1, subunit b (p60), NCOR1 - nuclear receptor corepressor 1, NUP62 - nucleoporin 62kda, RMI1 - recq mediated genome i…
GO:0044238	primary metabolic process	2.64e-33	9.06e-31	1.23	8009	4196	1870	1205	[TRMT2B - trna methyltransferase 2 homolog b (s. cerevisiae), AFG3L2 - afg3 atpase family member 3-like 2 (s. cerevisiae), EXOSC10 - exosome component 10, SYMPK - symplekin, SF3A3 - splicing factor 3a, subunit 3, 60kda, ABCA1 - atp-binding cas
GO:0071704	organic substance metabolic process	3.72e-33	1.24e-30	1.22	8009	4433	1870	1258	[TRMT2B - trna methyltransferase 2 homolog b (s. cerevisiae), AFG3L2 - afg3 atpase family member 3-like 2 (s. cerevisiae), EXOSC10 - exosome component 10, SYMPK - symplekin, SF3A3 - splicing factor 3a, subunit 3, 60kda, ABCA1 - atp-binding cas
GO:0034655	nucleobase-containing compound catabolic process	6.66e-33	2.16e-30	2.52	8009	240	1870	141	[NCBP2 - nuclear cap binding protein subunit 2, 20kda, DDX6 - dead (asp-glu-ala-asp) box helicase 6, NCBP1 - nuclear cap binding protein subunit 1, 80kda, EXOSC10 - exosome component 10, GSPT1 - g1 to s phase transition 1, SETMAR - set domain and mariner transposase fusion gene, MLH1 - mutl homolog 1, colon cancer, nonpolyposis type 2 (e. coli), DNPH1 - 2'-deoxynucleoside 5'-phosphate n-hydrolase…
GO:0043604	amide biosynthetic process	3.71e-32	1.17e-29	2.55	8009	225	1870	134	[MRPL35 - mitochondrial ribosomal protein l35, NDUFA7 - nadh dehydrogenase (ubiquinone) 1 alpha subcomplex, 7, 14.5kda, MRPS18A - mitochondrial ribosomal protein s18a, MRPS21 - mitochondrial ribosomal protein s21, RPL35 - ribosomal protein l35, SMPD4 - sphingomyelin phosphodiesterase 4, neutral membrane (neutral sphingomyelinase-3), EIF4B - eukaryotic translation initiation factor 4b, EIF4EBP2 - …
GO:0046700	heterocycle catabolic process	1.73e-30	5.31e-28	2.4	8009	257	1870	144	[NCBP2 - nuclear cap binding protein subunit 2, 20kda, DDX6 - dead (asp-glu-ala-asp) box helicase 6, NCBP1 - nuclear cap binding protein subunit 1, 80kda, EXOSC10 - exosome component 10, GSPT1 - g1 to s phase transition 1, SETMAR - set domain and mariner transposase fusion gene, MLH1 - mutl homolog 1, colon cancer, nonpolyposis type 2 (e. coli), DNPH1 - 2'-deoxynucleoside 5'-phosphate n-hydrolase…
GO:0019439	aromatic compound catabolic process	1.37e-29	4.09e-27	2.35	8009	266	1870	146	[NCBP2 - nuclear cap binding protein subunit 2, 20kda, DDX6 - dead (asp-glu-ala-asp) box helicase 6, NCBP1 - nuclear cap binding protein subunit 1, 80kda, EXOSC10 - exosome component 10, GSPT1 - g1 to s phase transition 1, SETMAR - set domain and mariner transposase fusion gene, MLH1 - mutl homolog 1, colon cancer, nonpolyposis type 2 (e. coli), DNPH1 - 2'-deoxynucleoside 5'-phosphate n-hydrolase…
GO:0044270	cellular nitrogen compound catabolic process	2.81e-29	8.21e-27	2.35	8009	262	1870	144	[NCBP2 - nuclear cap binding protein subunit 2, 20kda, DDX6 - dead (asp-glu-ala-asp) box helicase 6, NCBP1 - nuclear cap binding protein subunit 1, 80kda, EXOSC10 - exosome component 10, GSPT1 - g1 to s phase transition 1, SETMAR - set domain and mariner transposase fusion gene, MLH1 - mutl homolog 1, colon cancer, nonpolyposis type 2 (e. coli), DNPH1 - 2'-deoxynucleoside 5'-phosphate n-hydrolase…
GO:1901361	organic cyclic compound catabolic process	6.41e-28	1.82e-25	2.28	8009	276	1870	147	[NCBP2 - nuclear cap binding protein subunit 2, 20kda, DDX6 - dead (asp-glu-ala-asp) box helicase 6, NCBP1 - nuclear cap binding protein subunit 1, 80kda, EXOSC10 - exosome component 10, GSPT1 - g1 to s phase transition 1, SETMAR - set domain and mariner transposase fusion gene, MLH1 - mutl homolog 1, colon cancer, nonpolyposis type 2 (e. coli), DNPH1 - 2'-deoxynucleoside 5'-phosphate n-hydrolase…
GO:0044265	cellular macromolecule catabolic process	8.12e-28	2.26e-25	1.95	8009	467	1870	213	[NCBP2 - nuclear cap binding protein subunit 2, 20kda, NCBP1 - nuclear cap binding protein subunit 1, 80kda, EXOSC10 - exosome component 10, ZFP36L2 - zfp36 ring finger protein-like 2, ZFP36L1 - zfp36 ring finger protein-like 1, CNOT11 - ccr4-not transcription complex, subunit 11, EIF4B - eukaryotic translation initiation factor 4b, EIF4E - eukaryotic translation initiation factor 4e, LSM2 - lsm2…
GO:0044271	cellular nitrogen compound biosynthetic process	1.98e-27	5.37e-25	1.47	8009	1491	1870	513	[MRPL35 - mitochondrial ribosomal protein l35, MKI67IP - mki67 (fha domain) interacting nucleolar phosphoprotein, ABRA - actin-binding rho activating protein, ELOF1 - elongation factor 1 homolog (s. cerevisiae), ZNF280C - zinc finger protein 280c, CHAF1B - chromatin assembly factor 1, subunit b (p60), NCOR1 - nuclear receptor corepressor 1, NUP62 - nucleoporin 62kda, RMI1 - recq mediated genome i…
GO:0006518	peptide metabolic process	3.98e-27	1.06e-24	2.29	8009	266	1870	142	[MRPL35 - mitochondrial ribosomal protein l35, NDUFA7 - nadh dehydrogenase (ubiquinone) 1 alpha subcomplex, 7, 14.5kda, MRPS18A - mitochondrial ribosomal protein s18a, MRPS21 - mitochondrial ribosomal protein s21, GSTZ1 - glutathione s-transferase zeta 1, RPL35 - ribosomal protein l35, EIF4B - eukaryotic translation initiation factor 4b, EIF4EBP2 - eukaryotic translation initiation factor 4e bind…
GO:0006612	protein targeting to membrane	6.72e-26	1.74e-23	2.86	8009	129	1870	86	[RPL26 - ribosomal protein l26, RPL24 - ribosomal protein l24, RPL23A - ribosomal protein l23a, RPL22 - ribosomal protein l22, RPL21 - ribosomal protein l21, RPL19 - ribosomal protein l19, RPL18A - ribosomal protein l18a, RPL18 - ribosomal protein l18, RPL17 - ribosomal protein l17, RPL15 - ribosomal protein l15, RPL13 - ribosomal protein l13, RPL12 - ribosomal protein l12, RPL11 - ribosomal prot…
GO:0072594	establishment of protein localization to organelle	2.71e-25	6.87e-23	2.34	8009	231	1870	126	[AFG3L2 - afg3 atpase family member 3-like 2 (s. cerevisiae), BRCA2 - breast cancer 2, early onset, NUP62 - nucleoporin 62kda, TIMM50 - translocase of inner mitochondrial membrane 50 homolog (s. cerevisiae), RPL35 - ribosomal protein l35, SEC63 - sec63 homolog (s. cerevisiae), RPL36 - ribosomal protein l36, SPCS2 - signal peptidase complex subunit 2 homolog (s. cerevisiae), HIST1H1B - histone clu…
GO:0034654	nucleobase-containing compound biosynthetic process	4.73e-25	1.17e-22	1.49	8009	1301	1870	453	[MKI67IP - mki67 (fha domain) interacting nucleolar phosphoprotein, ABRA - actin-binding rho activating protein, ELOF1 - elongation factor 1 homolog (s. cerevisiae), ZNF280C - zinc finger protein 280c, CHAF1B - chromatin assembly factor 1, subunit b (p60), NCOR1 - nuclear receptor corepressor 1, NUP62 - nucleoporin 62kda, RMI1 - recq mediated genome instability 1, CNOT11 - ccr4-not transcription …
GO:0010608	posttranscriptional regulation of gene expression	3.43e-24	8.33e-22	2.17	8009	280	1870	142	[PSMD6 - proteasome (prosome, macropain) 26s subunit, non-atpase, 6, APEX1 - apex nuclease (multifunctional dna repair enzyme) 1, NCBP2 - nuclear cap binding protein subunit 2, 20kda, NCBP1 - nuclear cap binding protein subunit 1, 80kda, DDX6 - dead (asp-glu-ala-asp) box helicase 6, EIF3K - eukaryotic translation initiation factor 3, subunit k, DDX3X - dead (asp-glu-ala-asp) box helicase 3, x-lin…
GO:0019438	aromatic compound biosynthetic process	1.05e-23	2.49e-21	1.47	8009	1343	1870	460	[MKI67IP - mki67 (fha domain) interacting nucleolar phosphoprotein, ABRA - actin-binding rho activating protein, ELOF1 - elongation factor 1 homolog (s. cerevisiae), ZNF280C - zinc finger protein 280c, CHAF1B - chromatin assembly factor 1, subunit b (p60), NCOR1 - nuclear receptor corepressor 1, NUP62 - nucleoporin 62kda, RMI1 - recq mediated genome instability 1, CNOT11 - ccr4-not transcription …
GO:0009057	macromolecule catabolic process	2.81e-23	6.57e-21	1.8	8009	533	1870	224	[NCBP2 - nuclear cap binding protein subunit 2, 20kda, NCBP1 - nuclear cap binding protein subunit 1, 80kda, EXOSC10 - exosome component 10, ZFP36L2 - zfp36 ring finger protein-like 2, MARCH6 - membrane-associated ring finger (c3hc4) 6, e3 ubiquitin protein ligase, ZFP36L1 - zfp36 ring finger protein-like 1, CNOT11 - ccr4-not transcription complex, subunit 11, EIF4B - eukaryotic translation initi…
GO:0018130	heterocycle biosynthetic process	3.95e-23	9.05e-21	1.46	8009	1343	1870	458	[MKI67IP - mki67 (fha domain) interacting nucleolar phosphoprotein, ABRA - actin-binding rho activating protein, ELOF1 - elongation factor 1 homolog (s. cerevisiae), ZNF280C - zinc finger protein 280c, CHAF1B - chromatin assembly factor 1, subunit b (p60), NCOR1 - nuclear receptor corepressor 1, NUP62 - nucleoporin 62kda, RMI1 - recq mediated genome instability 1, CNOT11 - ccr4-not transcription …
GO:0044249	cellular biosynthetic process	3.08e-22	6.9e-20	1.35	8009	1974	1870	622	[MRPL35 - mitochondrial ribosomal protein l35, MKI67IP - mki67 (fha domain) interacting nucleolar phosphoprotein, ABRA - actin-binding rho activating protein, ELOF1 - elongation factor 1 homolog (s. cerevisiae), ZNF280C - zinc finger protein 280c, NCOR1 - nuclear receptor corepressor 1, CHAF1B - chromatin assembly factor 1, subunit b (p60), NUP62 - nucleoporin 62kda, RMI1 - recq mediated genome i…
GO:0032774	RNA biosynthetic process	3.25e-22	7.15e-20	1.51	8009	1101	1870	388	[MKI67IP - mki67 (fha domain) interacting nucleolar phosphoprotein, ABRA - actin-binding rho activating protein, ELOF1 - elongation factor 1 homolog (s. cerevisiae), ZNF280C - zinc finger protein 280c, CHAF1B - chromatin assembly factor 1, subunit b (p60), NCOR1 - nuclear receptor corepressor 1, NUP62 - nucleoporin 62kda, CNOT11 - ccr4-not transcription complex, subunit 11, ZNF566 - zinc finger p…
GO:0043603	cellular amide metabolic process	4.26e-22	9.2e-20	2.02	8009	326	1870	154	[MRPL35 - mitochondrial ribosomal protein l35, NDUFA7 - nadh dehydrogenase (ubiquinone) 1 alpha subcomplex, 7, 14.5kda, MRPS18A - mitochondrial ribosomal protein s18a, HTRA2 - htra serine peptidase 2, MRPS21 - mitochondrial ribosomal protein s21, GSTZ1 - glutathione s-transferase zeta 1, RPL35 - ribosomal protein l35, SMPD4 - sphingomyelin phosphodiesterase 4, neutral membrane (neutral sphingomye…
GO:1901362	organic cyclic compound biosynthetic process	6.83e-22	1.45e-19	1.44	8009	1396	1870	468	[MKI67IP - mki67 (fha domain) interacting nucleolar phosphoprotein, ABRA - actin-binding rho activating protein, ELOF1 - elongation factor 1 homolog (s. cerevisiae), ZNF280C - zinc finger protein 280c, CHAF1B - chromatin assembly factor 1, subunit b (p60), NCOR1 - nuclear receptor corepressor 1, NUP62 - nucleoporin 62kda, RMI1 - recq mediated genome instability 1, CNOT11 - ccr4-not transcription …
GO:0006605	protein targeting	2.77e-21	5.77e-19	2.3	8009	203	1870	109	[ZDHHC3 - zinc finger, dhhc-type containing 3, PACS2 - phosphofurin acidic cluster sorting protein 2, RPL35 - ribosomal protein l35, SEC63 - sec63 homolog (s. cerevisiae), RPL36 - ribosomal protein l36, SPCS2 - signal peptidase complex subunit 2 homolog (s. cerevisiae), TOMM22 - translocase of outer mitochondrial membrane 22 homolog (yeast), TOMM20 - translocase of outer mitochondrial membrane 20…
GO:0006397	mRNA processing	3.91e-21	8.01e-19	2.08	8009	282	1870	137	[NCBP2 - nuclear cap binding protein subunit 2, 20kda, SMNDC1 - survival motor neuron domain containing 1, HTATSF1 - hiv-1 tat specific factor 1, NCBP1 - nuclear cap binding protein subunit 1, 80kda, WTAP - wilms tumor 1 associated protein, SRSF11 - serine/arginine-rich splicing factor 11, SYMPK - symplekin, SF3A3 - splicing factor 3a, subunit 3, 60kda, METTL14 - methyltransferase like 14, SF3A2 …
GO:1901576	organic substance biosynthetic process	4.79e-21	9.64e-19	1.33	8009	2024	1870	630	[MRPL35 - mitochondrial ribosomal protein l35, MKI67IP - mki67 (fha domain) interacting nucleolar phosphoprotein, ABRA - actin-binding rho activating protein, ELOF1 - elongation factor 1 homolog (s. cerevisiae), ZNF280C - zinc finger protein 280c, NCOR1 - nuclear receptor corepressor 1, CHAF1B - chromatin assembly factor 1, subunit b (p60), NUP62 - nucleoporin 62kda, RMI1 - recq mediated genome i…
GO:0008380	RNA splicing	2.15e-20	4.26e-18	2.14	8009	246	1870	123	[SMNDC1 - survival motor neuron domain containing 1, NCBP2 - nuclear cap binding protein subunit 2, 20kda, HTATSF1 - hiv-1 tat specific factor 1, NCBP1 - nuclear cap binding protein subunit 1, 80kda, WTAP - wilms tumor 1 associated protein, SRSF11 - serine/arginine-rich splicing factor 11, SF3A3 - splicing factor 3a, subunit 3, 60kda, METTL14 - methyltransferase like 14, SF3A2 - splicing factor 3…
GO:0009058	biosynthetic process	4.32e-20	8.4e-18	1.32	8009	2071	1870	638	[MRPL35 - mitochondrial ribosomal protein l35, NDUFAF6 - nadh dehydrogenase (ubiquinone) complex i, assembly factor 6, MKI67IP - mki67 (fha domain) interacting nucleolar phosphoprotein, ABRA - actin-binding rho activating protein, ELOF1 - elongation factor 1 homolog (s. cerevisiae), ZNF280C - zinc finger protein 280c, NCOR1 - nuclear receptor corepressor 1, CHAF1B - chromatin assembly factor 1, s…
GO:0022613	ribonucleoprotein complex biogenesis	1.45e-19	2.77e-17	3.6	8009	50	1870	42	[DDX31 - dead (asp-glu-ala-asp) box polypeptide 31, RPL26 - ribosomal protein l26, RPS24 - ribosomal protein s24, RRN3 - rrn3 rna polymerase i transcription factor homolog (s. cerevisiae), GTPBP10 - gtp-binding protein 10 (putative), SDAD1 - sda1 domain containing 1, ZNHIT6 - zinc finger, hit-type containing 6, WDR12 - wd repeat domain 12, NOA1 - nitric oxide associated 1, RPL14 - ribosomal prote…
GO:0006259	DNA metabolic process	3.11e-19	5.85e-17	1.81	8009	431	1870	182	[APEX1 - apex nuclease (multifunctional dna repair enzyme) 1, CDC25A - cell division cycle 25a, RFC4 - replication factor c (activator 1) 4, 37kda, RFC2 - replication factor c (activator 1) 2, 40kda, CDK1 - cyclin-dependent kinase 1, RFC3 - replication factor c (activator 1) 3, 38kda, RFC1 - replication factor c (activator 1) 1, 145kda, BRCA2 - breast cancer 2, early onset, SPRTN - sprt-like n-te…
GO:0043933	macromolecular complex subunit organization	7.13e-19	1.32e-16	1.46	8009	1132	1870	385	[AFG3L2 - afg3 atpase family member 3-like 2 (s. cerevisiae), SF3A3 - splicing factor 3a, subunit 3, 60kda, MRPL35 - mitochondrial ribosomal protein l35, NDUFAF6 - nadh dehydrogenase (ubiquinone) complex i, assembly factor 6, MKI67IP - mki67 (fha domain) interacting nucleolar phosphoprotein, ABCA1 - atp-binding cassette, sub-family a (abc1), member 1, SF3A2 - splicing factor 3a, subunit 2, 66kda,…
GO:0000375	RNA splicing, via transesterification reactions	4.09e-18	7.46e-16	2.25	8009	185	1870	97	[HTATSF1 - hiv-1 tat specific factor 1, NCBP2 - nuclear cap binding protein subunit 2, 20kda, SMNDC1 - survival motor neuron domain containing 1, SRSF11 - serine/arginine-rich splicing factor 11, NCBP1 - nuclear cap binding protein subunit 1, 80kda, SF3A3 - splicing factor 3a, subunit 3, 60kda, METTL14 - methyltransferase like 14, SF3A2 - splicing factor 3a, subunit 2, 66kda, HNRNPM - heterogeneo…
GO:0034622	cellular macromolecular complex assembly	4.42e-18	7.93e-16	1.79	8009	421	1870	176	[EIF3K - eukaryotic translation initiation factor 3, subunit k, HAT1 - histone acetyltransferase 1, DDX6 - dead (asp-glu-ala-asp) box helicase 6, DDX3X - dead (asp-glu-ala-asp) box helicase 3, x-linked, TCP1 - t-complex 1, SF3A3 - splicing factor 3a, subunit 3, 60kda, MSRB2 - methionine sulfoxide reductase b2, NDUFAF6 - nadh dehydrogenase (ubiquinone) complex i, assembly factor 6, ANLN - anillin,…
GO:0006415	translational termination	5.01e-18	8.86e-16	3.08	8009	71	1870	51	[MRPL23 - mitochondrial ribosomal protein l23, MRPL35 - mitochondrial ribosomal protein l35, GSPT1 - g1 to s phase transition 1, MRPL20 - mitochondrial ribosomal protein l20, MRPS18A - mitochondrial ribosomal protein s18a, MRPS21 - mitochondrial ribosomal protein s21, MRPS10 - mitochondrial ribosomal protein s10, MRPS27 - mitochondrial ribosomal protein s27, N6AMT1 - n-6 adenine-specific dna meth…
GO:0000377	RNA splicing, via transesterification reactions with bulged adenosine as nucleophile	5.12e-18	8.91e-16	2.26	8009	180	1870	95	[HNRNPUL1 - heterogeneous nuclear ribonucleoprotein u-like 1, CSTF1 - cleavage stimulation factor, 3' pre-rna, subunit 1, 50kda, HTATSF1 - hiv-1 tat specific factor 1, NCBP2 - nuclear cap binding protein subunit 2, 20kda, SRSF11 - serine/arginine-rich splicing factor 11, NCBP1 - nuclear cap binding protein subunit 1, 80kda, PPIE - peptidylprolyl isomerase e (cyclophilin e), DBR1 - debranching rna…
GO:0000398	mRNA splicing, via spliceosome	5.12e-18	8.78e-16	2.26	8009	180	1870	95	[HNRNPUL1 - heterogeneous nuclear ribonucleoprotein u-like 1, CSTF1 - cleavage stimulation factor, 3' pre-rna, subunit 1, 50kda, NCBP2 - nuclear cap binding protein subunit 2, 20kda, HTATSF1 - hiv-1 tat specific factor 1, NCBP1 - nuclear cap binding protein subunit 1, 80kda, SRSF11 - serine/arginine-rich splicing factor 11, PPIE - peptidylprolyl isomerase e (cyclophilin e), DBR1 - debranching rna…
GO:1902582	single-organism intracellular transport	7.75e-18	1.31e-15	1.92	8009	314	1870	141	[AFG3L2 - afg3 atpase family member 3-like 2 (s. cerevisiae), NCBP2 - nuclear cap binding protein subunit 2, 20kda, ABCA1 - atp-binding cassette, sub-family a (abc1), member 1, NUP62 - nucleoporin 62kda, SPAST - spastin, PACS2 - phosphofurin acidic cluster sorting protein 2, TIMM50 - translocase of inner mitochondrial membrane 50 homolog (s. cerevisiae), RPL35 - ribosomal protein l35, SEC63 - sec…
GO:0090150	establishment of protein localization to membrane	8.38e-18	1.4e-15	2.21	8009	192	1870	99	[ARFRP1 - adp-ribosylation factor related protein 1, RDX - radixin, OXA1L - oxidase (cytochrome c) assembly 1-like, PACS2 - phosphofurin acidic cluster sorting protein 2, RPL35 - ribosomal protein l35, SEC63 - sec63 homolog (s. cerevisiae), RAB11B - rab11b, member ras oncogene family, RPL36 - ribosomal protein l36, TOMM22 - translocase of outer mitochondrial membrane 22 homolog (yeast), RPSA - ri…
GO:0006414	translational elongation	9.44e-18	1.55e-15	2.87	8009	85	1870	57	[MRPL23 - mitochondrial ribosomal protein l23, MRPL35 - mitochondrial ribosomal protein l35, MRPL20 - mitochondrial ribosomal protein l20, MRPS18A - mitochondrial ribosomal protein s18a, MRPS21 - mitochondrial ribosomal protein s21, MRPS10 - mitochondrial ribosomal protein s10, MRPS27 - mitochondrial ribosomal protein s27, MRPS35 - mitochondrial ribosomal protein s35, ICT1 - immature colon carcin…
GO:0070125	mitochondrial translational elongation	2.11e-17	3.42e-15	3.11	8009	66	1870	48	[MRPL23 - mitochondrial ribosomal protein l23, MRPL13 - mitochondrial ribosomal protein l13, MRPS23 - mitochondrial ribosomal protein s23, MRPL51 - mitochondrial ribosomal protein l51, MRPL30 - mitochondrial ribosomal protein l30, MRPL35 - mitochondrial ribosomal protein l35, MRPL52 - mitochondrial ribosomal protein l52, MRPL20 - mitochondrial ribosomal protein l20, MRPL43 - mitochondrial ribosom…
GO:0033365	protein localization to organelle	5.68e-17	9.09e-15	1.88	8009	323	1870	142	[AFG3L2 - afg3 atpase family member 3-like 2 (s. cerevisiae), ARFRP1 - adp-ribosylation factor related protein 1, CDK1 - cyclin-dependent kinase 1, DDX3X - dead (asp-glu-ala-asp) box helicase 3, x-linked, KIF20B - kinesin family member 20b, GSG2 - germ cell associated 2 (haspin), NUP62 - nucleoporin 62kda, TIMM50 - translocase of inner mitochondrial membrane 50 homolog (s. cerevisiae), RPL35 - ri…
GO:0070126	mitochondrial translational termination	1.81e-16	2.85e-14	3.05	8009	66	1870	47	[MRPL23 - mitochondrial ribosomal protein l23, MRPL13 - mitochondrial ribosomal protein l13, MRPS23 - mitochondrial ribosomal protein s23, MRPL51 - mitochondrial ribosomal protein l51, MRPL30 - mitochondrial ribosomal protein l30, MRPL35 - mitochondrial ribosomal protein l35, MRPL52 - mitochondrial ribosomal protein l52, MRPL20 - mitochondrial ribosomal protein l20, MRPL43 - mitochondrial ribosom…
GO:0043624	cellular protein complex disassembly	5.22e-16	8.12e-14	2.79	8009	83	1870	54	[MRPL23 - mitochondrial ribosomal protein l23, MRPL35 - mitochondrial ribosomal protein l35, MRPL20 - mitochondrial ribosomal protein l20, GSPT1 - g1 to s phase transition 1, MRPS18A - mitochondrial ribosomal protein s18a, MRPS10 - mitochondrial ribosomal protein s10, MRPS21 - mitochondrial ribosomal protein s21, MRPS27 - mitochondrial ribosomal protein s27, N6AMT1 - n-6 adenine-specific dna meth…
GO:0022618	ribonucleoprotein complex assembly	5.35e-16	8.22e-14	2.32	8009	146	1870	79	[RPL24 - ribosomal protein l24, DDX6 - dead (asp-glu-ala-asp) box helicase 6, EIF3K - eukaryotic translation initiation factor 3, subunit k, RPL23A - ribosomal protein l23a, DDX3X - dead (asp-glu-ala-asp) box helicase 3, x-linked, ZNHIT6 - zinc finger, hit-type containing 6, SF3A3 - splicing factor 3a, subunit 3, 60kda, PRPF3 - pre-mrna processing factor 3, MRPL20 - mitochondrial ribosomal protei…
GO:0043241	protein complex disassembly	8.75e-16	1.33e-13	2.5	8009	113	1870	66	[MRPL23 - mitochondrial ribosomal protein l23, MRPL35 - mitochondrial ribosomal protein l35, GSPT1 - g1 to s phase transition 1, MRPL20 - mitochondrial ribosomal protein l20, MRPS18A - mitochondrial ribosomal protein s18a, SET - set nuclear oncogene, MRPS21 - mitochondrial ribosomal protein s21, MRPS10 - mitochondrial ribosomal protein s10, MRPS27 - mitochondrial ribosomal protein s27, N6AMT1 - n…
GO:0032984	macromolecular complex disassembly	1.07e-15	1.6e-13	2.44	8009	121	1870	69	[MRPL23 - mitochondrial ribosomal protein l23, MRPL35 - mitochondrial ribosomal protein l35, GSPT1 - g1 to s phase transition 1, MRPL20 - mitochondrial ribosomal protein l20, MRPS18A - mitochondrial ribosomal protein s18a, SET - set nuclear oncogene, MTIF2 - mitochondrial translational initiation factor 2, MRPS21 - mitochondrial ribosomal protein s21, MRPS10 - mitochondrial ribosomal protein s10,…
GO:0051171	regulation of nitrogen compound metabolic process	1.52e-15	2.25e-13	1.31	8009	1788	1870	545	[ANKRA2 - ankyrin repeat, family a (rfxank-like), 2, WTAP - wilms tumor 1 associated protein, PLAC8 - placenta-specific 8, ABRA - actin-binding rho activating protein, CBX1 - chromobox homolog 1, ELOF1 - elongation factor 1 homolog (s. cerevisiae), METTL14 - methyltransferase like 14, ABCA1 - atp-binding cassette, sub-family a (abc1), member 1, ZNF280C - zinc finger protein 280c, NCOR1 - nuclear …
GO:0071826	ribonucleoprotein complex subunit organization	1.99e-15	2.91e-13	2.25	8009	154	1870	81	[RPL24 - ribosomal protein l24, EIF3K - eukaryotic translation initiation factor 3, subunit k, DDX6 - dead (asp-glu-ala-asp) box helicase 6, RPL23A - ribosomal protein l23a, DDX3X - dead (asp-glu-ala-asp) box helicase 3, x-linked, ZNHIT6 - zinc finger, hit-type containing 6, SF3A3 - splicing factor 3a, subunit 3, 60kda, PRPF3 - pre-mrna processing factor 3, MRPL20 - mitochondrial ribosomal protei…
GO:0050658	RNA transport	2.1e-15	3.02e-13	2.45	8009	117	1870	67	[DDX19A - dead (asp-glu-ala-asp) box polypeptide 19a, NCBP2 - nuclear cap binding protein subunit 2, 20kda, NCBP1 - nuclear cap binding protein subunit 1, 80kda, SRSF11 - serine/arginine-rich splicing factor 11, SEC13 - sec13 homolog (s. cerevisiae), DDX25 - dead (asp-glu-ala-asp) box helicase 25, NUP133 - nucleoporin 133kda, HNRNPA3 - heterogeneous nuclear ribonucleoprotein a3, NUP62 - nucleopor…
GO:0050657	nucleic acid transport	2.1e-15	2.99e-13	2.45	8009	117	1870	67	[DDX19A - dead (asp-glu-ala-asp) box polypeptide 19a, NCBP2 - nuclear cap binding protein subunit 2, 20kda, SRSF11 - serine/arginine-rich splicing factor 11, NCBP1 - nuclear cap binding protein subunit 1, 80kda, SEC13 - sec13 homolog (s. cerevisiae), DDX25 - dead (asp-glu-ala-asp) box helicase 25, NUP133 - nucleoporin 133kda, HNRNPA3 - heterogeneous nuclear ribonucleoprotein a3, NUP62 - nucleopor…
GO:1904667	negative regulation of ubiquitin protein ligase activity	2.44e-15	3.43e-13	3.07	8009	60	1870	43	[PSMD14 - proteasome (prosome, macropain) 26s subunit, non-atpase, 14, PSMD12 - proteasome (prosome, macropain) 26s subunit, non-atpase, 12, PSMD6 - proteasome (prosome, macropain) 26s subunit, non-atpase, 6, PSMD11 - proteasome (prosome, macropain) 26s subunit, non-atpase, 11, UBA52 - ubiquitin a-52 residue ribosomal protein fusion product 1, CDC20 - cell division cycle 20, RPS27A - ribosomal pr…
GO:0051436	negative regulation of ubiquitin-protein ligase activity involved in mitotic cell cycle	2.44e-15	3.39e-13	3.07	8009	60	1870	43	[PSMD14 - proteasome (prosome, macropain) 26s subunit, non-atpase, 14, PSMD12 - proteasome (prosome, macropain) 26s subunit, non-atpase, 12, PSMD6 - proteasome (prosome, macropain) 26s subunit, non-atpase, 6, PSMD11 - proteasome (prosome, macropain) 26s subunit, non-atpase, 11, UBA52 - ubiquitin a-52 residue ribosomal protein fusion product 1, CDC20 - cell division cycle 20, RPS27A - ribosomal pr…
GO:0051439	regulation of ubiquitin-protein ligase activity involved in mitotic cell cycle	6.43e-15	8.82e-13	3.02	8009	61	1870	43	[PSMD14 - proteasome (prosome, macropain) 26s subunit, non-atpase, 14, PSMD12 - proteasome (prosome, macropain) 26s subunit, non-atpase, 12, PSMD6 - proteasome (prosome, macropain) 26s subunit, non-atpase, 6, PSMD11 - proteasome (prosome, macropain) 26s subunit, non-atpase, 11, UBA52 - ubiquitin a-52 residue ribosomal protein fusion product 1, CDC20 - cell division cycle 20, RPS27A - ribosomal pr…
GO:0051169	nuclear transport	6.54e-15	8.87e-13	2.19	8009	162	1870	83	[DDX19A - dead (asp-glu-ala-asp) box polypeptide 19a, NCBP2 - nuclear cap binding protein subunit 2, 20kda, SRSF11 - serine/arginine-rich splicing factor 11, NCBP1 - nuclear cap binding protein subunit 1, 80kda, SDAD1 - sda1 domain containing 1, DDX25 - dead (asp-glu-ala-asp) box helicase 25, NUP133 - nucleoporin 133kda, SET - set nuclear oncogene, NUP62 - nucleoporin 62kda, GEMIN5 - gem (nuclear…
GO:0051236	establishment of RNA localization	6.69e-15	8.97e-13	2.41	8009	119	1870	67	[DDX19A - dead (asp-glu-ala-asp) box polypeptide 19a, NCBP2 - nuclear cap binding protein subunit 2, 20kda, SRSF11 - serine/arginine-rich splicing factor 11, NCBP1 - nuclear cap binding protein subunit 1, 80kda, SEC13 - sec13 homolog (s. cerevisiae), DDX25 - dead (asp-glu-ala-asp) box helicase 25, NUP133 - nucleoporin 133kda, HNRNPA3 - heterogeneous nuclear ribonucleoprotein a3, NUP62 - nucleopor…
GO:1904666	regulation of ubiquitin protein ligase activity	8.56e-15	1.13e-12	2.9	8009	68	1870	46	[PSMD14 - proteasome (prosome, macropain) 26s subunit, non-atpase, 14, PSMD12 - proteasome (prosome, macropain) 26s subunit, non-atpase, 12, PSMD6 - proteasome (prosome, macropain) 26s subunit, non-atpase, 6, PSMD11 - proteasome (prosome, macropain) 26s subunit, non-atpase, 11, UBA52 - ubiquitin a-52 residue ribosomal protein fusion product 1, CDC20 - cell division cycle 20, RPS27A - ribosomal pr…
GO:0031145	anaphase-promoting complex-dependent catabolic process	1.33e-14	1.74e-12	2.94	8009	64	1870	44	[PSMD12 - proteasome (prosome, macropain) 26s subunit, non-atpase, 12, PSMD14 - proteasome (prosome, macropain) 26s subunit, non-atpase, 14, PSMD6 - proteasome (prosome, macropain) 26s subunit, non-atpase, 6, PSMD11 - proteasome (prosome, macropain) 26s subunit, non-atpase, 11, UBA52 - ubiquitin a-52 residue ribosomal protein fusion product 1, CDC20 - cell division cycle 20, RPS27A - ribosomal pr…
GO:0051444	negative regulation of ubiquitin-protein transferase activity	1.33e-14	1.72e-12	2.94	8009	64	1870	44	[PSMD14 - proteasome (prosome, macropain) 26s subunit, non-atpase, 14, PSMD12 - proteasome (prosome, macropain) 26s subunit, non-atpase, 12, PSMD6 - proteasome (prosome, macropain) 26s subunit, non-atpase, 6, PSMD11 - proteasome (prosome, macropain) 26s subunit, non-atpase, 11, UBA52 - ubiquitin a-52 residue ribosomal protein fusion product 1, CDC20 - cell division cycle 20, RPS27A - ribosomal pr…
GO:0006913	nucleocytoplasmic transport	1.33e-14	1.71e-12	2.2	8009	158	1870	81	[DDX19A - dead (asp-glu-ala-asp) box polypeptide 19a, NCBP2 - nuclear cap binding protein subunit 2, 20kda, NCBP1 - nuclear cap binding protein subunit 1, 80kda, SRSF11 - serine/arginine-rich splicing factor 11, SDAD1 - sda1 domain containing 1, DDX25 - dead (asp-glu-ala-asp) box helicase 25, NUP133 - nucleoporin 133kda, SET - set nuclear oncogene, NUP62 - nucleoporin 62kda, GEMIN5 - gem (nuclear…
GO:0051168	nuclear export	2.15e-14	2.72e-12	2.49	8009	103	1870	60	[DDX19A - dead (asp-glu-ala-asp) box polypeptide 19a, NCBP2 - nuclear cap binding protein subunit 2, 20kda, SRSF11 - serine/arginine-rich splicing factor 11, NCBP1 - nuclear cap binding protein subunit 1, 80kda, SDAD1 - sda1 domain containing 1, DDX25 - dead (asp-glu-ala-asp) box helicase 25, NUP133 - nucleoporin 133kda, NUP62 - nucleoporin 62kda, CPSF3 - cleavage and polyadenylation specific fac…
GO:0044085	cellular component biogenesis	2.15e-14	2.69e-12	2.49	8009	103	1870	60	[RPL26 - ribosomal protein l26, DDX31 - dead (asp-glu-ala-asp) box polypeptide 31, RRN3 - rrn3 rna polymerase i transcription factor homolog (s. cerevisiae), SDAD1 - sda1 domain containing 1, ZNHIT6 - zinc finger, hit-type containing 6, WDR12 - wd repeat domain 12, NDUFAF6 - nadh dehydrogenase (ubiquinone) complex i, assembly factor 6, NAF1 - nuclear assembly factor 1 ribonucleoprotein, NDUFA7 - …
GO:0051028	mRNA transport	2.21e-14	2.74e-12	2.53	8009	98	1870	58	[DDX19A - dead (asp-glu-ala-asp) box polypeptide 19a, NCBP2 - nuclear cap binding protein subunit 2, 20kda, SRSF11 - serine/arginine-rich splicing factor 11, NCBP1 - nuclear cap binding protein subunit 1, 80kda, SEC13 - sec13 homolog (s. cerevisiae), DDX25 - dead (asp-glu-ala-asp) box helicase 25, NUP133 - nucleoporin 133kda, HNRNPA3 - heterogeneous nuclear ribonucleoprotein a3, NUP62 - nucleopor…
GO:0046907	intracellular transport	3.72e-14	4.57e-12	1.5	8009	741	1870	259	[AFG3L2 - afg3 atpase family member 3-like 2 (s. cerevisiae), NCBP2 - nuclear cap binding protein subunit 2, 20kda, ARFRP1 - adp-ribosylation factor related protein 1, NCBP1 - nuclear cap binding protein subunit 1, 80kda, DDX25 - dead (asp-glu-ala-asp) box helicase 25, BET1 - bet1 golgi vesicular membrane trafficking protein, ABRA - actin-binding rho activating protein, ABCA1 - atp-binding casset…
GO:0071840	cellular component organization or biogenesis	3.86e-14	4.69e-12	1.22	8009	2663	1870	757	[AFG3L2 - afg3 atpase family member 3-like 2 (s. cerevisiae), KIF20B - kinesin family member 20b, MRPL35 - mitochondrial ribosomal protein l35, SF3A3 - splicing factor 3a, subunit 3, 60kda, NDUFAF6 - nadh dehydrogenase (ubiquinone) complex i, as
GO:1903047	mitotic cell cycle process	5.03e-14	6.05e-12	1.64	8009	470	1870	180	[PSMD6 - proteasome (prosome, macropain) 26s subunit, non-atpase, 6, CCNK - cyclin k, CDC25A - cell division cycle 25a, CDC20 - cell division cycle 20, CDK1 - cyclin-dependent kinase 1, KIF20B - kinesin family member 20b, GSPT1 - g1 to s phase transition 1, CDT1 - chromatin licensing and dna replication factor 1, ANLN - anillin, actin binding protein, GSG2 - germ cell associated 2 (haspin), CDC25…
GO:1904668	positive regulation of ubiquitin protein ligase activity	7.41e-14	8.83e-12	2.86	8009	66	1870	44	[PSMD12 - proteasome (prosome, macropain) 26s subunit, non-atpase, 12, PSMD14 - proteasome (prosome, macropain) 26s subunit, non-atpase, 14, PSMD6 - proteasome (prosome, macropain) 26s subunit, non-atpase, 6, PSMD11 - proteasome (prosome, macropain) 26s subunit, non-atpase, 11, UBA52 - ubiquitin a-52 residue ribosomal protein fusion product 1, CDC20 - cell division cycle 20, RPS27A - ribosomal pr…
GO:0043487	regulation of RNA stability	7.64e-14	9e-12	2.48	8009	100	1870	58	[PSMD6 - proteasome (prosome, macropain) 26s subunit, non-atpase, 6, APEX1 - apex nuclease (multifunctional dna repair enzyme) 1, SERBP1 - serpine1 mrna binding protein 1, CNOT6L - ccr4-not transcription complex, subunit 6-like, METTL14 - methyltransferase like 14, SET - set nuclear oncogene, ZFP36L2 - zfp36 ring finger protein-like 2, ZFP36L1 - zfp36 ring finger protein-like 1, PSMB3 - proteasom…
GO:0051276	chromosome organization	7.78e-14	9.08e-12	1.97	8009	217	1870	100	[APEX1 - apex nuclease (multifunctional dna repair enzyme) 1, RFC4 - replication factor c (activator 1) 4, 37kda, CDC20 - cell division cycle 20, HAT1 - histone acetyltransferase 1, RFC2 - replication factor c (activator 1) 2, 40kda, RFC3 - replication factor c (activator 1) 3, 38kda, SEC13 - sec13 homolog (s. cerevisiae), DDX3X - dead (asp-glu-ala-asp) box helicase 3, x-linked, CDK1 - cyclin-dep…
GO:0051437	positive regulation of ubiquitin-protein ligase activity involved in regulation of mitotic cell cycle transition	9.41e-14	1.09e-11	2.88	8009	64	1870	43	[PSMD12 - proteasome (prosome, macropain) 26s subunit, non-atpase, 12, PSMD14 - proteasome (prosome, macropain) 26s subunit, non-atpase, 14, PSMD6 - proteasome (prosome, macropain) 26s subunit, non-atpase, 6, PSMD11 - proteasome (prosome, macropain) 26s subunit, non-atpase, 11, UBA52 - ubiquitin a-52 residue ribosomal protein fusion product 1, CDC20 - cell division cycle 20, RPS27A - ribosomal pr…
GO:0043488	regulation of mRNA stability	1.06e-13	1.21e-11	2.49	8009	98	1870	57	[APEX1 - apex nuclease (multifunctional dna repair enzyme) 1, PSMD6 - proteasome (prosome, macropain) 26s subunit, non-atpase, 6, SERBP1 - serpine1 mrna binding protein 1, CNOT6L - ccr4-not transcription complex, subunit 6-like, METTL14 - methyltransferase like 14, SET - set nuclear oncogene, ZFP36L2 - zfp36 ring finger protein-like 2, ZFP36L1 - zfp36 ring finger protein-like 1, PSMB3 - proteasom…
GO:0022402	cell cycle process	1.14e-13	1.29e-11	1.53	8009	645	1870	230	[CCNK - cyclin k, KIF20B - kinesin family member 20b, BRCA2 - breast cancer 2, early onset, BRCA1 - breast cancer 1, early onset, CDT1 - chromatin licensing and dna replication factor 1, PLD6 - phospholipase d family, member 6, NCOR1 - nuclear receptor corepressor 1, ENSA - endosulfine alpha, PRMT1 - protein arginine methyltransferase 1, ABL1 - c-abl oncogene 1, non-receptor tyrosine kinase, NUP6…
GO:0010468	regulation of gene expression	1.61e-13	1.8e-11	1.28	8009	1768	1870	530	[ANKRA2 - ankyrin repeat, family a (rfxank-like), 2, WTAP - wilms tumor 1 associated protein, EXOSC10 - exosome component 10, PLAC8 - placenta-specific 8, ABRA - actin-binding rho activating protein, CBX1 - chromobox homolog 1, ELOF1 - elongation factor 1 homolog (s. cerevisiae), METTL14 - methyltransferase like 14, ZNF280C - zinc finger protein 280c, NCOR1 - nuclear receptor corepressor 1, CHAF1…
GO:1901566	organonitrogen compound biosynthetic process	4.23e-13	4.7e-11	1.59	8009	510	1870	189	[PAICS - phosphoribosylaminoimidazole carboxylase, phosphoribosylaminoimidazole succinocarboxamide synthetase, MRPL35 - mitochondrial ribosomal protein l35, NDUFA7 - nadh dehydrogenase (ubiquinone) 1 alpha subcomplex, 7, 14.5kda, DDC - dopa decarboxylase (aromatic l-amino acid decarboxylase), PNPO - pyridoxamine 5'-phosphate oxidase, ACPL2 - acid phosphatase-like 2, MRPS18A - mitochondrial riboso…
GO:0002479	antigen processing and presentation of exogenous peptide antigen via MHC class I, TAP-dependent	6.06e-13	6.67e-11	3.38	8009	38	1870	30	[PSMD12 - proteasome (prosome, macropain) 26s subunit, non-atpase, 12, PSMD6 - proteasome (prosome, macropain) 26s subunit, non-atpase, 6, PSMD14 - proteasome (prosome, macropain) 26s subunit, non-atpase, 14, PSMD11 - proteasome (prosome, macropain) 26s subunit, non-atpase, 11, PSMB3 - proteasome (prosome, macropain) subunit, beta type, 3, PSMB2 - proteasome (prosome, macropain) subunit, beta typ…
GO:0006417	regulation of translation	6.3e-13	6.87e-11	1.98	8009	199	1870	92	[PURA - purine-rich element binding protein a, NCBP2 - nuclear cap binding protein subunit 2, 20kda, DDX6 - dead (asp-glu-ala-asp) box helicase 6, EIF3K - eukaryotic translation initiation factor 3, subunit k, NCBP1 - nuclear cap binding protein subunit 1, 80kda, DDX3X - dead (asp-glu-ala-asp) box helicase 3, x-linked, DDX25 - dead (asp-glu-ala-asp) box helicase 25, LARS - leucyl-trna synthetase,…
GO:0006457	protein folding	6.67e-13	7.21e-11	2.2	8009	136	1870	70	[DNAJB2 - dnaj (hsp40) homolog, subfamily b, member 2, PPIE - peptidylprolyl isomerase e (cyclophilin e), TCP1 - t-complex 1, CANX - calnexin, PFDN6 - prefoldin subunit 6, TXNDC2 - thioredoxin domain containing 2 (spermatozoa), PPIH - peptidylprolyl isomerase h (cyclophilin h), DNAJC19 - dnaj (hsp40) homolog, subfamily c, member 19, MLEC - malectin, NFYC - nuclear transcription factor y, gamma, F…
GO:0015931	nucleobase-containing compound transport	6.67e-13	7.14e-11	2.2	8009	136	1870	70	[DDX19A - dead (asp-glu-ala-asp) box polypeptide 19a, NCBP2 - nuclear cap binding protein subunit 2, 20kda, SRSF11 - serine/arginine-rich splicing factor 11, NCBP1 - nuclear cap binding protein subunit 1, 80kda, SEC13 - sec13 homolog (s. cerevisiae), DDX25 - dead (asp-glu-ala-asp) box helicase 25, NUP133 - nucleoporin 133kda, HNRNPA3 - heterogeneous nuclear ribonucleoprotein a3, NUP62 - nucleopor…
GO:0006405	RNA export from nucleus	1.03e-12	1.09e-10	2.55	8009	84	1870	50	[DDX19A - dead (asp-glu-ala-asp) box polypeptide 19a, NCBP2 - nuclear cap binding protein subunit 2, 20kda, NCBP1 - nuclear cap binding protein subunit 1, 80kda, SRSF11 - serine/arginine-rich splicing factor 11, DDX25 - dead (asp-glu-ala-asp) box helicase 25, NUP133 - nucleoporin 133kda, NUP62 - nucleoporin 62kda, CPSF3 - cleavage and polyadenylation specific factor 3, 73kda, THOC7 - tho complex …
GO:0006353	DNA-templated transcription, termination	1.04e-12	1.09e-10	2.75	8009	67	1870	43	[NCBP2 - nuclear cap binding protein subunit 2, 20kda, CSTF1 - cleavage stimulation factor, 3' pre-rna, subunit 1, 50kda, NCBP1 - nuclear cap binding protein subunit 1, 80kda, SRSF11 - serine/arginine-rich splicing factor 11, U2AF1 - u2 small nuclear rna auxiliary factor 1, SNRPD3 - small nuclear ribonucleoprotein d3 polypeptide 18kda, SNRPE - small nuclear ribonucleoprotein polypeptide e, SNRPF …
GO:0044248	cellular catabolic process	1.3e-12	1.35e-10	1.45	8009	783	1870	265	[NCBP2 - nuclear cap binding protein subunit 2, 20kda, NCBP1 - nuclear cap binding protein subunit 1, 80kda, EXOSC10 - exosome component 10, DTD1 - d-tyrosyl-trna deacylase 1, ZFP36L2 - zfp36 ring finger protein-like 2, CNOT11 - ccr4-not transcription complex, subunit 11, ZFP36L1 - zfp36 ring finger protein-like 1, ACADVL - acyl-coa dehydrogenase, very long chain, SMPD4 - sphingomyelin phosphodie…
GO:0009987	cellular process	1.6e-12	1.65e-10	1.07	8009	6363	1870	1590	[AFG3L2 - afg3 atpase family member 3-like 2 (s. cerevisiae), EXOSC10 - exosome component 10, SF3A3 - splicing factor 3a, subunit 3, 60kda, ABCA1 - atp-binding cassette, sub-family a (abc1), member 1, ABCA3 - atp-binding cassette, sub-family a (
GO:0044267	cellular protein metabolic process	2.11e-12	2.16e-10	1.27	8009	1779	1870	527	[AFG3L2 - afg3 atpase family member 3-like 2 (s. cerevisiae), MRPL35 - mitochondrial ribosomal protein l35, ABCA1 - atp-binding cassette, sub-family a (abc1), member 1, ABCA3 - atp-binding cassette, sub-family a (abc1), member 3, ZDHHC3 - zinc finger, dhhc-type containing 3, ABL1 - c-abl oncogene 1, non-receptor tyrosine kinase, CDC42BPG - cdc42 binding protein kinase gamma (dmpk-like), NUP62 - n…
GO:0051438	regulation of ubiquitin-protein transferase activity	2.58e-12	2.62e-10	2.48	8009	88	1870	51	[PSMD6 - proteasome (prosome, macropain) 26s subunit, non-atpase, 6, CDC20 - cell division cycle 20, ANAPC11 - anaphase promoting complex subunit 11, CDK1 - cyclin-dependent kinase 1, ABL1 - c-abl oncogene 1, non-receptor tyrosine kinase, UBE2S - ubiquitin-conjugating enzyme e2s, PSMB3 - proteasome (prosome, macropain) subunit, beta type, 3, PSMB2 - proteasome (prosome, macropain) subunit, beta t…
GO:0060255	regulation of macromolecule metabolic process	3.2e-12	3.22e-10	1.22	8009	2394	1870	680	[APOPT1 - apoptogenic 1, mitochondrial, ANKRA2 - ankyrin repeat, family a (rfxank-like), 2, WTAP - wilms tumor 1 associated protein, AGAP2 - arfgap with gtpase domain, ankyrin repeat and ph domain 2, EXOSC10 - exosome component 10, PLAC8 - pla
GO:0072657	protein localization to membrane	3.34e-12	3.33e-10	1.88	8009	228	1870	100	[ARFRP1 - adp-ribosylation factor related protein 1, MADCAM1 - mucosal vascular addressin cell adhesion molecule 1, AGRN - agrin, PACS2 - phosphofurin acidic cluster sorting protein 2, RPL35 - ribosomal protein l35, SEC63 - sec63 homolog (s. cerevisiae), RPL36 - ribosomal protein l36, TOMM22 - translocase of outer mitochondrial membrane 22 homolog (yeast), RPSA - ribosomal protein sa, HSP90AA1 - …
GO:0016043	cellular component organization	4.13e-12	4.08e-10	1.2	8009	2637	1870	739	[AFG3L2 - afg3 atpase family member 3-like 2 (s. cerevisiae), MRPL35 - mitochondrial ribosomal protein l35, KIF20B - kinesin family member 20b, SF3A3 - splicing factor 3a, subunit 3, 60kda, NDUFAF6 - nadh dehydrogenase (ubiquinone) complex i, as
GO:1903321	negative regulation of protein modification by small protein conjugation or removal	4.62e-12	4.53e-10	2.35	8009	102	1870	56	[PSMD6 - proteasome (prosome, macropain) 26s subunit, non-atpase, 6, CDC20 - cell division cycle 20, CDK1 - cyclin-dependent kinase 1, CAPN3 - calpain 3, (p94), ANAPC11 - anaphase promoting complex subunit 11, ABL1 - c-abl oncogene 1, non-receptor tyrosine kinase, PSMB3 - proteasome (prosome, macropain) subunit, beta type, 3, PSMB2 - proteasome (prosome, macropain) subunit, beta type, 2, PSMB1 - …
GO:0051443	positive regulation of ubiquitin-protein transferase activity	5.08e-12	4.94e-10	2.55	8009	79	1870	47	[PSMD12 - proteasome (prosome, macropain) 26s subunit, non-atpase, 12, PSMD14 - proteasome (prosome, macropain) 26s subunit, non-atpase, 14, PSMD6 - proteasome (prosome, macropain) 26s subunit, non-atpase, 6, PSMD11 - proteasome (prosome, macropain) 26s subunit, non-atpase, 11, UBA52 - ubiquitin a-52 residue ribosomal protein fusion product 1, CDC20 - cell division cycle 20, RPS27A - ribosomal pr…
GO:0006521	regulation of cellular amino acid metabolic process	6.35e-12	6.12e-10	3.21	8009	40	1870	30	[PSMD14 - proteasome (prosome, macropain) 26s subunit, non-atpase, 14, PSMD6 - proteasome (prosome, macropain) 26s subunit, non-atpase, 6, PSMD12 - proteasome (prosome, macropain) 26s subunit, non-atpase, 12, PSMD11 - proteasome (prosome, macropain) 26s subunit, non-atpase, 11, PSMB3 - proteasome (prosome, macropain) subunit, beta type, 3, PSMB2 - proteasome (prosome, macropain) subunit, beta typ…
GO:0042590	antigen processing and presentation of exogenous peptide antigen via MHC class I	6.35e-12	6.07e-10	3.21	8009	40	1870	30	[PSMD14 - proteasome (prosome, macropain) 26s subunit, non-atpase, 14, PSMD6 - proteasome (prosome, macropain) 26s subunit, non-atpase, 6, PSMD12 - proteasome (prosome, macropain) 26s subunit, non-atpase, 12, PSMD11 - proteasome (prosome, macropain) 26s subunit, non-atpase, 11, PSMB3 - proteasome (prosome, macropain) subunit, beta type, 3, PSMB2 - proteasome (prosome, macropain) subunit, beta typ…
GO:0034248	regulation of cellular amide metabolic process	7.23e-12	6.86e-10	1.91	8009	209	1870	93	[PURA - purine-rich element binding protein a, NCBP2 - nuclear cap binding protein subunit 2, 20kda, DDX6 - dead (asp-glu-ala-asp) box helicase 6, EIF3K - eukaryotic translation initiation factor 3, subunit k, NCBP1 - nuclear cap binding protein subunit 1, 80kda, DDX3X - dead (asp-glu-ala-asp) box helicase 3, x-linked, DDX25 - dead (asp-glu-ala-asp) box helicase 25, LARS - leucyl-trna synthetase,…
GO:0006369	termination of RNA polymerase II transcription	1.36e-11	1.28e-09	3.05	8009	45	1870	32	[CSTF1 - cleavage stimulation factor, 3' pre-rna, subunit 1, 50kda, NCBP2 - nuclear cap binding protein subunit 2, 20kda, SRSF11 - serine/arginine-rich splicing factor 11, NCBP1 - nuclear cap binding protein subunit 1, 80kda, U2AF1 - u2 small nuclear rna auxiliary factor 1, SNRPD3 - small nuclear ribonucleoprotein d3 polypeptide 18kda, SNRPE - small nuclear ribonucleoprotein polypeptide e, SNRPF …
GO:0002474	antigen processing and presentation of peptide antigen via MHC class I	1.42e-11	1.33e-09	2.86	8009	54	1870	36	[PSMD14 - proteasome (prosome, macropain) 26s subunit, non-atpase, 14, PSMD12 - proteasome (prosome, macropain) 26s subunit, non-atpase, 12, PSMD6 - proteasome (prosome, macropain) 26s subunit, non-atpase, 6, PSMD11 - proteasome (prosome, macropain) 26s subunit, non-atpase, 11, SEC13 - sec13 homolog (s. cerevisiae), CANX - calnexin, SEC24C - sec24 family, member c (s. cerevisiae), PSMB3 - proteas…
GO:0031397	negative regulation of protein ubiquitination	2.22e-11	2.06e-09	2.34	8009	97	1870	53	[PSMD6 - proteasome (prosome, macropain) 26s subunit, non-atpase, 6, CDC20 - cell division cycle 20, CDK1 - cyclin-dependent kinase 1, ANAPC11 - anaphase promoting complex subunit 11, ABL1 - c-abl oncogene 1, non-receptor tyrosine kinase, PSMB3 - proteasome (prosome, macropain) subunit, beta type, 3, PSMB2 - proteasome (prosome, macropain) subunit, beta type, 2, PSMB1 - proteasome (prosome, macro…
GO:2000060	positive regulation of protein ubiquitination involved in ubiquitin-dependent protein catabolic process	3.46e-11	3.17e-09	2.56	8009	72	1870	43	[PSMD12 - proteasome (prosome, macropain) 26s subunit, non-atpase, 12, PSMD14 - proteasome (prosome, macropain) 26s subunit, non-atpase, 14, PSMD6 - proteasome (prosome, macropain) 26s subunit, non-atpase, 6, PSMD11 - proteasome (prosome, macropain) 26s subunit, non-atpase, 11, UBA52 - ubiquitin a-52 residue ribosomal protein fusion product 1, CDC20 - cell division cycle 20, RPS27A - ribosomal pr…
GO:0006406	mRNA export from nucleus	4.72e-11	4.3e-09	2.51	8009	75	1870	44	[DDX19A - dead (asp-glu-ala-asp) box polypeptide 19a, NCBP2 - nuclear cap binding protein subunit 2, 20kda, SRSF11 - serine/arginine-rich splicing factor 11, NCBP1 - nuclear cap binding protein subunit 1, 80kda, U2AF1 - u2 small nuclear rna auxiliary factor 1, NUP205 - nucleoporin 205kda, DDX25 - dead (asp-glu-ala-asp) box helicase 25, THOC2 - tho complex 2, NUP133 - nucleoporin 133kda, BUD13 - b…
GO:0042273	ribosomal large subunit biogenesis	5.92e-11	5.36e-09	4.06	8009	19	1870	18	[RPL26 - ribosomal protein l26, SDAD1 - sda1 domain containing 1, WDR12 - wd repeat domain 12, RRS1 - rrs1 ribosome biogenesis regulator homolog (s. cerevisiae), RPL14 - ribosomal protein l14, RPL26L1 - ribosomal protein l26-like 1, WDR74 - wd repeat domain 74, RPL11 - ribosomal protein l11, RPL7 - ribosomal protein l7, RPL35A - ribosomal protein l35a, RPL5 - ribosomal protein l5, PES1 - pescadil…
GO:0071103	DNA conformation change	1.58e-10	1.41e-08	2.45	8009	77	1870	44	[PURA - purine-rich element binding protein a, UBA52 - ubiquitin a-52 residue ribosomal protein fusion product 1, MCM7 - minichromosome maintenance complex component 7, HAT1 - histone acetyltransferase 1, RPS27A - ribosomal protein s27a, CDK1 - cyclin-dependent kinase 1, DDX3X - dead (asp-glu-ala-asp) box helicase 3, x-linked, XPA - xeroderma pigmentosum, complementation group a, XPC - xeroderma …
GO:0006260	DNA replication	1.68e-10	1.49e-08	2.18	8009	112	1870	57	[RAD1 - rad1 homolog (s. pombe), RFC4 - replication factor c (activator 1) 4, 37kda, CDC25A - cell division cycle 25a, RFC2 - replication factor c (activator 1) 2, 40kda, RFC3 - replication factor c (activator 1) 3, 38kda, CDK1 - cyclin-dependent kinase 1, RFC1 - replication factor c (activator 1) 1, 145kda, CDT1 - chromatin licensing and dna replication factor 1, BRCA1 - breast cancer 1, early o…
GO:0038061	NIK/NF-kappaB signaling	1.95e-10	1.72e-08	2.73	8009	55	1870	35	[PSMD12 - proteasome (prosome, macropain) 26s subunit, non-atpase, 12, PSMD14 - proteasome (prosome, macropain) 26s subunit, non-atpase, 14, PSMD6 - proteasome (prosome, macropain) 26s subunit, non-atpase, 6, PSMD11 - proteasome (prosome, macropain) 26s subunit, non-atpase, 11, UBA52 - ubiquitin a-52 residue ribosomal protein fusion product 1, RPS27A - ribosomal protein s27a, UBC - ubiquitin c, P…
GO:0002223	stimulatory C-type lectin receptor signaling pathway	2.35e-10	2.06e-08	2.57	8009	65	1870	39	[PSMD12 - proteasome (prosome, macropain) 26s subunit, non-atpase, 12, PSMD14 - proteasome (prosome, macropain) 26s subunit, non-atpase, 14, PSMD6 - proteasome (prosome, macropain) 26s subunit, non-atpase, 6, PSMD11 - proteasome (prosome, macropain) 26s subunit, non-atpase, 11, UBA52 - ubiquitin a-52 residue ribosomal protein fusion product 1, RPS27A - ribosomal protein s27a, PRKACB - protein kin…
GO:0033209	tumor necrosis factor-mediated signaling pathway	2.57e-10	2.24e-08	2.75	8009	53	1870	34	[PSMD14 - proteasome (prosome, macropain) 26s subunit, non-atpase, 14, PSMD12 - proteasome (prosome, macropain) 26s subunit, non-atpase, 12, PSMD6 - proteasome (prosome, macropain) 26s subunit, non-atpase, 6, PSMD11 - proteasome (prosome, macropain) 26s subunit, non-atpase, 11, UBA52 - ubiquitin a-52 residue ribosomal protein fusion product 1, RPS27A - ribosomal protein s27a, ADAM17 - adam metall…
GO:0006886	intracellular protein transport	2.93e-10	2.53e-08	1.56	8009	429	1870	156	[AFG3L2 - afg3 atpase family member 3-like 2 (s. cerevisiae), SEC13 - sec13 homolog (s. cerevisiae), ABRA - actin-binding rho activating protein, ZDHHC3 - zinc finger, dhhc-type containing 3, NUP62 - nucleoporin 62kda, GCKR - glucokinase (hexokinase 4) regulator, PACS2 - phosphofurin acidic cluster sorting protein 2, TIMM50 - translocase of inner mitochondrial membrane 50 homolog (s. cerevisiae),…
GO:0002220	innate immune response activating cell surface receptor signaling pathway	4.45e-10	3.82e-08	2.53	8009	66	1870	39	[PSMD14 - proteasome (prosome, macropain) 26s subunit, non-atpase, 14, PSMD12 - proteasome (prosome, macropain) 26s subunit, non-atpase, 12, PSMD6 - proteasome (prosome, macropain) 26s subunit, non-atpase, 6, PSMD11 - proteasome (prosome, macropain) 26s subunit, non-atpase, 11, UBA52 - ubiquitin a-52 residue ribosomal protein fusion product 1, RPS27A - ribosomal protein s27a, PRKACB - protein kin…
GO:0031123	RNA 3'-end processing	5.95e-10	5.07e-08	2.48	8009	69	1870	40	[NCBP2 - nuclear cap binding protein subunit 2, 20kda, CSTF1 - cleavage stimulation factor, 3' pre-rna, subunit 1, 50kda, RPS21 - ribosomal protein s21, PAPOLG - poly(a) polymerase gamma, SRSF11 - serine/arginine-rich splicing factor 11, NCBP1 - nuclear cap binding protein subunit 1, 80kda, DKC1 - dyskeratosis congenita 1, dyskerin, U2AF1 - u2 small nuclear rna auxiliary factor 1, SYMPK - symplek…
GO:2000058	regulation of protein ubiquitination involved in ubiquitin-dependent protein catabolic process	6.92e-10	5.85e-08	2.39	8009	77	1870	43	[PSMD12 - proteasome (prosome, macropain) 26s subunit, non-atpase, 12, PSMD14 - proteasome (prosome, macropain) 26s subunit, non-atpase, 14, PSMD6 - proteasome (prosome, macropain) 26s subunit, non-atpase, 6, PSMD11 - proteasome (prosome, macropain) 26s subunit, non-atpase, 11, UBA52 - ubiquitin a-52 residue ribosomal protein fusion product 1, CDC20 - cell division cycle 20, RPS27A - ribosomal pr…
GO:0042769	DNA damage response, detection of DNA damage	9.39e-10	7.88e-08	3.28	8009	30	1870	23	[PCNA - proliferating cell nuclear antigen, MRPS35 - mitochondrial ribosomal protein s35, RFC4 - replication factor c (activator 1) 4, 37kda, UBA52 - ubiquitin a-52 residue ribosomal protein fusion product 1, RFC2 - replication factor c (activator 1) 2, 40kda, RPS27A - ribosomal protein s27a, RFC3 - replication factor c (activator 1) 3, 38kda, RPS3 - ribosomal protein s3, RFC1 - replication facto…
GO:0000462	maturation of SSU-rRNA from tricistronic rRNA transcript (SSU-rRNA, 5.8S rRNA, LSU-rRNA)	9.67e-10	8.06e-08	3.37	8009	28	1870	22	[RPS24 - ribosomal protein s24, BMS1 - bms1 ribosome biogenesis factor, TSR1 - tsr1, 20s rrna accumulation, homolog (s. cerevisiae), BYSL - bystin-like, KRR1 - krr1, small subunit (ssu) processome component, homolog (yeast), UTP3 - utp3, small subunit (ssu) processome component, homolog (s. cerevisiae), UTP6 - utp6, small subunit (ssu) processome component, homolog (yeast), TBL3 - transducin (bet…
GO:0044802	single-organism membrane organization	1.48e-09	1.23e-07	1.53	8009	427	1870	153	[AFG3L2 - afg3 atpase family member 3-like 2 (s. cerevisiae), ARFRP1 - adp-ribosylation factor related protein 1, CDK1 - cyclin-dependent kinase 1, BET1 - bet1 golgi vesicular membrane trafficking protein, PLD6 - phospholipase d family, member 6, ABCA1 - atp-binding cassette, sub-family a (abc1), member 1, MADCAM1 - mucosal vascular addressin cell adhesion molecule 1, NUP62 - nucleoporin 62kda, A…
GO:0019222	regulation of metabolic process	2.03e-09	1.67e-07	1.18	8009	2564	1870	704	[APOPT1 - apoptogenic 1, mitochondrial, ANKRA2 - ankyrin repeat, family a (rfxank-like), 2, WTAP - wilms tumor 1 associated protein, AGAP2 - arfgap with gtpase domain, ankyrin repeat and ph domain 2, EXOSC10 - exosome component 10, PLAC8 - pla
GO:0030490	maturation of SSU-rRNA	2.12e-09	1.73e-07	3.06	8009	35	1870	25	[RPS24 - ribosomal protein s24, BMS1 - bms1 ribosome biogenesis factor, KRR1 - krr1, small subunit (ssu) processome component, homolog (yeast), TBL3 - transducin (beta)-like 3, RPS16 - ribosomal protein s16, RPS19 - ribosomal protein s19, RPS8 - ribosomal protein s8, WDR3 - wd repeat domain 3, RPS14 - ribosomal protein s14, MRPS9 - mitochondrial ribosomal protein s9, MRPS11 - mitochondrial riboso…
GO:2000112	regulation of cellular macromolecule biosynthetic process	2.66e-09	2.15e-07	1.24	8009	1588	1870	461	[ANKRA2 - ankyrin repeat, family a (rfxank-like), 2, PLAC8 - placenta-specific 8, ABRA - actin-binding rho activating protein, CBX1 - chromobox homolog 1, METTL14 - methyltransferase like 14, ELOF1 - elongation factor 1 homolog (s. cerevisiae), ZNF280C - zinc finger protein 280c, CHAF1B - chromatin assembly factor 1, subunit b (p60), NCOR1 - nuclear receptor corepressor 1, ABL1 - c-abl oncogene 1…
GO:0006281	DNA repair	3.17e-09	2.55e-07	1.67	8009	275	1870	107	[APEX1 - apex nuclease (multifunctional dna repair enzyme) 1, RFC4 - replication factor c (activator 1) 4, 37kda, RFC2 - replication factor c (activator 1) 2, 40kda, RFC3 - replication factor c (activator 1) 3, 38kda, CDK1 - cyclin-dependent kinase 1, RFC1 - replication factor c (activator 1) 1, 145kda, BRCA2 - breast cancer 2, early onset, SPRTN - sprt-like n-terminal domain, BRCA1 - breast canc…
GO:0080090	regulation of primary metabolic process	3.25e-09	2.59e-07	1.18	8009	2365	1870	654	[APOPT1 - apoptogenic 1, mitochondrial, ANKRA2 - ankyrin repeat, family a (rfxank-like), 2, WTAP - wilms tumor 1 associated protein, AGAP2 - arfgap with gtpase domain, ankyrin repeat and ph domain 2, PLAC8 - placenta-specific 8, SYMPK - symple
GO:0061024	membrane organization	4.91e-09	3.9e-07	1.49	8009	472	1870	164	[AFG3L2 - afg3 atpase family member 3-like 2 (s. cerevisiae), ARFRP1 - adp-ribosylation factor related protein 1, CDK1 - cyclin-dependent kinase 1, BET1 - bet1 golgi vesicular membrane trafficking protein, PLD6 - phospholipase d family, member 6, ABCA1 - atp-binding cassette, sub-family a (abc1), member 1, MADCAM1 - mucosal vascular addressin cell adhesion molecule 1, ABCA4 - atp-binding cassette…
GO:1901575	organic substance catabolic process	6.84e-09	5.39e-07	1.34	8009	887	1870	277	[NCBP2 - nuclear cap binding protein subunit 2, 20kda, NCBP1 - nuclear cap binding protein subunit 1, 80kda, EXOSC10 - exosome component 10, PLD6 - phospholipase d family, member 6, DTD1 - d-tyrosyl-trna deacylase 1, ZFP36L2 - zfp36 ring finger protein-like 2, MARCH6 - membrane-associated ring finger (c3hc4) 6, e3 ubiquitin protein ligase, CNOT11 - ccr4-not transcription complex, subunit 11, ZFP3…
GO:0019538	protein metabolic process	8.66e-09	6.78e-07	1.2	8009	2048	1870	573	[AFG3L2 - afg3 atpase family member 3-like 2 (s. cerevisiae), MRPL35 - mitochondrial ribosomal protein l35, ABCA1 - atp-binding cassette, sub-family a (abc1), member 1, ABCA3 - atp-binding cassette, sub-family a (abc1), member 3, ZDHHC3 - zinc finger, dhhc-type containing 3, ABL1 - c-abl oncogene 1, non-receptor tyrosine kinase, CDC42BPG - cdc42 binding protein kinase gamma (dmpk-like), NUP62 - n…
GO:0002181	cytoplasmic translation	9.36e-09	7.28e-07	3.64	8009	20	1870	17	[RPL26 - ribosomal protein l26, EIF4B - eukaryotic translation initiation factor 4b, RPL22 - ribosomal protein l22, RPLP2 - ribosomal protein, large, p2, RPLP1 - ribosomal protein, large, p1, RPL26L1 - ribosomal protein l26-like 1, RPL15 - ribosomal protein l15, RPL36A - ribosomal protein l36a, RPLP0 - ribosomal protein, large, p0, RPL9 - ribosomal protein l9, RPL8 - ribosomal protein l8, RPL6 - …
GO:0010556	regulation of macromolecule biosynthetic process	9.47e-09	7.32e-07	1.23	8009	1633	1870	469	[ANKRA2 - ankyrin repeat, family a (rfxank-like), 2, PLAC8 - placenta-specific 8, ABRA - actin-binding rho activating protein, CBX1 - chromobox homolog 1, METTL14 - methyltransferase like 14, ELOF1 - elongation factor 1 homolog (s. cerevisiae), ZNF280C - zinc finger protein 280c, CHAF1B - chromatin assembly factor 1, subunit b (p60), NCOR1 - nuclear receptor corepressor 1, ABL1 - c-abl oncogene 1…
GO:0006974	cellular response to DNA damage stimulus	1.2e-08	9.2e-07	1.52	8009	400	1870	142	[APEX1 - apex nuclease (multifunctional dna repair enzyme) 1, CCNK - cyclin k, RFC4 - replication factor c (activator 1) 4, 37kda, RFC2 - replication factor c (activator 1) 2, 40kda, CDK1 - cyclin-dependent kinase 1, RFC3 - replication factor c (activator 1) 3, 38kda, RFC1 - replication factor c (activator 1) 1, 145kda, BRCA2 - breast cancer 2, early onset, SPRTN - sprt-like n-terminal domain, BR…
GO:0071897	DNA biosynthetic process	1.38e-08	1.05e-06	2.32	8009	72	1870	39	[RFC4 - replication factor c (activator 1) 4, 37kda, UBA52 - ubiquitin a-52 residue ribosomal protein fusion product 1, DKC1 - dyskeratosis congenita 1, dyskerin, BARD1 - brca1 associated ring domain 1, RFC2 - replication factor c (activator 1) 2, 40kda, PINX1 - pin2/terf1 interacting, telomerase inhibitor 1, RPS27A - ribosomal protein s27a, RFC3 - replication factor c (activator 1) 3, 38kda, PPI…
GO:0033238	regulation of cellular amine metabolic process	1.47e-08	1.11e-06	2.62	8009	49	1870	30	[PSMD14 - proteasome (prosome, macropain) 26s subunit, non-atpase, 14, PSMD12 - proteasome (prosome, macropain) 26s subunit, non-atpase, 12, PSMD6 - proteasome (prosome, macropain) 26s subunit, non-atpase, 6, PSMD11 - proteasome (prosome, macropain) 26s subunit, non-atpase, 11, PSMB3 - proteasome (prosome, macropain) subunit, beta type, 3, PSMB2 - proteasome (prosome, macropain) subunit, beta typ…
GO:1904874	positive regulation of telomerase RNA localization to Cajal body	1.62e-08	1.22e-06	4	8009	15	1870	14	[CCT6A - chaperonin containing tcp1, subunit 6a (zeta 1), DKC1 - dyskeratosis congenita 1, dyskerin, CCT3 - chaperonin containing tcp1, subunit 3 (gamma), CCT7 - chaperonin containing tcp1, subunit 7 (eta), CCT8 - chaperonin containing tcp1, subunit 8 (theta), TCP1 - t-complex 1, CCT5 - chaperonin containing tcp1, subunit 5 (epsilon), NAF1 - nuclear assembly factor 1 ribonucleoprotein, CCT2 - cha…
GO:1904872	regulation of telomerase RNA localization to Cajal body	1.62e-08	1.21e-06	4	8009	15	1870	14	[CCT6A - chaperonin containing tcp1, subunit 6a (zeta 1), DKC1 - dyskeratosis congenita 1, dyskerin, CCT3 - chaperonin containing tcp1, subunit 3 (gamma), CCT7 - chaperonin containing tcp1, subunit 7 (eta), CCT8 - chaperonin containing tcp1, subunit 8 (theta), TCP1 - t-complex 1, CCT5 - chaperonin containing tcp1, subunit 5 (epsilon), NAF1 - nuclear assembly factor 1 ribonucleoprotein, CCT2 - cha…
GO:1903320	regulation of protein modification by small protein conjugation or removal	1.64e-08	1.22e-06	1.82	8009	172	1870	73	[PSMD6 - proteasome (prosome, macropain) 26s subunit, non-atpase, 6, CDC20 - cell division cycle 20, ANAPC11 - anaphase promoting complex subunit 11, CAPN3 - calpain 3, (p94), CDK1 - cyclin-dependent kinase 1, SPRTN - sprt-like n-terminal domain, BRCA1 - breast cancer 1, early onset, ABL1 - c-abl oncogene 1, non-receptor tyrosine kinase, UBE2S - ubiquitin-conjugating enzyme e2s, PSMB3 - proteasom…
GO:0031323	regulation of cellular metabolic process	1.75e-08	1.29e-06	1.17	8009	2394	1870	656	[APOPT1 - apoptogenic 1, mitochondrial, ANKRA2 - ankyrin repeat, family a (rfxank-like), 2, WTAP - wilms tumor 1 associated protein, PLAC8 - placenta-specific 8, SYMPK - symplekin, MKI67IP - mki67 (fha domain) interacting nucleolar phosphoprot
GO:0010605	negative regulation of macromolecule metabolic process	1.95e-08	1.43e-06	1.3	8009	998	1870	304	[NCBP2 - nuclear cap binding protein subunit 2, 20kda, NCBP1 - nuclear cap binding protein subunit 1, 80kda, AGAP2 - arfgap with gtpase domain, ankyrin repeat and ph domain 2, BRCA2 - breast cancer 2, early onset, BRCA1 - breast cancer 1, early onset, AKAP1 - a kinase (prka) anchor protein 1, RFX5 - regulatory factor x, 5 (influences hla class ii expression), UHRF1 - ubiquitin-like with phd and r…
GO:0090263	positive regulation of canonical Wnt signaling pathway	2.3e-08	1.68e-06	2.29	8009	73	1870	39	[PSMD14 - proteasome (prosome, macropain) 26s subunit, non-atpase, 14, PSMD12 - proteasome (prosome, macropain) 26s subunit, non-atpase, 12, PSMD6 - proteasome (prosome, macropain) 26s subunit, non-atpase, 6, PSMD11 - proteasome (prosome, macropain) 26s subunit, non-atpase, 11, UBA52 - ubiquitin a-52 residue ribosomal protein fusion product 1, RPS27A - ribosomal protein s27a, PIN1 - peptidylproly…
GO:0032392	DNA geometric change	2.58e-08	1.87e-06	2.43	8009	60	1870	34	[PURA - purine-rich element binding protein a, UBA52 - ubiquitin a-52 residue ribosomal protein fusion product 1, MCM7 - minichromosome maintenance complex component 7, RPS27A - ribosomal protein s27a, DDX3X - dead (asp-glu-ala-asp) box helicase 3, x-linked, XPA - xeroderma pigmentosum, complementation group a, XPC - xeroderma pigmentosum, complementation group c, HMGB2 - high mobility group box …
GO:0031396	regulation of protein ubiquitination	3.54e-08	2.55e-06	1.83	8009	159	1870	68	[PSMD6 - proteasome (prosome, macropain) 26s subunit, non-atpase, 6, CDC20 - cell division cycle 20, ANAPC11 - anaphase promoting complex subunit 11, CDK1 - cyclin-dependent kinase 1, SPRTN - sprt-like n-terminal domain, BRCA1 - breast cancer 1, early onset, ABL1 - c-abl oncogene 1, non-receptor tyrosine kinase, UBE2S - ubiquitin-conjugating enzyme e2s, PSMB3 - proteasome (prosome, macropain) sub…
GO:0032508	DNA duplex unwinding	3.62e-08	2.59e-06	2.44	8009	58	1870	33	[PURA - purine-rich element binding protein a, UBA52 - ubiquitin a-52 residue ribosomal protein fusion product 1, MCM7 - minichromosome maintenance complex component 7, RPS27A - ribosomal protein s27a, DDX3X - dead (asp-glu-ala-asp) box helicase 3, x-linked, XPA - xeroderma pigmentosum, complementation group a, XPC - xeroderma pigmentosum, complementation group c, UBC - ubiquitin c, DDB1 - damage…
GO:0031124	mRNA 3'-end processing	3.88e-08	2.76e-06	2.51	8009	53	1870	31	[PAPOLG - poly(a) polymerase gamma, CSTF1 - cleavage stimulation factor, 3' pre-rna, subunit 1, 50kda, NCBP2 - nuclear cap binding protein subunit 2, 20kda, NCBP1 - nuclear cap binding protein subunit 1, 80kda, SRSF11 - serine/arginine-rich splicing factor 11, U2AF1 - u2 small nuclear rna auxiliary factor 1, SYMPK - symplekin, THOC2 - tho complex 2, CSTF2 - cleavage stimulation factor, 3' pre-rna…
GO:1903322	positive regulation of protein modification by small protein conjugation or removal	4.27e-08	3.02e-06	1.95	8009	123	1870	56	[PSMD6 - proteasome (prosome, macropain) 26s subunit, non-atpase, 6, CDC20 - cell division cycle 20, CDK1 - cyclin-dependent kinase 1, ANAPC11 - anaphase promoting complex subunit 11, SPRTN - sprt-like n-terminal domain, BRCA1 - breast cancer 1, early onset, UBE2S - ubiquitin-conjugating enzyme e2s, PSMB3 - proteasome (prosome, macropain) subunit, beta type, 3, PSMB2 - proteasome (prosome, macrop…
GO:0031326	regulation of cellular biosynthetic process	4.47e-08	3.14e-06	1.21	8009	1694	1870	480	[ANKRA2 - ankyrin repeat, family a (rfxank-like), 2, PLAC8 - placenta-specific 8, ABRA - actin-binding rho activating protein, CBX1 - chromobox homolog 1, METTL14 - methyltransferase like 14, ABCA1 - atp-binding cassette, sub-family a (abc1), member 1, ELOF1 - elongation factor 1 homolog (s. cerevisiae), ZNF280C - zinc finger protein 280c, CHAF1B - chromatin assembly factor 1, subunit b (p60), NC…
GO:0022411	cellular component disassembly	4.94e-08	3.45e-06	1.59	8009	294	1870	109	[CDK1 - cyclin-dependent kinase 1, MRPL35 - mitochondrial ribosomal protein l35, GSPT1 - g1 to s phase transition 1, PNPO - pyridoxamine 5'-phosphate oxidase, CHAF1B - chromatin assembly factor 1, subunit b (p60), SET - set nuclear oncogene, MRPS18A - mitochondrial ribosomal protein s18a, NUP62 - nucleoporin 62kda, MRPS10 - mitochondrial ribosomal protein s10, MRPS21 - mitochondrial ribosomal pro…
GO:0031398	positive regulation of protein ubiquitination	5.94e-08	4.13e-06	1.97	8009	115	1870	53	[PSMD6 - proteasome (prosome, macropain) 26s subunit, non-atpase, 6, CDC20 - cell division cycle 20, CDK1 - cyclin-dependent kinase 1, ANAPC11 - anaphase promoting complex subunit 11, SPRTN - sprt-like n-terminal domain, BRCA1 - breast cancer 1, early onset, UBE2S - ubiquitin-conjugating enzyme e2s, PSMB3 - proteasome (prosome, macropain) subunit, beta type, 3, PSMB2 - proteasome (prosome, macrop…
GO:0051052	regulation of DNA metabolic process	6.86e-08	4.74e-06	1.77	8009	177	1870	73	[APEX1 - apex nuclease (multifunctional dna repair enzyme) 1, RFC4 - replication factor c (activator 1) 4, 37kda, RFC2 - replication factor c (activator 1) 2, 40kda, CDK1 - cyclin-dependent kinase 1, RFC3 - replication factor c (activator 1) 3, 38kda, TCP1 - t-complex 1, BRCA2 - breast cancer 2, early onset, CDT1 - chromatin licensing and dna replication factor 1, BRCA1 - breast cancer 1, early o…
GO:0016032	viral process	6.98e-08	4.79e-06	1.52	8009	354	1870	126	[CCNK - cyclin k, HTATSF1 - hiv-1 tat specific factor 1, DDX6 - dead (asp-glu-ala-asp) box helicase 6, DDX3X - dead (asp-glu-ala-asp) box helicase 3, x-linked, SET - set nuclear oncogene, DDB1 - damage-specific dna binding protein 1, 127kda, NUP62 - nucleoporin 62kda, PC - pyruvate carboxylase, RNF216 - ring finger protein 216, GTF2A2 - general transcription factor iia, 2, 12kda, PACS2 - phosphof…
GO:0044403	symbiosis, encompassing mutualism through parasitism	6.98e-08	4.76e-06	1.52	8009	354	1870	126	[CCNK - cyclin k, HTATSF1 - hiv-1 tat specific factor 1, DDX6 - dead (asp-glu-ala-asp) box helicase 6, DDX3X - dead (asp-glu-ala-asp) box helicase 3, x-linked, SET - set nuclear oncogene, DDB1 - damage-specific dna binding protein 1, 127kda, NUP62 - nucleoporin 62kda, PC - pyruvate carboxylase, RNF216 - ring finger protein 216, GTF2A2 - general transcription factor iia, 2, 12kda, ILF3 - interleuk…
GO:0009056	catabolic process	7.66e-08	5.2e-06	1.3	8009	934	1870	284	[NCBP2 - nuclear cap binding protein subunit 2, 20kda, NCBP1 - nuclear cap binding protein subunit 1, 80kda, EXOSC10 - exosome component 10, PLD6 - phospholipase d family, member 6, DTD1 - d-tyrosyl-trna deacylase 1, MARCH6 - membrane-associated ring finger (c3hc4) 6, e3 ubiquitin protein ligase, ZFP36L2 - zfp36 ring finger protein-like 2, CNOT11 - ccr4-not transcription complex, subunit 11, ZFP3…
GO:1902580	single-organism cellular localization	7.7e-08	5.19e-06	1.46	8009	453	1870	154	[AFG3L2 - afg3 atpase family member 3-like 2 (s. cerevisiae), NCBP2 - nuclear cap binding protein subunit 2, 20kda, ARFRP1 - adp-ribosylation factor related protein 1, ABCA1 - atp-binding cassette, sub-family a (abc1), member 1, MADCAM1 - mucosal vascular addressin cell adhesion molecule 1, NUP62 - nucleoporin 62kda, AGRN - agrin, SPAST - spastin, PACS2 - phosphofurin acidic cluster sorting prote…
GO:0065003	macromolecular complex assembly	8.08e-08	5.41e-06	1.34	8009	772	1870	241	[AFG3L2 - afg3 atpase family member 3-like 2 (s. cerevisiae), SF3A3 - splicing factor 3a, subunit 3, 60kda, BET1 - bet1 golgi vesicular membrane trafficking protein, MSRB2 - methionine sulfoxide reductase b2, NDUFAF6 - nadh dehydrogenase (ubiquinone) complex i, assembly factor 6, MKI67IP - mki67 (fha domain) interacting nucleolar phosphoprotein, ABCA1 - atp-binding cassette, sub-family a (abc1), …
GO:0044764	multi-organism cellular process	8.4e-08	5.6e-06	1.52	8009	355	1870	126	[CCNK - cyclin k, HTATSF1 - hiv-1 tat specific factor 1, DDX6 - dead (asp-glu-ala-asp) box helicase 6, DDX3X - dead (asp-glu-ala-asp) box helicase 3, x-linked, SET - set nuclear oncogene, DDB1 - damage-specific dna binding protein 1, 127kda, NUP62 - nucleoporin 62kda, PC - pyruvate carboxylase, RNF216 - ring finger protein 216, GTF2A2 - general transcription factor iia, 2, 12kda, ILF3 - interleuk…
GO:0071824	protein-DNA complex subunit organization	1e-07	6.64e-06	2.07	8009	93	1870	45	[H3F3A - h3 histone, family 3a, VPS72 - vacuolar protein sorting 72 homolog (s. cerevisiae), UBA52 - ubiquitin a-52 residue ribosomal protein fusion product 1, HAT1 - histone acetyltransferase 1, RPS27A - ribosomal protein s27a, H2AFX - h2a histone family, member x, HIST1H1B - histone cluster 1, h1b, XPA - xeroderma pigmentosum, complementation group a, RAD51C - rad51 paralog c, SUPT16H - suppres…
GO:0070727	cellular macromolecule localization	1.31e-07	8.62e-06	1.43	8009	485	1870	162	[AFG3L2 - afg3 atpase family member 3-like 2 (s. cerevisiae), ARFRP1 - adp-ribosylation factor related protein 1, EXOSC10 - exosome component 10, CDK1 - cyclin-dependent kinase 1, DDX3X - dead (asp-glu-ala-asp) box helicase 3, x-linked, KIF20B - kinesin family member 20b, GSG2 - germ cell associated 2 (haspin), MADCAM1 - mucosal vascular addressin cell adhesion molecule 1, NUP62 - nucleoporin 62k…
GO:0006325	chromatin organization	1.61e-07	1.06e-05	1.54	8009	317	1870	114	[VPS72 - vacuolar protein sorting 72 homolog (s. cerevisiae), HAT1 - histone acetyltransferase 1, CDK1 - cyclin-dependent kinase 1, BRCA2 - breast cancer 2, early onset, UHRF1 - ubiquitin-like with phd and ring finger domains 1, WHSC1L1 - wolf-hirschhorn syndrome candidate 1-like 1, GSG2 - germ cell associated 2 (haspin), NCOR1 - nuclear receptor corepressor 1, CHAF1B - chromatin assembly factor …
GO:1903052	positive regulation of proteolysis involved in cellular protein catabolic process	1.7e-07	1.11e-05	1.92	8009	118	1870	53	[PSMD6 - proteasome (prosome, macropain) 26s subunit, non-atpase, 6, CDC20 - cell division cycle 20, CDK1 - cyclin-dependent kinase 1, ANAPC11 - anaphase promoting complex subunit 11, PLK2 - polo-like kinase 2, PSMB3 - proteasome (prosome, macropain) subunit, beta type, 3, PSMB2 - proteasome (prosome, macropain) subunit, beta type, 2, PSMB1 - proteasome (prosome, macropain) subunit, beta type, 1,…
GO:0019219	regulation of nucleobase-containing compound metabolic process	1.71e-07	1.11e-05	1.21	8009	1606	1870	454	[ANKRA2 - ankyrin repeat, family a (rfxank-like), 2, WTAP - wilms tumor 1 associated protein, PLAC8 - placenta-specific 8, ABRA - actin-binding rho activating protein, CBX1 - chromobox homolog 1, ABCA1 - atp-binding cassette, sub-family a (abc1), member 1, ELOF1 - elongation factor 1 homolog (s. cerevisiae), ZNF280C - zinc finger protein 280c, CHAF1B - chromatin assembly factor 1, subunit b (p60)…
GO:0032200	telomere organization	1.78e-07	1.14e-05	2.42	8009	53	1870	30	[APEX1 - apex nuclease (multifunctional dna repair enzyme) 1, H3F3A - h3 histone, family 3a, RFC4 - replication factor c (activator 1) 4, 37kda, DKC1 - dyskeratosis congenita 1, dyskerin, RFC2 - replication factor c (activator 1) 2, 40kda, PINX1 - pin2/terf1 interacting, telomerase inhibitor 1, RFC3 - replication factor c (activator 1) 3, 38kda, RFC1 - replication factor c (activator 1) 1, 145kda…
GO:0009889	regulation of biosynthetic process	1.88e-07	1.2e-05	1.2	8009	1723	1870	483	[ANKRA2 - ankyrin repeat, family a (rfxank-like), 2, PLAC8 - placenta-specific 8, ABRA - actin-binding rho activating protein, CBX1 - chromobox homolog 1, ELOF1 - elongation factor 1 homolog (s. cerevisiae), METTL14 - methyltransferase like 14, ABCA1 - atp-binding cassette, sub-family a (abc1), member 1, ZNF280C - zinc finger protein 280c, NCOR1 - nuclear receptor corepressor 1, CHAF1B - chromati…
GO:0000731	DNA synthesis involved in DNA repair	1.92e-07	1.23e-05	2.5	8009	48	1870	28	[UBA52 - ubiquitin a-52 residue ribosomal protein fusion product 1, RFC4 - replication factor c (activator 1) 4, 37kda, BARD1 - brca1 associated ring domain 1, RPS27A - ribosomal protein s27a, RFC2 - replication factor c (activator 1) 2, 40kda, RFC3 - replication factor c (activator 1) 3, 38kda, RFC1 - replication factor c (activator 1) 1, 145kda, BRCA2 - breast cancer 2, early onset, RAD51C - ra…
GO:1901564	organonitrogen compound metabolic process	1.97e-07	1.25e-05	1.3	8009	893	1870	271	[MRPL35 - mitochondrial ribosomal protein l35, NDUFA7 - nadh dehydrogenase (ubiquinone) 1 alpha subcomplex, 7, 14.5kda, ACPL2 - acid phosphatase-like 2, DTD1 - d-tyrosyl-trna deacylase 1, OLA1 - obg-like atpase 1, SMPD4 - sphingomyelin phosphodiesterase 4, neutral membrane (neutral sphingomyelinase-3), EIF4B - eukaryotic translation initiation factor 4b, DDAH1 - dimethylarginine dimethylaminohydr…
GO:0051649	establishment of localization in cell	2.29e-07	1.44e-05	1.3	8009	902	1870	273	[AFG3L2 - afg3 atpase family member 3-like 2 (s. cerevisiae), NCBP2 - nuclear cap binding protein subunit 2, 20kda, NCBP1 - nuclear cap binding protein subunit 1, 80kda, ARFRP1 - adp-ribosylation factor related protein 1, DDX25 - dead (asp-glu-ala-asp) box helicase 25, BET1 - bet1 golgi vesicular membrane trafficking protein, ABRA - actin-binding rho activating protein, ABCA1 - atp-binding casset…
GO:0000723	telomere maintenance	2.49e-07	1.56e-05	2.44	8009	51	1870	29	[APEX1 - apex nuclease (multifunctional dna repair enzyme) 1, RFC4 - replication factor c (activator 1) 4, 37kda, DKC1 - dyskeratosis congenita 1, dyskerin, RFC2 - replication factor c (activator 1) 2, 40kda, PINX1 - pin2/terf1 interacting, telomerase inhibitor 1, RFC3 - replication factor c (activator 1) 3, 38kda, RFC1 - replication factor c (activator 1) 1, 145kda, BRCA2 - breast cancer 2, earl…
GO:0090305	nucleic acid phosphodiester bond hydrolysis	2.89e-07	1.8e-05	1.77	8009	160	1870	66	[APEX1 - apex nuclease (multifunctional dna repair enzyme) 1, RAD1 - rad1 homolog (s. pombe), NCBP2 - nuclear cap binding protein subunit 2, 20kda, RFC4 - replication factor c (activator 1) 4, 37kda, CSTF1 - cleavage stimulation factor, 3' pre-rna, subunit 1, 50kda, NCBP1 - nuclear cap binding protein subunit 1, 80kda, EXOSC10 - exosome component 10, RFC2 - replication factor c (activator 1) 2, 4…
GO:0030177	positive regulation of Wnt signaling pathway	3.02e-07	1.87e-05	2.05	8009	90	1870	43	[PSMD14 - proteasome (prosome, macropain) 26s subunit, non-atpase, 14, PSMD12 - proteasome (prosome, macropain) 26s subunit, non-atpase, 12, PSMD6 - proteasome (prosome, macropain) 26s subunit, non-atpase, 6, PSMD11 - proteasome (prosome, macropain) 26s subunit, non-atpase, 11, UBA52 - ubiquitin a-52 residue ribosomal protein fusion product 1, RPS27A - ribosomal protein s27a, PIN1 - peptidylproly…
GO:0031047	gene silencing by RNA	3.12e-07	1.93e-05	2.17	8009	73	1870	37	[H3F3A - h3 histone, family 3a, CNOT1 - ccr4-not transcription complex, subunit 1, NCBP2 - nuclear cap binding protein subunit 2, 20kda, NCBP1 - nuclear cap binding protein subunit 1, 80kda, RAN - ran, member ras oncogene family, TDRKH - tudor and kh domain containing, NUP205 - nucleoporin 205kda, NUP133 - nucleoporin 133kda, PRKRA - protein kinase, interferon-inducible double stranded rna depend…
GO:0034613	cellular protein localization	3.14e-07	1.93e-05	1.42	8009	480	1870	159	[AFG3L2 - afg3 atpase family member 3-like 2 (s. cerevisiae), ARFRP1 - adp-ribosylation factor related protein 1, CDK1 - cyclin-dependent kinase 1, DDX3X - dead (asp-glu-ala-asp) box helicase 3, x-linked, KIF20B - kinesin family member 20b, GSG2 - germ cell associated 2 (haspin), MADCAM1 - mucosal vascular addressin cell adhesion molecule 1, NUP62 - nucleoporin 62kda, CD63 - cd63 molecule, AGRN -…
GO:0016458	gene silencing	3.29e-07	2.01e-05	1.99	8009	99	1870	46	[H3F3A - h3 histone, family 3a, CNOT1 - ccr4-not transcription complex, subunit 1, NCBP2 - nuclear cap binding protein subunit 2, 20kda, RAN - ran, member ras oncogene family, HAT1 - histone acetyltransferase 1, NCBP1 - nuclear cap binding protein subunit 1, 80kda, H2AFX - h2a histone family, member x, NUP205 - nucleoporin 205kda, TDRKH - tudor and kh domain containing, NUP133 - nucleoporin 133kd…
GO:0032204	regulation of telomere maintenance	3.7e-07	2.25e-05	2.53	8009	44	1870	26	[CCT6A - chaperonin containing tcp1, subunit 6a (zeta 1), DKC1 - dyskeratosis congenita 1, dyskerin, PINX1 - pin2/terf1 interacting, telomerase inhibitor 1, NEK2 - nima-related kinase 2, CCT8 - chaperonin containing tcp1, subunit 8 (theta), TCP1 - t-complex 1, NAT10 - n-acetyltransferase 10 (gcn5-related), HNRNPU - heterogeneous nuclear ribonucleoprotein u (scaffold attachment factor a), GNL3L - …
GO:0009892	negative regulation of metabolic process	3.87e-07	2.34e-05	1.26	8009	1084	1870	319	[NCBP2 - nuclear cap binding protein subunit 2, 20kda, NCBP1 - nuclear cap binding protein subunit 1, 80kda, AGAP2 - arfgap with gtpase domain, ankyrin repeat and ph domain 2, BRCA2 - breast cancer 2, early onset, BRCA1 - breast cancer 1, early onset, AKAP1 - a kinase (prka) anchor protein 1, MKI67IP - mki67 (fha domain) interacting nucleolar phosphoprotein, RFX5 - regulatory factor x, 5 (influen…
GO:0042254	ribosome biogenesis	4.42e-07	2.66e-05	3.26	8009	21	1870	16	[DDX31 - dead (asp-glu-ala-asp) box polypeptide 31, LSG1 - large 60s subunit nuclear export gtpase 1, RRN3 - rrn3 rna polymerase i transcription factor homolog (s. cerevisiae), GTPBP10 - gtp-binding protein 10 (putative), ZNHIT6 - zinc finger, hit-type containing 6, MRPL10 - mitochondrial ribosomal protein l10, NOA1 - nitric oxide associated 1, NAF1 - nuclear assembly factor 1 ribonucleoprotein, …
GO:0060071	Wnt signaling pathway, planar cell polarity pathway	4.45e-07	2.66e-05	2.17	8009	71	1870	36	[PSMD12 - proteasome (prosome, macropain) 26s subunit, non-atpase, 12, PSMD14 - proteasome (prosome, macropain) 26s subunit, non-atpase, 14, PSMD6 - proteasome (prosome, macropain) 26s subunit, non-atpase, 6, PSMD11 - proteasome (prosome, macropain) 26s subunit, non-atpase, 11, UBA52 - ubiquitin a-52 residue ribosomal protein fusion product 1, RPS27A - ribosomal protein s27a, CLTC - clathrin, hea…
GO:1903364	positive regulation of cellular protein catabolic process	4.47e-07	2.66e-05	1.87	8009	124	1870	54	[PSMD6 - proteasome (prosome, macropain) 26s subunit, non-atpase, 6, CDC20 - cell division cycle 20, CDK1 - cyclin-dependent kinase 1, ANAPC11 - anaphase promoting complex subunit 11, PLK2 - polo-like kinase 2, RDX - radixin, PSMB3 - proteasome (prosome, macropain) subunit, beta type, 3, PSMB2 - proteasome (prosome, macropain) subunit, beta type, 2, PSMB1 - proteasome (prosome, macropain) subunit…
GO:0000470	maturation of LSU-rRNA	4.51e-07	2.67e-05	3.53	8009	17	1870	14	[RPL35 - ribosomal protein l35, RRP15 - ribosomal rna processing 15 homolog (s. cerevisiae), NSA2 - nsa2 ribosome biogenesis homolog (s. cerevisiae), WDR12 - wd repeat domain 12, MAK16 - mak16 homolog (s. cerevisiae), RPL10A - ribosomal protein l10a, RPL7A - ribosomal protein l7a, RPL7 - ribosomal protein l7, PES1 - pescadillo ribosomal biogenesis factor 1, RSL1D1 - ribosomal l1 domain containing…
GO:1904816	positive regulation of protein localization to chromosome, telomeric region	4.73e-07	2.79e-05	4.28	8009	10	1870	10	[CCT6A - chaperonin containing tcp1, subunit 6a (zeta 1), WRAP53 - wd repeat containing, antisense to tp53, DKC1 - dyskeratosis congenita 1, dyskerin, CCT7 - chaperonin containing tcp1, subunit 7 (eta), CCT8 - chaperonin containing tcp1, subunit 8 (theta), TCP1 - t-complex 1, CCT5 - chaperonin containing tcp1, subunit 5 (epsilon), CCT2 - chaperonin containing tcp1, subunit 2 (beta), GNL3L - guani…
GO:1902581	multi-organism cellular localization	4.89e-07	2.87e-05	2.46	8009	47	1870	27	[UBA52 - ubiquitin a-52 residue ribosomal protein fusion product 1, RAN - ran, member ras oncogene family, RPS27A - ribosomal protein s27a, NUP205 - nucleoporin 205kda, THOC2 - tho complex 2, KPNA7 - karyopherin alpha 7 (importin alpha 8), NUP133 - nucleoporin 133kda, UBC - ubiquitin c, NUP62 - nucleoporin 62kda, NUP155 - nucleoporin 155kda, THOC5 - tho complex 5, THOC7 - tho complex 7 homolog (d…
GO:1902583	multi-organism intracellular transport	4.89e-07	2.85e-05	2.46	8009	47	1870	27	[UBA52 - ubiquitin a-52 residue ribosomal protein fusion product 1, RAN - ran, member ras oncogene family, RPS27A - ribosomal protein s27a, NUP205 - nucleoporin 205kda, THOC2 - tho complex 2, NUP133 - nucleoporin 133kda, KPNA7 - karyopherin alpha 7 (importin alpha 8), UBC - ubiquitin c, NUP62 - nucleoporin 62kda, NUP155 - nucleoporin 155kda, THOC5 - tho complex 5, THOC7 - tho complex 7 homolog (d…
GO:0075733	intracellular transport of virus	4.89e-07	2.84e-05	2.46	8009	47	1870	27	[UBA52 - ubiquitin a-52 residue ribosomal protein fusion product 1, RAN - ran, member ras oncogene family, RPS27A - ribosomal protein s27a, NUP205 - nucleoporin 205kda, THOC2 - tho complex 2, NUP133 - nucleoporin 133kda, KPNA7 - karyopherin alpha 7 (importin alpha 8), UBC - ubiquitin c, NUP62 - nucleoporin 62kda, NUP155 - nucleoporin 155kda, THOC5 - tho complex 5, THOC7 - tho complex 7 homolog (d…
GO:1903050	regulation of proteolysis involved in cellular protein catabolic process	5.79e-07	3.34e-05	1.76	8009	153	1870	63	[PSMD6 - proteasome (prosome, macropain) 26s subunit, non-atpase, 6, CDC20 - cell division cycle 20, CDK1 - cyclin-dependent kinase 1, PRKACA - protein kinase, camp-dependent, catalytic, alpha, ANAPC11 - anaphase promoting complex subunit 11, PLK2 - polo-like kinase 2, UBQLN4 - ubiquilin 4, PSMB3 - proteasome (prosome, macropain) subunit, beta type, 3, USP14 - ubiquitin specific peptidase 14 (trn…
GO:1902579	multi-organism localization	6.18e-07	3.55e-05	2.4	8009	50	1870	28	[UBA52 - ubiquitin a-52 residue ribosomal protein fusion product 1, RAN - ran, member ras oncogene family, RPS27A - ribosomal protein s27a, NUP205 - nucleoporin 205kda, TCP1 - t-complex 1, THOC2 - tho complex 2, NUP133 - nucleoporin 133kda, KPNA7 - karyopherin alpha 7 (importin alpha 8), UBC - ubiquitin c, NUP62 - nucleoporin 62kda, NUP155 - nucleoporin 155kda, THOC5 - tho complex 5, THOC7 - tho …
GO:0044766	multi-organism transport	6.18e-07	3.53e-05	2.4	8009	50	1870	28	[UBA52 - ubiquitin a-52 residue ribosomal protein fusion product 1, RAN - ran, member ras oncogene family, RPS27A - ribosomal protein s27a, NUP205 - nucleoporin 205kda, TCP1 - t-complex 1, THOC2 - tho complex 2, NUP133 - nucleoporin 133kda, KPNA7 - karyopherin alpha 7 (importin alpha 8), UBC - ubiquitin c, NUP62 - nucleoporin 62kda, NUP155 - nucleoporin 155kda, THOC5 - tho complex 5, THOC7 - tho …
GO:0006310	DNA recombination	6.62e-07	3.77e-05	1.9	8009	113	1870	50	[APEX1 - apex nuclease (multifunctional dna repair enzyme) 1, RFC4 - replication factor c (activator 1) 4, 37kda, RFC2 - replication factor c (activator 1) 2, 40kda, RFC3 - replication factor c (activator 1) 3, 38kda, RFC1 - replication factor c (activator 1) 1, 145kda, BRCA2 - breast cancer 2, early onset, BRCA1 - breast cancer 1, early onset, HMGB2 - high mobility group box 2, MLH1 - mutl homol…
GO:0090175	regulation of establishment of planar polarity	7.44e-07	4.21e-05	2.11	8009	75	1870	37	[PSMD12 - proteasome (prosome, macropain) 26s subunit, non-atpase, 12, PSMD14 - proteasome (prosome, macropain) 26s subunit, non-atpase, 14, PSMD6 - proteasome (prosome, macropain) 26s subunit, non-atpase, 6, PSMD11 - proteasome (prosome, macropain) 26s subunit, non-atpase, 11, UBA52 - ubiquitin a-52 residue ribosomal protein fusion product 1, RPS27A - ribosomal protein s27a, CLTC - clathrin, hea…
GO:1904356	regulation of telomere maintenance via telomere lengthening	8.89e-07	5.01e-05	2.73	8009	33	1870	21	[CCT6A - chaperonin containing tcp1, subunit 6a (zeta 1), DKC1 - dyskeratosis congenita 1, dyskerin, NEK2 - nima-related kinase 2, PINX1 - pin2/terf1 interacting, telomerase inhibitor 1, CCT3 - chaperonin containing tcp1, subunit 3 (gamma), CCT7 - chaperonin containing tcp1, subunit 7 (eta), CCT8 - chaperonin containing tcp1, subunit 8 (theta), TCP1 - t-complex 1, HNRNPA1 - heterogeneous nuclear …
GO:0007005	mitochondrion organization	1.07e-06	5.98e-05	1.59	8009	231	1870	86	[AFG3L2 - afg3 atpase family member 3-like 2 (s. cerevisiae), PPRC1 - peroxisome proliferator-activated receptor gamma, coactivator-related 1, OPA3 - optic atrophy 3 (autosomal recessive, with chorea and spastic paraplegia), MRPL23 - mitochondrial ribosomal protein l23, SLC9A1 - solute carrier family 9, subfamily a (nhe1, cation proton antiporter 1), member 1, NME2 - nme/nm23 nucleoside diphospha…
GO:0051641	cellular localization	1.07e-06	6e-05	1.26	8009	1017	1870	299	[AFG3L2 - afg3 atpase family member 3-like 2 (s. cerevisiae), NCBP2 - nuclear cap binding protein subunit 2, 20kda, ARFRP1 - adp-ribosylation factor related protein 1, NCBP1 - nuclear cap binding protein subunit 1, 80kda, EXOSC10 - exosome component 10, DDX25 - dead (asp-glu-ala-asp) box helicase 25, BET1 - bet1 golgi vesicular membrane trafficking protein, KIF20B - kinesin family member 20b, ABR…
GO:0050852	T cell receptor signaling pathway	1.18e-06	6.58e-05	2.06	8009	79	1870	38	[PSMD12 - proteasome (prosome, macropain) 26s subunit, non-atpase, 12, PSMD14 - proteasome (prosome, macropain) 26s subunit, non-atpase, 14, PSMD6 - proteasome (prosome, macropain) 26s subunit, non-atpase, 6, PSMD11 - proteasome (prosome, macropain) 26s subunit, non-atpase, 11, UBA52 - ubiquitin a-52 residue ribosomal protein fusion product 1, RNF31 - ring finger protein 31, RPS27A - ribosomal pr…
GO:0050851	antigen receptor-mediated signaling pathway	1.27e-06	7.04e-05	2.02	8009	85	1870	40	[PSMD14 - proteasome (prosome, macropain) 26s subunit, non-atpase, 14, PSMD12 - proteasome (prosome, macropain) 26s subunit, non-atpase, 12, PSMD6 - proteasome (prosome, macropain) 26s subunit, non-atpase, 6, PSMD11 - proteasome (prosome, macropain) 26s subunit, non-atpase, 11, RNF31 - ring finger protein 31, UBA52 - ubiquitin a-52 residue ribosomal protein fusion product 1, RPS27A - ribosomal pr…
GO:1901796	regulation of signal transduction by p53 class mediator	1.34e-06	7.37e-05	1.91	8009	103	1870	46	[TAF9 - taf9 rna polymerase ii, tata box binding protein (tbp)-associated factor, 32kda, RAD1 - rad1 homolog (s. pombe), RRN3 - rrn3 rna polymerase i transcription factor homolog (s. cerevisiae), UBA52 - ubiquitin a-52 residue ribosomal protein fusion product 1, RFC4 - replication factor c (activator 1) 4, 37kda, BARD1 - brca1 associated ring domain 1, RPS27A - ribosomal protein s27a, RFC2 - repl…
GO:0046794	transport of virus	1.51e-06	8.27e-05	2.36	8009	49	1870	27	[UBA52 - ubiquitin a-52 residue ribosomal protein fusion product 1, RAN - ran, member ras oncogene family, RPS27A - ribosomal protein s27a, NUP205 - nucleoporin 205kda, THOC2 - tho complex 2, NUP133 - nucleoporin 133kda, KPNA7 - karyopherin alpha 7 (importin alpha 8), UBC - ubiquitin c, NUP62 - nucleoporin 62kda, NUP155 - nucleoporin 155kda, THOC5 - tho complex 5, THOC7 - tho complex 7 homolog (d…
GO:0070987	error-free translesion synthesis	1.59e-06	8.68e-05	3.33	8009	18	1870	14	[PCNA - proliferating cell nuclear antigen, RFC4 - replication factor c (activator 1) 4, 37kda, UBA52 - ubiquitin a-52 residue ribosomal protein fusion product 1, RFC2 - replication factor c (activator 1) 2, 40kda, RPS27A - ribosomal protein s27a, RFC3 - replication factor c (activator 1) 3, 38kda, RFC1 - replication factor c (activator 1) 1, 145kda, SPRTN - sprt-like n-terminal domain, UBC - ubi…
GO:0033044	regulation of chromosome organization	1.78e-06	9.64e-05	1.72	8009	154	1870	62	[ANAPC11 - anaphase promoting complex subunit 11, TCP1 - t-complex 1, BRCA1 - breast cancer 1, early onset, UHRF1 - ubiquitin-like with phd and ring finger domains 1, CAMK2D - calcium/calmodulin-dependent protein kinase ii delta, FLCN - folliculin, SET - set nuclear oncogene, SETMAR - set domain and mariner transposase fusion gene, NBN - nibrin, PCID2 - pci domain containing 2, CCT5 - chaperonin …
GO:0044419	interspecies interaction between organisms	1.8e-06	9.7e-05	1.43	8009	398	1870	133	[CCNK - cyclin k, HTATSF1 - hiv-1 tat specific factor 1, DDX6 - dead (asp-glu-ala-asp) box helicase 6, DDX3X - dead (asp-glu-ala-asp) box helicase 3, x-linked, TCP1 - t-complex 1, SET - set nuclear oncogene, DDB1 - damage-specific dna binding protein 1, 127kda, NUP62 - nucleoporin 62kda, PC - pyruvate carboxylase, RNF216 - ring finger protein 216, GTF2A2 - general transcription factor iia, 2, 12k…
GO:0038095	Fc-epsilon receptor signaling pathway	1.81e-06	9.73e-05	2.01	8009	83	1870	39	[PSMD14 - proteasome (prosome, macropain) 26s subunit, non-atpase, 14, PSMD12 - proteasome (prosome, macropain) 26s subunit, non-atpase, 12, PSMD6 - proteasome (prosome, macropain) 26s subunit, non-atpase, 6, PSMD11 - proteasome (prosome, macropain) 26s subunit, non-atpase, 11, UBA52 - ubiquitin a-52 residue ribosomal protein fusion product 1, RPS27A - ribosomal protein s27a, UBC - ubiquitin c, M…
GO:0010467	gene expression	1.81e-06	9.71e-05	2.65	8009	34	1870	21	[NCBP2 - nuclear cap binding protein subunit 2, 20kda, IGF2BP2 - insulin-like growth factor 2 mrna binding protein 2, WTAP - wilms tumor 1 associated protein, NCBP1 - nuclear cap binding protein subunit 1, 80kda, IGF2BP1 - insulin-like growth factor 2 mrna binding protein 1, POLR2K - polymerase (rna) ii (dna directed) polypeptide k, 7.0kda, POLR2L - polymerase (rna) ii (dna directed) polypeptide …
GO:0033683	nucleotide-excision repair, DNA incision	1.81e-06	9.67e-05	2.65	8009	34	1870	21	[PCNA - proliferating cell nuclear antigen, UBA52 - ubiquitin a-52 residue ribosomal protein fusion product 1, RFC4 - replication factor c (activator 1) 4, 37kda, RPS27A - ribosomal protein s27a, RFC2 - replication factor c (activator 1) 2, 40kda, RFC3 - replication factor c (activator 1) 3, 38kda, RFC1 - replication factor c (activator 1) 1, 145kda, XPA - xeroderma pigmentosum, complementation g…
GO:0048285	organelle fission	1.95e-06	0.000103	1.65	8009	187	1870	72	[CCNK - cyclin k, CDC25A - cell division cycle 25a, CDC20 - cell division cycle 20, CDK1 - cyclin-dependent kinase 1, ACOT8 - acyl-coa thioesterase 8, ANAPC11 - anaphase promoting complex subunit 11, KIF20B - kinesin family member 20b, BRCA2 - breast cancer 2, early onset, ARPP19 - camp-regulated phosphoprotein, 19kda, ANLN - anillin, actin binding protein, CDC25B - cell division cycle 25b, PLD6 …
GO:1904851	positive regulation of establishment of protein localization to telomere	2.03e-06	0.000107	4.28	8009	9	1870	9	[CCT6A - chaperonin containing tcp1, subunit 6a (zeta 1), WRAP53 - wd repeat containing, antisense to tp53, DKC1 - dyskeratosis congenita 1, dyskerin, CCT7 - chaperonin containing tcp1, subunit 7 (eta), CCT8 - chaperonin containing tcp1, subunit 8 (theta), TCP1 - t-complex 1, CCT5 - chaperonin containing tcp1, subunit 5 (epsilon), CCT2 - chaperonin containing tcp1, subunit 2 (beta), CCT4 - chaper…
GO:0070203	regulation of establishment of protein localization to telomere	2.03e-06	0.000107	4.28	8009	9	1870	9	[CCT6A - chaperonin containing tcp1, subunit 6a (zeta 1), WRAP53 - wd repeat containing, antisense to tp53, DKC1 - dyskeratosis congenita 1, dyskerin, CCT7 - chaperonin containing tcp1, subunit 7 (eta), CCT8 - chaperonin containing tcp1, subunit 8 (theta), TCP1 - t-complex 1, CCT5 - chaperonin containing tcp1, subunit 5 (epsilon), CCT2 - chaperonin containing tcp1, subunit 2 (beta), CCT4 - chaper…
GO:0070202	regulation of establishment of protein localization to chromosome	2.03e-06	0.000106	4.28	8009	9	1870	9	[CCT6A - chaperonin containing tcp1, subunit 6a (zeta 1), WRAP53 - wd repeat containing, antisense to tp53, DKC1 - dyskeratosis congenita 1, dyskerin, CCT7 - chaperonin containing tcp1, subunit 7 (eta), CCT8 - chaperonin containing tcp1, subunit 8 (theta), TCP1 - t-complex 1, CCT5 - chaperonin containing tcp1, subunit 5 (epsilon), CCT2 - chaperonin containing tcp1, subunit 2 (beta), CCT4 - chaper…
GO:0071822	protein complex subunit organization	2.09e-06	0.000109	1.31	8009	717	1870	219	[AFG3L2 - afg3 atpase family member 3-like 2 (s. cerevisiae), MSRB2 - methionine sulfoxide reductase b2, BET1 - bet1 golgi vesicular membrane trafficking protein, MRPL35 - mitochondrial ribosomal protein l35, NDUFAF6 - nadh dehydrogenase (ubiquinone) complex i, assembly factor 6, MKI67IP - mki67 (fha domain) interacting nucleolar phosphoprotein, NDUFA7 - nadh dehydrogenase (ubiquinone) 1 alpha su…
GO:0006446	regulation of translational initiation	2.36e-06	0.000123	2.22	8009	58	1870	30	[NCBP2 - nuclear cap binding protein subunit 2, 20kda, NCBP1 - nuclear cap binding protein subunit 1, 80kda, EIF3K - eukaryotic translation initiation factor 3, subunit k, DDX3X - dead (asp-glu-ala-asp) box helicase 3, x-linked, RPL13A - ribosomal protein l13a, EIF1B - eukaryotic translation initiation factor 1b, EIF3C - eukaryotic translation initiation factor 3, subunit c, EIF3D - eukaryotic tr…
GO:0000280	nuclear division	2.4e-06	0.000124	1.66	8009	178	1870	69	[CCNK - cyclin k, CDC25A - cell division cycle 25a, CDC20 - cell division cycle 20, CDK1 - cyclin-dependent kinase 1, ANAPC11 - anaphase promoting complex subunit 11, KIF20B - kinesin family member 20b, BRCA2 - breast cancer 2, early onset, ARPP19 - camp-regulated phosphoprotein, 19kda, ANLN - anillin, actin binding protein, CDC25B - cell division cycle 25b, PLD6 - phospholipase d family, member …
GO:0065004	protein-DNA complex assembly	2.4e-06	0.000123	2.06	8009	75	1870	36	[H3F3A - h3 histone, family 3a, UBA52 - ubiquitin a-52 residue ribosomal protein fusion product 1, HAT1 - histone acetyltransferase 1, RPS27A - ribosomal protein s27a, H2AFX - h2a histone family, member x, XPA - xeroderma pigmentosum, complementation group a, RAD51C - rad51 paralog c, HIST1H1B - histone cluster 1, h1b, XPC - xeroderma pigmentosum, complementation group c, ANP32B - acidic (leucine…
GO:0044770	cell cycle phase transition	2.45e-06	0.000126	1.69	8009	165	1870	65	[CDC25A - cell division cycle 25a, CDK5RAP2 - cdk5 regulatory subunit associated protein 2, CDK1 - cyclin-dependent kinase 1, PRKACA - protein kinase, camp-dependent, catalytic, alpha, GSPT1 - g1 to s phase transition 1, ARPP19 - camp-regulated phosphoprotein, 19kda, CDT1 - chromatin licensing and dna replication factor 1, CDC25B - cell division cycle 25b, CAMK2D - calcium/calmodulin-dependent pr…
GO:0032210	regulation of telomere maintenance via telomerase	2.46e-06	0.000125	2.68	8009	32	1870	20	[CCT6A - chaperonin containing tcp1, subunit 6a (zeta 1), DKC1 - dyskeratosis congenita 1, dyskerin, PINX1 - pin2/terf1 interacting, telomerase inhibitor 1, NEK2 - nima-related kinase 2, CCT3 - chaperonin containing tcp1, subunit 3 (gamma), CCT7 - chaperonin containing tcp1, subunit 7 (eta), CCT8 - chaperonin containing tcp1, subunit 8 (theta), TCP1 - t-complex 1, HNRNPA1 - heterogeneous nuclear …
GO:0006296	nucleotide-excision repair, DNA incision, 5'-to lesion	2.46e-06	0.000125	2.68	8009	32	1870	20	[PCNA - proliferating cell nuclear antigen, RFC4 - replication factor c (activator 1) 4, 37kda, UBA52 - ubiquitin a-52 residue ribosomal protein fusion product 1, RFC2 - replication factor c (activator 1) 2, 40kda, RPS27A - ribosomal protein s27a, RFC3 - replication factor c (activator 1) 3, 38kda, RFC1 - replication factor c (activator 1) 1, 145kda, XPA - xeroderma pigmentosum, complementation g…
GO:0045862	positive regulation of proteolysis	2.46e-06	0.000124	1.62	8009	198	1870	75	[PSMD6 - proteasome (prosome, macropain) 26s subunit, non-atpase, 6, APOPT1 - apoptogenic 1, mitochondrial, CDC20 - cell division cycle 20, ANAPC11 - anaphase promoting complex subunit 11, CAPN3 - calpain 3, (p94), CDK1 - cyclin-dependent kinase 1, DDX3X - dead (asp-glu-ala-asp) box helicase 3, x-linked, PLK2 - polo-like kinase 2, HTRA2 - htra serine peptidase 2, CASP3 - caspase 3, apoptosis-rela…
GO:0002758	innate immune response-activating signal transduction	2.62e-06	0.000132	1.89	8009	102	1870	45	[PSMD12 - proteasome (prosome, macropain) 26s subunit, non-atpase, 12, PSMD14 - proteasome (prosome, macropain) 26s subunit, non-atpase, 14, PSMD6 - proteasome (prosome, macropain) 26s subunit, non-atpase, 6, PSMD11 - proteasome (prosome, macropain) 26s subunit, non-atpase, 11, UBA52 - ubiquitin a-52 residue ribosomal protein fusion product 1, RPS27A - ribosomal protein s27a, PRKACB - protein kin…
GO:0006304	DNA modification	3.02e-06	0.000151	2.38	8009	45	1870	25	[APEX1 - apex nuclease (multifunctional dna repair enzyme) 1, TDRKH - tudor and kh domain containing, EHMT1 - euchromatic histone-lysine n-methyltransferase 1, PLD6 - phospholipase d family, member 6, NTHL1 - nth endonuclease iii-like 1 (e. coli), TDRD1 - tudor domain containing 1, UNG - uracil-dna glycosylase, ATRX - alpha thalassemia/mental retardation syndrome x-linked, TDRD9 - tudor domain co…
GO:0090090	negative regulation of canonical Wnt signaling pathway	3.79e-06	0.000189	1.95	8009	88	1870	40	[PSMD12 - proteasome (prosome, macropain) 26s subunit, non-atpase, 12, PSMD14 - proteasome (prosome, macropain) 26s subunit, non-atpase, 14, PSMD6 - proteasome (prosome, macropain) 26s subunit, non-atpase, 6, PSMD11 - proteasome (prosome, macropain) 26s subunit, non-atpase, 11, KREMEN2 - kringle containing transmembrane protein 2, UBA52 - ubiquitin a-52 residue ribosomal protein fusion product 1,…
GO:1904814	regulation of protein localization to chromosome, telomeric region	4.1e-06	0.000204	3.89	8009	11	1870	10	[CCT6A - chaperonin containing tcp1, subunit 6a (zeta 1), WRAP53 - wd repeat containing, antisense to tp53, DKC1 - dyskeratosis congenita 1, dyskerin, CCT7 - chaperonin containing tcp1, subunit 7 (eta), CCT8 - chaperonin containing tcp1, subunit 8 (theta), TCP1 - t-complex 1, CCT5 - chaperonin containing tcp1, subunit 5 (epsilon), GNL3L - guanine nucleotide binding protein-like 3 (nucleolar)-like…
GO:0000028	ribosomal small subunit assembly	4.1e-06	0.000203	3.89	8009	11	1870	10	[RPS10 - ribosomal protein s10, RPSA - ribosomal protein sa, RPS5 - ribosomal protein s5, RPS14 - ribosomal protein s14, RPS15 - ribosomal protein s15, RPS27L - ribosomal protein s27-like, MRPS11 - mitochondrial ribosomal protein s11, MRPS7 - mitochondrial ribosomal protein s7, PWP2 - pwp2 periodic tryptophan protein homolog (yeast), RPS19 - ribosomal protein s19]
GO:0043161	proteasome-mediated ubiquitin-dependent protein catabolic process	4.44e-06	0.000219	1.63	8009	184	1870	70	[PSMD6 - proteasome (prosome, macropain) 26s subunit, non-atpase, 6, CDC20 - cell division cycle 20, ANAPC11 - anaphase promoting complex subunit 11, CDK1 - cyclin-dependent kinase 1, RNF34 - ring finger protein 34, e3 ubiquitin protein ligase, DDB1 - damage-specific dna binding protein 1, 127kda, EDEM2 - er degradation enhancer, mannosidase alpha-like 2, ATXN3 - ataxin 3, PCNP - pest proteolytic…
GO:0044772	mitotic cell cycle phase transition	4.54e-06	0.000223	1.68	8009	161	1870	63	[CDC25A - cell division cycle 25a, CDK5RAP2 - cdk5 regulatory subunit associated protein 2, CDK1 - cyclin-dependent kinase 1, PRKACA - protein kinase, camp-dependent, catalytic, alpha, GSPT1 - g1 to s phase transition 1, ARPP19 - camp-regulated phosphoprotein, 19kda, CDT1 - chromatin licensing and dna replication factor 1, CDC25B - cell division cycle 25b, CAMK2D - calcium/calmodulin-dependent pr…
GO:0000027	ribosomal large subunit assembly	4.74e-06	0.000232	3.16	8009	19	1870	14	[RPL24 - ribosomal protein l24, RPL23A - ribosomal protein l23a, MRPL20 - mitochondrial ribosomal protein l20, BRIX1 - brx1, biogenesis of ribosomes, homolog (s. cerevisiae), MRTO4 - mrna turnover 4 homolog (s. cerevisiae), RPL12 - ribosomal protein l12, RPL11 - ribosomal protein l11, RSL24D1 - ribosomal l24 domain containing 1, RPL10 - ribosomal protein l10, RPL6 - ribosomal protein l6, RPL5 - r…
GO:0002218	activation of innate immune response	4.96e-06	0.000241	1.85	8009	104	1870	45	[PSMD14 - proteasome (prosome, macropain) 26s subunit, non-atpase, 14, PSMD12 - proteasome (prosome, macropain) 26s subunit, non-atpase, 12, PSMD6 - proteasome (prosome, macropain) 26s subunit, non-atpase, 6, PSMD11 - proteasome (prosome, macropain) 26s subunit, non-atpase, 11, UBA52 - ubiquitin a-52 residue ribosomal protein fusion product 1, RPS27A - ribosomal protein s27a, PRKACB - protein kin…
GO:0034728	nucleosome organization	5.34e-06	0.000259	2.18	8009	57	1870	29	[H3F3A - h3 histone, family 3a, VPS72 - vacuolar protein sorting 72 homolog (s. cerevisiae), HAT1 - histone acetyltransferase 1, H2AFX - h2a histone family, member x, HIST1H1B - histone cluster 1, h1b, SUPT16H - suppressor of ty 16 homolog (s. cerevisiae), HMGB2 - high mobility group box 2, HIST1H4K - histone cluster 1, h4k, ANP32B - acidic (leucine-rich) nuclear phosphoprotein 32 family, member …
GO:1903362	regulation of cellular protein catabolic process	5.39e-06	0.00026	1.66	8009	165	1870	64	[PSMD6 - proteasome (prosome, macropain) 26s subunit, non-atpase, 6, CDC20 - cell division cycle 20, CDK1 - cyclin-dependent kinase 1, ANAPC11 - anaphase promoting complex subunit 11, PRKACA - protein kinase, camp-dependent, catalytic, alpha, PLK2 - polo-like kinase 2, RDX - radixin, UBQLN4 - ubiquilin 4, PSMB3 - proteasome (prosome, macropain) subunit, beta type, 3, USP14 - ubiquitin specific pe…
GO:0045089	positive regulation of innate immune response	7.75e-06	0.000372	1.78	8009	118	1870	49	[PSMD6 - proteasome (prosome, macropain) 26s subunit, non-atpase, 6, PRKACB - protein kinase, camp-dependent, catalytic, beta, PRKACA - protein kinase, camp-dependent, catalytic, alpha, HMGB2 - high mobility group box 2, PSMB3 - proteasome (prosome, macropain) subunit, beta type, 3, CTSL - cathepsin l, PSMB2 - proteasome (prosome, macropain) subunit, beta type, 2, PSMB1 - proteasome (prosome, mac…
GO:0010498	proteasomal protein catabolic process	7.92e-06	0.000379	1.6	8009	190	1870	71	[PSMD6 - proteasome (prosome, macropain) 26s subunit, non-atpase, 6, CDC20 - cell division cycle 20, ANAPC11 - anaphase promoting complex subunit 11, CDK1 - cyclin-dependent kinase 1, RNF34 - ring finger protein 34, e3 ubiquitin protein ligase, DDB1 - damage-specific dna binding protein 1, 127kda, EDEM2 - er degradation enhancer, mannosidase alpha-like 2, MARCH6 - membrane-associated ring finger …
GO:1904869	regulation of protein localization to Cajal body	8.73e-06	0.000416	4.28	8009	8	1870	8	[CCT6A - chaperonin containing tcp1, subunit 6a (zeta 1), CCT7 - chaperonin containing tcp1, subunit 7 (eta), CCT3 - chaperonin containing tcp1, subunit 3 (gamma), CCT8 - chaperonin containing tcp1, subunit 8 (theta), TCP1 - t-complex 1, CCT5 - chaperonin containing tcp1, subunit 5 (epsilon), CCT2 - chaperonin containing tcp1, subunit 2 (beta), CCT4 - chaperonin containing tcp1, subunit 4 (delta)]
GO:1904871	positive regulation of protein localization to Cajal body	8.73e-06	0.000414	4.28	8009	8	1870	8	[CCT6A - chaperonin containing tcp1, subunit 6a (zeta 1), CCT3 - chaperonin containing tcp1, subunit 3 (gamma), CCT7 - chaperonin containing tcp1, subunit 7 (eta), CCT8 - chaperonin containing tcp1, subunit 8 (theta), TCP1 - t-complex 1, CCT5 - chaperonin containing tcp1, subunit 5 (epsilon), CCT2 - chaperonin containing tcp1, subunit 2 (beta), CCT4 - chaperonin containing tcp1, subunit 4 (delta)]
GO:0043414	macromolecule methylation	1.02e-05	0.000482	1.71	8009	135	1870	54	[TRMT2B - trna methyltransferase 2 homolog b (s. cerevisiae), WTAP - wilms tumor 1 associated protein, EHMT1 - euchromatic histone-lysine n-methyltransferase 1, GSPT1 - g1 to s phase transition 1, WHSC1L1 - wolf-hirschhorn syndrome candidate 1-like 1, METTL14 - methyltransferase like 14, PLD6 - phospholipase d family, member 6, SETMAR - set domain and mariner transposase fusion gene, PRMT1 - prot…
GO:2000278	regulation of DNA biosynthetic process	1.09e-05	0.000513	2.18	8009	53	1870	27	[CCT6A - chaperonin containing tcp1, subunit 6a (zeta 1), RFC4 - replication factor c (activator 1) 4, 37kda, DKC1 - dyskeratosis congenita 1, dyskerin, PINX1 - pin2/terf1 interacting, telomerase inhibitor 1, NEK2 - nima-related kinase 2, RFC2 - replication factor c (activator 1) 2, 40kda, RFC3 - replication factor c (activator 1) 3, 38kda, CCT8 - chaperonin containing tcp1, subunit 8 (theta), TC…
GO:0051172	negative regulation of nitrogen compound metabolic process	1.33e-05	0.000621	1.31	8009	609	1870	186	[APEX1 - apex nuclease (multifunctional dna repair enzyme) 1, VPS72 - vacuolar protein sorting 72 homolog (s. cerevisiae), HAT1 - histone acetyltransferase 1, DDX3X - dead (asp-glu-ala-asp) box helicase 3, x-linked, BRCA2 - breast cancer 2, early onset, ZEB1 - zinc finger e-box binding homeobox 1, BRCA1 - breast cancer 1, early onset, RFX5 - regulatory factor x, 5 (influences hla class ii express…
GO:0042274	ribosomal small subunit biogenesis	1.61e-05	0.00075	3.85	8009	10	1870	9	[RPS24 - ribosomal protein s24, NOM1 - nucleolar protein with mif4g domain 1, RPS15 - ribosomal protein s15, RPS28 - ribosomal protein s28, RPS6 - ribosomal protein s6, RPS16 - ribosomal protein s16, RPS7 - ribosomal protein s7, UTP11L - utp11-like, u3 small nucleolar ribonucleoprotein, (yeast), RPS19 - ribosomal protein s19]
GO:0019221	cytokine-mediated signaling pathway	1.63e-05	0.000755	1.78	8009	108	1870	45	[ADIPOR2 - adiponectin receptor 2, PSMD14 - proteasome (prosome, macropain) 26s subunit, non-atpase, 14, PSMD12 - proteasome (prosome, macropain) 26s subunit, non-atpase, 12, PSMD6 - proteasome (prosome, macropain) 26s subunit, non-atpase, 6, PSMD11 - proteasome (prosome, macropain) 26s subunit, non-atpase, 11, UBA52 - ubiquitin a-52 residue ribosomal protein fusion product 1, ZC3H15 - zinc finge…
GO:0032268	regulation of cellular protein metabolic process	1.63e-05	0.000753	1.22	8009	1051	1870	300	[CCNK - cyclin k, NCBP2 - nuclear cap binding protein subunit 2, 20kda, APOPT1 - apoptogenic 1, mitochondrial, NCBP1 - nuclear cap binding protein subunit 1, 80kda, SYMPK - symplekin, DDX25 - dead (asp-glu-ala-asp) box helicase 25, BRCA1 - breast cancer 1, early onset, AKAP1 - a kinase (prka) anchor protein 1, UHRF1 - ubiquitin-like with phd and ring finger domains 1, METTL14 - methyltransferase …
GO:0051246	regulation of protein metabolic process	1.64e-05	0.000756	1.21	8009	1118	1870	317	[CCNK - cyclin k, NCBP2 - nuclear cap binding protein subunit 2, 20kda, APOPT1 - apoptogenic 1, mitochondrial, NCBP1 - nuclear cap binding protein subunit 1, 80kda, AGAP2 - arfgap with gtpase domain, ankyrin repeat and ph domain 2, SYMPK - symplekin, DDX25 - dead (asp-glu-ala-asp) box helicase 25, BRCA1 - breast cancer 1, early onset, AKAP1 - a kinase (prka) anchor protein 1, UHRF1 - ubiquitin-li…
GO:0031324	negative regulation of cellular metabolic process	1.69e-05	0.000776	1.23	8009	977	1870	281	[BRCA2 - breast cancer 2, early onset, BRCA1 - breast cancer 1, early onset, AKAP1 - a kinase (prka) anchor protein 1, MKI67IP - mki67 (fha domain) interacting nucleolar phosphoprotein, RFX5 - regulatory factor x, 5 (influences hla class ii expression), UHRF1 - ubiquitin-like with phd and ring finger domains 1, CBX1 - chromobox homolog 1, METTL14 - methyltransferase like 14, FLCN - folliculin, HS…
GO:0030178	negative regulation of Wnt signaling pathway	1.76e-05	0.000807	1.81	8009	102	1870	43	[PSMD12 - proteasome (prosome, macropain) 26s subunit, non-atpase, 12, PSMD14 - proteasome (prosome, macropain) 26s subunit, non-atpase, 14, PSMD6 - proteasome (prosome, macropain) 26s subunit, non-atpase, 6, KREMEN2 - kringle containing transmembrane protein 2, PSMD11 - proteasome (prosome, macropain) 26s subunit, non-atpase, 11, UBA52 - ubiquitin a-52 residue ribosomal protein fusion product 1,…
GO:0032205	negative regulation of telomere maintenance	1.78e-05	0.000809	3.21	8009	16	1870	12	[HNRNPU - heterogeneous nuclear ribonucleoprotein u (scaffold attachment factor a), PARP1 - poly (adp-ribose) polymerase 1, PIF1 - pif1 5'-to-3' dna helicase, SMG6 - smg6 nonsense mediated mrna decay factor, PINX1 - pin2/terf1 interacting, telomerase inhibitor 1, XRCC5 - x-ray repair complementing defective repair in chinese hamster cells 5 (double-strand-break rejoining), HNRNPA1 - heterogeneous…
GO:0035567	non-canonical Wnt signaling pathway	1.95e-05	0.000886	1.84	8009	93	1870	40	[PSMD12 - proteasome (prosome, macropain) 26s subunit, non-atpase, 12, PSMD14 - proteasome (prosome, macropain) 26s subunit, non-atpase, 14, PSMD6 - proteasome (prosome, macropain) 26s subunit, non-atpase, 6, PSMD11 - proteasome (prosome, macropain) 26s subunit, non-atpase, 11, UBA52 - ubiquitin a-52 residue ribosomal protein fusion product 1, RPS27A - ribosomal protein s27a, CLTC - clathrin, hea…
GO:0019985	translesion synthesis	2.47e-05	0.00112	2.6	8009	28	1870	17	[PCNA - proliferating cell nuclear antigen, UBA52 - ubiquitin a-52 residue ribosomal protein fusion product 1, RFC4 - replication factor c (activator 1) 4, 37kda, RPS27A - ribosomal protein s27a, RFC2 - replication factor c (activator 1) 2, 40kda, RFC3 - replication factor c (activator 1) 3, 38kda, RFC1 - replication factor c (activator 1) 1, 145kda, SPRTN - sprt-like n-terminal domain, DTL - den…
GO:0050684	regulation of mRNA processing	2.6e-05	0.00117	2.1	8009	55	1870	27	[NCBP2 - nuclear cap binding protein subunit 2, 20kda, BARD1 - brca1 associated ring domain 1, NCBP1 - nuclear cap binding protein subunit 1, 80kda, WTAP - wilms tumor 1 associated protein, NSRP1 - nuclear speckle splicing regulatory protein 1, IWS1 - iws1 homolog (s. cerevisiae), ZC3H14 - zinc finger ccch-type containing 14, CTR9 - ctr9, paf1/rna polymerase ii complex component, CDC73 - cell div…
GO:0000724	double-strand break repair via homologous recombination	2.85e-05	0.00128	2.24	8009	44	1870	23	[PSMD14 - proteasome (prosome, macropain) 26s subunit, non-atpase, 14, H2AFX - h2a histone family, member x, RAD51C - rad51 paralog c, BRCA2 - breast cancer 2, early onset, RAD54L - rad54-like (s. cerevisiae), SLX4 - slx4 structure-specific endonuclease subunit, BRCA1 - breast cancer 1, early onset, BLM - bloom syndrome, recq helicase-like, RAD50 - rad50 homolog (s. cerevisiae), TONSL - tonsoku-l…
GO:0000725	recombinational repair	2.85e-05	0.00127	2.24	8009	44	1870	23	[PSMD14 - proteasome (prosome, macropain) 26s subunit, non-atpase, 14, H2AFX - h2a histone family, member x, BRCA2 - breast cancer 2, early onset, RAD51C - rad51 paralog c, RAD54L - rad54-like (s. cerevisiae), BLM - bloom syndrome, recq helicase-like, BRCA1 - breast cancer 1, early onset, SLX4 - slx4 structure-specific endonuclease subunit, TONSL - tonsoku-like, dna repair protein, RAD50 - rad50 …
GO:0007346	regulation of mitotic cell cycle	2.87e-05	0.00128	1.52	8009	217	1870	77	[APEX1 - apex nuclease (multifunctional dna repair enzyme) 1, ANAPC11 - anaphase promoting complex subunit 11, CDK1 - cyclin-dependent kinase 1, DDX3X - dead (asp-glu-ala-asp) box helicase 3, x-linked, KIF20B - kinesin family member 20b, BRCA2 - breast cancer 2, early onset, XPC - xeroderma pigmentosum, complementation group c, CNOT6L - ccr4-not transcription complex, subunit 6-like, ANLN - anill…
GO:0006289	nucleotide-excision repair	2.88e-05	0.00128	1.86	8009	85	1870	37	[RFC4 - replication factor c (activator 1) 4, 37kda, UBA52 - ubiquitin a-52 residue ribosomal protein fusion product 1, RFC2 - replication factor c (activator 1) 2, 40kda, PPIE - peptidylprolyl isomerase e (cyclophilin e), RPS27A - ribosomal protein s27a, RFC3 - replication factor c (activator 1) 3, 38kda, RFC1 - replication factor c (activator 1) 1, 145kda, XPA - xeroderma pigmentosum, complemen…
GO:0010501	RNA secondary structure unwinding	2.97e-05	0.00131	2.38	8009	36	1870	20	[DDX31 - dead (asp-glu-ala-asp) box polypeptide 31, DDX19A - dead (asp-glu-ala-asp) box polypeptide 19a, DDX6 - dead (asp-glu-ala-asp) box helicase 6, DDX18 - dead (asp-glu-ala-asp) box polypeptide 18, DDX3X - dead (asp-glu-ala-asp) box helicase 3, x-linked, DDX25 - dead (asp-glu-ala-asp) box helicase 25, AGO2 - argonaute risc catalytic component 2, DDX47 - dead (asp-glu-ala-asp) box polypeptide …
[truncated: 113 more rows]

## Sheet: Proliferating by irradiation
GO Term	Description	P-value	FDR q-value	Enrichment	N	B	n	b	Genes
[truncated: 321 more rows]

## Sheet: Germline
GO Term	Description	P-value	FDR q-value	Enrichment	N	B	n	b	Genes
[truncated: 39 more rows]
