# Supplementary material for: Transcriptional signatures of somatic neoblasts and germline cells in Macrostomum lignano
Source: eLife. 2016 Dec 20;5:e20607. doi: 10.7554/eLife.20607 (PMC5173321; doi:10.7554/eLife.20607)
Supplement: Figure 1—source data 4. — DOI: http://dx.doi.org/10.7554/eLife.20607.006 [file elife-20607-fig1-data4.xlsx]

## Sheet: Legend
Figure 1–source data 4. Enrichment of S. mediterranea and human markers in various transcript sets.
Calculated by Pearson’s Chi-squared test with Yates’ continuity correction, significance cut-off at P < 0.01. ns - not significant.
Sources of markers:
Wurtzel et al., 2015	Resch et al., 2012	Wang et al., 2010; Chong et al., 2011	Önal et al., 2012	Tang et al., 2010
Neoblast	Asexual biased	Testis	X1	Pluripotency maintenance
Sigma neoblasts	Asexual specific		X2	Pluripotency repression
Gamma neoblasts	Sexual biased		Xins	Pluripotency self-renewal
Zeta neoblasts	Sexual specific
Epidermal lineage (early + late + mature)
Epidermal lineage (early + late)
Epidermal progenitors (early)
Epidermal progenitors (late)
Epidermis I
Epidermis II
Gut
Muscle
Neural (both ciliated and non-ciliated)
Neural (ciliated)
Neural (non-ciliated)
Parapharyngeal
Protonephridia

## Sheet: Figure 1–source data 4
Comparison	Neoblast	Sigma neoblasts	Gamma neoblasts	Zeta neoblasts	Epidermal lineage (early + late + mature)	Epidermal lineage (early + late)	Epidermal progenitors (early)	Epidermal progenitors (late)	Epidermis I	Epidermis II	Gut	Muscle	Neural (both ciliated and non-ciliated)	Neural (ciliated)	Neural (non-ciliated)	Parapharyngeal	Protonephridia	Asexual biased	Asexual specific	Sexual biased	Sexual specific	Testis	X1	X2	Xins	Pluripotency maintenance	Pluripotency repression	Pluripotency self-renewal
Irr0h_vs_Irr12h.down	3.3	ns	0	ns	0.42	ns	ns	ns	ns	0.16	0.4	0.56	ns	0.14	0.57	ns	ns	0.81	ns	0.85	ns	ns	1.42	0.62	0.5	1.34	ns	ns
Irr0h_vs_Irr24h.down	3.28	ns	0.11	ns	0.32	ns	ns	ns	ns	0.21	0.31	0.34	ns	0.07	0.4	ns	ns	0.73	ns	0.72	ns	ns	1.44	0.45	0.38	ns	0.77	ns
Irr0h_vs_Irr72h.down	3.21	ns	0.1	ns	0.31	ns	ns	0.44	0.4	0.18	0.32	0.29	0.24	0.06	0.31	0.51	ns	0.66	ns	0.79	ns	ns	1.59	0.43	0.36	ns	0.66	ns
Irr12h_vs_Irr24h.down	ns	ns	ns	ns	ns	ns	ns	ns	ns	ns	ns	ns	ns	0	ns	ns	ns	0.36	ns	0.33	ns	ns	0.26	0.26	0.48	0.54	ns	ns
Irr12h_vs_Irr72h.down	ns	ns	ns	ns	0.36	ns	ns	ns	ns	0.21	ns	0.1	ns	0	0.23	ns	ns	0.31	ns	0.47	ns	ns	0.84	0.33	0.38	0.61	ns	ns
Irr24h_vs_Irr72h.down	ns	ns	ns	ns	ns	ns	ns	ns	ns	ns	ns	ns	ns	ns	ns	ns	ns	0.29	ns	0.24	ns	ns	0.28	0.17	0.28	ns	ns	ns
Down at Irr12h_and_Irr24h_and_Irr72	3.78	ns	ns	ns	0.26	ns	ns	ns	ns	0.2	0.24	0.41	ns	0.08	0.35	ns	ns	0.66	ns	0.69	ns	ns	1.32	0.43	0.36	ns	ns	ns
Irr0h_vs_Irr12h.up	0.08	ns	2.77	ns	1.95	ns	ns	1.73	2.22	2.11	2.38	ns	ns	2.52	1.46	1.73	ns	ns	ns	1.12	ns	ns	0.35	1.24	1.7	ns	1.48	1.52
Irr0h_vs_Irr24h.up	0.11	2.04	2.8	ns	2.24	ns	ns	2.24	2.32	2.43	2.61	2.09	1.84	2.83	1.97	2.05	ns	1.45	ns	1.21	ns	2.33	0.35	1.22	1.94	ns	1.56	1.55
Irr0h_vs_Irr72h.up	0.13	1.95	2.6	ns	2.11	ns	ns	2.22	2.4	2.38	2.52	2.25	2.21	2.96	2.25	2.12	ns	1.51	ns	1.26	ns	2.56	0.38	1.34	2.04	ns	1.58	1.64
Irr12h_vs_Irr24h.up	ns	4.92	ns	ns	ns	ns	ns	3.11	ns	2.87	3.89	7.55	5.57	ns	3.94	3.38	ns	2.29	ns	ns	ns	5.31	0.38	ns	2.57	ns	1.61	2.89
Irr12h_vs_Irr72h.up	ns	4.13	2.75	3.01	ns	ns	ns	2.35	ns	4.22	2.89	5.58	3.7	2.99	3.54	2.43	ns	2.41	ns	1.23	ns	5.06	0.43	ns	2.39	ns	1.51	2.07
Irr24h_vs_Irr72h.up	ns	ns	ns	ns	ns	ns	ns	ns	ns	ns	ns	6.42	ns	ns	ns	ns	ns	ns	ns	0.27	ns	ns	0.15	ns	ns	ns	ns	ns
CutG1_vs_CutG2M.up	5.41	ns	ns	ns	ns	ns	ns	ns	ns	ns	ns	ns	ns	ns	0.09	ns	ns	ns	ns	ns	ns	ns	3.48	0.35	0.24	2.32	0.08	ns
CutG1_vs_CutG2M.down	ns	ns	3.61	ns	ns	ns	ns	2.65	2.75	ns	2.48	3.56	ns	ns	ns	2.73	ns	ns	ns	ns	ns	ns	0.09	ns	1.55	ns	2.31	ns
CutG1_vs_IntG2M.up	2.37	ns	0	ns	0.13	ns	ns	ns	ns	0.1	0.38	0.21	ns	0	0.16	0.06	ns	0.49	ns	0.61	ns	ns	1.32	0.33	0.29	ns	ns	1.51
CutG1_vs_IntG2M.down	0.13	2.09	3.02	ns	1.98	ns	ns	1.92	1.99	2.52	2.09	2.4	ns	2.92	1.9	1.59	ns	1.29	ns	ns	ns	ns	0.18	ns	1.57	ns	1.81	1.82
IntG1_vs_CutG1.up	ns	ns	3.27	ns	ns	ns	ns	ns	ns	ns	ns	ns	ns	ns	2.11	ns	ns	ns	ns	0.76	ns	ns	1.54	ns	ns	ns	1.53	ns
IntG1_vs_CutG1.down	0.2	ns	ns	ns	0.3	ns	ns	ns	ns	ns	ns	ns	ns	ns	0.23	ns	ns	0.45	ns	0.3	ns	ns	0.16	0.26	0.55	ns	1.52	2.36
IntG1_vs_CutG2M.up	3.66	ns	ns	ns	0.28	ns	ns	ns	ns	0.17	0.22	0.06	ns	ns	ns	ns	ns	ns	ns	ns	ns	ns	3.38	0.7	0.33	1.89	0.41	ns
IntG1_vs_CutG2M.down	0.18	ns	ns	ns	ns	ns	ns	ns	ns	2.14	1.48	1.93	ns	ns	0.31	ns	ns	0.74	ns	0.49	ns	ns	0.09	0.6	ns	ns	1.78	2.14
IntG1_vs_IntG2M.up	2.68	ns	ns	ns	0.27	ns	ns	0.23	0.24	0.05	0.23	0.07	0	0.09	0.16	0.06	ns	0.58	ns	0.79	ns	ns	2.2	0.54	0.23	1.45	ns	ns
IntG1_vs_IntG2M.down	0.12	ns	2.93	ns	1.82	ns	ns	1.67	1.8	2.89	2.3	2.44	ns	2.8	1.46	1.82	ns	1.2	ns	0.83	ns	ns	0.13	ns	1.51	ns	1.69	1.77
IntG2M_vs_CutG2M.up	ns	3.57	3.84	2.74	ns	ns	ns	ns	ns	2.88	2.09	2.38	ns	3.06	1.94	1.86	ns	1.25	ns	ns	ns	ns	0.54	ns	1.55	ns	1.44	ns
IntG2M_vs_CutG2M.down	ns	ns	ns	ns	0.25	ns	ns	ns	ns	0.07	ns	0.3	ns	0	0.2	0.09	ns	0.34	ns	0.36	ns	ns	0.33	0.44	0.35	ns	1.52	1.79
JuvG1_vs_CutG1.up	ns	ns	5.3	ns	ns	ns	ns	ns	ns	ns	3.51	ns	ns	ns	ns	ns	ns	0.45	ns	0.47	ns	ns	0.3	ns	ns	ns	ns	ns
JuvG1_vs_CutG1.down	ns	6.91	ns	ns	ns	ns	ns	ns	ns	ns	2.29	7.07	ns	ns	2.76	ns	ns	1.8	ns	ns	ns	4.06	0.37	ns	1.79	ns	ns	ns
JuvG1_vs_CutG2M.up	3.97	ns	ns	ns	ns	ns	ns	ns	ns	0	ns	0.17	ns	0.1	0.07	ns	ns	ns	ns	ns	ns	ns	3.24	0.47	0.22	1.86	0.45	ns
JuvG1_vs_CutG2M.down	ns	3.16	2.81	ns	2.15	ns	ns	ns	ns	ns	2.38	3.95	ns	ns	2.67	ns	ns	1.59	ns	0.69	ns	ns	0.19	ns	1.63	ns	ns	2.33
JuvG1_vs_IntG1.up	0.18	ns	ns	ns	ns	ns	ns	ns	ns	ns	ns	ns	ns	ns	0.19	ns	ns	0.37	ns	0.27	ns	ns	0.12	0.33	0.47	0.43	ns	1.89
JuvG1_vs_IntG1.down	ns	4.96	ns	ns	ns	ns	ns	ns	ns	ns	ns	3.99	ns	ns	3.69	ns	ns	1.58	ns	ns	ns	ns	ns	ns	1.49	ns	ns	ns
JuvG1_vs_IntG2M.up	2.13	ns	ns	ns	0.14	ns	ns	ns	ns	0.05	0.29	0.22	ns	0	0.06	0.06	ns	0.51	ns	0.61	ns	ns	1.46	0.37	0.24	ns	ns	ns
JuvG1_vs_IntG2M.down	0.24	2.32	2.81	2.37	1.9	ns	ns	ns	1.92	2.74	2.19	2.59	ns	3.19	2.22	1.8	ns	1.34	ns	ns	ns	ns	0.22	ns	1.68	ns	1.57	1.53
JuvG1_vs_JuvG2M.up	5.82	ns	ns	ns	ns	ns	ns	ns	ns	ns	ns	ns	ns	ns	0.11	ns	ns	ns	ns	ns	ns	ns	3.52	0.46	0.21	1.95	0.39	ns
JuvG1_vs_JuvG2M.down	ns	4.95	ns	ns	ns	ns	ns	ns	ns	ns	2.37	4.93	ns	ns	4.18	ns	ns	1.48	ns	0.62	ns	ns	0.09	ns	1.81	ns	2.07	ns
JuvG2M_vs_CutG1.up	ns	ns	3.01	ns	ns	ns	ns	ns	ns	ns	2.99	ns	ns	ns	2.28	2.22	ns	ns	ns	0.6	ns	ns	0.12	0.63	1.39	ns	2.31	1.92
JuvG2M_vs_CutG1.down	5.36	ns	ns	ns	ns	ns	ns	ns	ns	ns	ns	ns	ns	ns	0.08	ns	ns	ns	ns	ns	ns	3.78	2.52	0.52	0.54	1.69	0.31	ns
JuvG2M_vs_CutG2M.up	ns	ns	5.95	ns	ns	ns	ns	ns	ns	ns	3.28	ns	ns	ns	ns	ns	ns	0.44	ns	0.43	ns	ns	0.25	ns	ns	ns	1.95	ns
JuvG2M_vs_CutG2M.down	ns	4.92	ns	ns	3.69	ns	ns	3.27	ns	4.61	2.71	5.66	ns	3.56	ns	ns	ns	1.9	ns	0.69	ns	ns	0.24	ns	1.62	ns	ns	ns
JuvG2M_vs_IntG1.up	0.27	ns	ns	ns	0.4	ns	ns	ns	ns	ns	1.74	ns	ns	ns	0.5	ns	ns	0.55	ns	0.44	ns	ns	0.1	0.43	0.76	0.59	1.74	2.36
JuvG2M_vs_IntG1.down	3.66	ns	ns	ns	ns	ns	ns	ns	ns	ns	ns	ns	ns	0.2	0.13	ns	ns	ns	ns	ns	ns	ns	3.2	0.67	0.41	2	0.25	0.33
JuvG2M_vs_IntG2M.up	ns	ns	ns	ns	0.17	ns	ns	ns	ns	0	0.54	0.23	ns	0	0.29	0.08	ns	0.34	ns	0.43	ns	ns	0.37	0.45	0.34	0.62	1.41	1.79
JuvG2M_vs_IntG2M.down	ns	ns	3.07	ns	2.02	ns	ns	2	ns	2.91	1.89	2.25	ns	3.36	1.76	1.81	ns	1.32	ns	ns	ns	2.07	0.41	ns	1.56	ns	1.48	ns
Germline	ns	ns	ns	ns	ns	ns	ns	ns	ns	ns	0.07	0	ns	0	ns	ns	ns	0.19	ns	0.26	ns	ns	0.23	0.15	0.24	ns	ns	ns
Somatic neoblast by FACS	7.9	ns	ns	ns	ns	ns	ns	ns	ns	ns	ns	ns	ns	ns	ns	ns	ns	ns	ns	ns	ns	ns	3.88	0.16	0.13	2.67	0.09	ns
Somatic neoblast by FACS and irradiation	17.3	ns	ns	ns	ns	ns	ns	ns	ns	ns	ns	ns	ns	ns	ns	ns	ns	ns	ns	ns	ns	ns	3.78	ns	0.12	4.08	ns	ns
