# Supplementary material for: Transcriptional signatures of somatic neoblasts and germline cells in Macrostomum lignano
Source: eLife. 2016 Dec 20;5:e20607. doi: 10.7554/eLife.20607 (PMC5173321; doi:10.7554/eLife.20607)
Supplement: Figure 3—source data 1. — DOI: http://dx.doi.org/10.7554/eLife.20607.015 [file elife-20607-fig3-data1.xlsx]

## Sheet: Legend
Figure 3–source data 1. Germline candidate genes, in situ hybridization and RNAi results.

## Sheet: Figure 3–source data 1
Screen ID	In situ pattern	RNAi phenotype	Fwd primer	Rev primer	Cluster	logFC IntG1 IntG2M	logFC JuvG2M IntG2M	logFC IntG2M CutG2M	Smed/Human marker	Human gene homolog	Human gene annotation	Transcripts in the cluster	Cluster annotation
ACCN2	testes	no gonad maintainance phenotype	TGCTAGGAGCACCATACACG	AGCAGGTGGTTGAGTCCTGT	Cluster-12440.1	1.42273	6.88713	-5.24409		ACCN2	amiloride-sensitive cation channel 2, neuronal	RNA1509_31689|RNA1509_54483	RNA1509_31689 {Length: 2261} {Type: 5UTR_CDS_3UTR} {Pfam: Amiloride-sensitive sodium channel [PF00858.19, score=169.3]} {Human: ACCN2, amiloride-sensitive cation channel 2, neuronal [Source:HGNC Symbol;Acc:100], e=1e-06} {UniRef50_K1PL81, e=9e-08, FMRFamide-activated amiloride-sensitive sodium channel n=3 Tax=Crassostrea gigas RepID=K1PL81_CRAGI [Invertebrates:Mollusca]} {Drosophila: rpk, ripped …
CALM1	testes		TCGGCAAATTCAATAGAAAGG	GCCAACTGGAGTTCTGACATC	Cluster-15366.1	1.68485	3.58431	-4.38741		CALM1	calmodulin 1 (phosphorylase kinase, delta)	RNA1509_14862|RNA1509_23274	RNA1509_14862 {Length: 1636} {Type: 5UTR_CDS_3UTR} {Pfam: EF hand [PF00036.27, score=83.3]} {Human: CALM1, calmodulin 1 (phosphorylase kinase, delta) [Source:HGNC Symbol;Acc:1442], e=2e-26} {Drosophila: Cam, Calmodulin [Source:FlyBase gene name;Acc:FBgn0000253], e=2e-25} {RNA815_4241} {RNA1310_12093.1} ### RNA1509_23274 {Length: 2225} {Type: 5UTR_CDS_3UTR} {RNA815_4241} {RNA1310_12093.1}
CALM1	testes		TCGGCAAATTCAATAGAAAGG	GCCAACTGGAGTTCTGACATC	Cluster-15366.0	1.73732	4.644	-5.62129				RNA1509_23897	RNA1509_23897 {Length: 1413} {Type: 5UTR_CDS_3UTR} {RNA815_4241} {RNA1310_12093.1}
CAPN2	testes		ACGTCCGGTCACGAATACAT	CAACTTAGTTCGCAACACAGC	Cluster-11701.1	1.78717	6.72976	-5.50602	Pluripotency repressor	CAPN2	calpain 2, (m/II) large subunit	RNA1509_6050|RNA1509_10837	RNA1509_6050 {Length: 1694} {Type: 5UTR_CDS_3UTR} {Pfam: Calpain family cysteine protease [PF00648.16, score=292.2]} {Human: CAPN2, calpain 2, (m/II) large subunit [Source:HGNC Symbol;Acc:1479], e=2e-65} {UniRef50_A0A068Y9K5, e=9e-71, Calpain A n=3 Tax=Cyclophyllidea RepID=A0A068Y9K5_ECHMU [Invertebrates:Platyhelminthes]} {Drosophila: CalpA, Calpain-A [Source:FlyBase gene name;Acc:FBgn0012051], e…
CD82	testes	no gonad maintainance phenotype	TCTGCTTGAACGCTGAACAA	GACATCGTCGGCTAAAGTGC	Cluster-15019.0	1.07767	4.90011	-4.34646		CD82	CD82 molecule	RNA1509_4050|RNA1509_13090|RNA1509_47829	RNA1509_4050 {Length: 1641} {Type: 5UTR_CDS_3UTR} {Pfam: Tetraspanin family [PF00335.15, score=76.4]} {Human: CD82, CD82 molecule [Source:HGNC Symbol;Acc:6210], e=1e-04} {UniRef50_K1QYN6, e=3e-12, CD63 antigen n=2 Tax=Crassostrea gigas RepID=K1QYN6_CRAGI [Invertebrates:Mollusca]} {Drosophila: Tsp66E, Tetraspanin 66E [Source:FlyBase gene name;Acc:FBgn0035936], e=4e-10} {RNA815_8582.1} {RNA1310_209…
CNFN	gonads		CACCTGGTTTCTACCGTGCT	TCGTGCAAGAAGCTACCAAA	Cluster-7993.2379	1.02675	5.50862	-5.10749		CNFN	cornifelin	RNA1509_837|RNA1509_27737|RNA1509_31898|RNA1509_36623	RNA1509_837 {Length: 829} {Type: 5UTR_CDS_3UTR} {Pfam: PLAC8 family [PF04749.12, score=85.6]} {Human: CNFN, cornifelin [Source:HGNC Symbol;Acc:30183], e=2e-07} {UniRef50_K1S2H0, e=3e-23, Uncharacterized protein n=2 Tax=Crassostrea gigas RepID=K1S2H0_CRAGI [Invertebrates:Mollusca]} {RNA815_23233} {RNA1310_46933} ### RNA1509_27737 {Length: 855} {Type: 5UTR_CDS_3UTR} {Pfam: PLAC8 family [PF04749.12,…
CNFN	gonads		CACCTGGTTTCTACCGTGCT	TCGTGCAAGAAGCTACCAAA	Cluster-7993.2375	0.987353	6.30189	-5.57177		PLAC8	placenta-specific 8	RNA1509_2410	RNA1509_2410 {Length: 619} {Type: 5UTR_CDS_3UTR} {Pfam: PLAC8 family [PF04749.12, score=81.5]} {Human: PLAC8, placenta-specific 8 [Source:HGNC Symbol;Acc:19254], e=7e-07} {RNA815_23233} {RNA1310_46933}
CPEB1	gonads, developing egg	enlarged testes, lack of developing eggs	CGCAGTCAGCTTTTCACTTG	GAACTGGCGATTGTTGGACT	Cluster-12041.0	0.781591	2.18437	-3.04688		CPEB1	cytoplasmic polyadenylation element binding protein 1	RNA1509_373	RNA1509_373 {Length: 3316} {Type: 5UTR_CDS_3UTR} {Pfam: RNA recognition motif. (a.k.a. RRM, RBD, or RNP domain) [PF00076.17, score=27.9]} {Human: CPEB1, cytoplasmic polyadenylation element binding protein 1 [Source:HGNC Symbol;Acc:21744], e=1e-100} {UniRef50_A0A074ZGQ3, e=1e-139, Uncharacterized protein n=2 Tax=Opisthorchis viverrini RepID=A0A074ZGQ3_9TREM [Invertebrates:Platyhelminthes]} {Drosop…
CSNK1E	gonads		CTTTGCGCAAGACATTGAAA	TGAACCTCTGGTGATTGACG	Cluster-7993.2378	0.82095	6.20977	-5.83671		CSNK1E	casein kinase 1, epsilon	RNA1509_1493|RNA1509_8470	RNA1509_1493 {Length: 2238} {Type: 5UTR_CDS_3UTR} {Pfam: Protein kinase domain [PF00069.20, score=70.9]} {Human: CSNK1E, casein kinase 1, epsilon [Source:HGNC Symbol;Acc:2453], e=6e-21} {UniRef50_Q39050, e=4e-23, AT4g14340/dl3210c n=489 Tax=Eukaryota RepID=Q39050_ARATH [Invertebrates:]} {Drosophila: dco, discs overgrown [Source:FlyBase gene name;Acc:FBgn0002413], e=3e-19} {RNA815_4067.1} {RNA1310…
CSNK1E	gonads		ACGAGCGATTTGTCTCAACC	CGATCAGTTGAGTCGTGCAT	Cluster-8344.0	1.21419	6.00389	-4.54411		CSNK1E	casein kinase 1, epsilon	RNA1509_1911	RNA1509_1911 {Length: 2199} {Type: 5UTR_CDS_3UTR} {Human: CSNK1E, casein kinase 1, epsilon [Source:HGNC Symbol;Acc:2453], e=3e-08} {UniRef50_Q57ZE8, e=4e-09, Casein kinase 1, putative n=7 Tax=Trypanosoma RepID=Q57ZE8_TRYB2 [Invertebrates:]} {Drosophila: dco, discs overgrown [Source:FlyBase gene name;Acc:FBgn0002413], e=2e-09} {RNA815_4117.1} {RNA1310_11713}
CSNK1E	gonads		CTTTGCGCAAGACATTGAAA	TGAACCTCTGGTGATTGACG	Cluster-7993.2377	0.617509	5.98235	-5.54599		CSNK1E	casein kinase 1, epsilon	RNA1509_5431	RNA1509_5431 {Length: 2262} {Type: 5UTR_CDS_3UTR} {Pfam: Protein kinase domain [PF00069.20, score=71.2]} {Human: CSNK1E, casein kinase 1, epsilon [Source:HGNC Symbol;Acc:2453], e=5e-21} {UniRef50_Q39050, e=3e-23, AT4g14340/dl3210c n=489 Tax=Eukaryota RepID=Q39050_ARATH [Invertebrates:]} {Drosophila: dco, discs overgrown [Source:FlyBase gene name;Acc:FBgn0002413], e=2e-19} {Celegans: kin-20, Caeno…
CSNK1E	gonads		ACGAGCGATTTGTCTCAACC	CGATCAGTTGAGTCGTGCAT	Cluster-8344.1	1.36539	4.75898	-5.10609		CSNK1E	casein kinase 1, epsilon	RNA1509_9310	RNA1509_9310 {Length: 1447} {Type: 5UTR_CDS_3UTR} {Human: CSNK1E, casein kinase 1, epsilon [Source:HGNC Symbol;Acc:2453], e=1e-08} {UniRef50_Q57ZE8, e=3e-09, Casein kinase 1, putative n=7 Tax=Trypanosoma RepID=Q57ZE8_TRYB2 [Invertebrates:]} {Drosophila: dco, discs overgrown [Source:FlyBase gene name;Acc:FBgn0002413], e=9e-10} {Celegans: kin-20, Caenorhabditis elegans Protein KIN-20, isoform d. [S…
CTIF	testes		AGCGGCCAGCTTTACTTTCT	ATCATGATCGTGGGGATGTT	Cluster-7993.3546	1.2054	2.80959	-4.46022		CTIF	CBP80/20-dependent translation initiation factor	RNA1509_11077	RNA1509_11077 {Length: 2484} {Type: 5UTR_CDS_3UTR} {Human: CTIF, CBP80/20-dependent translation initiation factor [Source:HGNC Symbol;Acc:23925], e=0.001} {UniRef50_A0A087VZ67, e=4e-06, Uncharacterized protein n=2 Tax=Echinococcus RepID=A0A087VZ67_ECHMU [Invertebrates:Platyhelminthes]} {RNA815_3095} {RNA1310_6140.1}
CTIF	testes		AGCGGCCAGCTTTACTTTCT	ATCATGATCGTGGGGATGTT	Cluster-7993.3545	1.30103	5.11154	-4.68872		CTIF	CBP80/20-dependent translation initiation factor	RNA1509_685	RNA1509_685 {Length: 2447} {Type: 5UTR_CDS_3UTR} {Human: CTIF, CBP80/20-dependent translation initiation factor [Source:HGNC Symbol;Acc:23925], e=0.001} {UniRef50_A0A087VZ67, e=4e-06, Uncharacterized protein n=2 Tax=Echinococcus RepID=A0A087VZ67_ECHMU [Invertebrates:Platyhelminthes]} {RNA815_3095} {RNA1310_6140.1}
DCLK2	testes	no gonad maintainance phenotype	TTAGCGGACTGGCCTACTTG	TCCAGTCGTTCTTTGTGACG	Cluster-8015.1	0.918244	5.49931	-5.30964		DCLK2; PSKH1	doublecortin-like kinase 2; protein serine kinase H1	RNA1509_2422|RNA1509_6290	RNA1509_2422 {Length: 1801} {Type: 5UTR_CDS_3UTR} {Pfam: Protein kinase domain [PF00069.20, score=205.6]} {Human: DCLK2, doublecortin-like kinase 2 [Source:HGNC Symbol;Acc:19002], e=8e-37} {UniRef50_M1VFT0, e=1e-43, Probable calcium/calmodulin-dependent protein kinase n=1 Tax=Cyanidioschyzon merolae strain 10D RepID=M1VFT0_CYAME [Plants:]} {Drosophila: CaMKII, Calcium/calmodulin-dependent protein…
DDC	testes	no gonad maintainance phenotype	GCTTTGAGTCCCAGCTTCTG	CGCACTGCAACTTCATCATT	Cluster-14013.2	1.07031	4.25287	-5.07105	Pluripotency self-renewal	DDC	dopa decarboxylase (aromatic L-amino acid decarboxylase)	RNA1509_16287|RNA1509_18526|RNA1509_29393	RNA1509_16287 {Length: 1986} {Type: 5UTR_CDS_3UTR} {Pfam: Pyridoxal-dependent decarboxylase conserved domain [PF00282.14, score=403.8]} {Human: DDC, dopa decarboxylase (aromatic L-amino acid decarboxylase) [Source:HGNC Symbol;Acc:2719], e=1e-141} {UniRef50_A1Z6N4, e=1e-152, MIP05841p n=95 Tax=Protostomia RepID=A1Z6N4_DROME [Invertebrates:]} {Drosophila: Tdc2, Tyrosine decarboxylase 2 [Source:FlyB…
DDX6	gonads	gonads disintegration, lack of regeneration	TGCGCCTAGATGAAGAGGTT	TTTAAGAGCAAAGCGGTCGT	Cluster-7993.2646	1.01319	1.49765	-1.34189	X1; X2	DDX6	DEAD (Asp-Glu-Ala-Asp) box polypeptide 6	RNA1509_85|RNA1509_1529	RNA1509_85 {Length: 3461} {Type: 5UTR_CDS_3UTR} {Pfam: DEAD/DEAH box helicase [PF00270.24, score=139.3]} {Human: DDX6, DEAD (Asp-Glu-Ala-Asp) box polypeptide 6 [Source:HGNC Symbol;Acc:2747], e=0.0} {UniRef50_P23128, e=0.0, Putative ATP-dependent RNA helicase me31b n=338 Tax=Eukaryota RepID=DDX6_DROME [Invertebrates:]} {Drosophila: me31B, maternal expression at 31B [Source:FlyBase gene name;Acc:FB…
DDX6	gonads	gonads disintegration, lack of regeneration	TGCGCCTAGATGAAGAGGTT	TTTAAGAGCAAAGCGGTCGT	Cluster-7993.2648	1.8531	1.78004	-1.67946	X1; X2	DDX6	DEAD (Asp-Glu-Ala-Asp) box polypeptide 6	RNA1509_2093	RNA1509_2093 {Length: 3754} {Type: 5UTR_CDS_3UTR} {Pfam: DEAD/DEAH box helicase [PF00270.24, score=139.1]} {Human: DDX6, DEAD (Asp-Glu-Ala-Asp) box polypeptide 6 [Source:HGNC Symbol;Acc:2747], e=0.0} {UniRef50_P23128, e=0.0, Putative ATP-dependent RNA helicase me31b n=338 Tax=Eukaryota RepID=DDX6_DROME [Invertebrates:]} {Drosophila: me31B, maternal expression at 31B [Source:FlyBase gene name;Acc:…
DDX6	gonads	gonads disintegration, lack of regeneration	TGCGCCTAGATGAAGAGGTT	TTTAAGAGCAAAGCGGTCGT	Cluster-7993.2650	1.7972	1.69329	-1.5542				RNA1509_1932	RNA1509_1932 {Length: 699} {Type: 5UTR_CDS_3UTR} {RNA815_1155.1} {RNA1310_2612}
DDX6	gonads	gonads disintegration, lack of regeneration	TGCGCCTAGATGAAGAGGTT	TTTAAGAGCAAAGCGGTCGT	Cluster-7993.2651	2.06291	2.13016	-2.10501				RNA1509_4861	RNA1509_4861 {Length: 624} {Type: 5UTR_CDS_3UTR} {RNA815_1155.1} {RNA1310_2612}
DDX6	gonads	gonads disintegration, lack of regeneration	TGCGCCTAGATGAAGAGGTT	TTTAAGAGCAAAGCGGTCGT	Cluster-7993.2654	1.4901	1.70364	-1.35986				RNA1509_7596	RNA1509_7596 {Length: 821} {Type: CDS_3UTR} {RNA815_1155.1} {RNA1310_2612}
ELAVL1	gonads	no gonad maintainance phenotype	GCCACATGGCTCAGTACTCC	AGGCGCTCTCACCTTTTTCT	Cluster-12759.2	1.13111	6.1624	-6.50953		ELAVL1	ELAV (embryonic lethal, abnormal vision, Drosophila)-like 1 (Hu antigen R)	RNA1509_1510	RNA1509_1510 {Length: 1906} {Type: 5UTR_CDS_3UTR} {Pfam: RNA recognition motif. (a.k.a. RRM, RBD, or RNP domain) [PF00076.17, score=97.0]} {Human: ELAVL1, ELAV (embryonic lethal, abnormal vision, Drosophila)-like 1 (Hu antigen R) [Source:HGNC Symbol;Acc:3312], e=2e-38} {UniRef50_C7EAF2, e=3e-72, Elav-like protein 2 n=1 Tax=Macrostomum lignano RepID=C7EAF2_9PLAT [Invertebrates:Platyhelminthes]} {D…
FAM78A	testes		GAGTCAATTGCGGACAGTCA	CGGTTTGACCTCCTCTTCTG	Cluster-8622.0	0.90877	6.06303	-10.4102		FAM78A	family with sequence similarity 78, member A	RNA1509_2635	RNA1509_2635 {Length: 1902} {Type: 5UTR_CDS_3UTR} {Human: FAM78A, family with sequence similarity 78, member A [Source:HGNC Symbol;Acc:25465], e=7e-43} {UniRef50_G4LYV6, e=1e-114, Putative uncharacterized protein n=8 Tax=Platyhelminthes RepID=G4LYV6_SCHMA [Invertebrates:]} {RNA815_8270} {RNA1310_18071}
HHAT	testes	no gonad maintainance phenotype	TTCAGTCATGGCAGACTTGC	GCCAGTGAAACAGCTCAACA	Cluster-7194.1	2.49233	6.22074	-5.17078		HHAT	hedgehog acyltransferase	RNA1509_6979|RNA1509_19077	RNA1509_6979 {Length: 2356} {Type: 5UTR_CDS_3UTR} {Pfam: MBOAT, membrane-bound O-acyltransferase family [PF03062.14, score=44.4]} {Human: HHAT, hedgehog acyltransferase [Source:HGNC Symbol;Acc:18270], e=1e-24} {UniRef50_C3YDI7, e=6e-26, Putative uncharacterized protein n=1 Tax=Branchiostoma floridae RepID=C3YDI7_BRAFL [Invertebrates:Chordata]} {Drosophila: rasp, rasp [Source:FlyBase gene name;Acc…
HSBP1	testes	no gonad maintainance phenotype	CGCAAATCAAAGCAAAACAA	AGAGCTGAATGCGAGGATGT	Cluster-7993.808	1.947	4.57898	-5.75283		HSBP1	heat shock factor binding protein 1	RNA1509_6254|RNA1509_39031	RNA1509_6254 {Length: 926} {Type: 5UTR_CDS_3UTR} {Pfam: Heat shock factor binding protein 1 [PF06825.7, score=46.8]} {Human: HSBP1, heat shock factor binding protein 1 [Source:HGNC Symbol;Acc:5203], e=3e-06} {UniRef50_C1EDK0, e=4e-06, Uncharacterized protein n=3 Tax=Eukaryota RepID=C1EDK0_MICSR [Invertebrates:]} {Drosophila: CG5446, , e=1e-05} {RNA815_20600.1} {RNA1310_39822} ### RNA1509_39031 {L…
KREMEN1	testes	no gonad maintainance phenotype	GTCGGCTCCAAAAAGAACAA	TAAGGATGGGTTGGGTTCAA	Cluster-16139.2	2.06216	8.73318	-5.02036		KREMEN1	kringle containing transmembrane protein 1	RNA1509_10429|RNA1509_21001	RNA1509_10429 {Length: 901} {Type: 5UTR_CDS_3UTR} {Pfam: WSC domain [PF01822.14, score=62.0]} {Human: KREMEN1, kringle containing transmembrane protein 1 [Source:HGNC Symbol;Acc:17550], e=7e-09} {UniRef50_UPI0003F0A61D, e=2e-13, PREDICTED: zonadhesin-like n=1 Tax=Saccoglossus kowalevskii RepID=UPI0003F0A61D [Invertebrates:Hemichordata]} {Drosophila: oxt, peptide O-xylosyltransferase [Source:FlyBa…
KREMEN1	testes	no gonad maintainance phenotype	GTCGGCTCCAAAAAGAACAA	TAAGGATGGGTTGGGTTCAA	Cluster-16139.0	1.77464	8.92508	-6.52533		KREMEN1	kringle containing transmembrane protein 1	RNA1509_3783	RNA1509_3783 {Length: 889} {Type: 5UTR_CDS_3UTR} {Pfam: WSC domain [PF01822.14, score=62.0]} {Human: KREMEN1, kringle containing transmembrane protein 1 [Source:HGNC Symbol;Acc:17550], e=7e-09} {UniRef50_UPI0003F0A61D, e=2e-13, PREDICTED: zonadhesin-like n=1 Tax=Saccoglossus kowalevskii RepID=UPI0003F0A61D [Invertebrates:Hemichordata]} {Drosophila: oxt, peptide O-xylosyltransferase [Source:FlyBas…
LCP1	testes	no gonad maintainance phenotype	TGCTCGTCTGGTAACATTGC	CAGCTTGCTGGCATAGACAA	Cluster-15984.1	0.852247	5.66191	-5.74351		LCP1	lymphocyte cytosolic protein 1 (L-plastin)	RNA1509_3867	RNA1509_3867 {Length: 2294} {Type: 5UTR_CDS_3UTR} {Pfam: Calponin homology (CH) domain [PF00307.26, score=81.8]} {Human: LCP1, lymphocyte cytosolic protein 1 (L-plastin) [Source:HGNC Symbol;Acc:6528], e=3e-32} {UniRef50_Q9FKI0, e=3e-39, Fimbrin-5 n=291 Tax=Tracheophyta RepID=FIMB5_ARATH [Plants:Streptophyta]} {Drosophila: Fim, Fimbrin [Source:FlyBase gene name;Acc:FBgn0024238], e=5e-33} {RNA815_3…
MARCH6	testes		AAGCAGCACCAACAGTAGGG	TGGCCTCCTCTGTTATTCCA	Cluster-11169.1	0.970007	6.04127	-5.77254		MARCH6	membrane-associated ring finger (C3HC4) 6	RNA1509_38715	RNA1509_38715 {Length: 1054} {Type: 5UTR_CDS_3UTR} {Pfam: RING-variant domain [PF12906.2, score=36.6]} {Human: MARCH6, membrane-associated ring finger (C3HC4) 6 [Source:HGNC Symbol;Acc:30550], e=8e-05} {UniRef50_A0A095AL31, e=2e-05, E3 ubiquitin-protein ligase MARCH2 n=1 Tax=Schistosoma haematobium RepID=A0A095AL31_SCHHA [Invertebrates:Platyhelminthes]} {Drosophila: CG17717, , e=1e-05} {RNA815_25…
MARCH6	testes		TGAAAACAGTCGCCAAAACA	GGCCGAATGCATATTTCAGT	Cluster-11169.0	0.952866	5.59695	-6.62459		MARCH6	membrane-associated ring finger (C3HC4) 6	RNA1509_6369	RNA1509_6369 {Length: 1100} {Type: 5UTR_CDS_3UTR} {Pfam: RING-variant domain [PF12906.2, score=41.8]} {Human: MARCH6, membrane-associated ring finger (C3HC4) 6 [Source:HGNC Symbol;Acc:30550], e=2e-08} {UniRef50_UPI0005D09B78, e=3e-08, PREDICTED: uncharacterized protein LOC105380980 n=1 Tax=Plutella xylostella RepID=UPI0005D09B78 [Invertebrates:Arthropoda]} {Drosophila: CG17717, , e=2e-06} {RNA815…
PI16	testes	no gonad maintainance phenotype	CAACAAACTTCGGGGAAATG	AGCAGCAAACCAATCCAAGT	Cluster-8735.1	1.54589	5.19681	-4.69316	Pluripotency repressor	PI16	peptidase inhibitor 16	RNA1509_9995|RNA1509_14521|RNA1509_27289	RNA1509_9995 {Length: 1091} {Type: 5UTR_CDS_3UTR} {Pfam: Cysteine-rich secretory protein family [PF00188.21, score=62.2]} {Human: PI16, peptidase inhibitor 16 [Source:HGNC Symbol;Acc:21245], e=9e-21} {UniRef50_U3J0P7, e=6e-23, Uncharacterized protein n=47 Tax=Archosauria RepID=U3J0P7_ANAPL [Vertebrates:Chordata]} {Drosophila: CG9400, , e=8e-08} {RNA815_17292} {RNA1310_36722} ### RNA1509_14521 {Le…
PNPO	testes	no gonad maintainance phenotype	GCTAAGACGCTTCGACCATC	CACCGCTACTGAGCAATCTG	Cluster-5741.3	2.3141	3.14019	-3.47021		PNPO	pyridoxamine 5'-phosphate oxidase	RNA1509_8464|RNA1509_9580|RNA1509_14571	RNA1509_8464 {Length: 1510} {Type: 5UTR_CDS_3UTR} {Pfam: Pyridoxamine 5'-phosphate oxidase [PF01243.15, score=49.8]} {Human: PNPO, pyridoxamine 5'-phosphate oxidase [Source:HGNC Symbol;Acc:30260], e=1e-15} {UniRef50_A0A068Y2U6, e=3e-18, Pyridoxine 5' phosphate oxidase n=2 Tax=Echinococcus RepID=A0A068Y2U6_ECHMU [Invertebrates:Platyhelminthes]} {Drosophila: sgll, sugarlethal [Source:FlyBase gene n…
PNPO	testes	no gonad maintainance phenotype	GCTAAGACGCTTCGACCATC	CACCGCTACTGAGCAATCTG	Cluster-5741.0	2.2596	2.92218	-3.75862		PNPO	pyridoxamine 5'-phosphate oxidase	RNA1509_3729	RNA1509_3729 {Length: 1379} {Type: 5UTR_CDS_3UTR} {Pfam: Pyridoxamine 5'-phosphate oxidase [PF01243.15, score=50.1]} {Human: PNPO, pyridoxamine 5'-phosphate oxidase [Source:HGNC Symbol;Acc:30260], e=8e-16} {UniRef50_A0A068Y2U6, e=3e-18, Pyridoxine 5' phosphate oxidase n=2 Tax=Echinococcus RepID=A0A068Y2U6_ECHMU [Invertebrates:Platyhelminthes]} {Drosophila: sgll, sugarlethal [Source:FlyBase gene n…
PPP1CC	testes		TGAATCACCCAAAGGTGACA	CCATGCTGTTCAGAGCTTCA	Cluster-14549.3	0.953784	9.0093	-4.83299		PPP1CC	protein phosphatase 1, catalytic subunit, gamma isozyme	RNA1509_12871|RNA1509_21136	RNA1509_12871 {Length: 1510} {Type: 5UTR_CDS_3UTR} {Pfam: Calcineurin-like phosphoesterase [PF00149.23, score=123.0]} {Human: PPP1CC, protein phosphatase 1, catalytic subunit, gamma isozyme [Source:HGNC Symbol;Acc:9283], e=1e-62} {UniRef50_A0A068XIU3, e=3e-67, Serine/threonine-protein phosphatase n=1 Tax=Hymenolepis microstoma RepID=A0A068XIU3_HYMMI [Invertebrates:Platyhelminthes]} {Drosophila: P…
PPP1CC	testes		TGAATCACCCAAAGGTGACA	CCATGCTGTTCAGAGCTTCA	Cluster-14549.0	2.27191	6.92624	-4.53204		PPP1CC	protein phosphatase 1, catalytic subunit, gamma isozyme	RNA1509_3712	RNA1509_3712 {Length: 1588} {Type: 5UTR_CDS_3UTR} {Pfam: Calcineurin-like phosphoesterase [PF00149.23, score=122.8]} {Human: PPP1CC, protein phosphatase 1, catalytic subunit, gamma isozyme [Source:HGNC Symbol;Acc:9283], e=2e-62} {UniRef50_A0A068XIU3, e=3e-67, Serine/threonine-protein phosphatase n=1 Tax=Hymenolepis microstoma RepID=A0A068XIU3_HYMMI [Invertebrates:Platyhelminthes]} {Drosophila: Pp…
PPP1CC	testes		TGAATCACCCAAAGGTGACA	CCATGCTGTTCAGAGCTTCA	Cluster-14549.1	0.94123	4.4548	-5.41706		PPP1CC	protein phosphatase 1, catalytic subunit, gamma isozyme	RNA1509_9117	RNA1509_9117 {Length: 1609} {Type: 5UTR_CDS_3UTR} {Pfam: Calcineurin-like phosphoesterase [PF00149.23, score=122.6]} {Human: PPP1CC, protein phosphatase 1, catalytic subunit, gamma isozyme [Source:HGNC Symbol;Acc:9283], e=2e-62} {UniRef50_A0A068XIU3, e=3e-67, Serine/threonine-protein phosphatase n=1 Tax=Hymenolepis microstoma RepID=A0A068XIU3_HYMMI [Invertebrates:Platyhelminthes]} {Drosophila: Pp…
TTLL1	testes	no gonad maintainance phenotype	CCAACACCGGTCAGAAGTTT	AGTCGCCTGAGCAGTAGCAT	Cluster-3339.0	1.19216	5.22297	-5.78396		TTLL1	tubulin tyrosine ligase-like family, member 1	RNA1509_242	RNA1509_242 {Length: 3241} {Type: 5UTR_CDS_3UTR} {Pfam: Tubulin-tyrosine ligase family [PF03133.10, score=84.4]} {Human: TTLL1, tubulin tyrosine ligase-like family, member 1 [Source:HGNC Symbol;Acc:1312], e=8e-08} {UniRef50_A0DDA1, e=3e-09, Chromosome undetermined scaffold_46, whole genome shotgun sequence n=2 Tax=Paramecium tetraurelia RepID=A0DDA1_PARTE [Invertebrates:]} {Drosophila: CG8918, , …
TTLL1	testes	no gonad maintainance phenotype	GTGTGCGTCAACGAGAAAAA	GTCTGGTGCAGCTGTTCAAA	Cluster-4950.0	1.21095	7.90903	-5.48696		TTLL1	tubulin tyrosine ligase-like family, member 1	RNA1509_655	RNA1509_655 {Length: 2882} {Type: 5UTR_CDS_3UTR} {Pfam: Tubulin-tyrosine ligase family [PF03133.10, score=79.2]} {Human: TTLL1, tubulin tyrosine ligase-like family, member 1 [Source:HGNC Symbol;Acc:1312], e=7e-11} {UniRef50_J9HLH2, e=5e-16, Tubulin tyrosine ligase-like family, member 5 n=2 Tax=Oxytricha trifallax RepID=J9HLH2_9SPIT [Invertebrates:]} {Drosophila: CG16833, , e=1e-07} {RNA815_2145} …
TTLL13	testes	no gonad maintainance phenotype	GCAAGACCCAGCCTAGTGAG	GGTAGGGCAAAAGGCAGAAT	Cluster-7959.3	1.07004	1.86896	-1.94045		TTLL13	tubulin tyrosine ligase-like family, member 13	RNA1509_13779	RNA1509_13779 {Length: 3578} {Type: 5UTR_CDS_3UTR} {Pfam: Tubulin-tyrosine ligase family [PF03133.10, score=49.1]} {Human: TTLL13, tubulin tyrosine ligase-like family, member 13 [Source:HGNC Symbol;Acc:32484], e=9e-06} {UniRef50_V9KLQ7, e=7e-09, Inactive polyglycylase TTLL10 (Fragment) n=5 Tax=Callorhinchus milii RepID=V9KLQ7_CALMI [Vertebrates:Chordata]} {RNA815_2377.1} {RNA1310_4496}
TTLL13	testes	no gonad maintainance phenotype	GCAAGACCCAGCCTAGTGAG	GGTAGGGCAAAAGGCAGAAT	Cluster-7959.0	1.36299	4.69977	-3.85631		TTLL13	tubulin tyrosine ligase-like family, member 13	RNA1509_3452	RNA1509_3452 {Length: 3728} {Type: 5UTR_CDS_3UTR} {Pfam: Tubulin-tyrosine ligase family [PF03133.10, score=49.0]} {Human: TTLL13, tubulin tyrosine ligase-like family, member 13 [Source:HGNC Symbol;Acc:32484], e=9e-06} {UniRef50_V9KLQ7, e=7e-09, Inactive polyglycylase TTLL10 (Fragment) n=5 Tax=Callorhinchus milii RepID=V9KLQ7_CALMI [Vertebrates:Chordata]} {RNA815_2377.1} {RNA1310_4496}
TUBA4A	testes		AATAAACAGCCGTCGAAACG	TAAGCAAGTGGCCAACACAG	Cluster-7993.7887	1.34895	5.09055	-6.18455		TUBA4A; SRRM2	tubulin, alpha 4a; serine/arginine repetitive matrix 2	RNA1509_1373|RNA1509_9419	RNA1509_1373 {Length: 2858} {Type: 5UTR_CDS_3UTR} {Pfam: Tubulin/FtsZ family, GTPase domain [PF00091.20, score=119.4]} {Human: TUBA4A, tubulin, alpha 4a [Source:HGNC Symbol;Acc:12407], e=5e-67} {UniRef50_P04689, e=4e-70, Tubulin alpha-2 chain n=136 Tax=Eukaryota RepID=TBA2_SCHPO [Invertebrates:]} {Drosophila: alphaTub84D, alpha-Tubulin at 84D [Source:FlyBase gene name;Acc:FBgn0003885], e=7e-67} {…
TUBA4A	testes		AATAAACAGCCGTCGAAACG	TAAGCAAGTGGCCAACACAG	Cluster-7993.8138	1.01831	7.82948	-5.14544		TUBA8; TUBA4A	tubulin, alpha 8; tubulin, alpha 4a	RNA1509_1774|RNA1509_24882	RNA1509_1774 {Length: 2542} {Type: 5UTR_CDS_3UTR} {Pfam: Tubulin C-terminal domain [PF03953.12, score=81.6]} {Human: TUBA4A, tubulin, alpha 4a [Source:HGNC Symbol;Acc:12407], e=2e-42} {UniRef50_S8C9Y5, e=2e-33, Uncharacterized protein n=12 Tax=Eukaryota RepID=S8C9Y5_DACHA [Invertebrates:]} {Drosophila: alphaTub84D, alpha-Tubulin at 84D [Source:FlyBase gene name;Acc:FBgn0003885], e=8e-42} {RNA815_…
TXN	testes	no gonad maintainance phenotype	TCAGACACAGCCAAGAATGC	CTGTACTCGTCAGCGACAGC	Cluster-14017.0	1.00644	5.97043	-4.89202		TXN	thioredoxin	RNA1509_10655|RNA1509_33002	RNA1509_10655 {Length: 932} {Type: 5UTR_CDS_3UTR} {Pfam: Thioredoxin [PF00085.15, score=68.8]} {Human: TXN, thioredoxin [Source:HGNC Symbol;Acc:12435], e=2e-12} {UniRef50_A0A0A1E6L3, e=3e-18, Thioredoxin n=15 Tax=Eukaryota RepID=A0A0A1E6L3_TAESO [Invertebrates:]} {Drosophila: Trx-2, thioredoxin-2 [Source:FlyBase gene name;Acc:FBgn0040070], e=8e-13} {RNA815_20357} {RNA1310_32921} {Smed: dd_Smed_v6…
UPK1A	testes		ACAGGAGTTCACGGACTTGG	CAGTGCCACAGCCTTTACAA	Cluster-13757.0	1.62287	5.46473	-5.34022		UPK1A	uroplakin 1A	RNA1509_10950|RNA1509_47888|RNA1509_50893	RNA1509_10950 {Length: 1446} {Type: 5UTR_CDS_3UTR} {Pfam: Tetraspanin family [PF00335.15, score=59.8]} {Human: UPK1A, uroplakin 1A [Source:HGNC Symbol;Acc:12577], e=1e-04} {UniRef50_C1C3C0, e=5e-05, Tetraspanin n=3 Tax=Podoplea RepID=C1C3C0_CALCM [Invertebrates:Arthropoda]} {Drosophila: Tsp66E, Tetraspanin 66E [Source:FlyBase gene name;Acc:FBgn0035936], e=0.004} {RNA815_9677.1} {RNA1310_22719} ##…
UPK1A	testes		ACAGGAGTTCACGGACTTGG	CAGTGCCACAGCCTTTACAA	Cluster-13757.1	1.54575	3.65414	-6.94261		UPK1A	uroplakin 1A	RNA1509_10180|RNA1509_45626|RNA1509_49637	RNA1509_10180 {Length: 1453} {Type: 5UTR_CDS_3UTR} {Pfam: Tetraspanin family [PF00335.15, score=61.3]} {Human: UPK1A, uroplakin 1A [Source:HGNC Symbol;Acc:12577], e=6e-05} {UniRef50_C1C3C0, e=2e-04, Tetraspanin n=3 Tax=Podoplea RepID=C1C3C0_CALCM [Invertebrates:Arthropoda]} {Drosophila: Tsp47F, Tetraspanin 47F [Source:FlyBase gene name;Acc:FBgn0033629], e=0.007} {RNA815_9677.1} {RNA1310_22719} ##…
ZNF516	testes	no gonad maintainance phenotype	ATCTGCGCTGCTGTCTTCTT	ATGTAATTGCCAGCCGAGTC	Cluster-15271.0	1.17342	5.5549	-5.17592		ZNF516	zinc finger protein 516	RNA1509_2677	RNA1509_2677 {Length: 1058} {Type: 5UTR_CDS_3UTR} {Human: ZNF516, zinc finger protein 516 [Source:HGNC Symbol;Acc:28990], e=0.009} {RNA815_16432} {RNA1310_34470}
					Cluster-7505.0	1.94658	1.18629	-2.10357	Sexual_biased	CDC25A	cell division cycle 25 homolog A (S. pombe)	RNA1509_8223|RNA1509_20017|RNA1509_31302	RNA1509_8223 {Length: 2412} {Type: 5UTR_CDS_3UTR} {Pfam: Rhodanese-like domain [PF00581.15, score=47.7]} {Human: CDC25A, cell division cycle 25 homolog A (S. pombe) [Source:HGNC Symbol;Acc:1725], e=8e-43} {UniRef50_P20483, e=4e-51, M-phase inducer phosphatase n=10 Tax=Drosophila RepID=MPIP_DROME [Invertebrates:Arthropoda]} {Drosophila: stg, string [Source:FlyBase gene name;Acc:FBgn0003525], e=4e-…
					Cluster-12828.1	1.76681	1.3629	-1.7812				RNA1509_5553	RNA1509_5553 {Length: 612} {Type: 5UTR_CDS_3UTR} {RNA815_6973.1} {RNA1310_60756}
					Cluster-12828.3	1.90178	1.61162	-1.35454	Sexual_biased; Xins	CTSL1	cathepsin L1	RNA1509_33936	RNA1509_33936 {Length: 1561} {Type: 5UTR_CDS_3UTR} {Pfam: Papain family cysteine protease [PF00112.18, score=283.5]} {Human: CTSL1, cathepsin L1 [Source:HGNC Symbol;Acc:2537], e=1e-109} {UniRef50_Q95029, e=1e-120, Cathepsin L n=75 Tax=Bilateria RepID=CATL_DROME [Invertebrates:]} {Drosophila: Cp1, Cysteine proteinase-1 [Source:FlyBase gene name;Acc:FBgn0013770], e=1e-117} {RNA815_6973.1} {RNA1310_…
					Cluster-3192.0	3.5037	9.81286	-4.5556	Pluripotency repressor	FLT1	fms-related tyrosine kinase 1 (vascular endothelial growth factor/vascular permeability factor receptor)	RNA1509_18745	RNA1509_18745 {Length: 1803} {Type: 5UTR_CDS_3UTR} {Pfam: Immunoglobulin I-set domain [PF07679.11, score=28.2]} {Human: FLT1, fms-related tyrosine kinase 1 (vascular endothelial growth factor/vascular permeability factor receptor) [Source:HGNC Symbol;Acc:3763], e=1e-04} {UniRef50_E4WVY3, e=3e-04, Whole genome shotgun assembly, reference scaffold set, scaffold scaffold_3 n=2 Tax=Oikopleura dioica …
					Cluster-4168.0	2.22959	6.3003	-4.7706		KIFC3	kinesin family member C3	RNA1509_9051	RNA1509_9051 {Length: 2759} {Type: 5UTR_CDS_3UTR} {Pfam: Kinesin motor domain [PF00225.18, score=255.1]} {Human: KIFC3, kinesin family member C3 [Source:HGNC Symbol;Acc:6326], e=2e-45} {UniRef50_H2UJW2, e=7e-55, Kinesin-like protein (Fragment) n=3 Tax=Clupeocephala RepID=H2UJW2_TAKRU [Vertebrates:Chordata]} {Drosophila: Klp61F, Kinesin-like protein at 61F [Source:FlyBase gene name;Acc:FBgn0004378…
					Cluster-849.0	2.05893	2.20298	-3.40127	X1	PCIF1	PDX1 C-terminal inhibiting factor 1	RNA1509_7323	RNA1509_7323 {Length: 2216} {Type: 5UTR_CDS_3UTR} {Pfam: Phosphorylated CTD interacting factor 1 WW domain [PF12237.3, score=105.5]} {Human: PCIF1, PDX1 C-terminal inhibiting factor 1 [Source:HGNC Symbol;Acc:16200], e=8e-11} {UniRef50_C1E0K4, e=6e-21, Uncharacterized protein (Fragment) n=1 Tax=Micromonas sp. (strain RCC299 / NOUM17) RepID=C1E0K4_MICSR [Bacteria:Firmicutes]} {Drosophila: CG11399, …
					Cluster-9070.0	1.58194	7.02007	-5.40823		SRR	serine racemase	RNA1509_21384	RNA1509_21384 {Length: 1624} {Type: 5UTR_CDS_3UTR} {Pfam: Pyridoxal-phosphate dependent enzyme [PF00291.20, score=213.0]} {Human: SRR, serine racemase [Source:HGNC Symbol;Acc:14398], e=3e-32} {UniRef50_Q2L695, e=6e-56, Aspartate racemase n=10 Tax=Lophotrochozoa RepID=Q2L695_ANABR [Invertebrates:]} {Drosophila: CG8129, , e=1e-21} {Celegans: T01H8.2, Caenorhabditis elegans Protein T01H8.2 (T01H8.2)…
					Cluster-7948.0	2.56746	5.51304	-4.8468		TTLL1	tubulin tyrosine ligase-like family, member 1	RNA1509_4934|RNA1509_13905	RNA1509_4934 {Length: 3757} {Type: 5UTR_CDS_3UTR} {Pfam: Tubulin-tyrosine ligase family [PF03133.10, score=88.4]} {Human: TTLL1, tubulin tyrosine ligase-like family, member 1 [Source:HGNC Symbol;Acc:1312], e=1e-07} {UniRef50_A0DDA1, e=1e-10, Chromosome undetermined scaffold_46, whole genome shotgun sequence n=2 Tax=Paramecium tetraurelia RepID=A0DDA1_PARTE [Invertebrates:]} {Drosophila: CG32238, …
					Cluster-11171.0	2.82078	2.35452	-3.30802	Sexual_biased; X1	ZCWPW1	zinc finger, CW type with PWWP domain 1	RNA1509_23364	RNA1509_23364 {Length: 2831} {Type: 5UTR_CDS_3UTR} {Pfam: PWWP domain [PF00855.12, score=48.9]} {Human: ZCWPW1, zinc finger, CW type with PWWP domain 1 [Source:HGNC Symbol;Acc:23486], e=6e-24} {UniRef50_UPI00035A0976, e=7e-32, PREDICTED: dentin sialophosphoprotein-like isoform X1 n=2 Tax=Aplysia californica RepID=UPI00035A0976 [Invertebrates:Mollusca]} {Drosophila: CG4747, , e=0.005} {RNA815_5305…
					Cluster-11171.1	3.04483	2.18901	-2.50317	Sexual_biased; X1	ZCWPW1	zinc finger, CW type with PWWP domain 1	RNA1509_24025|RNA1509_34310	RNA1509_24025 {Length: 2569} {Type: 5UTR_CDS_3UTR} {Pfam: PWWP domain [PF00855.12, score=49.1]} {Human: ZCWPW1, zinc finger, CW type with PWWP domain 1 [Source:HGNC Symbol;Acc:23486], e=6e-24} {UniRef50_UPI00035A0976, e=2e-32, PREDICTED: dentin sialophosphoprotein-like isoform X1 n=2 Tax=Aplysia californica RepID=UPI00035A0976 [Invertebrates:Mollusca]} {Drosophila: CG4747, , e=0.005} {RNA815_5305…
					Cluster-16419.0	0.880815	0.999971	-0.845136	X1	HSP90AA1	heat shock protein 90kDa alpha (cytosolic), class A member 1	RNA1509_32	RNA1509_32 {Length: 2767} {Type: 5UTR_CDS_3UTR} {Pfam: Hsp90 protein [PF00183.13, score=874.8]} {Human: HSP90AA1, heat shock protein 90kDa alpha (cytosolic), class A member 1 [Source:HGNC Symbol;Acc:5253], e=0.0} {UniRef50_H2YHC6, e=0.0, Uncharacterized protein n=11 Tax=Bilateria RepID=H2YHC6_CIOSA [Invertebrates:]} {Drosophila: Hsp83, Heat shock protein 83 [Source:FlyBase gene name;Acc:FBgn00012…
					Cluster-16419.1	1.23504	0.721869	-0.470387	X1	HSP90AA1	heat shock protein 90kDa alpha (cytosolic), class A member 1	RNA1509_125	RNA1509_125 {Length: 2802} {Type: 5UTR_CDS_3UTR} {Pfam: Hsp90 protein [PF00183.13, score=874.3]} {Human: HSP90AA1, heat shock protein 90kDa alpha (cytosolic), class A member 1 [Source:HGNC Symbol;Acc:5253], e=0.0} {UniRef50_H2YHC6, e=0.0, Uncharacterized protein n=11 Tax=Bilateria RepID=H2YHC6_CIOSA [Invertebrates:]} {Drosophila: Hsp83, Heat shock protein 83 [Source:FlyBase gene name;Acc:FBgn0001…
					Cluster-16419.11	0.933573	1.13381	-0.933174		HSP90AA1	heat shock protein 90kDa alpha (cytosolic), class A member 1	RNA1509_7931	RNA1509_7931 {Length: 1108} {Type: 5UTR_CDS_3UTR} {Pfam: Hsp90 protein [PF00183.13, score=471.6]} {Human: HSP90AA1, heat shock protein 90kDa alpha (cytosolic), class A member 1 [Source:HGNC Symbol;Acc:5253], e=1e-133} {Drosophila: Hsp83, Heat shock protein 83 [Source:FlyBase gene name;Acc:FBgn0001233], e=1e-126} {RNA815_2025.1} {RNA1310_6914.1}
					Cluster-16419.2	0.89284	0.992542	-0.927269		HSP90AB1	heat shock protein 90kDa alpha (cytosolic), class B member 1	RNA1509_7000	RNA1509_7000 {Length: 1089} {Type: 5UTR_CDS_3UTR} {Pfam: Hsp90 protein [PF00183.13, score=147.3]} {Human: HSP90AB1, heat shock protein 90kDa alpha (cytosolic), class B member 1 [Source:HGNC Symbol;Acc:5258], e=1e-105} {UniRef50_A7E3E1, e=1e-114, HSPCA protein (Fragment) n=87 Tax=Eukaryota RepID=A7E3E1_BOVIN [Invertebrates:]} {Drosophila: Hsp83, Heat shock protein 83 [Source:FlyBase gene name;Acc:…
					Cluster-16419.3	0.855158	1.07216	-0.796156		HSP90AA1	heat shock protein 90kDa alpha (cytosolic), class A member 1	RNA1509_12816	RNA1509_12816 {Length: 880} {Type: 5UTR_CDS_3UTR} {Pfam: Hsp90 protein [PF00183.13, score=325.4]} {Human: HSP90AA1, heat shock protein 90kDa alpha (cytosolic), class A member 1 [Source:HGNC Symbol;Acc:5253], e=7e-63} {UniRef50_Q8C5U3, e=5e-61, Putative uncharacterized protein (Fragment) n=68 Tax=Eukaryota RepID=Q8C5U3_MOUSE [Invertebrates:]} {Drosophila: Hsp83, Heat shock protein 83 [Source:FlyBa…
					Cluster-16419.4	1.45305	0.708365	-0.405824		HSP90AB1	heat shock protein 90kDa alpha (cytosolic), class B member 1	RNA1509_2660	RNA1509_2660 {Length: 732} {Type: 5UTR_CDS_3UTR} {Human: HSP90AB1, heat shock protein 90kDa alpha (cytosolic), class B member 1 [Source:HGNC Symbol;Acc:5258], e=5e-06} {Drosophila: Hsp83, Heat shock protein 83 [Source:FlyBase gene name;Acc:FBgn0001233], e=2e-05} {RNA815_2025.1} {RNA1310_6914.1}
					Cluster-16419.5	1.28077	0.604702	-0.466809		HSP90AA1	heat shock protein 90kDa alpha (cytosolic), class A member 1	RNA1509_806	RNA1509_806 {Length: 1700} {Type: 5UTR_CDS_3UTR} {Pfam: Hsp90 protein [PF00183.13, score=556.7]} {Human: HSP90AA1, heat shock protein 90kDa alpha (cytosolic), class A member 1 [Source:HGNC Symbol;Acc:5253], e=1e-166} {UniRef50_H2YHC6, e=1e-170, Uncharacterized protein n=11 Tax=Bilateria RepID=H2YHC6_CIOSA [Invertebrates:]} {Drosophila: Hsp83, Heat shock protein 83 [Source:FlyBase gene name;Acc:FB…
					Cluster-16419.6	1.32949	0.62843	-0.487675				RNA1509_24378	RNA1509_24378 {Length: 641} {Type: 5UTR_CDS_3UTR} {RNA815_2025.1} {RNA1310_6914.2}
					Cluster-16419.7	0.909297	1.14761	-0.970316	X1	HSP90AA1	heat shock protein 90kDa alpha (cytosolic), class A member 1	RNA1509_874	RNA1509_874 {Length: 1863} {Type: 5UTR_CDS_3UTR} {Pfam: Hsp90 protein [PF00183.13, score=823.6]} {Human: HSP90AA1, heat shock protein 90kDa alpha (cytosolic), class A member 1 [Source:HGNC Symbol;Acc:5253], e=0.0} {UniRef50_H2YHC6, e=0.0, Uncharacterized protein n=11 Tax=Bilateria RepID=H2YHC6_CIOSA [Invertebrates:]} {Drosophila: Hsp83, Heat shock protein 83 [Source:FlyBase gene name;Acc:FBgn0001…
					Cluster-16419.8	1.23759	0.562595	-0.525254				RNA1509_175	RNA1509_175 {Length: 574} {Type: 5UTR_CDS_3UTR} {RNA815_2025.1} {RNA1310_6914.2}
					Cluster-16419.9	1.32526	0.789033	-0.611625				RNA1509_5000	RNA1509_5000 {Length: 114} {Type: CDS_3UTR} {RNA815_2025.1} {RNA1310_6914.2}
					Cluster-7993.187	0.985858	3.57438	-5.70065		ABCA4	ATP-binding cassette, sub-family A (ABC1), member 4	RNA1509_16214	RNA1509_16214 {Length: 1113} {Type: 5UTR_CDS_3UTR} {Pfam: ABC transporter [PF00005.22, score=50.6]} {Human: ABCA4, ATP-binding cassette, sub-family A (ABC1), member 4 [Source:HGNC Symbol;Acc:34], e=5e-45} {UniRef50_D2A4C6, e=3e-51, Putative uncharacterized protein GLEAN_15859 n=29 Tax=Endopterygota RepID=D2A4C6_TRICA [Invertebrates:Arthropoda]} {Drosophila: CG1718, , e=2e-34} {RNA815_25463} {RNA1…
					Cluster-7993.197	1.59273	6.41887	-9.00507				RNA1509_35644	RNA1509_35644 {Length: 274} {Type: CDS_3UTR} {RNA815_25463} {RNA1310_50761}
					Cluster-15701.0	0.865012	1.47419	-2.14331				RNA1509_883	RNA1509_883 {Length: 1709} {Type: 5UTR_CDS_3UTR} {RNA815_7725.1} {RNA1310_19809}
					Cluster-15701.2	0.943554	1.76204	-2.54301				RNA1509_21605	RNA1509_21605 {Length: 1734} {Type: 5UTR_CDS_3UTR} {RNA815_7725.1} {RNA1310_19809}
					Cluster-15701.4	1.03549	1.63715	-2.74154				RNA1509_55168	RNA1509_55168 {Length: 495} {Type: 5UTR_CDS_3UTR} {RNA815_7725.1} {RNA1310_19809}
					Cluster-15701.6	1.22945	1.90438	-3.59937				RNA1509_23600	RNA1509_23600 {Length: 312} {Type: 5UTR_CDS_3UTR} {RNA815_7725.1} {RNA1310_19809}
					Cluster-10001.0	1.85764	2.8634	-3.63201		AC010614.2	protein LSM14 homolog A isoform b	RNA1509_244	RNA1509_244 {Length: 3152} {Type: 5UTR_CDS_3UTR} {Pfam: Scd6-like Sm domain [PF12701.2, score=107.9]} {Human: AC010614.2, protein LSM14 homolog A isoform b [Source:RefSeq peptide;Acc:NP_056393], e=3e-26} {UniRef50_A0A060WJC2, e=5e-28, Oncorhynchus mykiss genomic scaffold, scaffold_234 n=3 Tax=Euteleostomi RepID=A0A060WJC2_ONCMY [Vertebrates:Chordata]} {Drosophila: tral, trailer hitch [Source:FlyB…
					Cluster-10001.3	1.47025	2.83334	-3.60698				RNA1509_24782	RNA1509_24782 {Length: 640} {Type: 5UTR_CDS_3UTR} {RNA815_18.1} {RNA1310_10370}
					Cluster-10001.5	1.69533	2.70383	-3.88801				RNA1509_1224|RNA1509_40925	RNA1509_1224 {Length: 2146} {Type: 5UTR_CDS_3UTR} {RNA815_18.1} {RNA1310_6619.1} ### RNA1509_40925 {Length: 2300} {Type: 5UTR_CDS_3UTR} {RNA815_18.1} {RNA1310_6619.1}
					Cluster-10009.0	1.11895	6.09573	-4.2863				RNA1509_11325	RNA1509_11325 {Length: 510} {Type: 5UTR_CDS_3UTR} {RNA815_685.2} {RNA1310_16292}
					Cluster-10009.1	1.17762	6.34029	-7.01707				RNA1509_28864	RNA1509_28864 {Length: 1029} {Type: 5UTR_CDS_3UTR} {RNA815_25019.1} {RNA1310_12644.1}
					Cluster-10009.2	1.35423	4.70016	-5.21929				RNA1509_33481	RNA1509_33481 {Length: 1056} {Type: 5UTR_CDS_3UTR} {RNA815_25019.1} {RNA1310_12644.1}
					Cluster-10009.3	1.09843	4.87528	-5.38196				RNA1509_1490|RNA1509_21502|RNA1509_28720|RNA1509_29367|RNA1509_30438|RNA1509_39816	RNA1509_1490 {Length: 2228} {Type: 5UTR_CDS_3UTR} {RNA815_685.2} {RNA1310_16292} ### RNA1509_21502 {Length: 2245} {Type: 5UTR_CDS_3UTR} {RNA815_685.1} {RNA1310_12644.1} ### RNA1509_28720 {Length: 2142} {Type: 5UTR_CDS_3UTR} {RNA815_685.1} {RNA1310_12644.1} ### RNA1509_29367 {Length: 2101} {Type: 5UTR_CDS_3UTR} {RNA815_685.2} {RNA1310_16292} ### RNA1509_30438 {Length: 2264} {Type: 5UTR_CDS_3UTR} {…
					Cluster-10012.0	1.08713	10.1652	-5.43709				RNA1509_17234|RNA1509_25002|RNA1509_37540|RNA1509_52498	RNA1509_17234 {Length: 1204} {Type: 5UTR_CDS_3UTR} {RNA815_15597} {RNA1310_31371} ### RNA1509_25002 {Length: 1181} {Type: 5UTR_CDS_3UTR} {RNA815_15597} {RNA1310_31371} ### RNA1509_37540 {Length: 1069} {Type: 5UTR_CDS_3UTR} {RNA815_15597} {RNA1310_31371} ### RNA1509_52498 {Length: 1166} {Type: 5UTR_CDS_3UTR} {RNA815_15597} {RNA1310_31371}
					Cluster-10022.0	3.9259	5.18917	-4.1216				RNA1509_4078	RNA1509_4078 {Length: 3905} {Type: 5UTR_CDS_3UTR} {Drosophila: tyf, twenty-four [Source:FlyBase gene name;Acc:FBgn0026083], e=0.002} {RNA815_5186} {RNA1310_3072}
					Cluster-10044.0	0.927475	5.6216	-9.05329				RNA1509_21717|RNA1509_22962	RNA1509_21717 {Length: 894} {Type: 5UTR_CDS_3UTR} {Pfam: WSC domain [PF01822.14, score=31.3]} {UniRef50_K1WMN8, e=1e-06, Wsc domain containing protein n=1 Tax=Marssonina brunnea f. sp. multigermtubi (strain MB_m1) RepID=K1WMN8_MARBU [Plants:Ascomycota]} {RNA815_24714} {RNA1310_39233} ### RNA1509_22962 {Length: 970} {Type: 5UTR_CDS_3UTR} {Pfam: WSC domain [PF01822.14, score=31.0]} {UniRef50_K1WMN8…
					Cluster-10052.0	1.1348	4.85696	-6.81394		WSCD2	WSC domain containing 2	RNA1509_29522|RNA1509_44246	RNA1509_29522 {Length: 631} {Type: 5UTR_CDS_3UTR} {Pfam: WSC domain [PF01822.14, score=53.8]} {Human: WSCD2, WSC domain containing 2 [Source:HGNC Symbol;Acc:29117], e=6e-09} {UniRef50_A7SCR7, e=7e-16, Predicted protein (Fragment) n=1 Tax=Nematostella vectensis RepID=A7SCR7_NEMVE [Invertebrates:Cnidaria]} {Drosophila: oxt, peptide O-xylosyltransferase [Source:FlyBase gene name;Acc:FBgn0015360], e=…
					Cluster-10069.1	1.75946	5.17863	-6.14964				RNA1509_17425|RNA1509_45979	RNA1509_17425 {Length: 492} {Type: 5UTR_CDS_3UTR} {RNA815_31982} {RNA1310_65525} ### RNA1509_45979 {Length: 581} {Type: 5UTR_CDS_3UTR} {RNA815_31982} {RNA1310_65525}
					Cluster-10074.0	1.12874	5.73608	-5.64609		CSNK1E	casein kinase 1, epsilon	RNA1509_1389	RNA1509_1389 {Length: 2283} {Type: 5UTR_CDS_3UTR} {Pfam: Protein kinase domain [PF00069.20, score=62.1]} {Human: CSNK1E, casein kinase 1, epsilon [Source:HGNC Symbol;Acc:2453], e=6e-17} {UniRef50_E4WU58, e=2e-17, Whole genome shotgun assembly, reference scaffold set, scaffold scaffold_2 n=2 Tax=Oikopleura dioica RepID=E4WU58_OIKDI [Invertebrates:Chordata]} {Drosophila: dco, discs overgrown [Sourc…
					Cluster-10074.1	1.72231	6.39958	-6.16347				RNA1509_12219	RNA1509_12219 {Length: 922} {Type: 5UTR_CDS_3UTR} {RNA815_3675} {RNA1310_11576}
					Cluster-10074.2	1.32825	6.38737	-5.58707				RNA1509_13860	RNA1509_13860 {Length: 362} {Type: CDS_3UTR} {RNA815_54082.1} {RNA1310_65940}
					Cluster-10074.3	1.11158	8.05132	-8.09291		CSNK1E	casein kinase 1, epsilon	RNA1509_1420	RNA1509_1420 {Length: 2549} {Type: 5UTR_CDS_3UTR} {Pfam: Protein kinase domain [PF00069.20, score=65.8]} {Human: CSNK1E, casein kinase 1, epsilon [Source:HGNC Symbol;Acc:2453], e=4e-17} {UniRef50_E4WU58, e=3e-17, Whole genome shotgun assembly, reference scaffold set, scaffold scaffold_2 n=2 Tax=Oikopleura dioica RepID=E4WU58_OIKDI [Invertebrates:Chordata]} {Drosophila: dco, discs overgrown [Sourc…
					Cluster-10074.4	1.29963	6.02929	-6.11343				RNA1509_15233	RNA1509_15233 {Length: 823} {Type: 5UTR_CDS_3UTR} {RNA815_2794.1} {RNA1310_9575}
					Cluster-10074.6	1.34189	6.85884	-6.1306				RNA1509_42023	RNA1509_42023 {Length: 507} {Type: 5UTR_CDS_3UTR} {RNA815_2794.1} {RNA1310_9575}
					Cluster-10074.8	1.80143	6.50597	-9.08317		CSNK1E	casein kinase 1, epsilon	RNA1509_22906	RNA1509_22906 {Length: 2398} {Type: 5UTR_CDS_3UTR} {Pfam: Protein kinase domain [PF00069.20, score=66.7]} {Human: CSNK1E, casein kinase 1, epsilon [Source:HGNC Symbol;Acc:2453], e=6e-18} {UniRef50_A0A0D7AH65, e=2e-19, Kinase-like protein n=1 Tax=Fistulina hepatica ATCC 64428 RepID=A0A0D7AH65_9AGAR [Plants:Basidiomycota]} {Drosophila: dco, discs overgrown [Source:FlyBase gene name;Acc:FBgn0002413]…
					Cluster-10074.9	7.55089	7.64055	-7.68209		CSNK1E	casein kinase 1, epsilon	RNA1509_23291	RNA1509_23291 {Length: 2445} {Type: 5UTR_CDS_3UTR} {Pfam: Protein kinase domain [PF00069.20, score=66.6]} {Human: CSNK1E, casein kinase 1, epsilon [Source:HGNC Symbol;Acc:2453], e=6e-18} {UniRef50_A0A0D7AH65, e=2e-19, Kinase-like protein n=1 Tax=Fistulina hepatica ATCC 64428 RepID=A0A0D7AH65_9AGAR [Plants:Basidiomycota]} {Drosophila: dco, discs overgrown [Source:FlyBase gene name;Acc:FBgn0002413]…
					Cluster-10086.0	2.03886	2.30579	-2.35704		HTR1F	5-hydroxytryptamine (serotonin) receptor 1F	RNA1509_30039	RNA1509_30039 {Length: 1267} {Type: 5UTR_CDS_3UTR} {Pfam: 7 transmembrane receptor (rhodopsin family) [PF00001.16, score=44.5]} {Human: HTR1F, 5-hydroxytryptamine (serotonin) receptor 1F [Source:HGNC Symbol;Acc:5292], e=1e-15} {UniRef50_UPI00035A2363, e=3e-19, PREDICTED: 5-hydroxytryptamine receptor-like n=1 Tax=Aplysia californica RepID=UPI00035A2363 [Invertebrates:Mollusca]} {Drosophila: Dop2R,…
					Cluster-1009.0	4.76264	5.11096	-4.91166	Pluripotency self-renewal	CDKN1C	cyclin-dependent kinase inhibitor 1C (p57, Kip2)	RNA1509_33864	RNA1509_33864 {Length: 2609} {Type: 5UTR_CDS_3UTR} {Pfam: Asx homology domain [PF13919.1, score=44.5]} {Human: CDKN1C, cyclin-dependent kinase inhibitor 1C (p57, Kip2) [Source:HGNC Symbol;Acc:1786], e=2e-04} {UniRef50_A7RTN3, e=4e-10, Predicted protein (Fragment) n=2 Tax=Nematostella vectensis RepID=A7RTN3_NEMVE [Invertebrates:Cnidaria]} {Drosophila: CG10953, , e=1e-05} {RNA815_12028} {RNA1310_77…
					Cluster-10098.0	2.41922	6.09481	-6.22569				RNA1509_30680	RNA1509_30680 {Length: 744} {Type: 5UTR_CDS_3UTR} {RNA815_9843} {RNA1310_23548}
					Cluster-10098.1	2.26202	9.14225	-5.38904				RNA1509_34362	RNA1509_34362 {Length: 1468} {Type: 5UTR_CDS_3UTR} {RNA815_9843} {RNA1310_23548}
					Cluster-10106.0	2.15406	5.22722	-5.18504	Sexual_biased; X1	MYO18A	myosin XVIIIA	RNA1509_2680|RNA1509_9265	RNA1509_2680 {Length: 7608} {Type: 5UTR_CDS_3UTR} {Pfam: Myosin head (motor domain) [PF00063.16, score=316.4]} {Human: MYO18A, myosin XVIIIA [Source:HGNC Symbol;Acc:31104], e=0.0} {UniRef50_T1J6E8, e=0.0, Uncharacterized protein n=1 Tax=Strigamia maritima RepID=T1J6E8_STRMM [Invertebrates:Arthropoda]} {Drosophila: Mhcl, Myosin heavy chain-like [Source:FlyBase gene name;Acc:FBgn0026059], e=1e-159}…
					Cluster-1011.2	1.51545	1.62222	-1.28272				RNA1509_25016|RNA1509_25882	RNA1509_25016 {Length: 736} {Type: 5UTR_CDS_3UTR} {RNA815_36746} {RNA1310_55968.2} ### RNA1509_25882 {Length: 710} {Type: 5UTR_CDS_3UTR} {RNA815_36746} {RNA1310_55968.2}
					Cluster-10110.0	2.26353	6.68213	-6.00809				RNA1509_47682	RNA1509_47682 {Length: 129} {Type: CDS_3UTR}
					Cluster-10110.1	1.66814	6.15247	-6.30106		WSCD2	WSC domain containing 2	RNA1509_13818|RNA1509_49806|RNA1509_53103	RNA1509_13818 {Length: 1237} {Type: 5UTR_CDS_3UTR} {Pfam: WSC domain [PF01822.14, score=60.9]} {Human: WSCD2, WSC domain containing 2 [Source:HGNC Symbol;Acc:29117], e=1e-08} {UniRef50_K1Q6F9, e=2e-15, Xylosyltransferase oxt n=2 Tax=Crassostrea gigas RepID=K1Q6F9_CRAGI [Invertebrates:Mollusca]} {Drosophila: oxt, peptide O-xylosyltransferase [Source:FlyBase gene name;Acc:FBgn0015360], e=8e-07} {RN…
					Cluster-10110.2	1.81327	8.14289	-5.67533				RNA1509_53104	RNA1509_53104 {Length: 273} {Type: CDS_3UTR} {RNA815_15506} {RNA1310_10686}
					Cluster-10120.0	1.43388	6.44542	-6.04864		CAPN11; CAPN3	calpain 11; calpain 3, (p94)	RNA1509_2672|RNA1509_6881|RNA1509_41560	RNA1509_2672 {Length: 2537} {Type: 5UTR_CDS_3UTR} {Pfam: Calpain family cysteine protease [PF00648.16, score=128.9]} {Human: CAPN11, calpain 11 [Source:HGNC Symbol;Acc:1478], e=3e-29} {UniRef50_A0A068Y9K5, e=2e-35, Calpain A n=3 Tax=Cyclophyllidea RepID=A0A068Y9K5_ECHMU [Invertebrates:Platyhelminthes]} {Drosophila: CalpA, Calpain-A [Source:FlyBase gene name;Acc:FBgn0012051], e=8e-28} {RNA815_8006…
					Cluster-10149.0	1.22628	9.4339	-7.03272				RNA1509_12319	RNA1509_12319 {Length: 367} {Type: 5UTR_CDS_3UTR} {RNA815_3020.1} {RNA1310_2947.1}
					Cluster-10149.1	0.808104	6.85173	-6.99447				RNA1509_1126	RNA1509_1126 {Length: 3536} {Type: 5UTR_CDS_3UTR} {Pfam: Calponin homology (CH) domain [PF00307.26, score=70.5]} {UniRef50_A0A0C2MKZ4, e=2e-07, Plastin-2 n=1 Tax=Thelohanellus kitauei RepID=A0A0C2MKZ4_THEKT [Invertebrates:Cnidaria]} {Drosophila: Fim, Fimbrin [Source:FlyBase gene name;Acc:FBgn0024238], e=1e-07} {Celegans: plst-1, Caenorhabditis elegans Protein PLST-1 (plst-1) mRNA, complete cds. […
					Cluster-10149.2	1.23736	9.68793	-6.43933				RNA1509_8460	RNA1509_8460 {Length: 797} {Type: 5UTR_CDS_3UTR} {RNA815_3020.1} {RNA1310_2947.1}
					Cluster-10149.3	1.52981	7.46663	-10.0341				RNA1509_14027|RNA1509_19177	RNA1509_14027 {Length: 1072} {Type: 5UTR_CDS_3UTR} {Pfam: Collagen triple helix repeat (20 copies) [PF01391.13, score=36.7]} {RNA815_3020.1} {RNA1310_2947.1} ### RNA1509_19177 {Length: 898} {Type: 5UTR_CDS_3UTR} {Pfam: Collagen triple helix repeat (20 copies) [PF01391.13, score=30.8]} {RNA815_3020.1} {RNA1310_2947.1}
					Cluster-10168.1	1.0896	1.91916	-1.76207				RNA1509_21781	RNA1509_21781 {Length: 335} {Type: CDS_3UTR} {RNA815_14579} {RNA1310_20419.1}
					Cluster-10168.2	1.28203	2.34813	-1.81121				RNA1509_56600|RNA1509_56771	RNA1509_56600 {Length: 1143} {Type: 5UTR_CDS_3UTR} {RNA815_14579} {RNA1310_18877} ### RNA1509_56771 {Length: 1184} {Type: 5UTR_CDS_3UTR} {RNA815_14579} {RNA1310_20419.1}
					Cluster-10183.0	1.41055	5.61209	-6.15787		SRSF11	serine/arginine-rich splicing factor 11	RNA1509_1702	RNA1509_1702 {Length: 1520} {Type: 5UTR_CDS_3UTR} {Human: SRSF11, serine/arginine-rich splicing factor 11 [Source:HGNC Symbol;Acc:10782], e=2e-05} {Drosophila: SRm160, SRm160 [Source:FlyBase gene name;Acc:FBgn0036340], e=2e-04} {RNA815_10328} {RNA1310_45212}
					Cluster-10183.1	1.62439	5.23246	-5.2799				RNA1509_18064	RNA1509_18064 {Length: 870} {Type: 5UTR_CDS_3UTR} {RNA815_29808} {RNA1310_23790.1}
					Cluster-10183.3	2.30476	8.62458	-4.45857				RNA1509_58363	RNA1509_58363 {Length: 963} {Type: 5UTR_CDS_3UTR} {RNA815_9649} {RNA1310_23790.1}
					Cluster-10183.4	1.12977	4.73596	-6.61705				RNA1509_21371	RNA1509_21371 {Length: 1036} {Type: 5UTR_CDS_3UTR} {RNA815_10328} {RNA1310_18872}
					Cluster-10183.6	1.08885	5.07475	-6.63457				RNA1509_52809	RNA1509_52809 {Length: 1510} {Type: 5UTR_CDS_3UTR} {RNA815_10328} {RNA1310_18872}
					Cluster-10183.8	1.43352	5.23489	-4.99065		RTF1	Rtf1, Paf1/RNA polymerase II complex component, homolog (S. cerevisiae)	RNA1509_28865	RNA1509_28865 {Length: 1561} {Type: 5UTR_CDS_3UTR} {Human: RTF1, Rtf1, Paf1/RNA polymerase II complex component, homolog (S. cerevisiae) [Source:HGNC Symbol;Acc:28996], e=3e-05} {Drosophila: SRm160, SRm160 [Source:FlyBase gene name;Acc:FBgn0036340], e=1e-04} {RNA815_10328} {RNA1310_45212}
					Cluster-10213.0	1.29806	2.57732	-3.33695	Asexual_biased; X2	MEF2C	myocyte enhancer factor 2C	RNA1509_17387	RNA1509_17387 {Length: 1152} {Type: 5UTR_CDS_3UTR} {Pfam: SRF-type transcription factor (DNA-binding and dimerisation domain) [PF00319.13, score=78.6]} {Human: MEF2C, myocyte enhancer factor 2C [Source:HGNC Symbol;Acc:6996], e=3e-53} {UniRef50_U6NP18, e=4e-55, Transcription factor domain containing protein n=3 Tax=Bilateria RepID=U6NP18_HAECO [Invertebrates:]} {Smed: mef2*, tf, e=1e-44} {Drosophi…
					Cluster-10213.2	1.77783	5.05523	-3.0708				RNA1509_13968|RNA1509_18434	RNA1509_13968 {Length: 631} {TRANSSPLICED} {Type: 5UTR_CDS_3UTR} {RNA815_34141} {RNA1310_52509.1} ### RNA1509_18434 {Length: 647} {TRANSSPLICED} {Type: 5UTR_CDS_3UTR} {RNA815_34141} {RNA1310_52509.3}
					Cluster-10213.3	1.2405	2.65932	-2.6574	Asexual_biased; X2	MEF2C	myocyte enhancer factor 2C	RNA1509_19733	RNA1509_19733 {Length: 1138} {TRANSSPLICED} {Type: 5UTR_CDS_3UTR} {Pfam: SRF-type transcription factor (DNA-binding and dimerisation domain) [PF00319.13, score=78.7]} {Human: MEF2C, myocyte enhancer factor 2C [Source:HGNC Symbol;Acc:6996], e=5e-52} {Drosophila: Mef2, Myocyte enhancer factor 2 [Source:FlyBase gene name;Acc:FBgn0011656], e=6e-42} {RNA815_34141} {RNA1310_52509.1} {Smed: dd_Smed_v6_5…
					Cluster-10213.4	1.1973	1.89803	-2.72229	Asexual_biased; X2	MEF2C	myocyte enhancer factor 2C	RNA1509_26244	RNA1509_26244 {Length: 2048} {TRANSSPLICED} {Type: 5UTR_CDS_3UTR} {Pfam: SRF-type transcription factor (DNA-binding and dimerisation domain) [PF00319.13, score=77.7]} {Human: MEF2C, myocyte enhancer factor 2C [Source:HGNC Symbol;Acc:6996], e=8e-51} {UniRef50_U6NP18, e=5e-54, Transcription factor domain containing protein n=3 Tax=Bilateria RepID=U6NP18_HAECO [Invertebrates:]} {Drosophila: Mef2, My…
					Cluster-10235.0	1.11473	4.39444	-6.36899				RNA1509_2268	RNA1509_2268 {Length: 1156} {Type: 5UTR_CDS_3UTR} {RNA815_13629} {RNA1310_27492.1}
					Cluster-10235.1	1.04049	5.14785	-4.92605				RNA1509_13668	RNA1509_13668 {Length: 274} {Type: 5UTR_CDS_3UTR} {RNA815_13629} {RNA1310_27492.1}
					Cluster-10235.2	0.986531	4.16618	-4.62404				RNA1509_37321	RNA1509_37321 {Length: 1049} {Type: 5UTR_CDS_3UTR} {RNA815_13629} {RNA1310_27492.1}
					Cluster-10240.0	3.55735	2.62082	-2.8468				RNA1509_46370	RNA1509_46370 {Length: 387} {Type: CDS_3UTR} {RNA815_22514} {RNA1310_21757.1}
					Cluster-10241.0	3.76361	5.80973	-5.95564				RNA1509_47094	RNA1509_47094 {Length: 1397} {Type: 5UTR_CDS_3UTR} {RNA815_52622} {RNA1310_26513.2}
					Cluster-1025.0	2.32922	6.05248	-6.0936				RNA1509_55507	RNA1509_55507 {Length: 1434} {Type: 5UTR_CDS_3UTR} {Pfam: DDE superfamily endonuclease [PF13358.1, score=29.1]} {UniRef50_UPI0005928255, e=1e-27, hypothetical protein n=1 Tax=Prochloron didemni RepID=UPI0005928255 [Bacteria:Cyanobacteria]} {RNA815_20369} {RNA1310_25037}
					Cluster-10254.1	3.85427	4.90333	-5.9405				RNA1509_30357|RNA1509_55063	RNA1509_30357 {Length: 1529} {Type: 5UTR_CDS_3UTR} {RNA815_11565} {RNA1310_28164} ### RNA1509_55063 {Length: 1069} {Type: 5UTR_CDS_3UTR} {RNA815_11565} {RNA1310_26570}
					Cluster-10254.2	1.59021	5.96872	-8.54697				RNA1509_46545	RNA1509_46545 {Length: 1326} {Type: CDS_3UTR} {RNA815_41632} {RNA1310_36402}
					Cluster-10263.0	1.06521	4.91404	-5.74422	Pluripotency repressor	GLIPR2	GLI pathogenesis-related 2	RNA1509_4229	RNA1509_4229 {Length: 1270} {Type: 5UTR_CDS_3UTR} {Human: GLIPR2, GLI pathogenesis-related 2 [Source:HGNC Symbol;Acc:18007], e=8e-04} {UniRef50_G7YWP4, e=1e-09, Golgi-associated plant pathogenesis-related protein 1 n=1 Tax=Clonorchis sinensis RepID=G7YWP4_CLOSI [Invertebrates:Platyhelminthes]} {RNA815_17389} {RNA1310_34180}
					Cluster-10270.1	5.58155	3.14095	-5.71078				RNA1509_49873	RNA1509_49873 {Length: 1982} {Type: 5UTR_CDS_3UTR} {Drosophila: mamo, maternal gene required for meiosis [Source:FlyBase gene name;Acc:FBgn0267033], e=1e-04} {RNA815_44124} {RNA1310_3545.1}
					Cluster-10270.4	1.10311	5.71028	-8.27501				RNA1509_43599	RNA1509_43599 {Length: 1496} {Type: 5UTR_CDS_3UTR} {RNA815_44124} {RNA1310_3545.1}
					Cluster-10294.0	1.58164	6.45729	-5.73036				RNA1509_15204|RNA1509_25055	RNA1509_15204 {Length: 1863} {Type: 5UTR_CDS_3UTR} {RNA815_5581} {RNA1310_15077} ### RNA1509_25055 {Length: 1866} {Type: 5UTR_CDS_3UTR} {RNA815_5581} {RNA1310_15077}
					Cluster-10306.0	1.79482	9.45431	-7.05593				RNA1509_20837	RNA1509_20837 {Length: 591} {Type: 5UTR_CDS_3UTR} {RNA815_8367.1} {RNA1310_20652}
					Cluster-10306.1	1.31808	7.78067	-6.52054				RNA1509_33192	RNA1509_33192 {Length: 911} {Type: 5UTR_CDS_3UTR} {RNA815_8367.1} {RNA1310_20652}
					Cluster-10306.3	0.885463	10.2126	-6.42625				RNA1509_8230|RNA1509_47499	RNA1509_8230 {Length: 330} {Type: 5UTR_CDS_3UTR} {RNA815_8367.1} {RNA1310_20652} ### RNA1509_47499 {Length: 519} {Type: 5UTR_CDS_3UTR} {RNA815_8367.1} {RNA1310_20652}
					Cluster-10306.4	1.26884	5.37053	-4.93973				RNA1509_27108|RNA1509_28499	RNA1509_27108 {Length: 1572} {Type: 5UTR_CDS_3UTR} {RNA815_8367.1} {RNA1310_20652} ### RNA1509_28499 {Length: 1545} {Type: 5UTR_CDS_3UTR} {RNA815_8367.1} {RNA1310_20652}
					Cluster-10317.1	2.03302	1.53671	-2.46057	Sexual_biased; X1	RWDD4	RWD domain containing 4	RNA1509_21456	RNA1509_21456 {Length: 1495} {Type: 5UTR_CDS_3UTR} {Pfam: RWD domain [PF05773.17, score=55.8]} {Human: RWDD4, RWD domain containing 4 [Source:HGNC Symbol;Acc:23750], e=1e-32} {UniRef50_C1BPS5, e=3e-43, RWD domain-containing protein 4A n=2 Tax=Caligus rogercresseyi RepID=C1BPS5_CALRO [Invertebrates:Arthropoda]} {Drosophila: CG10343, , e=3e-40} {RNA815_22650} {RNA1310_26515} {Smed: dd_Smed_v6_6812_…
					Cluster-10320.2	3.97377	1.93647	-4.44755	X2	SFT2D1	SFT2 domain containing 1	RNA1509_31244	RNA1509_31244 {Length: 2278} {TRANSSPLICED} {Type: 5UTR_CDS_3UTR} {Pfam: Got1/Sft2-like family [PF04178.7, score=95.9]} {Human: SFT2D1, SFT2 domain containing 1 [Source:HGNC Symbol;Acc:21102], e=3e-06} {UniRef50_UPI0006414951, e=6e-32, PREDICTED: protein transport protein SFT2-like n=1 Tax=Hydra vulgaris RepID=UPI0006414951 [Invertebrates:Cnidaria]} {Drosophila: CG33635, , e=2e-15} {Celegans: sft…
					Cluster-10321.0	1.00101	5.47318	-6.45861				RNA1509_2477	RNA1509_2477 {Length: 4437} {Type: 5UTR_CDS_3UTR} {RNA815_1094} {RNA1310_1903}
					Cluster-10329.0	1.90964	5.40884	-6.40828				RNA1509_31914|RNA1509_41845	RNA1509_31914 {Length: 1670} {Type: 5UTR_CDS_3UTR} {RNA815_17976.1} {RNA1310_20086.2} ### RNA1509_41845 {Length: 1672} {Type: 5UTR_CDS_3UTR} {RNA815_22831} {RNA1310_20086.2}
					Cluster-10341.0	1.32267	0.80584	-0.755223				RNA1509_23343	RNA1509_23343 {Length: 538} {Type: 5UTR_CDS_3UTR} {RNA815_19709.1} {RNA1310_31642}
					Cluster-10352.0	1.98463	8.07273	-5.6723				RNA1509_41835	RNA1509_41835 {Length: 411} {Type: 5UTR_CDS_3UTR} {RNA815_25376} {RNA1310_25696}
					Cluster-1036.0	7.79887	5.37009	-5.49412		SLC28A2	solute carrier family 28 (sodium-coupled nucleoside transporter), member 2	RNA1509_32955	RNA1509_32955 {Length: 2563} {Type: 5UTR_CDS_3UTR} {Human: SLC28A2, solute carrier family 28 (sodium-coupled nucleoside transporter), member 2 [Source:HGNC Symbol;Acc:11002], e=3e-05} {UniRef50_V6DHI8, e=7e-06, Nucleoside permease n=8 Tax=Bacteria RepID=V6DHI8_9DELT [Invertebrates:Arthropoda]} {RNA815_7573} {RNA1310_8926.1}
					Cluster-10373.0	0.9655	6.64893	-5.80155				RNA1509_1737	RNA1509_1737 {Length: 891} {Type: 5UTR_CDS_3UTR} {RNA815_23097} {RNA1310_42704.1}
					Cluster-10373.2	0.828806	5.39249	-6.16672				RNA1509_49740	RNA1509_49740 {Length: 270} {Type: CDS_3UTR} {RNA815_23097} {RNA1310_95627}
					Cluster-10374.0	1.34564	1.54452	-0.986871		ACAT2	acetyl-CoA acetyltransferase 2	RNA1509_9078	RNA1509_9078 {Length: 2200} {Type: 5UTR_CDS_3UTR} {Pfam: Thiolase, N-terminal domain [PF00108.18, score=313.1]} {Human: ACAT2, acetyl-CoA acetyltransferase 2 [Source:HGNC Symbol;Acc:94], e=1e-126} {UniRef50_F1Q466, e=1e-139, Uncharacterized protein (Fragment) n=166 Tax=root RepID=F1Q466_CANFA [Unassigned:]} {Drosophila: CG9149, , e=1e-118} {Celegans: F53A2.7, Caenorhabditis elegans Protein F53A2.…
					Cluster-10385.0	1.19128	1.27758	-1.23948		MIIP	migration and invasion inhibitory protein	RNA1509_2557	RNA1509_2557 {Length: 1682} {Type: 5UTR_CDS_3UTR} {Human: MIIP, migration and invasion inhibitory protein [Source:HGNC Symbol;Acc:25715], e=4e-05} {RNA815_18870} {RNA1310_22750} {Smed: dd_Smed_v6_15255_0_1,dd_Smed_v6_15255_0_2}
					Cluster-1039.0	1.39149	3.68093	-6.02534				RNA1509_2605	RNA1509_2605 {Length: 2370} {Type: 5UTR_CDS_3UTR} {RNA815_3491} {RNA1310_10190}
					Cluster-10409.0	2.03272	3.14512	-3.68312				RNA1509_2776	RNA1509_2776 {Length: 2594} {Type: 5UTR_CDS_3UTR} {RNA815_11053} {RNA1310_1044.1}
					Cluster-10409.1	1.40493	3.5723	-3.1341				RNA1509_27671	RNA1509_27671 {Length: 1870} {Type: 5UTR_CDS_3UTR} {RNA815_11053} {RNA1310_1044.1}
					Cluster-10423.0	1.81236	4.38022	-8.40421				RNA1509_21126	RNA1509_21126 {Length: 812} {Type: 5UTR_CDS_3UTR} {RNA815_23483} {RNA1310_47026}
					Cluster-10423.1	2.42278	7.41132	-7.45282				RNA1509_41381	RNA1509_41381 {Length: 800} {Type: 5UTR_CDS_3UTR} {RNA815_23483} {RNA1310_47026}
					Cluster-10437.0	2.9298	9.12995	-4.96331				RNA1509_31034	RNA1509_31034 {Length: 1118} {Type: 5UTR_CDS_3UTR} {RNA815_25144} {RNA1310_45681}
					Cluster-10474.0	2.70423	6.43025	-1.95353				RNA1509_54440	RNA1509_54440 {Length: 960} {Type: 5UTR_CDS_3UTR} {RNA815_24332} {RNA1310_47805}
					Cluster-10480.0	2.40465	5.48598	-5.55009		SCN11A	sodium channel, voltage-gated, type XI, alpha subunit	RNA1509_7965	RNA1509_7965 {Length: 5255} {Type: 5UTR_CDS_3UTR} {Pfam: Ion transport protein [PF00520.26, score=388.6]} {Human: SCN11A, sodium channel, voltage-gated, type XI, alpha subunit [Source:HGNC Symbol;Acc:10583], e=1e-68} {UniRef50_P90670, e=1e-70, Sodium channel protein n=1 Tax=Aplysia californica RepID=P90670_APLCA [Invertebrates:Mollusca]} {Drosophila: para, paralytic [Source:FlyBase gene name;Acc:…
					Cluster-10495.0	1.2686	3.80737	-5.62285				RNA1509_6121	RNA1509_6121 {Length: 1573} {Type: 5UTR_CDS_3UTR} {RNA815_9173} {RNA1310_21411}
					Cluster-10495.2	1.33462	4.32071	-4.66237				RNA1509_14112	RNA1509_14112 {Length: 364} {Type: CDS_3UTR} {RNA815_9173} {RNA1310_21411}
					Cluster-10499.0	1.56922	8.69942	-6.30286				RNA1509_60076	RNA1509_60076 {Length: 683} {Type: CDS_3UTR} {RNA815_31354} {RNA1310_61108}
					Cluster-10499.1	1.25848	5.69999	-4.03662				RNA1509_18154|RNA1509_39618	RNA1509_18154 {Length: 341} {Type: CDS_3UTR} {RNA815_31354} {RNA1310_61108} ### RNA1509_39618 {Length: 703} {Type: CDS_3UTR} {Pfam: MyTH4 domain [PF00784.12, score=24.7]} {RNA815_31354} {RNA1310_61108}
					Cluster-10504.2	1.37233	7.04116	-5.5164		CSNK1E	casein kinase 1, epsilon	RNA1509_1315|RNA1509_8787	RNA1509_1315 {Length: 2145} {Type: 5UTR_CDS_3UTR} {Human: CSNK1E, casein kinase 1, epsilon [Source:HGNC Symbol;Acc:2453], e=4e-07} {UniRef50_A2FL85, e=4e-13, CK1 family protein kinase n=3 Tax=Trichomonas vaginalis RepID=A2FL85_TRIVA [Invertebrates:]} {Drosophila: CG7094, , e=5e-09} {Celegans: C50F4.10, Caenorhabditis elegans Protein C50F4.10 (C50F4.10) mRNA, complete cds. [Source:RefSeq mRNA;Acc:…
					Cluster-10509.0	3.79569	6.64295	-6.68428		C3orf32	chromosome 3 open reading frame 32	RNA1509_54234	RNA1509_54234 {Length: 2094} {Type: 5UTR_CDS_3UTR} {Human: C3orf32, chromosome 3 open reading frame 32 [Source:HGNC Symbol;Acc:24809], e=2e-35} {UniRef50_UPI0001CBC17B, e=2e-40, PREDICTED: protein SSUH2 homolog isoform X1 n=2 Tax=Saccoglossus kowalevskii RepID=UPI0001CBC17B [Invertebrates:Hemichordata]} {RNA815_19550} {RNA1310_28595}
					Cluster-10527.3	0.859369	0.919098	-1.37053		C7orf52	chromosome 7 open reading frame 52	RNA1509_34850|RNA1509_51474	RNA1509_34850 {Length: 2261} {TRANSSPLICED} {Type: 5UTR_CDS_3UTR} {UniRef50_UPI00035A28EA, e=2e-04, PREDICTED: uncharacterized protein LOC101855020 n=1 Tax=Aplysia californica RepID=UPI00035A28EA [Invertebrates:Mollusca]} {RNA815_13139.1} {RNA1310_5661.1} ### RNA1509_51474 {Length: 2146} {Type: 5UTR_CDS_3UTR} {Human: C7orf52, chromosome 7 open reading frame 52 [Source:HGNC Symbol;Acc:22030], e=0.…
					Cluster-10534.0	1.69033	5.18714	-4.97885		CSNK1E	casein kinase 1, epsilon	RNA1509_4240	RNA1509_4240 {Length: 2199} {Type: 5UTR_CDS_3UTR} {Human: CSNK1E, casein kinase 1, epsilon [Source:HGNC Symbol;Acc:2453], e=2e-10} {UniRef50_UPI0004622B73, e=2e-13, kinase-like protein n=2 Tax=Trametes versicolor (strain FP-101664) RepID=UPI0004622B73 [Plants:Basidiomycota]} {Drosophila: CG9962, , e=1e-10} {RNA815_4346} {RNA1310_6935.1}
					Cluster-10534.1	2.45662	5.15079	-6.17508		CSNK1E	casein kinase 1, epsilon	RNA1509_47453	RNA1509_47453 {Length: 2193} {Type: 5UTR_CDS_3UTR} {Human: CSNK1E, casein kinase 1, epsilon [Source:HGNC Symbol;Acc:2453], e=2e-10} {UniRef50_UPI0004622B73, e=2e-13, kinase-like protein n=2 Tax=Trametes versicolor (strain FP-101664) RepID=UPI0004622B73 [Plants:Basidiomycota]} {Drosophila: CG9962, , e=1e-10} {Celegans: kin-20, Caenorhabditis elegans Protein KIN-20, isoform d. [Source:RefSeq mRNA;A…
					Cluster-10543.0	0.883794	4.74009	-4.52701		IDE	insulin-degrading enzyme	RNA1509_6123	RNA1509_6123 {Length: 5108} {Type: 5UTR_CDS_3UTR} {Pfam: Peptidase M16 inactive domain [PF05193.16, score=44.1]} {Human: IDE, insulin-degrading enzyme [Source:HGNC Symbol;Acc:5381], e=1e-26} {UniRef50_A0A0B2V2M9, e=2e-29, Insulin-degrading enzyme n=5 Tax=Chromadorea RepID=A0A0B2V2M9_TOXCA [Invertebrates:Nematoda]} {Drosophila: Ide, Insulin degrading metalloproteinase [Source:FlyBase gene name;Acc…
					Cluster-10548.1	1.55832	0.854086	-0.890007				RNA1509_45088	RNA1509_45088 {Length: 631} {Type: 5UTR_CDS_3UTR} {RNA815_594.1} {RNA1310_81429.2}
					Cluster-10574.0	1.48257	4.80502	-10.7941				RNA1509_6203	RNA1509_6203 {Length: 1881} {Type: 5UTR_CDS_3UTR} {RNA815_6304} {RNA1310_16572}
					Cluster-10584.0	1.51261	5.69087	-4.37612	Asexual_biased; Xins	ADAM18	ADAM metallopeptidase domain 18	RNA1509_17933	RNA1509_17933 {Length: 1994} {Type: 5UTR_CDS_3UTR} {Pfam: Disintegrin [PF00200.18, score=64.4]} {Human: ADAM18, ADAM metallopeptidase domain 18 [Source:HGNC Symbol;Acc:196], e=3e-29} {UniRef50_A0A077Z5N3, e=2e-32, Reprolysin and Disintegrin and ADAM CR domain con taining protein n=2 Tax=Trichuris RepID=A0A077Z5N3_TRITR [Invertebrates:Nematoda]} {Drosophila: Meltrin, Meltrin [Source:FlyBase gene n…
					Cluster-10584.1	1.55662	7.00195	-2.83452	Asexual_biased; Xins	ADAM18	ADAM metallopeptidase domain 18	RNA1509_21270|RNA1509_37686	RNA1509_21270 {Length: 2054} {Type: 5UTR_CDS_3UTR} {Pfam: Disintegrin [PF00200.18, score=63.3]} {Human: ADAM18, ADAM metallopeptidase domain 18 [Source:HGNC Symbol;Acc:196], e=5e-30} {UniRef50_F4X4B8, e=1e-31, Disintegrin and metalloproteinase domain-containing protein 12 n=21 Tax=Hymenoptera RepID=F4X4B8_ACREC [Invertebrates:Arthropoda]} {Drosophila: Meltrin, Meltrin [Source:FlyBase gene name;Ac…
					Cluster-10584.2	2.40312	5.18182	-5.24822				RNA1509_29814	RNA1509_29814 {Length: 537} {Type: 5UTR_CDS_3UTR} {RNA815_5518} {RNA1310_13413}
					Cluster-10586.0	1.78091	5.63496	-9.62263				RNA1509_16004	RNA1509_16004 {Length: 360} {Type: 5UTR_CDS_3UTR} {RNA815_1097} {RNA1310_3795}
					Cluster-10586.1	1.64105	7.06134	-4.48359				RNA1509_5019	RNA1509_5019 {Length: 3491} {Type: 5UTR_CDS_3UTR} {Drosophila: Nopp140, Nopp140 [Source:FlyBase gene name;Acc:FBgn0037137], e=0.002} {RNA815_1097} {RNA1310_3795}
					Cluster-10586.4	1.97939	5.64226	-5.7887		SRRM2	serine/arginine repetitive matrix 2	RNA1509_8638|RNA1509_25013	RNA1509_8638 {Length: 1574} {Type: 5UTR_CDS_3UTR} {Human: SRRM2, serine/arginine repetitive matrix 2 [Source:HGNC Symbol;Acc:16639], e=1e-04} {Drosophila: Nopp140, Nopp140 [Source:FlyBase gene name;Acc:FBgn0037137], e=2e-04} {RNA815_1097} {RNA1310_3795} ### RNA1509_25013 {Length: 459} {Type: 5UTR_CDS_3UTR} {RNA815_1097} {RNA1310_3795}
					Cluster-10586.6	1.91288	4.12302	-7.57637				RNA1509_22902	RNA1509_22902 {Length: 1824} {Type: 5UTR_CDS_3UTR} {Drosophila: Nopp140, Nopp140 [Source:FlyBase gene name;Acc:FBgn0037137], e=0.002} {RNA815_1097} {RNA1310_3795}
					Cluster-10598.0	2.4825	4.93865	-6.11214				RNA1509_44238	RNA1509_44238 {Length: 397} {Type: CDS_3UTR} {RNA815_7337} {RNA1310_16499}
					Cluster-10598.1	2.66808	4.47077	-7.51736		KREMEN1	kringle containing transmembrane protein 1	RNA1509_11828|RNA1509_27841	RNA1509_11828 {Length: 1790} {Type: 5UTR_CDS_3UTR} {Pfam: WSC domain [PF01822.14, score=63.6]} {Human: KREMEN1, kringle containing transmembrane protein 1 [Source:HGNC Symbol;Acc:17550], e=3e-08} {UniRef50_T1FZB5, e=2e-11, Uncharacterized protein n=1 Tax=Helobdella robusta RepID=T1FZB5_HELRO [Invertebrates:Annelida]} {Drosophila: oxt, peptide O-xylosyltransferase [Source:FlyBase gene name;Acc:FBg…
					Cluster-10598.2	2.58408	3.90862	-5.06362		KREMEN1	kringle containing transmembrane protein 1	RNA1509_47232	RNA1509_47232 {Length: 766} {Type: CDS_3UTR} {Pfam: WSC domain [PF01822.14, score=66.0]} {Human: KREMEN1, kringle containing transmembrane protein 1 [Source:HGNC Symbol;Acc:17550], e=4e-09} {UniRef50_T1FZB5, e=2e-13, Uncharacterized protein n=1 Tax=Helobdella robusta RepID=T1FZB5_HELRO [Invertebrates:Annelida]} {Drosophila: oxt, peptide O-xylosyltransferase [Source:FlyBase gene name;Acc:FBgn00153…
					Cluster-10616.0	2.74088	8.18357	-4.4137				RNA1509_42781	RNA1509_42781 {Length: 553} {Type: 5UTR_CDS_3UTR} {RNA815_41884} {RNA1310_53468.1}
					Cluster-10629.0	2.00807	2.13283	-3.17002				RNA1509_20529	RNA1509_20529 {Length: 1211} {Type: 5UTR_CDS_3UTR} {Drosophila: Fst, Frost [Source:FlyBase gene name;Acc:FBgn0037724], e=0.008} {RNA815_28632} {RNA1310_31649}
					Cluster-10629.1	1.87025	3.41012	-3.36306				RNA1509_11173	RNA1509_11173 {Length: 1317} {Type: 5UTR_CDS_3UTR} {RNA815_36310.1} {RNA1310_17833}
					Cluster-10629.2	2.55814	4.22346	-2.55738				RNA1509_33323	RNA1509_33323 {Length: 446} {Type: CDS_3UTR} {RNA815_36310.2} {RNA1310_17833}
					Cluster-10641.1	2.37882	9.5437	-5.33183				RNA1509_13649	RNA1509_13649 {Length: 243} {Type: CDS_3UTR} {RNA815_11791} {RNA1310_7073}
					Cluster-10641.2	1.57843	7.37648	-7.41797				RNA1509_40706	RNA1509_40706 {Length: 2078} {Type: CDS_3UTR} {RNA815_11791} {RNA1310_7073}
					Cluster-1065.0	1.37363	6.72782	-5.85371				RNA1509_2911	RNA1509_2911 {Length: 1720} {Type: 5UTR_CDS_3UTR} {RNA815_13179.2} {RNA1310_21076}
					Cluster-1067.0	3.86314	2.66359	-9.3084				RNA1509_39876	RNA1509_39876 {Length: 541} {Type: CDS_3UTR} {RNA815_21909} {RNA1310_73899}
					Cluster-10685.0	2.55517	6.29223	-5.9258				RNA1509_23092	RNA1509_23092 {Length: 899} {Type: 5UTR_CDS_3UTR} {RNA815_22850} {RNA1310_43453}
					Cluster-10691.0	2.08611	5.04357	-8.47291				RNA1509_17265	RNA1509_17265 {Length: 2605} {Type: 5UTR_CDS_3UTR} {UniRef50_G7YQH0, e=0.001, Putative uncharacterized protein n=2 Tax=Opisthorchiidae RepID=G7YQH0_CLOSI [Invertebrates:Platyhelminthes]} {RNA815_10658} {RNA1310_8841.1}
					Cluster-1070.0	2.92326	2.90984	-1.74681				RNA1509_34764	RNA1509_34764 {Length: 767} {Type: 5UTR_CDS_3UTR} {RNA815_26663} {RNA1310_47403}
					Cluster-10716.1	2.97191	6.02634	-5.08244				RNA1509_34214|RNA1509_50499	RNA1509_34214 {Length: 1557} {Type: 5UTR_CDS_3UTR} {RNA815_13592.2} {RNA1310_24736.1} ### RNA1509_50499 {Length: 1396} {Type: 5UTR_CDS_3UTR} {RNA815_13592.1} {RNA1310_24736.1}
					Cluster-10732.0	3.68776	10.0364	-3.93546		TPRXL	tetra-peptide repeat homeobox-like	RNA1509_6075	RNA1509_6075 {Length: 3000} {Type: 5UTR_CDS_3UTR} {Human: TPRXL, tetra-peptide repeat homeobox-like [Source:HGNC Symbol;Acc:32178], e=0.002} {UniRef50_UPI00034FB02B, e=3e-05, PREDICTED: serine/threonine-protein kinase N2-like n=1 Tax=Xenopus tropicalis RepID=UPI00034FB02B [Vertebrates:Chordata]} {Drosophila: CG12069, , e=0.001} {RNA815_1202.1} {RNA1310_4175}
					Cluster-10732.1	2.99913	6.99504	-4.06002				RNA1509_31329	RNA1509_31329 {Length: 1413} {Type: 5UTR_CDS_3UTR} {RNA815_1202.1} {RNA1310_4175}
					Cluster-10733.0	1.93905	1.26662	-1.72774	Pluripotency self-renewal	KCNH2	potassium voltage-gated channel, subfamily H (eag-related), member 2	RNA1509_32211|RNA1509_46677|RNA1509_54987	RNA1509_32211 {Length: 2133} {Type: 5UTR_CDS_3UTR} {Pfam: Ion channel [PF07885.11, score=45.7]} {Human: KCNH2, potassium voltage-gated channel, subfamily H (eag-related), member 2 [Source:HGNC Symbol;Acc:6251], e=1e-104} {UniRef50_R7VBD5, e=1e-146, Uncharacterized protein n=3 Tax=Lophotrochozoa RepID=R7VBD5_CAPTE [Invertebrates:]} {Drosophila: sei, seizure [Source:FlyBase gene name;Acc:FBgn000335…
					Cluster-1074.0	1.62111	3.18562	-5.17168		RAB35	RAB35, member RAS oncogene family	RNA1509_18190	RNA1509_18190 {Length: 1795} {Type: 5UTR_CDS_3UTR} {Pfam: Ras family [PF00071.17, score=55.9]} {Human: RAB35, RAB35, member RAS oncogene family [Source:HGNC Symbol;Acc:9774], e=4e-09} {UniRef50_E9I3R6, e=2e-11, Putative uncharacterized protein (Fragment) n=2 Tax=Eukaryota RepID=E9I3R6_DAPPU [Invertebrates:]} {Drosophila: RabX2, RabX2 [Source:FlyBase gene name;Acc:FBgn0030200], e=4e-09} {RNA815_64…
					Cluster-1074.1	1.97851	4.9828	-5.14001				RNA1509_51174	RNA1509_51174 {Length: 572} {Type: 5UTR_CDS_3UTR} {RNA815_6420} {RNA1310_18285}
					Cluster-10745.0	2.15184	3.15017	-2.57383		NPEPPS	aminopeptidase puromycin sensitive	RNA1509_12981|RNA1509_16607|RNA1509_26348|RNA1509_32741|RNA1509_34748	RNA1509_12981 {Length: 3520} {Type: 5UTR_CDS_3UTR} {Pfam: Peptidase family M1 [PF01433.15, score=343.6]} {Human: NPEPPS, aminopeptidase puromycin sensitive [Source:HGNC Symbol;Acc:7900], e=1e-133} {UniRef50_P55786, e=1e-138, Puromycin-sensitive aminopeptidase n=270 Tax=Bilateria RepID=PSA_HUMAN [Invertebrates:]} {Drosophila: Psa, Puromycin sensitive aminopeptidase [Source:FlyBase gene name;Acc:FB…
					Cluster-10747.1	2.80872	2.76881	-3.32424				RNA1509_39158	RNA1509_39158 {Length: 1471} {Type: 5UTR_CDS_3UTR} {RNA815_30617} {RNA1310_48634}
					Cluster-10747.2	2.21351	3.68972	-4.39334				RNA1509_41211	RNA1509_41211 {Length: 1240} {Type: 5UTR_CDS_3UTR} {RNA815_30617} {RNA1310_64149}
					Cluster-10750.2	5.02535	6.6443	-4.72975				RNA1509_20586	RNA1509_20586 {Length: 657} {Type: 5UTR_CDS_3UTR} {RNA815_28654} {RNA1310_38376}
					Cluster-10750.4	5.04223	6.40075	-4.61539				RNA1509_643|RNA1509_2155|RNA1509_3618|RNA1509_21686	RNA1509_643 {Length: 818} {Type: 5UTR_CDS_3UTR} {RNA815_28654} {RNA1310_38376} ### RNA1509_2155 {Length: 1024} {Type: 5UTR_CDS_3UTR} {RNA815_28654} {RNA1310_38376} ### RNA1509_3618 {Length: 864} {Type: 5UTR_CDS_3UTR} {RNA815_28654} {RNA1310_38376} ### RNA1509_21686 {Length: 691} {Type: 5UTR_CDS_3UTR} {RNA815_28654} {RNA1310_38376}
					Cluster-10750.5	4.30275	5.89594	-4.29606				RNA1509_7243	RNA1509_7243 {Length: 645} {Type: 5UTR_CDS_3UTR} {RNA815_19554} {RNA1310_48802}
					Cluster-10750.6	4.80473	5.43666	-4.28091				RNA1509_18427	RNA1509_18427 {Length: 1122} {Type: 5UTR_CDS_3UTR} {RNA815_19554} {RNA1310_49117}
					Cluster-10759.0	1.82814	5.04327	-8.51206				RNA1509_14963	RNA1509_14963 {Length: 640} {Type: 5UTR_CDS_3UTR} {UniRef50_T2KQ53, e=1e-11, Glycoside hydrolase (GHnc) n=15 Tax=root RepID=T2KQ53_9FLAO [Unassigned:]} {RNA815_17328} {RNA1310_7204}
					Cluster-10759.1	1.36818	4.65939	-8.65786				RNA1509_24211	RNA1509_24211 {Length: 2762} {Type: 5UTR_CDS_3UTR} {UniRef50_B3S578, e=3e-14, Putative uncharacterized protein n=16 Tax=cellular organisms RepID=B3S578_TRIAD [Unassigned:]} {RNA815_11637} {RNA1310_7204}
					Cluster-10762.0	4.44054	5.68244	-4.48116				RNA1509_6508	RNA1509_6508 {Length: 2053} {Type: 5UTR_CDS_3UTR} {Pfam: Zinc finger, C2H2 type [PF00096.21, score=32.8]} {RNA815_5891.1} {RNA1310_14421}
					Cluster-10776.0	1.97555	4.4906	-8.81846				RNA1509_10064	RNA1509_10064 {Length: 1035} {Type: 5UTR_CDS_3UTR} {RNA815_17248} {RNA1310_36265.1}
					Cluster-10776.1	1.73029	4.63356	-3.25913				RNA1509_17682	RNA1509_17682 {Length: 560} {Type: 5UTR_CDS_3UTR} {RNA815_17248} {RNA1310_36265.1}
					Cluster-10804.0	1.6225	4.90463	-4.89871		BAI1	brain-specific angiogenesis inhibitor 1	RNA1509_2786	RNA1509_2786 {Length: 1868} {Type: 5UTR_CDS_3UTR} {Pfam: Thrombospondin type 1 domain [PF00090.14, score=45.2]} {Human: BAI1, brain-specific angiogenesis inhibitor 1 [Source:HGNC Symbol;Acc:943], e=5e-21} {UniRef50_UPI0005CBCB5A, e=3e-15, PREDICTED: thrombospondin-2 isoform X1 n=3 Tax=Euteleostomi RepID=UPI0005CBCB5A [Vertebrates:Chordata]} {Drosophila: Sema-5c, Semaphorin-5c [Source:FlyBase gene…
					Cluster-10804.1	2.14728	4.94197	-5.48927		BAI1	brain-specific angiogenesis inhibitor 1	RNA1509_20234	RNA1509_20234 {Length: 1963} {Type: 5UTR_CDS_3UTR} {Pfam: Thrombospondin type 1 domain [PF00090.14, score=43.7]} {Human: BAI1, brain-specific angiogenesis inhibitor 1 [Source:HGNC Symbol;Acc:943], e=8e-13} {Drosophila: Sema-5c, Semaphorin-5c [Source:FlyBase gene name;Acc:FBgn0250876], e=1e-08} {RNA815_6167} {RNA1310_16467}
					Cluster-10829.3	3.648	3.63442	-8.36288	Epidermis I; Xins	SLC9A1	solute carrier family 9 (sodium/hydrogen exchanger), member 1	RNA1509_28181	RNA1509_28181 {Length: 2665} {Type: 5UTR_CDS_3UTR} {Pfam: Sodium/hydrogen exchanger family [PF00999.16, score=140.0]} {Human: SLC9A1, solute carrier family 9 (sodium/hydrogen exchanger), member 1 [Source:HGNC Symbol;Acc:11071], e=3e-51} {UniRef50_E0VXH3, e=1e-58, Sodium/hydrogen exchanger n=1 Tax=Pediculus humanus subsp. corporis RepID=E0VXH3_PEDHC [Invertebrates:Arthropoda]} {Drosophila: Nhe2, N…
					Cluster-10848.0	0.870287	6.74554	-5.99761				RNA1509_11733|RNA1509_19803	RNA1509_11733 {Length: 1689} {Type: 5UTR_CDS_3UTR} {RNA815_9454.1} {RNA1310_19046} ### RNA1509_19803 {Length: 1687} {Type: 5UTR_CDS_3UTR} {RNA815_9454.1} {RNA1310_19046}
					Cluster-10864.0	4.74145	6.12677	-4.57962				RNA1509_3865	RNA1509_3865 {Length: 619} {Type: 5UTR_CDS_3UTR} {RNA815_24183.1} {RNA1310_45937}
					Cluster-10864.1	4.47058	6.34464	-3.82177				RNA1509_30600	RNA1509_30600 {Length: 615} {Type: 5UTR_CDS_3UTR} {RNA815_24183.2} {RNA1310_57405}
					Cluster-10870.0	3.37835	6.15665	-5.03219		PLA2G3	phospholipase A2, group III	RNA1509_15578	RNA1509_15578 {Length: 816} {Type: 5UTR_CDS_3UTR} {Pfam: Phospholipase A2 [PF05826.7, score=105.8]} {Human: PLA2G3, phospholipase A2, group III [Source:HGNC Symbol;Acc:17934], e=5e-24} {UniRef50_Q7QGJ7, e=7e-28, AGAP011569-PA (Fragment) n=5 Tax=Pancrustacea RepID=Q7QGJ7_ANOGA [Invertebrates:Arthropoda]} {Drosophila: GIIIspla2, , e=2e-26} {RNA815_37741} {RNA1310_47502.1}
					Cluster-10874.0	1.58694	3.18427	-6.08362				RNA1509_42384	RNA1509_42384 {Length: 474} {Type: CDS_3UTR} {RNA815_35394} {RNA1310_29005}
					Cluster-10874.1	1.37414	4.25376	-5.30261				RNA1509_27761	RNA1509_27761 {Length: 476} {Type: CDS_3UTR} {RNA815_35394} {RNA1310_29005}
					Cluster-10874.2	1.06981	8.59294	-4.44042				RNA1509_11810|RNA1509_16321	RNA1509_11810 {Length: 1858} {Type: 5UTR_CDS_3UTR} {RNA815_673} {RNA1310_19835.1} ### RNA1509_16321 {Length: 2233} {Type: 5UTR_CDS_3UTR} {RNA815_673} {RNA1310_19835.1}
					Cluster-10874.3	1.5748	8.48799	-8.52962				RNA1509_20428	RNA1509_20428 {Length: 415} {Type: CDS_3UTR} {RNA815_35394} {RNA1310_18495}
					Cluster-10874.4	2.7294	5.56653	-5.60737				RNA1509_26527|RNA1509_30131|RNA1509_41326|RNA1509_41605	RNA1509_26527 {Length: 1615} {Type: 5UTR_CDS_3UTR} {RNA815_673} {RNA1310_19835.1} ### RNA1509_30131 {Length: 623} {Type: 5UTR_CDS_3UTR} {RNA815_21904} {RNA1310_3195.1} ### RNA1509_41326 {Length: 1617} {Type: 5UTR_CDS_3UTR} {RNA815_673} {RNA1310_19835.1} ### RNA1509_41605 {Length: 869} {Type: 5UTR_CDS_3UTR} {RNA815_673} {RNA1310_19835.1}
					Cluster-10882.2	2.1324	4.04892	-3.14674		QSOX2	quiescin Q6 sulfhydryl oxidase 2	RNA1509_53976|RNA1509_55401	RNA1509_53976 {Length: 2599} {TRANSSPLICED} {Type: 5UTR_CDS_3UTR} {Pfam: Erv1 / Alr family [PF04777.8, score=48.4]} {Human: QSOX2, quiescin Q6 sulfhydryl oxidase 2 [Source:HGNC Symbol;Acc:30249], e=4e-22} {UniRef50_A0A0B8RTJ5, e=2e-29, Sulfhydryl oxidase n=1 Tax=Boiga irregularis RepID=A0A0B8RTJ5_BOIIR [Vertebrates:Chordata]} {Drosophila: CG4670, , e=7e-17} {RNA815_20793} {RNA1310_19722.2} ### RN…
					Cluster-10886.0	1.52036	4.22288	-8.27244	Xins	HMCN1	hemicentin 1	RNA1509_35687	RNA1509_35687 {Length: 1941} {Type: 5UTR_CDS_3UTR} {Human: HMCN1, hemicentin 1 [Source:HGNC Symbol;Acc:19194], e=6e-05} {UniRef50_UPI0003F07E9A, e=4e-05, PREDICTED: uncharacterized protein LOC100375643 n=1 Tax=Saccoglossus kowalevskii RepID=UPI0003F07E9A [Invertebrates:Hemichordata]} {RNA815_18170} {RNA1310_20278} {Smed: dd_Smed_v6_2783_0_1}
					Cluster-10888.0	2.23711	7.85644	-7.898				RNA1509_13495|RNA1509_49176	RNA1509_13495 {Length: 1798} {Type: 5UTR_CDS_3UTR} {RNA815_7252.1} {RNA1310_18482} ### RNA1509_49176 {Length: 636} {Type: 5UTR_CDS} {RNA815_7252.1} {RNA1310_57753}
					Cluster-10888.2	1.18129	7.24664	-6.47294				RNA1509_34984|RNA1509_38562	RNA1509_34984 {Length: 1791} {Type: 5UTR_CDS_3UTR} {RNA815_7252.1} {RNA1310_18482} ### RNA1509_38562 {Length: 1856} {Type: 5UTR_CDS_3UTR} {RNA815_7252.2} {RNA1310_18482}
					Cluster-10900.1	0.83656	5.17509	-4.93199				RNA1509_952	RNA1509_952 {Length: 688} {Type: 5UTR_CDS_3UTR} {RNA815_12910.1} {RNA1310_30288.1}
					Cluster-10900.2	1.04451	5.45891	-4.77062				RNA1509_673|RNA1509_12586|RNA1509_49039	RNA1509_673 {Length: 1312} {Type: 5UTR_CDS_3UTR} {RNA815_12910.1} {RNA1310_30288.1} ### RNA1509_12586 {Length: 1204} {Type: 5UTR_CDS_3UTR} {RNA815_12910.1} {RNA1310_30288.1} ### RNA1509_49039 {Length: 1621} {Type: 5UTR_CDS_3UTR} {RNA815_12910.1} {RNA1310_30288.1}
					Cluster-10903.1	1.28065	1.41885	-2.00974				RNA1509_11659|RNA1509_51170|RNA1509_53108	RNA1509_11659 {Length: 3118} {Type: 5UTR_CDS_3UTR} {RNA815_6370.1} {RNA1310_8628} ### RNA1509_51170 {Length: 3415} {Type: 5UTR_CDS_3UTR} {RNA815_6370.1} {RNA1310_10906} ### RNA1509_53108 {Length: 2851} {Type: 5UTR_CDS_3UTR} {RNA815_6370.1} {RNA1310_10906}
					Cluster-10906.0	1.57161	5.0728	-4.88173		GABRR1; CHRNB1	gamma-aminobutyric acid (GABA) receptor, rho 1; cholinergic receptor, nicotinic, beta 1 (muscle)	RNA1509_18341|RNA1509_19559	RNA1509_18341 {Length: 2018} {Type: 5UTR_CDS_3UTR} {Pfam: Neurotransmitter-gated ion-channel ligand binding domain [PF02931.18, score=38.1]} {Human: GABRR1, gamma-aminobutyric acid (GABA) receptor, rho 1 [Source:HGNC Symbol;Acc:4090], e=4e-07} {UniRef50_UPI0005C3B137, e=3e-65, PREDICTED: proton-gated ion channel subunit pbo-5-like isoform X1 n=3 Tax=Crassostrea gigas RepID=UPI0005C3B137 [Inverteb…
					Cluster-10910.1	3.20866	7.47886	-7.52038				RNA1509_42078	RNA1509_42078 {Length: 1858} {Type: 5UTR_CDS_3UTR} {Drosophila: zye, zye [Source:FlyBase gene name;Acc:FBgn0036985], e=6e-04} {RNA815_64322} {RNA1310_21880}
					Cluster-10910.2	2.92017	7.59226	-5.19198				RNA1509_58670	RNA1509_58670 {Length: 347} {Type: CDS_3UTR} {RNA815_64322} {RNA1310_23904}
					Cluster-10918.0	2.40122	6.57382	-5.79177				RNA1509_18270|RNA1509_38727|RNA1509_55719	RNA1509_18270 {Length: 1984} {Type: 5UTR_CDS_3UTR} {RNA815_5990.1} {RNA1310_15998} ### RNA1509_38727 {Length: 1831} {Type: 5UTR_CDS_3UTR} {RNA815_5990.1} {RNA1310_15060} ### RNA1509_55719 {Length: 2064} {Type: 5UTR_CDS_3UTR} {RNA815_5990.1} {RNA1310_15060}
					Cluster-10923.0	2.04565	3.77007	-6.35083		C1GALT1	core 1 synthase, glycoprotein-N-acetylgalactosamine 3-beta-galactosyltransferase, 1	RNA1509_52982	RNA1509_52982 {Length: 1150} {Type: 5UTR_CDS_3UTR} {Pfam: Galactosyltransferase [PF01762.16, score=29.5]} {Human: C1GALT1, core 1 synthase, glycoprotein-N-acetylgalactosamine 3-beta-galactosyltransferase, 1 [Source:HGNC Symbol;Acc:24337], e=6e-31} {UniRef50_E5S9F1, e=2e-18, Glycoprotein-N-acetylgalactosamine 3-beta-galactosyltransferase 1 n=1 Tax=Trichinella spiralis RepID=E5S9F1_TRISP [Invertebr…
					Cluster-10926.0	4.50879	3.66634	-5.52718		ADCY9	adenylate cyclase 9	RNA1509_10960	RNA1509_10960 {Length: 4204} {Type: 5UTR_CDS_3UTR} {Pfam: Adenylate and Guanylate cyclase catalytic domain [PF00211.15, score=188.4]} {Human: ADCY9, adenylate cyclase 9 [Source:HGNC Symbol;Acc:240], e=2e-28} {UniRef50_W4YT83, e=6e-35, Uncharacterized protein n=2 Tax=Deuterostomia RepID=W4YT83_STRPU [Invertebrates:]} {Drosophila: Ac13E, Adenylyl cyclase 35C [Source:FlyBase gene name;Acc:FBgn002271…
					Cluster-10932.0	1.57429	8.57574	-3.8114				RNA1509_30665	RNA1509_30665 {Length: 1003} {Type: 5UTR_CDS_3UTR} {RNA815_19002.1} {RNA1310_37748}
					Cluster-10935.0	1.33215	6.75707	-5.95727				RNA1509_130|RNA1509_3956	RNA1509_130 {Length: 1193} {Type: 5UTR_CDS_3UTR} {RNA815_16264.1} {RNA1310_33946} ### RNA1509_3956 {Length: 1185} {Type: 5UTR_CDS_3UTR} {RNA815_16264.1} {RNA1310_33946}
					Cluster-10945.0	3.23061	1.86726	-2.26644				RNA1509_21992	RNA1509_21992 {Length: 2038} {Type: 5UTR_CDS_3UTR} {Drosophila: CLIP-190, Cytoplasmic linker protein 190 [Source:FlyBase gene name;Acc:FBgn0020503], e=0.001} {RNA815_30035} {RNA1310_13864.1}
					Cluster-10947.1	1.08616	2.94044	-2.58482				RNA1509_13200|RNA1509_26645	RNA1509_13200 {Length: 2057} {Type: 5UTR_CDS_3UTR} {RNA815_8949} {RNA1310_14061} ### RNA1509_26645 {Length: 2021} {Type: 5UTR_CDS_3UTR} {RNA815_13891} {RNA1310_14654}
					Cluster-10950.0	2.44368	5.69327	-4.99461				RNA1509_32031	RNA1509_32031 {Length: 570} {Type: 5UTR_CDS_3UTR} {RNA815_23244} {RNA1310_46334}
					Cluster-1097.0	2.6947	7.97011	-4.73798		ABCA9	ATP-binding cassette, sub-family A (ABC1), member 9	RNA1509_5499	RNA1509_5499 {Length: 5411} {Type: 5UTR_CDS_3UTR} {Pfam: ABC transporter [PF00005.22, score=137.5]} {Human: ABCA9, ATP-binding cassette, sub-family A (ABC1), member 9 [Source:HGNC Symbol;Acc:39], e=1e-46} {UniRef50_Q3TLK5, e=9e-46, Putative uncharacterized protein n=3 Tax=Amniota RepID=Q3TLK5_MOUSE [Vertebrates:Chordata]} {Drosophila: CG42816, , e=2e-37} {RNA815_970} {RNA1310_1025}
					Cluster-10985.1	0.786805	4.9874	-4.09155		TTLL10	tubulin tyrosine ligase-like family, member 10	RNA1509_5407	RNA1509_5407 {Length: 3016} {Type: 5UTR_CDS_3UTR} {Pfam: Tubulin-tyrosine ligase family [PF03133.10, score=117.9]} {Human: TTLL10, tubulin tyrosine ligase-like family, member 10 [Source:HGNC Symbol;Acc:26693], e=1e-27} {UniRef50_T1G1N5, e=3e-34, Uncharacterized protein n=1 Tax=Helobdella robusta RepID=T1G1N5_HELRO [Invertebrates:Annelida]} {Drosophila: TTLL3B, Tubulin tyrosine ligase-like 3B [Sou…
					Cluster-10985.2	0.969485	5.37803	-6.42129		TTLL10	tubulin tyrosine ligase-like family, member 10	RNA1509_9004	RNA1509_9004 {Length: 1635} {Type: 5UTR_CDS_3UTR} {Pfam: Tubulin-tyrosine ligase family [PF03133.10, score=114.3]} {Human: TTLL10, tubulin tyrosine ligase-like family, member 10 [Source:HGNC Symbol;Acc:26693], e=1e-25} {UniRef50_T1G1N5, e=1e-33, Uncharacterized protein n=1 Tax=Helobdella robusta RepID=T1G1N5_HELRO [Invertebrates:Annelida]} {Drosophila: TTLL3B, Tubulin tyrosine ligase-like 3B [Sou…
					Cluster-10985.3	1.39061	6.2352	-3.83654		TTLL10	tubulin tyrosine ligase-like family, member 10	RNA1509_880|RNA1509_14587	RNA1509_880 {Length: 2962} {Type: 5UTR_CDS_3UTR} {Pfam: Tubulin-tyrosine ligase family [PF03133.10, score=117.9]} {Human: TTLL10, tubulin tyrosine ligase-like family, member 10 [Source:HGNC Symbol;Acc:26693], e=1e-27} {UniRef50_T1G1N5, e=4e-34, Uncharacterized protein n=1 Tax=Helobdella robusta RepID=T1G1N5_HELRO [Invertebrates:Annelida]} {Drosophila: TTLL3B, Tubulin tyrosine ligase-like 3B [Sour…
					Cluster-1099.0	4.1712	6.38508	-3.96098				RNA1509_21960	RNA1509_21960 {Length: 900} {Type: 5UTR_CDS_3UTR} {RNA815_25245} {RNA1310_51185.1}
					Cluster-10998.0	1.49555	4.38937	-5.08181				RNA1509_13321|RNA1509_18196|RNA1509_20441|RNA1509_29757	RNA1509_13321 {Length: 1261} {Type: 5UTR_CDS_3UTR} {RNA815_12432.1} {RNA1310_27949.1} ### RNA1509_18196 {Length: 1093} {Type: 5UTR_CDS_3UTR} {RNA815_12432.1} {RNA1310_27949.1} ### RNA1509_20441 {Length: 1266} {Type: 5UTR_CDS_3UTR} {RNA815_12432.1} {RNA1310_27949.1} ### RNA1509_29757 {Length: 1264} {Type: 5UTR_CDS_3UTR} {RNA815_12432.1} {RNA1310_27949.1}
					Cluster-10998.1	1.92262	5.43317	-6.31664				RNA1509_17012	RNA1509_17012 {Length: 1034} {Type: 5UTR_CDS_3UTR} {RNA815_12432.1} {RNA1310_27949.1}
					Cluster-11019.0	1.27942	5.53224	-5.61043				RNA1509_45228|RNA1509_59258	RNA1509_45228 {Length: 2629} {Type: 5UTR_CDS_3UTR} {RNA815_45385} {RNA1310_32469} ### RNA1509_59258 {Length: 2087} {Type: CDS_3UTR} {RNA815_45385} {RNA1310_32469}
					Cluster-11039.0	2.8509	0.653563	-0.590362				RNA1509_24818|RNA1509_24996	RNA1509_24818 {Length: 827} {Type: 5UTR_CDS_3UTR} {RNA815_27101} {RNA1310_53437} ### RNA1509_24996 {Length: 595} {Type: CDS_3UTR} {RNA815_27101} {RNA1310_53437}
					Cluster-11059.0	1.42665	3.9469	-3.83574				RNA1509_24921	RNA1509_24921 {Length: 1057} {Type: 5UTR_CDS_3UTR} {RNA815_35911} {RNA1310_59076}
					Cluster-1106.0	3.78094	2.23113	-2.34797				RNA1509_45172	RNA1509_45172 {Length: 581} {Type: 5UTR_CDS_3UTR} {RNA815_42736} {RNA1310_76447}
					Cluster-11065.0	1.6422	5.01394	-3.55743		WSCD2	WSC domain containing 2	RNA1509_28271|RNA1509_33221	RNA1509_28271 {Length: 772} {Type: 5UTR_CDS_3UTR} {Pfam: WSC domain [PF01822.14, score=37.5]} {Human: WSCD2, WSC domain containing 2 [Source:HGNC Symbol;Acc:29117], e=0.003} {UniRef50_A7S7V1, e=3e-06, Predicted protein n=1 Tax=Nematostella vectensis RepID=A7S7V1_NEMVE [Invertebrates:Cnidaria]} {Drosophila: Wsck, Wsck [Source:FlyBase gene name;Acc:FBgn0046685], e=6e-04} {RNA815_18132.1} {RNA1310_3…
					Cluster-11065.1	2.18932	5.92635	-6.07892		WSCD2	WSC domain containing 2	RNA1509_12783|RNA1509_23709	RNA1509_12783 {Length: 765} {Type: 5UTR_CDS_3UTR} {Pfam: WSC domain [PF01822.14, score=37.6]} {Human: WSCD2, WSC domain containing 2 [Source:HGNC Symbol;Acc:29117], e=0.003} {UniRef50_A7S7V1, e=8e-06, Predicted protein n=1 Tax=Nematostella vectensis RepID=A7S7V1_NEMVE [Invertebrates:Cnidaria]} {Drosophila: Wsck, Wsck [Source:FlyBase gene name;Acc:FBgn0046685], e=6e-04} {RNA815_18132.2} {RNA1310_4…
					Cluster-11065.2	1.84547	5.5071	-5.87834		WSCD2	WSC domain containing 2	RNA1509_26178	RNA1509_26178 {Length: 666} {Type: 5UTR_CDS_3UTR} {Pfam: WSC domain [PF01822.14, score=37.9]} {Human: WSCD2, WSC domain containing 2 [Source:HGNC Symbol;Acc:29117], e=0.002} {UniRef50_A7S7V1, e=3e-06, Predicted protein n=1 Tax=Nematostella vectensis RepID=A7S7V1_NEMVE [Invertebrates:Cnidaria]} {Drosophila: Wsck, Wsck [Source:FlyBase gene name;Acc:FBgn0046685], e=4e-04} {RNA815_18132.2} {RNA1310_4…
					Cluster-11087.0	1.10436	5.74928	-5.02534		DLL4	delta-like 4 (Drosophila)	RNA1509_53382	RNA1509_53382 {Length: 901} {Type: 5UTR_CDS_3UTR} {Pfam: Delta serrate ligand [PF01414.14, score=53.1]} {Human: DLL4, delta-like 4 (Drosophila) [Source:HGNC Symbol;Acc:2910], e=1e-08} {UniRef50_I1F622, e=1e-13, Uncharacterized protein n=3 Tax=Amphimedon queenslandica RepID=I1F622_AMPQE [Invertebrates:Porifera]} {Drosophila: Dl, Delta [Source:FlyBase gene name;Acc:FBgn0000463], e=2e-09} {Celegans:…
					Cluster-11087.1	1.41143	6.60024	-4.97226		DLL4	delta-like 4 (Drosophila)	RNA1509_7412|RNA1509_26465	RNA1509_7412 {Length: 1154} {Type: 5UTR_CDS_3UTR} {Pfam: Delta serrate ligand [PF01414.14, score=52.7]} {Human: DLL4, delta-like 4 (Drosophila) [Source:HGNC Symbol;Acc:2910], e=2e-08} {UniRef50_T1EEW1, e=3e-18, Delta-like protein n=1 Tax=Helobdella robusta RepID=T1EEW1_HELRO [Invertebrates:Annelida]} {Drosophila: Dl, Delta [Source:FlyBase gene name;Acc:FBgn0000463], e=4e-09} {Celegans: apx-1, Cae…
					Cluster-11106.0	2.43856	7.51594	-5.88204		PLD1	phospholipase D1, phosphatidylcholine-specific	RNA1509_3353	RNA1509_3353 {Length: 5607} {Type: 5UTR_CDS_3UTR} {Pfam: Phospholipase D Active site motif [PF00614.17, score=48.0]} {Human: PLD1, phospholipase D1, phosphatidylcholine-specific [Source:HGNC Symbol;Acc:9067], e=6e-57} {UniRef50_UPI0005288A48, e=1e-59, PREDICTED: phospholipase D2, partial n=1 Tax=Mesitornis unicolor RepID=UPI0005288A48 [Vertebrates:Chordata]} {Drosophila: Pld, Phospholipase D [Sou…
					Cluster-11114.0	2.57351	6.23796	-5.85211				RNA1509_24644	RNA1509_24644 {Length: 560} {Type: 5UTR_CDS_3UTR} {RNA1310_52197}
					Cluster-11115.0	1.15877	5.63173	-5.70322				RNA1509_16630	RNA1509_16630 {Length: 526} {Type: 5UTR_CDS_3UTR} {RNA815_9773} {RNA1310_22472}
					Cluster-11115.1	1.40645	3.72409	-4.88084				RNA1509_3639|RNA1509_22368	RNA1509_3639 {Length: 1523} {Type: 5UTR_CDS_3UTR} {RNA815_9773} {RNA1310_22472} ### RNA1509_22368 {Length: 1448} {Type: 5UTR_CDS_3UTR} {RNA815_9773} {RNA1310_22472}
					Cluster-11115.2	1.04727	5.72826	-5.50959				RNA1509_4532	RNA1509_4532 {Length: 1455} {Type: 5UTR_CDS_3UTR} {RNA815_9773} {RNA1310_22472}
					Cluster-11115.4	1.21396	4.91903	-5.13821				RNA1509_9881	RNA1509_9881 {Length: 398} {Type: 5UTR_CDS_3UTR} {RNA815_9773} {RNA1310_22472}
					Cluster-11117.1	3.10499	8.05717	-8.09876		PPP1CA	protein phosphatase 1, catalytic subunit, alpha isozyme	RNA1509_57840	RNA1509_57840 {Length: 1396} {Type: CDS_3UTR} {Human: PPP1CA, protein phosphatase 1, catalytic subunit, alpha isozyme [Source:HGNC Symbol;Acc:9281], e=2e-17} {UniRef50_A2F6X4, e=4e-24, Serine/threonine-protein phosphatase n=2 Tax=Trichomonas vaginalis RepID=A2F6X4_TRIVA [Invertebrates:]} {Drosophila: PpD6, Protein phosphatase D6 [Source:FlyBase gene name;Acc:FBgn0005779], e=3e-19} {RNA815_13369} …
					Cluster-11118.0	1.21466	4.45891	-9.7096				RNA1509_6905	RNA1509_6905 {Length: 1798} {Type: 5UTR_CDS_3UTR} {RNA815_17459} {RNA1310_28309}
					Cluster-11122.2	0.583438	1.11614	-1.35811				RNA1509_42804|RNA1509_43678	RNA1509_42804 {Length: 892} {Type: 5UTR_CDS_3UTR} {RNA815_14446.1} {RNA1310_3521.1} ### RNA1509_43678 {Length: 747} {Type: CDS_3UTR} {RNA815_14446.1} {RNA1310_28348}
					Cluster-11132.1	1.11714	5.31278	-7.56391				RNA1509_18817	RNA1509_18817 {Length: 538} {Type: 5UTR_CDS_3UTR} {RNA815_15324} {RNA1310_34466.1}
					Cluster-11132.2	0.854415	6.03813	-4.47001				RNA1509_54028	RNA1509_54028 {Length: 889} {Type: 5UTR_CDS_3UTR} {RNA815_15324} {RNA1310_34466.1}
					Cluster-11154.3	0.823364	5.2102	-5.29427				RNA1509_2325|RNA1509_11353|RNA1509_56247	RNA1509_2325 {Length: 1590} {Type: 5UTR_CDS_3UTR} {Drosophila: Sgs1, Salivary gland secretion 1 [Source:FlyBase gene name;Acc:FBgn0003372], e=7e-04} {RNA815_8301} {RNA1310_17661} ### RNA1509_11353 {Length: 2113} {Type: 5UTR_CDS_3UTR} {Drosophila: Sgs1, Salivary gland secretion 1 [Source:FlyBase gene name;Acc:FBgn0003372], e=0.001} {RNA815_8301} {RNA1310_17661} ### RNA1509_56247 {Length: 1639} {Ty…
					Cluster-11154.4	1.63832	5.87615	-5.06991				RNA1509_20754	RNA1509_20754 {Length: 347} {Type: 5UTR_CDS_3UTR} {RNA815_26318} {RNA1310_96136}
					Cluster-11154.5	0.980178	4.53693	-4.65524				RNA1509_34716	RNA1509_34716 {Length: 1798} {Type: 5UTR_CDS_3UTR} {RNA815_8301} {RNA1310_17661}
					Cluster-11154.6	1.3753	5.81919	-5.43507				RNA1509_53826	RNA1509_53826 {Length: 421} {Type: 5UTR_CDS_3UTR} {RNA815_26318} {RNA1310_96136}
					Cluster-11160.0	1.61726	1.34671	-1.26528		EFHA2	EF-hand domain family, member A2	RNA1509_6215	RNA1509_6215 {Length: 2648} {Type: 5UTR_CDS_3UTR} {Pfam: EF-hand domain pair [PF13833.1, score=41.8]} {Human: EFHA2, EF-hand domain family, member A2 [Source:HGNC Symbol;Acc:27820], e=3e-87} {UniRef50_A0A0B6ZQT1, e=1e-101, Uncharacterized protein (Fragment) n=1 Tax=Arion vulgaris RepID=A0A0B6ZQT1_9EUPU [Invertebrates:Mollusca]} {Drosophila: CG4662, , e=4e-90} {RNA815_10436} {RNA1310_6997.1}
					Cluster-11160.1	0.956969	1.44699	-0.774655				RNA1509_37463	RNA1509_37463 {Length: 494} {Type: CDS_3UTR} {RNA815_26414} {RNA1310_6997.1}
					Cluster-11161.0	1.90105	3.02932	-4.96572	Pluripotency maintenance	CASP3	caspase 3, apoptosis-related cysteine peptidase	RNA1509_18240|RNA1509_32946	RNA1509_18240 {Length: 3194} {Type: 5UTR_CDS_3UTR} {Pfam: Caspase domain [PF00656.17, score=80.5]} {Human: CASP3, caspase 3, apoptosis-related cysteine peptidase [Source:HGNC Symbol;Acc:1504], e=1e-12} {UniRef50_R7UYS9, e=1e-14, Uncharacterized protein (Fragment) n=1 Tax=Capitella teleta RepID=R7UYS9_CAPTE [Invertebrates:Annelida]} {Drosophila: Damm, Death associated molecule related to Mch2 casp…
					Cluster-11167.0	3.11554	3.4225	-2.73514	Sexual_biased; Xins	ETV7	ets variant 7	RNA1509_17091	RNA1509_17091 {Length: 3914} {Type: 5UTR_CDS_3UTR} {Pfam: Ets-domain [PF00178.17, score=44.3]} {Human: ETV7, ets variant 7 [Source:HGNC Symbol;Acc:18160], e=2e-05} {UniRef50_B3S5Q0, e=2e-10, Putative uncharacterized protein (Fragment) n=2 Tax=Trichoplax adhaerens RepID=B3S5Q0_TRIAD [Invertebrates:Placozoa]} {Drosophila: Eip74EF, Ecdysone-induced protein 74EF [Source:FlyBase gene name;Acc:FBgn0000…
					Cluster-112.0	1.99148	2.43872	-1.9956				RNA1509_1250	RNA1509_1250 {Length: 246} {Type: 5UTR_CDS_NC_3UTR} {rRNA: 8s_rRNA,euk, score=88.0} {UniRef50_T1J7H4, e=4e-13, Uncharacterized protein n=1 Tax=Strigamia maritima RepID=T1J7H4_STRMM [Invertebrates:Arthropoda]} {RNA815_20193} {RNA1310_52315}
					Cluster-112.4	0.7178	1.17865	-1.09674	Sexual_biased	FBXL20	F-box and leucine-rich repeat protein 20	RNA1509_40983	RNA1509_40983 {Length: 3359} {Type: 5UTR_CDS_3UTR} {rRNA: 8s_rRNA,euk, score=8.7} {Pfam: F-box-like [PF12937.2, score=39.4]} {Human: FBXL20, F-box and leucine-rich repeat protein 20 [Source:HGNC Symbol;Acc:24679], e=5e-17} {UniRef50_C7TZ26, e=1e-46, Putative leucine-rich repeats containing F-box protein FBL3 n=2 Tax=Schistosoma japonicum RepID=C7TZ26_SCHJA [Invertebrates:Platyhelminthes]} {Drosop…
					Cluster-11206.0	3.62216	6.33162	-4.14018				RNA1509_54609	RNA1509_54609 {Length: 1181} {Type: CDS_3UTR} {RNA815_13128} {RNA1310_31377}
					Cluster-11208.0	1.73539	7.21897	-7.26044				RNA1509_42531|RNA1509_58313	RNA1509_42531 {Length: 720} {Type: 5UTR_CDS_3UTR} {RNA815_31942} {RNA1310_63912.1} ### RNA1509_58313 {Length: 637} {Type: 5UTR_CDS_3UTR} {RNA815_31942} {RNA1310_63912.1}
					Cluster-11218.1	1.27299	9.99417	-6.21335				RNA1509_30337|RNA1509_30802	RNA1509_30337 {Length: 1204} {Type: 5UTR_CDS_3UTR} {RNA815_15239} {RNA1310_32015} ### RNA1509_30802 {Length: 1036} {Type: 5UTR_CDS_3UTR} {RNA815_15239} {RNA1310_32015}
					Cluster-11223.0	0.920628	1.28576	-1.81599				RNA1509_26531|RNA1509_43147	RNA1509_26531 {Length: 2545} {Type: 5UTR_CDS_3UTR} {RNA815_20275} {RNA1310_20185.1} ### RNA1509_43147 {Length: 617} {Type: 5UTR_CDS_3UTR} {RNA815_34312} {RNA1310_66362}
					Cluster-11234.1	1.21709	9.71298	-5.94652				RNA1509_31811	RNA1509_31811 {Length: 406} {Type: 5UTR_CDS_3UTR} {RNA815_863} {RNA1310_7186}
					Cluster-11236.0	1.99386	9.48857	-4.34682				RNA1509_21959	RNA1509_21959 {Length: 855} {Type: 5UTR_CDS_3UTR} {RNA815_27217} {RNA1310_48412}
					Cluster-11241.0	2.50434	6.7868	-6.82816				RNA1509_42776	RNA1509_42776 {Length: 1704} {Type: 5UTR_CDS_3UTR} {Pfam: Winged helix-turn helix [PF13551.1, score=27.2]} {UniRef50_W4Z474, e=5e-11, Uncharacterized protein n=6 Tax=Strongylocentrotus purpuratus RepID=W4Z474_STRPU [Invertebrates:Echinodermata]} {RNA815_48663} {RNA1310_41021}
					Cluster-11242.0	2.83895	1.13802	-1.1348				RNA1509_26086	RNA1509_26086 {Length: 1109} {Type: 5UTR_CDS_3UTR} {RNA815_29028} {RNA1310_27709}
					Cluster-11250.1	1.95139	4.62629	-5.39589				RNA1509_4112|RNA1509_26922	RNA1509_4112 {Length: 5145} {Type: 5UTR_CDS_3UTR} {RNA815_512.1} {RNA1310_1746} ### RNA1509_26922 {Length: 5124} {Type: 5UTR_CDS_3UTR} {RNA815_512.1} {RNA1310_1746}
					Cluster-11260.1	3.04275	4.26751	-6.82531		CDH8; FAT1	cadherin 8, type 2; FAT tumor suppressor homolog 1 (Drosophila)	RNA1509_5143|RNA1509_16446|RNA1509_55246	RNA1509_5143 {Length: 9187} {TRANSSPLICED} {Type: 5UTR_CDS_3UTR} {Pfam: Cadherin domain [PF00028.12, score=320.2]} {Human: FAT1, FAT tumor suppressor homolog 1 (Drosophila) [Source:HGNC Symbol;Acc:3595], e=2e-78} {UniRef50_K1QWM6, e=1e-161, Neural-cadherin n=2 Tax=Crassostrea gigas RepID=K1QWM6_CRAGI [Invertebrates:Mollusca]} {Drosophila: CadN, Cadherin-N [Source:FlyBase gene name;Acc:FBgn0015609…
					Cluster-11261.0	1.79613	8.85287	-5.08305				RNA1509_33098	RNA1509_33098 {Length: 702} {Type: 5UTR_CDS_3UTR} {Pfam: WSC domain [PF01822.14, score=47.0]} {UniRef50_UPI000641608E, e=2e-04, PREDICTED: uncharacterized protein LOC100198865 n=2 Tax=Hydra vulgaris RepID=UPI000641608E [Invertebrates:Cnidaria]} {RNA815_21393} {RNA1310_29470}
					Cluster-11261.1	1.24128	8.55548	-4.76812				RNA1509_26718	RNA1509_26718 {Length: 574} {Type: 5UTR_CDS_3UTR} {RNA815_21393} {RNA1310_29470}
					Cluster-11261.2	1.50653	8.04948	-5.64863		KREMEN1	kringle containing transmembrane protein 1	RNA1509_17576|RNA1509_35292	RNA1509_17576 {Length: 1287} {Type: 5UTR_CDS_3UTR} {Pfam: WSC domain [PF01822.14, score=56.1]} {Human: KREMEN1, kringle containing transmembrane protein 1 [Source:HGNC Symbol;Acc:17550], e=6e-05} {UniRef50_UPI000641608E, e=2e-07, PREDICTED: uncharacterized protein LOC100198865 n=2 Tax=Hydra vulgaris RepID=UPI000641608E [Invertebrates:Cnidaria]} {RNA815_21393} {RNA1310_29470} ### RNA1509_35292 {Le…
					Cluster-11261.3	1.11236	8.47047	-4.30183		KREMEN1	kringle containing transmembrane protein 1	RNA1509_13997|RNA1509_21652	RNA1509_13997 {Length: 1053} {Type: 5UTR_CDS_3UTR} {Pfam: WSC domain [PF01822.14, score=56.5]} {Human: KREMEN1, kringle containing transmembrane protein 1 [Source:HGNC Symbol;Acc:17550], e=4e-05} {UniRef50_UPI0001FE4E5E, e=6e-07, hypothetical protein CAOG_00115 n=1 Tax=Capsaspora owczarzaki (strain ATCC 30864) RepID=UPI0001FE4E5E [Invertebrates:]} {RNA815_21393} {RNA1310_29470} ### RNA1509_21652 …
					Cluster-11285.0	4.27144	5.31854	-5.16191				RNA1509_16018|RNA1509_16319	RNA1509_16018 {Length: 726} {Type: 5UTR_CDS_3UTR} {RNA815_24966.2} {RNA1310_53482.2} ### RNA1509_16319 {Length: 688} {Type: 5UTR_CDS_3UTR} {UniRef50_A8QFL1, e=2e-04, Protein Bm5878, isoform b n=4 Tax=Onchocercidae RepID=A8QFL1_BRUMA [Invertebrates:Nematoda]} {RNA815_24966.2} {RNA1310_53482.2}
					Cluster-11285.1	3.42321	4.7846	-4.25515				RNA1509_12231	RNA1509_12231 {Length: 912} {Type: 5UTR_CDS_3UTR} {RNA815_35652} {RNA1310_51778}
					Cluster-11285.2	4.29713	5.74141	-5.26099		AL356585.1	Uncharacterized protein DKFZp434B061	RNA1509_5048|RNA1509_11654	RNA1509_5048 {Length: 826} {Type: 5UTR_CDS_3UTR} {Human: AL356585.1, Uncharacterized protein DKFZp434B061 [Source:UniProtKB/Swiss-Prot;Acc:Q9UF83], e=9e-06} {UniRef50_A8QFL1, e=1e-07, Protein Bm5878, isoform b n=4 Tax=Onchocercidae RepID=A8QFL1_BRUMA [Invertebrates:Nematoda]} {Drosophila: CG13047, , e=0.001} {Celegans: T06E4.10, Caenorhabditis elegans Protein T06E4.10 (T06E4.10) mRNA, complete cd…
					Cluster-11302.0	0.445298	0.906139	-0.775219	X2	P4HB	prolyl 4-hydroxylase, beta polypeptide	RNA1509_70	RNA1509_70 {Length: 3118} {Type: 5UTR_CDS_3UTR} {Pfam: Thioredoxin [PF00085.15, score=218.4]} {Human: P4HB, prolyl 4-hydroxylase, beta polypeptide [Source:HGNC Symbol;Acc:8548], e=0.0} {UniRef50_P09102, e=0.0, Protein disulfide-isomerase n=26 Tax=Euteleostomi RepID=PDIA1_CHICK [Vertebrates:Chordata]} {Drosophila: Pdi, Protein disulfide isomerase [Source:FlyBase gene name;Acc:FBgn0014002], e=1e-17…
					Cluster-11302.2	0.491407	0.852987	-0.695741	X2	P4HB	prolyl 4-hydroxylase, beta polypeptide	RNA1509_1575	RNA1509_1575 {Length: 3179} {Type: 5UTR_CDS_3UTR} {Pfam: Thioredoxin [PF00085.15, score=218.3]} {Human: P4HB, prolyl 4-hydroxylase, beta polypeptide [Source:HGNC Symbol;Acc:8548], e=0.0} {UniRef50_P09102, e=0.0, Protein disulfide-isomerase n=26 Tax=Euteleostomi RepID=PDIA1_CHICK [Vertebrates:Chordata]} {Drosophila: Pdi, Protein disulfide isomerase [Source:FlyBase gene name;Acc:FBgn0014002], e=1e-…
					Cluster-11302.4	0.551069	1.00598	-1.01819				RNA1509_2339	RNA1509_2339 {Length: 625} {Type: 5UTR_CDS_3UTR} {RNA815_1453.1} {RNA1310_2450.1}
					Cluster-11307.0	1.02462	1.72426	-2.07329				RNA1509_20875	RNA1509_20875 {Length: 766} {Type: CDS_3UTR} {RNA815_781.1} {RNA1310_1473}
					Cluster-11307.1	0.743676	1.40491	-2.03709		GOLGA3	golgin A3	RNA1509_4848	RNA1509_4848 {Length: 5049} {Type: 5UTR_CDS_3UTR} {Human: GOLGA3, golgin A3 [Source:HGNC Symbol;Acc:4426], e=2e-06} {UniRef50_V4C853, e=2e-08, Uncharacterized protein n=1 Tax=Lottia gigantea RepID=V4C853_LOTGI [Invertebrates:Mollusca]} {RNA815_781.1} {RNA1310_1473}
					Cluster-11311.0	1.64324	1.62434	-1.74067		CBARA1	calcium binding atopy-related autoantigen 1	RNA1509_8476	RNA1509_8476 {Length: 2132} {TRANSSPLICED} {Type: 5UTR_CDS_3UTR} {Pfam: EF-hand domain pair [PF13833.1, score=49.3]} {Human: CBARA1, calcium binding atopy-related autoantigen 1 [Source:HGNC Symbol;Acc:1530], e=1e-122} {UniRef50_A0A074ZFD5, e=1e-141, Uncharacterized protein n=1 Tax=Opisthorchis viverrini RepID=A0A074ZFD5_9TREM [Invertebrates:Platyhelminthes]} {Drosophila: CG4495, , e=1e-127} {RNA8…
					Cluster-11311.1	1.67013	1.69973	-1.94334		CBARA1	calcium binding atopy-related autoantigen 1	RNA1509_56762	RNA1509_56762 {Length: 740} {Type: 5UTR_CDS_3UTR} {Pfam: EF-hand domain pair [PF13833.1, score=40.1]} {Human: CBARA1, calcium binding atopy-related autoantigen 1 [Source:HGNC Symbol;Acc:1530], e=4e-27} {UniRef50_C1LH61, e=7e-34, EF-hand domain-containing family member A2 n=1 Tax=Schistosoma japonicum RepID=C1LH61_SCHJA [Invertebrates:Platyhelminthes]} {Drosophila: CG4495, , e=7e-26} {RNA815_18252…
					Cluster-11334.0	1.02193	7.44675	-6.71614				RNA1509_14375|RNA1509_39692	RNA1509_14375 {Length: 1767} {Type: 5UTR_CDS_3UTR} {RNA815_12957} {RNA1310_21526.1} ### RNA1509_39692 {Length: 1499} {Type: 5UTR_CDS_3UTR} {RNA815_12957} {RNA1310_21526.1}
					Cluster-11350.0	1.51019	1.3891	-0.870324				RNA1509_34998	RNA1509_34998 {Length: 490} {Type: CDS_3UTR} {RNA815_34682} {RNA1310_7816.1}
					Cluster-11350.2	1.82242	2.65421	-1.70889				RNA1509_33045	RNA1509_33045 {Length: 488} {Type: CDS_3UTR} {RNA815_34682} {RNA1310_7816.1}
					Cluster-11367.1	1.36762	1.93117	-1.9509				RNA1509_49515	RNA1509_49515 {Length: 448} {Type: CDS_3UTR} {RNA815_37354} {RNA1310_3021.1}
					Cluster-11374.2	3.62225	1.13197	-1.32405				RNA1509_21306	RNA1509_21306 {Length: 555} {Type: CDS_3UTR} {RNA815_41004} {RNA1310_7136.1}
					Cluster-11394.0	0.767174	4.55898	-4.72575				RNA1509_14901	RNA1509_14901 {Length: 578} {Type: 5UTR_CDS_3UTR} {RNA815_10802} {RNA1310_23255}
					Cluster-11403.0	5.48881	3.05015	-5.61783	Epidermal progenitors (early); Xins			RNA1509_40799	RNA1509_40799 {Length: 1277} {Type: 5UTR_CDS_3UTR} {Pfam: Glycosyltransferase sugar-binding region containing DXD motif [PF04488.10, score=44.2]} {UniRef50_UPI0005653A31, e=1e-33, glycosyltransferase group 2 family protein, partial n=2 Tax=Bacteria RepID=UPI0005653A31 [Invertebrates:Arthropoda]} {RNA815_13749} {RNA1310_27544} {Smed: dd_Smed_v6_9777_0_1,dd_Smed_v6_33525_0_1} {WURTZEL: Epidermal pr…
					Cluster-11403.1	2.44156	5.14038	-5.22838	Epidermal progenitors (early); Xins			RNA1509_45894	RNA1509_45894 {Length: 1283} {Type: 5UTR_CDS_3UTR} {Pfam: Glycosyltransferase sugar-binding region containing DXD motif [PF04488.10, score=44.2]} {UniRef50_UPI0005653A31, e=1e-33, glycosyltransferase group 2 family protein, partial n=2 Tax=Bacteria RepID=UPI0005653A31 [Invertebrates:Arthropoda]} {RNA815_13749} {RNA1310_27544} {Smed: dd_Smed_v6_9777_0_1,dd_Smed_v6_33525_0_1} {WURTZEL: Epidermal pr…
					Cluster-11413.3	2.85666	6.94195	-5.18167	Asexual_biased; Xins	ADAM18	ADAM metallopeptidase domain 18	RNA1509_38846|RNA1509_55122	RNA1509_38846 {Length: 1350} {Type: 5UTR_CDS_3UTR} {Pfam: Disintegrin [PF00200.18, score=68.8]} {Human: ADAM18, ADAM metallopeptidase domain 18 [Source:HGNC Symbol;Acc:196], e=1e-23} {UniRef50_A0A0A1X7U0, e=1e-24, Disintegrin and metalloproteinase domain-containing protein 9 n=1 Tax=Bactrocera cucurbitae RepID=A0A0A1X7U0_BACCU [Invertebrates:Arthropoda]} {Drosophila: Meltrin, Meltrin [Source:FlyB…
					Cluster-11417.0	0.988554	4.1706	-6.29974				RNA1509_14395	RNA1509_14395 {Length: 392} {Type: 5UTR_CDS_3UTR} {RNA815_48051} {RNA1310_24477}
					Cluster-11417.1	1.33295	3.85591	-5.39397				RNA1509_8751|RNA1509_14056|RNA1509_23916	RNA1509_8751 {Length: 1395} {Type: 5UTR_CDS_3UTR} {RNA815_4998.1} {RNA1310_24477} ### RNA1509_14056 {Length: 1437} {Type: 5UTR_CDS_3UTR} {RNA815_4998.1} {RNA1310_24477} ### RNA1509_23916 {Length: 1287} {Type: 5UTR_CDS_3UTR} {RNA815_4998.1} {RNA1310_24477}
					Cluster-11423.2	4.09178	3.4443	-4.53906		TONSL	tonsoku-like, DNA repair protein	RNA1509_54268	RNA1509_54268 {Length: 4016} {Type: 5UTR_CDS_3UTR} {Pfam: Leucine Rich repeat [PF13516.1, score=27.7]} {Human: TONSL, tonsoku-like, DNA repair protein [Source:HGNC Symbol;Acc:7801], e=7e-08} {UniRef50_UPI0004F4A92A, e=1e-06, PREDICTED: uncharacterized protein si:ch211-181d7.1 n=1 Tax=Danio rerio RepID=UPI0004F4A92A [Vertebrates:Chordata]} {Drosophila: CG1399, , e=8e-04} {RNA815_2688} {RNA1310_167…
					Cluster-11438.1	6.04628	6.13506	-6.17621				RNA1509_36115	RNA1509_36115 {Length: 2704} {Type: 5UTR_CDS_3UTR} {RNA815_2876.1} {RNA1310_8513}
					Cluster-11453.0	1.28067	5.47733	-6.45685				RNA1509_13552|RNA1509_30056|RNA1509_38309	RNA1509_13552 {Length: 744} {Type: 5UTR_CDS_3UTR} {RNA815_21178.2} {RNA1310_47327} ### RNA1509_30056 {Length: 744} {Type: 5UTR_CDS_3UTR} {RNA815_21178.2} {RNA1310_47327} ### RNA1509_38309 {Length: 746} {Type: 5UTR_CDS_3UTR} {RNA815_21178.2} {RNA1310_47327}
					Cluster-11466.1	1.54875	5.43535	-4.68765				RNA1509_55752	RNA1509_55752 {Length: 693} {Type: 5UTR_CDS_3UTR} {RNA815_22413} {RNA1310_1210}
					Cluster-11466.3	1.70472	5.76849	-4.55561				RNA1509_14432	RNA1509_14432 {Length: 1373} {Type: 5UTR_CDS_3UTR} {Drosophila: sr, stripe [Source:FlyBase gene name;Acc:FBgn0003499], e=7e-04} {RNA815_18995.1} {RNA1310_1210}
					Cluster-11466.5	1.88935	5.31204	-5.49305	Pluripotency self-renewal	CHD9	chromodomain helicase DNA binding protein 9	RNA1509_30088|RNA1509_32745	RNA1509_30088 {Length: 949} {Type: 5UTR_CDS_3UTR} {Human: CHD9, chromodomain helicase DNA binding protein 9 [Source:HGNC Symbol;Acc:25701], e=0.003} {Drosophila: sr, stripe [Source:FlyBase gene name;Acc:FBgn0003499], e=4e-04} {RNA815_18995.1} {RNA1310_1210} ### RNA1509_32745 {Length: 951} {Type: 5UTR_CDS_3UTR} {Drosophila: sr, stripe [Source:FlyBase gene name;Acc:FBgn0003499], e=1e-04} {RNA815_18…
					Cluster-11466.7	1.32791	5.01555	-4.62073				RNA1509_43799	RNA1509_43799 {Length: 705} {Type: 5UTR_CDS_3UTR} {RNA815_1123} {RNA1310_1210}
					Cluster-11482.0	3.9413	5.9223	-5.16806				RNA1509_24793	RNA1509_24793 {Length: 1408} {Type: 5UTR_CDS_3UTR} {RNA815_25206.1} {RNA1310_40587}
					Cluster-11494.0	1.14197	4.38452	-5.02039				RNA1509_21891	RNA1509_21891 {Length: 629} {Type: 5UTR_CDS_3UTR} {RNA815_9621} {RNA1310_21185}
					Cluster-1151.0	2.12977	5.26384	-3.78233				RNA1509_22874|RNA1509_43723	RNA1509_22874 {Length: 864} {Type: 5UTR_CDS_3UTR} {RNA815_24807} {RNA1310_17632} ### RNA1509_43723 {Length: 856} {Type: 5UTR_CDS_3UTR} {RNA815_24807} {RNA1310_17632}
					Cluster-11520.0	1.36847	2.79991	-2.61761		EPB41	erythrocyte membrane protein band 4.1 (elliptocytosis 1, RH-linked)	RNA1509_17087	RNA1509_17087 {Length: 2662} {Type: 5UTR_CDS_3UTR} {Pfam: FERM C-terminal PH-like domain [PF09380.5, score=36.7]} {Human: EPB41, erythrocyte membrane protein band 4.1 (elliptocytosis 1, RH-linked) [Source:HGNC Symbol;Acc:3377], e=9e-28} {UniRef50_UPI0002657AA5, e=2e-16, PREDICTED: uncharacterized protein LOC100907793 n=1 Tax=Metaseiulus occidentalis RepID=UPI0002657AA5 [Invertebrates:Arthropoda]}…
					Cluster-11525.0	2.88761	6.86623	-5.76328				RNA1509_7591	RNA1509_7591 {Length: 1035} {Type: 5UTR_CDS_3UTR} {RNA815_19852} {RNA1310_36886}
					Cluster-11544.0	1.2242	3.66366	-3.33171				RNA1509_41943	RNA1509_41943 {Length: 867} {Type: 5UTR_CDS_3UTR} {RNA815_3694.2} {RNA1310_10387.1}
					Cluster-11544.1	1.58386	4.37877	-4.09175		IPMK	inositol polyphosphate multikinase	RNA1509_5849|RNA1509_8202	RNA1509_5849 {Length: 2388} {Type: 5UTR_CDS_3UTR} {Pfam: Inositol polyphosphate kinase [PF03770.11, score=129.1]} {Human: IPMK, inositol polyphosphate multikinase [Source:HGNC Symbol;Acc:20739], e=4e-22} {UniRef50_G4LZ55, e=4e-24, Inositol polyphosphate multikinase, putative n=3 Tax=Schistosoma RepID=G4LZ55_SCHMA [Invertebrates:Platyhelminthes]} {Drosophila: Ipk2, Ipk2 [Source:FlyBase gene name;A…
					Cluster-11544.2	1.31579	3.76342	-4.11621				RNA1509_40107	RNA1509_40107 {Length: 538} {Type: CDS_3UTR} {RNA815_3694.1} {RNA1310_10387.1}
					Cluster-11549.4	0.982785	9.8066	-4.87769				RNA1509_50879	RNA1509_50879 {Length: 370} {Type: 5UTR_CDS_3UTR} {RNA815_18130} {RNA1310_34894.1}
					Cluster-11571.0	0.853642	5.4641	-4.60683				RNA1509_3557	RNA1509_3557 {Length: 1150} {Type: 5UTR_CDS_3UTR} {UniRef50_B7Q135, e=5e-07, Secreted protein, putative n=4 Tax=Ixodidae RepID=B7Q135_IXOSC [Invertebrates:Arthropoda]} {RNA815_14768} {RNA1310_35040.1}
					Cluster-11571.1	0.908164	5.85917	-5.57837				RNA1509_435|RNA1509_4416	RNA1509_435 {Length: 1111} {Type: 5UTR_CDS_3UTR} {UniRef50_B7Q135, e=2e-08, Secreted protein, putative n=4 Tax=Ixodidae RepID=B7Q135_IXOSC [Invertebrates:Arthropoda]} {RNA815_14768} {RNA1310_35040.1} ### RNA1509_4416 {Length: 1100} {Type: 5UTR_CDS_3UTR} {UniRef50_B7Q135, e=5e-07, Secreted protein, putative n=4 Tax=Ixodidae RepID=B7Q135_IXOSC [Invertebrates:Arthropoda]} {RNA815_14768} {RNA1310_350…
					Cluster-11593.0	2.60869	3.28267	-3.23976		KY	kyphoscoliosis peptidase	RNA1509_4625	RNA1509_4625 {Length: 3986} {Type: 5UTR_CDS_3UTR} {Pfam: LIM domain [PF00412.17, score=34.1]} {Human: KY, kyphoscoliosis peptidase [Source:HGNC Symbol;Acc:26576], e=2e-28} {UniRef50_T1FTJ0, e=1e-159, Uncharacterized protein n=3 Tax=Lophotrochozoa RepID=T1FTJ0_HELRO [Invertebrates:]} {Drosophila: Hil, Hillarin [Source:FlyBase gene name;Acc:FBgn0050147], e=1e-114} {RNA815_1677.1} {RNA1310_2670.1}
					Cluster-11593.1	1.07827	3.82006	-3.92944		KY	kyphoscoliosis peptidase	RNA1509_26362|RNA1509_43587	RNA1509_26362 {Length: 3309} {Type: 5UTR_CDS_3UTR} {Human: KY, kyphoscoliosis peptidase [Source:HGNC Symbol;Acc:26576], e=2e-28} {UniRef50_T1FTJ0, e=1e-136, Uncharacterized protein n=3 Tax=Lophotrochozoa RepID=T1FTJ0_HELRO [Invertebrates:]} {Drosophila: Hil, Hillarin [Source:FlyBase gene name;Acc:FBgn0050147], e=1e-115} {RNA815_1677.1} {RNA1310_2670.2} ### RNA1509_43587 {Length: 3302} {Type: 5UTR…
					Cluster-11593.2	2.1663	2.06077	-1.8458				RNA1509_59669	RNA1509_59669 {Length: 691} {Type: CDS_3UTR} {RNA815_1677.2} {RNA1310_39847}
					Cluster-11605.2	0.910262	4.51653	-8.49198		SUN2	Sad1 and UNC84 domain containing 2	RNA1509_20484	RNA1509_20484 {Length: 1570} {Type: 5UTR_CDS_3UTR} {Pfam: Sad1 / UNC-like C-terminal [PF07738.8, score=101.8]} {Human: SUN2, Sad1 and UNC84 domain containing 2 [Source:HGNC Symbol;Acc:14210], e=3e-26} {UniRef50_A0A060WD47, e=3e-30, Oncorhynchus mykiss genomic scaffold, scaffold_141 n=1 Tax=Oncorhynchus mykiss RepID=A0A060WD47_ONCMY [Vertebrates:Chordata]} {Drosophila: koi, klaroid [Source:FlyBase…
					Cluster-11628.1	1.36375	5.78324	-5.06569				RNA1509_20555	RNA1509_20555 {Length: 1449} {Type: 5UTR_CDS_3UTR} {RNA815_23366} {RNA1310_42944}
					Cluster-11645.0	1.17268	6.01971	-4.93563	Sexual_biased	OTOP2	otopetrin 2	RNA1509_718	RNA1509_718 {Length: 4042} {Type: 5UTR_CDS_3UTR} {Pfam: Otopetrin [PF03189.8, score=212.9]} {Human: OTOP2, otopetrin 2 [Source:HGNC Symbol;Acc:19657], e=3e-10} {UniRef50_G4VMW5, e=6e-77, Putative otopetrin n=2 Tax=Schistosoma RepID=G4VMW5_SCHMA [Invertebrates:Platyhelminthes]} {Drosophila: CG42265, , e=5e-43} {RNA815_11821} {RNA1310_23398} {Smed: dd_Smed_v6_13612_0_2}
					Cluster-11646.0	2.87794	4.67074	-8.70717				RNA1509_52538	RNA1509_52538 {Length: 655} {Type: 5UTR_CDS_3UTR} {RNA815_37277} {RNA1310_59981.1}
					Cluster-11650.0	1.17995	9.20837	-9.25005				RNA1509_23794	RNA1509_23794 {Length: 197} {Type: 5UTR_CDS_3UTR} {RNA815_8355} {RNA1310_20389.2}
					Cluster-11650.2	1.30054	5.58118	-4.38				RNA1509_25272	RNA1509_25272 {Length: 1322} {Type: 5UTR_CDS_3UTR} {Drosophila: Unc-115b, , e=0.004} {RNA815_8355} {RNA1310_20389.1}
					Cluster-1167.0	2.87569	4.28241	-3.31946				RNA1509_39230|RNA1509_55951	RNA1509_39230 {Length: 863} {Type: CDS_3UTR} {RNA815_26467} {RNA1310_42882} ### RNA1509_55951 {Length: 811} {Type: 5UTR_CDS_3UTR} {RNA815_26467} {RNA1310_42882}
					Cluster-11672.2	1.01668	10.2493	-6.07805				RNA1509_29165	RNA1509_29165 {Length: 261} {Type: CDS_3UTR} {RNA815_29954} {RNA1310_55914}
					Cluster-11679.1	0.806489	5.42187	-6.51537				RNA1509_14275|RNA1509_20968	RNA1509_14275 {Length: 986} {Type: 5UTR_CDS_3UTR} {RNA815_7382.1} {RNA1310_15771.1} ### RNA1509_20968 {Length: 785} {Type: 5UTR_CDS_3UTR} {RNA815_7382.1} {RNA1310_15771.3}
					Cluster-11679.2	0.916638	4.99097	-7.25589				RNA1509_21221	RNA1509_21221 {Length: 1521} {Type: 5UTR_CDS_3UTR} {RNA815_9522.2} {RNA1310_15771.1}
					Cluster-1169.0	0.97987	0.850398	-1.62194	Sexual_biased; X1	SMG6	Smg-6 homolog, nonsense mediated mRNA decay factor (C. elegans)	RNA1509_6419	RNA1509_6419 {Length: 4315} {Type: 5UTR_CDS_3UTR} {Pfam: Est1 DNA/RNA binding domain [PF10373.4, score=153.6]} {Human: SMG6, Smg-6 homolog, nonsense mediated mRNA decay factor (C. elegans) [Source:HGNC Symbol;Acc:17809], e=3e-91} {UniRef50_UPI00035A0DC1, e=1e-104, PREDICTED: telomerase-binding protein EST1A-like n=1 Tax=Aplysia californica RepID=UPI00035A0DC1 [Invertebrates:Mollusca]} {Drosophila…
					Cluster-11693.0	2.31737	4.22446	-8.6107				RNA1509_48915	RNA1509_48915 {Length: 1014} {Type: 5UTR_CDS_3UTR} {RNA815_17447} {RNA1310_40547}
					Cluster-11705.0	1.71263	9.3514	-5.18725				RNA1509_12508	RNA1509_12508 {Length: 463} {Type: 5UTR_CDS_3UTR} {RNA815_43926} {RNA1310_95202.1}
					Cluster-11709.2	0.640389	0.788044	-1.10979				RNA1509_38208	RNA1509_38208 {Length: 597} {Type: 5UTR_CDS_3UTR} {RNA815_37402} {RNA1310_64757.2}
					Cluster-11713.0	0.933391	4.91355	-4.74372		LITAF	lipopolysaccharide-induced TNF factor	RNA1509_3013	RNA1509_3013 {Length: 780} {Type: 5UTR_CDS_3UTR} {Pfam: LITAF-like zinc ribbon domain [PF10601.4, score=86.9]} {Human: LITAF, lipopolysaccharide-induced TNF factor [Source:HGNC Symbol;Acc:16841], e=1e-09} {UniRef50_A0A096M193, e=8e-21, Uncharacterized protein n=2 Tax=Poecilia formosa RepID=A0A096M193_POEFO [Vertebrates:Chordata]} {Drosophila: CG30273, , e=1e-10} {Celegans: F36G3.3, Caenorhabditis…
					Cluster-11713.2	0.857421	5.46197	-4.68513		LITAF	lipopolysaccharide-induced TNF factor	RNA1509_5674|RNA1509_46598	RNA1509_5674 {Length: 1118} {Type: 5UTR_CDS_3UTR} {Pfam: LITAF-like zinc ribbon domain [PF10601.4, score=85.3]} {Human: LITAF, lipopolysaccharide-induced TNF factor [Source:HGNC Symbol;Acc:16841], e=3e-09} {UniRef50_A0A096M193, e=8e-21, Uncharacterized protein n=2 Tax=Poecilia formosa RepID=A0A096M193_POEFO [Vertebrates:Chordata]} {Drosophila: CG30273, , e=2e-10} {RNA815_15254.1} {RNA1310_16036.1…
					Cluster-11734.0	0.753647	6.86117	-4.27921		LPCAT2	lysophosphatidylcholine acyltransferase 2	RNA1509_42679	RNA1509_42679 {Length: 670} {Type: 5UTR_CDS_3UTR} {Pfam: EF hand [PF00036.27, score=30.1]} {Human: LPCAT2, lysophosphatidylcholine acyltransferase 2 [Source:HGNC Symbol;Acc:26032], e=0.002} {UniRef50_G7YAN3, e=5e-05, Aryl hydrocarbon receptor (Fragment) n=1 Tax=Clonorchis sinensis RepID=G7YAN3_CLOSI [Invertebrates:Platyhelminthes]} {RNA815_13810} {RNA1310_26870.1}
					Cluster-11734.1	0.987315	5.18684	-5.59215		PEF1	penta-EF-hand domain containing 1	RNA1509_8423	RNA1509_8423 {Length: 1026} {Type: 5UTR_CDS_3UTR} {Pfam: EF hand [PF00036.27, score=43.3]} {Human: PEF1, penta-EF-hand domain containing 1 [Source:HGNC Symbol;Acc:30009], e=0.002} {UniRef50_G7YG42, e=2e-10, Calcium-binding protein n=1 Tax=Clonorchis sinensis RepID=G7YG42_CLOSI [Invertebrates:Platyhelminthes]} {Drosophila: Swip-1, Swiprosin-1 [Source:FlyBase gene name;Acc:FBgn0032731], e=0.006} {R…
					Cluster-11734.3	1.00285	3.66889	-6.78743		PEF1	penta-EF-hand domain containing 1	RNA1509_4711|RNA1509_48764	RNA1509_4711 {Length: 1997} {Type: 5UTR_CDS_3UTR} {Pfam: EF hand [PF00036.27, score=39.8]} {Human: PEF1, penta-EF-hand domain containing 1 [Source:HGNC Symbol;Acc:30009], e=0.004} {UniRef50_G7YG42, e=4e-10, Calcium-binding protein n=1 Tax=Clonorchis sinensis RepID=G7YG42_CLOSI [Invertebrates:Platyhelminthes]} {Drosophila: CG13722, , e=1e-04} {RNA815_13810} {RNA1310_26870.1} ### RNA1509_48764 {Len…
					Cluster-11749.0	1.86299	2.96484	-3.68808				RNA1509_12571|RNA1509_15053|RNA1509_40027|RNA1509_59148	RNA1509_12571 {Length: 937} {Type: 5UTR_CDS_3UTR} {RNA815_16091} {RNA1310_36353} ### RNA1509_15053 {Length: 1205} {Type: 5UTR_CDS_3UTR} {RNA815_16091} {RNA1310_36353} ### RNA1509_40027 {Length: 745} {Type: 5UTR_CDS_3UTR} {RNA815_16091} {RNA1310_36353} ### RNA1509_59148 {Length: 960} {Type: 5UTR_CDS_3UTR} {RNA815_16091} {RNA1310_36353}
					Cluster-11756.0	1.73418	5.81216	-5.95309				RNA1509_43654	RNA1509_43654 {Length: 697} {Type: 5UTR_CDS_3UTR} {RNA815_28160} {RNA1310_54172.2}
					Cluster-11760.0	0.975667	3.73293	-4.23807				RNA1509_1884	RNA1509_1884 {Length: 812} {Type: 5UTR_CDS_3UTR} {RNA815_16265} {RNA1310_33816.1}
					Cluster-11760.2	0.83791	3.79197	-4.07131				RNA1509_1949	RNA1509_1949 {Length: 923} {Type: 5UTR_CDS_3UTR} {RNA815_16265} {RNA1310_33816.2}
					Cluster-11760.3	1.19492	3.92313	-3.98691				RNA1509_51340	RNA1509_51340 {Length: 594} {Type: 5UTR_CDS_3UTR} {RNA815_16265} {RNA1310_33816.2}
					Cluster-11761.2	1.14764	5.60391	-3.46766				RNA1509_35552	RNA1509_35552 {Length: 695} {Type: CDS_3UTR} {RNA815_33870} {RNA1310_47524}
					Cluster-11801.0	1.56744	6.9667	-4.30637	Pluripotency repressor	RRBP1	ribosome binding protein 1 homolog 180kDa (dog)	RNA1509_1378|RNA1509_22489|RNA1509_30985	RNA1509_1378 {Length: 2911} {Type: 5UTR_CDS_3UTR} {Celegans: col-14, Caenorhabditis elegans Protein COL-14, isoform a. [Source:RefSeq mRNA;Acc:NM_001047458], e=0.008} {RNA815_2297.1} {RNA1310_7584.1} ### RNA1509_22489 {Length: 3049} {Type: 5UTR_CDS_3UTR} {Human: RRBP1, ribosome binding protein 1 homolog 180kDa (dog) [Source:HGNC Symbol;Acc:10448], e=0.010} {RNA815_2297.1} {RNA1310_7584.1} ### RNA…
					Cluster-11801.1	1.47827	4.91045	-4.40659				RNA1509_10852	RNA1509_10852 {Length: 434} {Type: 5UTR_CDS_3UTR} {RNA815_2297.1} {RNA1310_7584.2}
					Cluster-11801.2	1.53393	4.29549	-5.41084				RNA1509_34950|RNA1509_41555	RNA1509_34950 {Length: 906} {Type: 5UTR_CDS_3UTR} {RNA815_2297.1} {RNA1310_7584.1} ### RNA1509_41555 {Length: 725} {Type: 5UTR_CDS_3UTR} {RNA815_2297.1} {RNA1310_7584.1}
					Cluster-11818.3	1.76948	3.36709	-2.21502				RNA1509_55503	RNA1509_55503 {Length: 1259} {Type: 5UTR_CDS_3UTR} {RNA815_29552} {RNA1310_22122.3}
					Cluster-11881.0	2.53503	3.55133	-3.01402		DYSF	dysferlin, limb girdle muscular dystrophy 2B (autosomal recessive)	RNA1509_3003	RNA1509_3003 {Length: 8238} {Type: 5UTR_CDS_3UTR} {Pfam: C2 domain [PF00168.25, score=75.8]} {Human: DYSF, dysferlin, limb girdle muscular dystrophy 2B (autosomal recessive) [Source:HGNC Symbol;Acc:3097], e=5e-54} {UniRef50_G4LV54, e=1e-64, Fer-1-related n=6 Tax=Bilateria RepID=G4LV54_SCHMA [Invertebrates:]} {Drosophila: mfr, misfire [Source:FlyBase gene name;Acc:FBgn0266757], e=8e-34} {Celegans:…
					Cluster-11885.0	1.09522	1.18442	-1.15239				RNA1509_16795|RNA1509_37902|RNA1509_45062	RNA1509_16795 {Length: 834} {Type: 5UTR_CDS_3UTR} {RNA815_21877} {RNA1310_39721} ### RNA1509_37902 {Length: 912} {Type: CDS_3UTR} {RNA815_21877} {RNA1310_39721} ### RNA1509_45062 {Length: 710} {Type: 5UTR_CDS_3UTR} {RNA815_21877} {RNA1310_39721}
					Cluster-11892.0	2.1815	1.41585	-1.5492		SRRM5	serine/arginine repetitive matrix 5	RNA1509_12029	RNA1509_12029 {Length: 1854} {TRANSSPLICED} {Type: 5UTR_CDS_3UTR} {Human: SRRM5, serine/arginine repetitive matrix 5 [Source:HGNC Symbol;Acc:37248], e=5e-04} {Drosophila: Notum, Notum [Source:FlyBase gene name;Acc:FBgn0044028], e=0.002} {RNA815_5211.1} {RNA1310_13988}
					Cluster-11892.1	1.87718	1.15661	-1.60737		BUD13; SRRM5	BUD13 homolog (S. cerevisiae); serine/arginine repetitive matrix 5	RNA1509_47416|RNA1509_55932	RNA1509_47416 {Length: 1190} {Type: 5UTR_CDS_3UTR} {Human: BUD13, BUD13 homolog (S. cerevisiae) [Source:HGNC Symbol;Acc:28199], e=9e-06} {UniRef50_A7RXH8, e=2e-04, Predicted protein n=1 Tax=Nematostella vectensis RepID=A7RXH8_NEMVE [Invertebrates:Cnidaria]} {RNA815_5211.1} {RNA1310_11939.1} ### RNA1509_55932 {Length: 2492} {Type: 5UTR_CDS_3UTR} {Human: SRRM5, serine/arginine repetitive matrix 5 […
					Cluster-11895.0	3.78255	2.7604	-2.65556		IDH3G	isocitrate dehydrogenase 3 (NAD+) gamma	RNA1509_21290|RNA1509_58071	RNA1509_21290 {Length: 2175} {Type: 5UTR_CDS_3UTR} {Pfam: Isocitrate/isopropylmalate dehydrogenase [PF00180.15, score=207.1]} {Human: IDH3G, isocitrate dehydrogenase 3 (NAD+) gamma [Source:HGNC Symbol;Acc:5386], e=3e-90} {UniRef50_A0A0B7B9L9, e=1e-108, Isocitrate dehydrogenase [NAD] subunit, mitochondrial (Fragment) n=54 Tax=Bilateria RepID=A0A0B7B9L9_9EUPU [Invertebrates:]} {Drosophila: CG5028, …
					Cluster-11899.0	1.07211	0.693131	-0.659043		DDX3X	DEAD (Asp-Glu-Ala-Asp) box polypeptide 3, X-linked	RNA1509_885	RNA1509_885 {Length: 5988} {Type: 5UTR_CDS_3UTR} {Pfam: DEAD/DEAH box helicase [PF00270.24, score=159.1]} {Human: DDX3X, DEAD (Asp-Glu-Ala-Asp) box polypeptide 3, X-linked [Source:HGNC Symbol;Acc:2745], e=0.0} {UniRef50_H2S9M5, e=0.0, Uncharacterized protein (Fragment) n=22 Tax=Eumetazoa RepID=H2S9M5_TAKRU [Invertebrates:]} {Drosophila: bel, belle [Source:FlyBase gene name;Acc:FBgn0263231], e=1e-…
					Cluster-1192.0	0.875311	9.77214	-9.81384		CSNK1E	casein kinase 1, epsilon	RNA1509_1889	RNA1509_1889 {Length: 2057} {Type: 5UTR_CDS_3UTR} {Human: CSNK1E, casein kinase 1, epsilon [Source:HGNC Symbol;Acc:2453], e=8e-08} {UniRef50_B4JXJ1, e=1e-09, GH17562 n=4 Tax=Drosophila RepID=B4JXJ1_DROGR [Invertebrates:Arthropoda]} {Drosophila: CG7094, , e=4e-08} {RNA815_4945} {RNA1310_13773}
					Cluster-11931.1	1.70167	5.28298	-4.84203		REG1B	regenerating islet-derived 1 beta	RNA1509_6087|RNA1509_15735|RNA1509_33298	RNA1509_6087 {Length: 1752} {Type: 5UTR_CDS_3UTR} {Pfam: Lectin C-type domain [PF00059.16, score=67.4]} {Human: REG1B, regenerating islet-derived 1 beta [Source:HGNC Symbol;Acc:9952], e=9e-10} {UniRef50_W4Y2F2, e=1e-10, Uncharacterized protein n=2 Tax=Strongylocentrotus purpuratus RepID=W4Y2F2_STRPU [Invertebrates:Echinodermata]} {Drosophila: lectin-22C, lectin-22C [Source:FlyBase gene name;Acc:F…
					Cluster-11932.0	1.38499	2.00138	-1.70391	Sexual_biased; X1	ARIH1	ariadne homolog, ubiquitin-conjugating enzyme E2 binding protein, 1 (Drosophila)	RNA1509_2398	RNA1509_2398 {Length: 2772} {Type: 5UTR_CDS_3UTR} {Pfam: IBR domain [PF01485.16, score=66.1]} {Human: ARIH1, ariadne homolog, ubiquitin-conjugating enzyme E2 binding protein, 1 (Drosophila) [Source:HGNC Symbol;Acc:689], e=1e-141} {UniRef50_Q94981, e=1e-155, Protein ariadne-1 n=62 Tax=Bilateria RepID=ARI1_DROME [Invertebrates:]} {Drosophila: ari-1, ariadne 1 [Source:FlyBase gene name;Acc:FBgn00174…
					Cluster-11932.2	1.04837	1.79403	-1.29076				RNA1509_52687	RNA1509_52687 {Length: 835} {Type: 5UTR_CDS_3UTR} {RNA815_1734} {RNA1310_6670}
					Cluster-11935.0	4.15452	5.15561	-6.01224				RNA1509_13143|RNA1509_36696	RNA1509_13143 {Length: 4041} {Type: 5UTR_CDS_3UTR} {RNA815_7909} {RNA1310_2571} ### RNA1509_36696 {Length: 3990} {Type: 5UTR_CDS_3UTR} {RNA815_7909} {RNA1310_2571}
					Cluster-11937.0	1.09035	3.03672	-5.82263				RNA1509_49202	RNA1509_49202 {Length: 592} {Type: CDS_3UTR} {RNA815_3584.1} {RNA1310_7475}
					Cluster-11937.1	1.56653	4.16497	-5.29966		VRK2	vaccinia related kinase 2	RNA1509_13478|RNA1509_20215	RNA1509_13478 {Length: 2603} {Type: 5UTR_CDS_3UTR} {Human: VRK2, vaccinia related kinase 2 [Source:HGNC Symbol;Acc:12719], e=0.003} {UniRef50_A0A058ZAU0, e=3e-06, CK1/CK1/CK1-D protein kinase n=1 Tax=Fonticula alba RepID=A0A058ZAU0_9EUKA [Invertebrates:]} {Drosophila: CG12147, , e=4e-06} {RNA815_3584.1} {RNA1310_7475} ### RNA1509_20215 {Length: 2586} {Type: 5UTR_CDS_3UTR} {Human: VRK2, vaccinia r…
					Cluster-11937.2	0.934635	3.37494	-5.88638		VRK2	vaccinia related kinase 2	RNA1509_31994|RNA1509_42858	RNA1509_31994 {Length: 935} {Type: CDS_3UTR} {RNA815_3584.1} {RNA1310_7475} ### RNA1509_42858 {Length: 1404} {Type: 5UTR_CDS_3UTR} {Human: VRK2, vaccinia related kinase 2 [Source:HGNC Symbol;Acc:12719], e=0.004} {UniRef50_A0A058ZAU0, e=1e-06, CK1/CK1/CK1-D protein kinase n=1 Tax=Fonticula alba RepID=A0A058ZAU0_9EUKA [Invertebrates:]} {Drosophila: CG12147, , e=2e-06} {RNA815_3584.1} {RNA1310_7475}
					Cluster-11955.0	2.29407	6.08231	-5.53017		WSCD2	WSC domain containing 2	RNA1509_16643	RNA1509_16643 {Length: 1783} {Type: 5UTR_CDS_3UTR} {Pfam: WSC domain [PF01822.14, score=116.5]} {Human: WSCD2, WSC domain containing 2 [Source:HGNC Symbol;Acc:29117], e=5e-04} {UniRef50_M7T1P2, e=4e-17, Putative glyoxal oxidase protein n=1 Tax=Eutypa lata (strain UCR-EL1) RepID=M7T1P2_EUTLA [Plants:Ascomycota]} {RNA815_1978.1} {RNA1310_5464.1}
					Cluster-11955.1	4.64017	8.9185	-3.20823	Pluripotency self-renewal	WSCD1	WSC domain containing 1	RNA1509_5042	RNA1509_5042 {Length: 1634} {Type: 5UTR_CDS_3UTR} {Pfam: WSC domain [PF01822.14, score=91.7]} {Human: WSCD1, WSC domain containing 1 [Source:HGNC Symbol;Acc:29060], e=2e-04} {UniRef50_A0A0F7SN53, e=4e-12, Beta-1,6-N-acetylglucosaminyltransferase, contains WSC domain n=1 Tax=Phaffia rhodozyma RepID=A0A0F7SN53_PHARH [Plants:Basidiomycota]} {Drosophila: oxt, peptide O-xylosyltransferase [Source:FlyB…
					Cluster-11955.10	3.2303	5.29797	-4.78976		WSCD2	WSC domain containing 2	RNA1509_24205	RNA1509_24205 {Length: 1627} {Type: 5UTR_CDS_3UTR} {Pfam: WSC domain [PF01822.14, score=138.6]} {Human: WSCD2, WSC domain containing 2 [Source:HGNC Symbol;Acc:29117], e=4e-06} {UniRef50_M7T1P2, e=2e-21, Putative glyoxal oxidase protein n=1 Tax=Eutypa lata (strain UCR-EL1) RepID=M7T1P2_EUTLA [Plants:Ascomycota]} {Drosophila: oxt, peptide O-xylosyltransferase [Source:FlyBase gene name;Acc:FBgn00153…
					Cluster-11955.11	2.69987	5.27963	-4.49656				RNA1509_32468|RNA1509_52743	RNA1509_32468 {Length: 604} {Type: CDS_3UTR} {RNA815_26651} {RNA1310_48254.1} ### RNA1509_52743 {Length: 829} {Type: 5UTR_CDS_3UTR} {RNA815_26651} {RNA1310_48254.1}
					Cluster-11955.12	2.43886	4.3488	-6.37089		KREMEN1	kringle containing transmembrane protein 1	RNA1509_39321|RNA1509_58521	RNA1509_39321 {Length: 1245} {Type: 5UTR_CDS_3UTR} {Pfam: WSC domain [PF01822.14, score=74.2]} {Human: KREMEN1, kringle containing transmembrane protein 1 [Source:HGNC Symbol;Acc:17550], e=0.002} {UniRef50_M1W2H0, e=8e-10, Related to beta-1,3 exoglucanase n=1 Tax=Claviceps purpurea (strain 20.1) RepID=M1W2H0_CLAP2 [Plants:Ascomycota]} {Drosophila: oxt, peptide O-xylosyltransferase [Source:FlyBase…
					Cluster-11955.13	3.39183	4.38694	-4.88109		WSCD2	WSC domain containing 2	RNA1509_36379|RNA1509_55531	RNA1509_36379 {Length: 1516} {Type: 5UTR_CDS_3UTR} {Pfam: WSC domain [PF01822.14, score=116.4]} {Human: WSCD2, WSC domain containing 2 [Source:HGNC Symbol;Acc:29117], e=6e-06} {UniRef50_UPI0005C3BEC3, e=2e-17, PREDICTED: uncharacterized protein LOC105345065 n=1 Tax=Crassostrea gigas RepID=UPI0005C3BEC3 [Invertebrates:Mollusca]} {RNA815_1663.1} {RNA1310_1757.1} ### RNA1509_55531 {Length: 1649} {Ty…
					Cluster-11955.14	4.26625	8.02065	-8.06223		KREMEN1	kringle containing transmembrane protein 1	RNA1509_14784	RNA1509_14784 {Length: 1374} {Type: 5UTR_CDS_3UTR} {Pfam: WSC domain [PF01822.14, score=102.1]} {Human: KREMEN1, kringle containing transmembrane protein 1 [Source:HGNC Symbol;Acc:17550], e=5e-04} {UniRef50_W9Y3G0, e=1e-08, Uncharacterized protein n=5 Tax=leotiomyceta RepID=W9Y3G0_9EURO [Plants:Ascomycota]} {Drosophila: oxt, peptide O-xylosyltransferase [Source:FlyBase gene name;Acc:FBgn0015360],…
					Cluster-11955.15	3.27159	8.41861	-6.04722		KREMEN1	kringle containing transmembrane protein 1	RNA1509_21790	RNA1509_21790 {Length: 697} {Type: 5UTR_CDS_3UTR} {Pfam: WSC domain [PF01822.14, score=63.9]} {Human: KREMEN1, kringle containing transmembrane protein 1 [Source:HGNC Symbol;Acc:17550], e=2e-04} {UniRef50_H1VGG5, e=1e-08, WSC domain-containing protein n=2 Tax=Colletotrichum RepID=H1VGG5_COLHI [Plants:Ascomycota]} {Drosophila: oxt, peptide O-xylosyltransferase [Source:FlyBase gene name;Acc:FBgn001…
					Cluster-11955.16	2.64973	5.59153	-5.37232		KREMEN1	kringle containing transmembrane protein 1	RNA1509_34949	RNA1509_34949 {Length: 701} {Type: 5UTR_CDS_3UTR} {Pfam: WSC domain [PF01822.14, score=72.3]} {Human: KREMEN1, kringle containing transmembrane protein 1 [Source:HGNC Symbol;Acc:17550], e=2e-04} {UniRef50_A0A084QUC5, e=1e-10, Uncharacterized protein n=2 Tax=Stachybotrys RepID=A0A084QUC5_9HYPO [Plants:Ascomycota]} {RNA815_3489} {RNA1310_1757.1}
					Cluster-11955.17	2.26108	4.72774	-7.29246				RNA1509_35047	RNA1509_35047 {Length: 756} {Type: 5UTR_CDS_3UTR} {RNA815_24423.2} {RNA1310_32454.1}
					Cluster-11955.18	2.92007	5.13677	-5.45891				RNA1509_29451	RNA1509_29451 {Length: 1439} {Type: 5UTR_CDS_3UTR} {Pfam: WSC domain [PF01822.14, score=37.7]} {UniRef50_K1PUS8, e=2e-04, Location of vulva defective 1 n=4 Tax=Crassostrea gigas RepID=K1PUS8_CRAGI [Invertebrates:Mollusca]} {Drosophila: oxt, peptide O-xylosyltransferase [Source:FlyBase gene name;Acc:FBgn0015360], e=5e-04} {RNA815_15459.2} {RNA1310_1757.1}
					Cluster-11955.19	3.31073	6.37736	-5.6621				RNA1509_37061|RNA1509_40860	RNA1509_37061 {Length: 769} {Type: 5UTR_CDS_3UTR} {RNA815_27039} {RNA1310_1757.1} ### RNA1509_40860 {Length: 709} {Type: 5UTR_CDS_3UTR} {RNA815_27039} {RNA1310_1757.1}
					Cluster-11955.2	2.4318	5.5599	-4.64084		WSCD2	WSC domain containing 2	RNA1509_1007	RNA1509_1007 {Length: 2842} {Type: 5UTR_CDS_3UTR} {Pfam: WSC domain [PF01822.14, score=228.1]} {Human: WSCD2, WSC domain containing 2 [Source:HGNC Symbol;Acc:29117], e=1e-05} {UniRef50_UPI0005C3BEC3, e=1e-30, PREDICTED: uncharacterized protein LOC105345065 n=1 Tax=Crassostrea gigas RepID=UPI0005C3BEC3 [Invertebrates:Mollusca]} {Drosophila: Muc12Ea, Mucin 12Ea [Source:FlyBase gene name;Acc:FBgn005…
					Cluster-11955.20	3.75273	4.74934	-5.13716				RNA1509_39407	RNA1509_39407 {Length: 592} {Type: 5UTR_CDS_3UTR} {RNA815_21543} {RNA1310_5464.1}
					Cluster-11955.21	3.32596	5.70264	-5.34477				RNA1509_41183	RNA1509_41183 {Length: 1079} {Type: 5UTR_CDS_3UTR} {Pfam: WSC domain [PF01822.14, score=73.5]} {UniRef50_H1VGG5, e=1e-09, WSC domain-containing protein n=2 Tax=Colletotrichum RepID=H1VGG5_COLHI [Plants:Ascomycota]} {Drosophila: oxt, peptide O-xylosyltransferase [Source:FlyBase gene name;Acc:FBgn0015360], e=3e-06} {RNA815_1978.1} {RNA1310_5464.1}
					Cluster-11955.22	3.52202	5.2581	-4.93002				RNA1509_22340|RNA1509_50665	RNA1509_22340 {Length: 1118} {Type: 5UTR_CDS_3UTR} {Pfam: WSC domain [PF01822.14, score=69.1]} {UniRef50_H1VGG5, e=3e-10, WSC domain-containing protein n=2 Tax=Colletotrichum RepID=H1VGG5_COLHI [Plants:Ascomycota]} {Drosophila: oxt, peptide O-xylosyltransferase [Source:FlyBase gene name;Acc:FBgn0015360], e=4e-06} {RNA815_1978.1} {RNA1310_5464.1} ### RNA1509_50665 {Length: 755} {Type: 5UTR_CDS_3UT…
					Cluster-11955.23	3.04232	6.81072	-4.42115		MUC7; KREMEN1	mucin 7, secreted; kringle containing transmembrane protein 1	RNA1509_9803|RNA1509_39782|RNA1509_54836	RNA1509_9803 {Length: 1050} {Type: 5UTR_CDS_3UTR} {Pfam: WSC domain [PF01822.14, score=49.1]} {Human: MUC7, mucin 7, secreted [Source:HGNC Symbol;Acc:7518], e=2e-08} {Drosophila: Mur18B, Mucin related 18B [Source:FlyBase gene name;Acc:FBgn0030999], e=2e-10} {RNA815_1663.1} {RNA1310_1757.1} ### RNA1509_39782 {Length: 1019} {Type: 5UTR_CDS_3UTR} {Pfam: WSC domain [PF01822.14, score=49.2]} {Human: M…
					Cluster-11955.3	2.74286	5.65558	-3.71585		KREMEN1	kringle containing transmembrane protein 1	RNA1509_29914	RNA1509_29914 {Length: 1006} {Type: 5UTR_CDS_3UTR} {Pfam: WSC domain [PF01822.14, score=47.3]} {Human: KREMEN1, kringle containing transmembrane protein 1 [Source:HGNC Symbol;Acc:17550], e=0.005} {UniRef50_A0A0C9WP93, e=1e-08, Unplaced genomic scaffold K443scaffold_359, whole genome shotgun sequence n=1 Tax=Laccaria amethystina LaAM-08-1 RepID=A0A0C9WP93_9AGAR [Plants:Basidiomycota]} {RNA815_2442…
					Cluster-11955.4	2.75686	5.12989	-5.35346		WSCD2	WSC domain containing 2	RNA1509_58119	RNA1509_58119 {Length: 867} {Type: 5UTR_CDS_3UTR} {Pfam: WSC domain [PF01822.14, score=83.4]} {Human: WSCD2, WSC domain containing 2 [Source:HGNC Symbol;Acc:29117], e=6e-04} {UniRef50_M7T1P2, e=2e-14, Putative glyoxal oxidase protein n=1 Tax=Eutypa lata (strain UCR-EL1) RepID=M7T1P2_EUTLA [Plants:Ascomycota]} {Drosophila: Wsck, Wsck [Source:FlyBase gene name;Acc:FBgn0046685], e=0.005} {Celegans: …
					Cluster-11955.5	3.06489	4.83821	-4.7822		KREMEN1	kringle containing transmembrane protein 1	RNA1509_58596	RNA1509_58596 {Length: 1309} {Type: 5UTR_CDS_3UTR} {Pfam: WSC domain [PF01822.14, score=74.9]} {Human: KREMEN1, kringle containing transmembrane protein 1 [Source:HGNC Symbol;Acc:17550], e=0.004} {UniRef50_A0A0F7SN53, e=2e-11, Beta-1,6-N-acetylglucosaminyltransferase, contains WSC domain n=1 Tax=Phaffia rhodozyma RepID=A0A0F7SN53_PHARH [Plants:Basidiomycota]} {RNA815_24423.2} {RNA1310_27035}
					Cluster-11955.6	3.34424	5.98466	-5.55141		KREMEN1	kringle containing transmembrane protein 1	RNA1509_23815	RNA1509_23815 {Length: 1293} {Type: 5UTR_CDS_3UTR} {Pfam: WSC domain [PF01822.14, score=97.3]} {Human: KREMEN1, kringle containing transmembrane protein 1 [Source:HGNC Symbol;Acc:17550], e=4e-05} {UniRef50_A0A084QUC5, e=6e-15, Uncharacterized protein n=2 Tax=Stachybotrys RepID=A0A084QUC5_9HYPO [Plants:Ascomycota]} {Drosophila: Wsck, Wsck [Source:FlyBase gene name;Acc:FBgn0046685], e=0.001} {RNA81…
					Cluster-11955.7	2.82901	4.41597	-5.71598				RNA1509_13417|RNA1509_14832	RNA1509_13417 {Length: 742} {Type: 5UTR_CDS_3UTR} {RNA815_15459.2} {RNA1310_49106} ### RNA1509_14832 {Length: 938} {Type: 5UTR_CDS_3UTR} {RNA815_15459.2} {RNA1310_1757.1}
					Cluster-11955.8	2.90213	5.39844	-4.61219		KREMEN1	kringle containing transmembrane protein 1	RNA1509_923	RNA1509_923 {Length: 2138} {Type: 5UTR_CDS_3UTR} {Pfam: WSC domain [PF01822.14, score=178.5]} {Human: KREMEN1, kringle containing transmembrane protein 1 [Source:HGNC Symbol;Acc:17550], e=0.005} {UniRef50_UPI0003F491E9, e=5e-19, hypothetical protein TREMEDRAFT_38501 n=1 Tax=Tremella mesenterica (strain ATCC 24925 / CBS 8224 / DSM 1558 / NBRC 9311 / NRRL Y-6157 / RJB 2259-6) RepID=UPI0003F491E9 [P…
					Cluster-1196.0	3.41711	5.22207	-8.658				RNA1509_49657	RNA1509_49657 {Length: 1079} {Type: CDS_3UTR} {UniRef50_UPI0002B4B419, e=1e-18, PREDICTED: uncharacterized protein K02A2.6-like n=3 Tax=Hydra vulgaris RepID=UPI0002B4B419 [Invertebrates:Cnidaria]} {RNA815_41451} {RNA1310_34485.1}
					Cluster-11968.0	4.68098	7.51514	-3.58743				RNA1509_45477	RNA1509_45477 {Length: 499} {Type: CDS_3UTR} {RNA815_37449} {RNA1310_69069}
					Cluster-12011.0	0.793651	0.858997	-0.885911				RNA1509_1463	RNA1509_1463 {Length: 5234} {Type: 5UTR_CDS_3UTR} {Pfam: Hedgehog signalling target [PF15324.1, score=34.5]} {RNA815_12177} {RNA1310_2068}
					Cluster-12011.2	0.855481	1.81026	-2.51343				RNA1509_44754	RNA1509_44754 {Length: 1567} {Type: 5UTR_CDS_3UTR} {RNA815_26660} {RNA1310_1601}
					Cluster-12011.3	1.03983	2.03392	-1.92674				RNA1509_20401	RNA1509_20401 {Length: 1283} {Type: 5UTR_CDS_3UTR} {RNA815_26660} {RNA1310_1601}
					Cluster-12018.0	1.97618	5.87564	-6.13464		TNXB	tenascin XB	RNA1509_8350|RNA1509_13542	RNA1509_8350 {Length: 880} {Type: 5UTR_CDS_3UTR} {RNA815_1618.1} {RNA1310_5632} ### RNA1509_13542 {Length: 1121} {Type: 5UTR_CDS_3UTR} {Human: TNXB, tenascin XB [Source:HGNC Symbol;Acc:11976], e=1e-04} {RNA815_1618.1} {RNA1310_5632}
					Cluster-12018.1	1.89932	6.68815	-5.70848		TNXB	tenascin XB	RNA1509_4449	RNA1509_4449 {Length: 3053} {Type: 5UTR_CDS_3UTR} {Human: TNXB, tenascin XB [Source:HGNC Symbol;Acc:11976], e=4e-12} {UniRef50_C3Y5K5, e=7e-05, Putative uncharacterized protein n=1 Tax=Branchiostoma floridae RepID=C3Y5K5_BRAFL [Invertebrates:Chordata]} {Drosophila: dp, dumpy [Source:FlyBase gene name;Acc:FBgn0053196], e=7e-14} {RNA815_1618.1} {RNA1310_5632}
					Cluster-12018.2	1.74798	7.12296	-5.30175				RNA1509_14048	RNA1509_14048 {Length: 561} {Type: 5UTR_CDS_3UTR} {RNA815_1618.1} {RNA1310_5632}
					Cluster-12018.3	1.20574	6.86852	-5.02307		TNXB	tenascin XB	RNA1509_17316	RNA1509_17316 {Length: 3074} {Type: 5UTR_CDS_3UTR} {Human: TNXB, tenascin XB [Source:HGNC Symbol;Acc:11976], e=1e-12} {UniRef50_C3Y5K5, e=7e-05, Putative uncharacterized protein n=1 Tax=Branchiostoma floridae RepID=C3Y5K5_BRAFL [Invertebrates:Chordata]} {Drosophila: dp, dumpy [Source:FlyBase gene name;Acc:FBgn0053196], e=3e-14} {Celegans: T10E10.4, Caenorhabditis elegans Protein T10E10.4 (T10E10.…
					Cluster-12041.1	0.741393	2.11581	-3.04787				RNA1509_3222	RNA1509_3222 {Length: 443} {Type: 5UTR_CDS_3UTR} {RNA815_647.1} {RNA1310_4331.2}
					Cluster-12041.2	0.880733	2.29625	-3.07138		CPEB1	cytoplasmic polyadenylation element binding protein 1	RNA1509_11096	RNA1509_11096 {Length: 1372} {Type: 5UTR_CDS_3UTR} {Human: CPEB1, cytoplasmic polyadenylation element binding protein 1 [Source:HGNC Symbol;Acc:21744], e=1e-37} {UniRef50_A0A094ZZF1, e=4e-58, Cytoplasmic polyadenylation element-binding protein 1 (Fragment) n=1 Tax=Schistosoma haematobium RepID=A0A094ZZF1_SCHHA [Invertebrates:Platyhelminthes]} {Drosophila: orb, oo18 RNA-binding protein [Source:Fly…
					Cluster-12065.0	1.48375	1.06692	-1.02736				RNA1509_50546	RNA1509_50546 {Length: 309} {Type: CDS_3UTR} {RNA815_55975} {RNA1310_125593}
					Cluster-12065.1	1.56545	0.834241	-1.08326	X1	SMARCC2	SWI/SNF related, matrix associated, actin dependent regulator of chromatin, subfamily c, member 2	RNA1509_49479	RNA1509_49479 {Length: 3149} {Type: 5UTR_CDS_3UTR} {Pfam: SWIRM domain [PF04433.12, score=111.1]} {Human: SMARCC2, SWI/SNF related, matrix associated, actin dependent regulator of chromatin, subfamily c, member 2 [Source:HGNC Symbol;Acc:11105], e=2e-55} {UniRef50_UPI00042CCAE6, e=1e-45, PREDICTED: SWI/SNF complex subunit SMARCC2-like, partial n=1 Tax=Bubalus bubalis RepID=UPI00042CCAE6 [Mammals:C…
					Cluster-12085.0	3.66825	5.25476	-8.67916				RNA1509_33682	RNA1509_33682 {Length: 539} {Type: 5UTR_CDS_3UTR} {RNA815_34094} {RNA1310_77520.1}
					Cluster-12089.1	1.70043	7.53905	-4.65392				RNA1509_2165	RNA1509_2165 {Length: 1010} {Type: 5UTR_CDS_3UTR} {RNA815_18461} {RNA1310_39521}
					Cluster-12089.2	1.17679	8.38693	-5.04749				RNA1509_6688	RNA1509_6688 {Length: 323} {Type: 5UTR_CDS_3UTR} {RNA815_18461} {RNA1310_39521}
					Cluster-12098.1	1.24103	5.04917	-4.70489				RNA1509_5608|RNA1509_8455|RNA1509_29345|RNA1509_32901|RNA1509_47401	RNA1509_5608 {Length: 1256} {Type: 5UTR_CDS_3UTR} {RNA815_20695} {RNA1310_23623} ### RNA1509_8455 {Length: 1254} {Type: 5UTR_CDS_3UTR} {RNA815_20695} {RNA1310_23623} ### RNA1509_29345 {Length: 1310} {Type: 5UTR_CDS_3UTR} {RNA815_20695} {RNA1310_23623} ### RNA1509_32901 {Length: 1291} {Type: 5UTR_CDS_3UTR} {RNA815_20695} {RNA1310_23623} ### RNA1509_47401 {Length: 1274} {Type: 5UTR_CDS_3UTR} {RNA81…
					Cluster-12098.2	0.893616	4.29442	-6.47297				RNA1509_19160	RNA1509_19160 {Length: 986} {Type: 5UTR_CDS_3UTR} {RNA815_20695} {RNA1310_23623}
					Cluster-12102.0	4.21162	4.39325	-5.7229				RNA1509_25266	RNA1509_25266 {Length: 879} {Type: 5UTR_CDS_3UTR} {RNA815_3261} {RNA1310_19252.2}
					Cluster-12102.1	2.86712	4.58233	-7.40021		COL6A5	collagen, type VI, alpha 5	RNA1509_2042	RNA1509_2042 {Length: 2515} {Type: 5UTR_CDS_3UTR} {Pfam: von Willebrand factor type A domain [PF00092.23, score=153.2]} {Human: COL6A5, collagen, type VI, alpha 5 [Source:HGNC Symbol;Acc:26674], e=1e-09} {UniRef50_I1G7C2, e=3e-16, Uncharacterized protein n=2 Tax=Amphimedon queenslandica RepID=I1G7C2_AMPQE [Invertebrates:Porifera]} {RNA815_6712} {RNA1310_9043}
					Cluster-12102.11	3.50753	4.94863	-4.83801				RNA1509_41519	RNA1509_41519 {Length: 1037} {Type: 5UTR_CDS_3UTR} {RNA815_13003} {RNA1310_8109}
					Cluster-12102.12	4.43708	4.6557	-5.01867				RNA1509_10292	RNA1509_10292 {Length: 677} {Type: 5UTR_CDS_3UTR} {RNA815_3042.1} {RNA1310_19768.2}
					Cluster-12102.13	5.56269	4.90754	-3.78576		MATN2	matrilin 2	RNA1509_14038	RNA1509_14038 {Length: 2607} {Type: 5UTR_CDS_3UTR} {Pfam: von Willebrand factor type A domain [PF00092.23, score=92.2]} {Human: MATN2, matrilin 2 [Source:HGNC Symbol;Acc:6908], e=4e-14} {UniRef50_R7TSZ0, e=4e-16, Uncharacterized protein n=1 Tax=Capitella teleta RepID=R7TSZ0_CAPTE [Invertebrates:Annelida]} {RNA815_3042.1} {RNA1310_23151.1}
					Cluster-12102.14	4.70236	4.71517	-4.25073		MATN2	matrilin 2	RNA1509_33561	RNA1509_33561 {Length: 1742} {Type: 5UTR_CDS_3UTR} {Pfam: von Willebrand factor type A domain [PF00092.23, score=92.0]} {Human: MATN2, matrilin 2 [Source:HGNC Symbol;Acc:6908], e=2e-13} {UniRef50_I7JDM5, e=9e-15, Chromosome III, complete sequence n=1 Tax=Babesia microti strain RI RepID=I7JDM5_BABMI [Invertebrates:Apicomplexa]} {RNA815_3042.1} {RNA1310_24142.1}
					Cluster-12102.2	3.36487	4.46168	-4.302		MATN2	matrilin 2	RNA1509_9465	RNA1509_9465 {Length: 2243} {Type: 5UTR_CDS_3UTR} {Pfam: von Willebrand factor type A domain [PF00092.23, score=94.2]} {Human: MATN2, matrilin 2 [Source:HGNC Symbol;Acc:6908], e=2e-14} {UniRef50_R7TSZ0, e=1e-15, Uncharacterized protein n=1 Tax=Capitella teleta RepID=R7TSZ0_CAPTE [Invertebrates:Annelida]} {Celegans: C16E9.1, Caenorhabditis elegans Protein C16E9.1 (C16E9.1) mRNA, complete cds. [Sou…
					Cluster-12102.3	3.00369	4.779	-4.4429		COL6A5	collagen, type VI, alpha 5	RNA1509_14201	RNA1509_14201 {Length: 2683} {Type: 5UTR_CDS_3UTR} {Pfam: von Willebrand factor type A domain [PF00092.23, score=154.6]} {Human: COL6A5, collagen, type VI, alpha 5 [Source:HGNC Symbol;Acc:26674], e=1e-09} {UniRef50_I1G7C2, e=1e-15, Uncharacterized protein n=2 Tax=Amphimedon queenslandica RepID=I1G7C2_AMPQE [Invertebrates:Porifera]} {RNA815_6712} {RNA1310_7821}
					Cluster-12102.4	2.59339	4.70334	-5.96512		COL6A5	collagen, type VI, alpha 5	RNA1509_18127	RNA1509_18127 {Length: 2040} {Type: 5UTR_CDS_3UTR} {Pfam: von Willebrand factor type A domain [PF00092.23, score=100.6]} {Human: COL6A5, collagen, type VI, alpha 5 [Source:HGNC Symbol;Acc:26674], e=9e-10} {UniRef50_A0A0F8ASE6, e=2e-13, Collagen alpha-6(VI) chain n=1 Tax=Larimichthys crocea RepID=A0A0F8ASE6_LARCR [Vertebrates:Chordata]} {Celegans: C16E9.1, Caenorhabditis elegans Protein C16E9.1 (C…
					Cluster-12102.5	4.01631	5.19754	-6.12772		COL6A5	collagen, type VI, alpha 5	RNA1509_26283	RNA1509_26283 {Length: 2495} {Type: 5UTR_CDS_3UTR} {Pfam: von Willebrand factor type A domain [PF00092.23, score=76.9]} {Human: COL6A5, collagen, type VI, alpha 5 [Source:HGNC Symbol;Acc:26674], e=8e-13} {UniRef50_A0A0F8D174, e=5e-13, Collagen alpha-6(VI) chain n=1 Tax=Larimichthys crocea RepID=A0A0F8D174_LARCR [Vertebrates:Chordata]} {RNA815_3261} {RNA1310_19252.1}
					Cluster-12102.6	6.02424	6.11304	-6.1542		COL6A5	collagen, type VI, alpha 5	RNA1509_30107	RNA1509_30107 {Length: 1617} {Type: 5UTR_CDS_3UTR} {Pfam: von Willebrand factor type A domain [PF00092.23, score=111.2]} {Human: COL6A5, collagen, type VI, alpha 5 [Source:HGNC Symbol;Acc:26674], e=3e-17} {UniRef50_S4RWK5, e=1e-17, Uncharacterized protein (Fragment) n=1 Tax=Petromyzon marinus RepID=S4RWK5_PETMA [Vertebrates:Chordata]} {Celegans: C16E9.1, Caenorhabditis elegans Protein C16E9.1 (C1…
					Cluster-12102.7	4.26263	4.77934	-5.00621		COL6A5	collagen, type VI, alpha 5	RNA1509_48045	RNA1509_48045 {Length: 2786} {Type: 5UTR_CDS_3UTR} {Pfam: von Willebrand factor type A domain [PF00092.23, score=155.4]} {Human: COL6A5, collagen, type VI, alpha 5 [Source:HGNC Symbol;Acc:26674], e=1e-09} {UniRef50_A0A0F8ASE6, e=3e-13, Collagen alpha-6(VI) chain n=1 Tax=Larimichthys crocea RepID=A0A0F8ASE6_LARCR [Vertebrates:Chordata]} {RNA815_6712} {RNA1310_8302}
					Cluster-12102.8	2.9296	6.6717	-6.71303		COL6A5	collagen, type VI, alpha 5	RNA1509_52683	RNA1509_52683 {Length: 2495} {Type: 5UTR_CDS_3UTR} {Pfam: von Willebrand factor type A domain [PF00092.23, score=154.0]} {Human: COL6A5, collagen, type VI, alpha 5 [Source:HGNC Symbol;Acc:26674], e=1e-09} {UniRef50_A0A0F8ASE6, e=3e-13, Collagen alpha-6(VI) chain n=1 Tax=Larimichthys crocea RepID=A0A0F8ASE6_LARCR [Vertebrates:Chordata]} {RNA815_6712} {RNA1310_9043}
					Cluster-12115.1	0.765025	5.14838	-6.97296				RNA1509_9988	RNA1509_9988 {Length: 918} {Type: 5UTR_CDS_3UTR} {RNA815_20716} {RNA1310_42458.1}
					Cluster-1212.0	1.69617	5.69115	-4.3005		KPNA3	karyopherin alpha 3 (importin alpha 4)	RNA1509_2071	RNA1509_2071 {Length: 2941} {Type: 5UTR_CDS_3UTR} {Pfam: Armadillo/beta-catenin-like repeat [PF00514.18, score=36.3]} {Human: KPNA3, karyopherin alpha 3 (importin alpha 4) [Source:HGNC Symbol;Acc:6396], e=4e-19} {UniRef50_Q9V455, e=5e-20, Importin subunit alpha n=164 Tax=Eumetazoa RepID=Q9V455_DROME [Invertebrates:]} {Drosophila: Kap-alpha3, karyopherin alpha3 [Source:FlyBase gene name;Acc:FBgn00…
					Cluster-12125.0	2.64096	7.31262	-4.91516				RNA1509_22958	RNA1509_22958 {Length: 606} {Type: CDS_3UTR} {RNA815_35903} {RNA1310_60907}
					Cluster-12125.1	1.32682	3.70812	-3.62355				RNA1509_41964	RNA1509_41964 {Length: 648} {Type: CDS_3UTR} {RNA815_35903} {RNA1310_60907}
					Cluster-12131.2	0.864251	9.06135	-9.10302				RNA1509_7769|RNA1509_34659|RNA1509_45832|RNA1509_50753	RNA1509_7769 {Length: 2930} {Type: 5UTR_CDS_3UTR} {Pfam: DC-STAMP-like protein [PF07782.8, score=52.7]} {UniRef50_A0A074ZI41, e=6e-05, Uncharacterized protein n=1 Tax=Opisthorchis viverrini RepID=A0A074ZI41_9TREM [Invertebrates:Platyhelminthes]} {RNA815_5010} {RNA1310_6244.1} ### RNA1509_34659 {Length: 2762} {Type: 5UTR_CDS_3UTR} {Pfam: DC-STAMP-like protein [PF07782.8, score=52.9]} {UniRef50_A0A…
					Cluster-12161.1	1.36962	5.28753	-9.29738				RNA1509_10563	RNA1509_10563 {Length: 261} {Type: CDS_3UTR} {RNA815_5688} {RNA1310_15042.1}
					Cluster-12161.2	1.22239	8.70681	-5.39365		PPP2CB	protein phosphatase 2, catalytic subunit, beta isozyme	RNA1509_58604	RNA1509_58604 {Length: 1173} {Type: 5UTR_CDS_3UTR} {Pfam: Calcineurin-like phosphoesterase [PF00149.23, score=43.5]} {Human: PPP2CB, protein phosphatase 2, catalytic subunit, beta isozyme [Source:HGNC Symbol;Acc:9300], e=2e-13} {UniRef50_A0A074ZXK9, e=4e-22, Serine/threonine-protein phosphatase n=2 Tax=Opisthorchiidae RepID=A0A074ZXK9_9TREM [Invertebrates:Platyhelminthes]} {Drosophila: Pp1-Y1, , …
					Cluster-12167.0	2.44836	8.67282	-6.27286				RNA1509_8426	RNA1509_8426 {Length: 1110} {Type: 5UTR_CDS_3UTR} {RNA815_26264} {RNA1310_9925}
					Cluster-12167.1	2.06806	5.18006	-6.08243		EIF2AK4	eukaryotic translation initiation factor 2 alpha kinase 4	RNA1509_11056	RNA1509_11056 {Length: 3109} {Type: 5UTR_CDS_3UTR} {Pfam: Protein kinase domain [PF00069.20, score=71.8]} {Human: EIF2AK4, eukaryotic translation initiation factor 2 alpha kinase 4 [Source:HGNC Symbol;Acc:19687], e=5e-17} {UniRef50_UPI00035979E4, e=6e-24, PREDICTED: eukaryotic translation initiation factor 2-alpha kinase 4-like n=1 Tax=Aplysia californica RepID=UPI00035979E4 [Invertebrates:Mollus…
					Cluster-12168.0	2.43022	1.69188	-1.78875				RNA1509_21208	RNA1509_21208 {Length: 873} {Type: 5UTR_CDS_3UTR} {RNA815_35758.2} {RNA1310_59865.1}
					Cluster-12183.0	3.25124	6.09075	-6.1319		RTL1	retrotransposon-like 1	RNA1509_34968	RNA1509_34968 {Length: 4310} {Type: 5UTR_CDS_3UTR} {Pfam: Integrase core domain [PF00665.21, score=57.5]} {Human: RTL1, retrotransposon-like 1 [Source:HGNC Symbol;Acc:14665], e=2e-14} {UniRef50_A0A0F8D3D3, e=1e-170, Transposon Ty3-G Gag-Pol polyprotein n=1 Tax=Larimichthys crocea RepID=A0A0F8D3D3_LARCR [Vertebrates:Chordata]} {RNA815_6876} {RNA1310_827}
					Cluster-12189.1	1.4702	1.05407	-1.10504				RNA1509_33609	RNA1509_33609 {Length: 506} {Type: CDS_3UTR} {RNA815_55010} {RNA1310_90140}
					Cluster-12205.0	1.77352	10.2412	-10.2829				RNA1509_17194	RNA1509_17194 {Length: 1144} {Type: 5UTR_CDS_3UTR} {Pfam: Wnt and FGF inhibitory regulator [PF13908.1, score=33.4]} {RNA815_23991} {RNA1310_32276}
					Cluster-12205.1	1.24988	10.2004	-6.42027				RNA1509_5609|RNA1509_15844	RNA1509_5609 {Length: 543} {Type: 5UTR_CDS_3UTR} {RNA815_54459} {RNA1310_32276} ### RNA1509_15844 {Length: 451} {Type: CDS_3UTR} {RNA815_54459} {RNA1310_32276}
					Cluster-12209.0	1.59639	6.03303	-4.81201				RNA1509_30542|RNA1509_45622	RNA1509_30542 {Length: 822} {Type: 5UTR_CDS_3UTR} {RNA815_2162} {RNA1310_5334} ### RNA1509_45622 {Length: 788} {Type: 5UTR_CDS_3UTR} {RNA815_2162} {RNA1310_5334}
					Cluster-12209.1	1.32041	6.27904	-4.26678				RNA1509_53453	RNA1509_53453 {Length: 380} {Type: CDS_3UTR} {RNA815_2162} {RNA1310_5334}
					Cluster-12209.2	2.11358	6.37311	-5.64222		SUSD2	sushi domain containing 2	RNA1509_10626|RNA1509_19487|RNA1509_55179	RNA1509_10626 {Length: 2732} {Type: 5UTR_CDS_3UTR} {Pfam: AMOP domain [PF03782.12, score=40.3]} {Human: SUSD2, sushi domain containing 2 [Source:HGNC Symbol;Acc:30667], e=5e-09} {UniRef50_V4CSU3, e=3e-18, Uncharacterized protein n=1 Tax=Lottia gigantea RepID=V4CSU3_LOTGI [Invertebrates:Mollusca]} {Drosophila: mesh, mesh [Source:FlyBase gene name;Acc:FBgn0051004], e=5e-06} {RNA815_2162} {RNA1310_5…
					Cluster-12223.0	1.11422	5.5402	-5.00052				RNA1509_1336	RNA1509_1336 {Length: 2486} {Type: 5UTR_CDS_3UTR} {RNA815_7988.1} {RNA1310_10121.1} {Smed: dd_Smed_v6_22487_0_1}
					Cluster-12223.1	1.13271	5.1814	-5.80879				RNA1509_14886	RNA1509_14886 {Length: 737} {Type: 5UTR_CDS_3UTR} {RNA815_7988.1} {RNA1310_10121.1}
					Cluster-12223.2	1.05904	5.60343	-5.49135				RNA1509_9171	RNA1509_9171 {Length: 436} {Type: 5UTR_CDS_3UTR} {RNA815_7988.1} {RNA1310_10121.1}
					Cluster-12223.3	0.892313	6.47636	-4.45218				RNA1509_41939	RNA1509_41939 {Length: 2268} {Type: 5UTR_CDS_3UTR} {RNA815_7988.1} {RNA1310_10121.1} {Smed: dd_Smed_v6_22487_0_1}
					Cluster-12231.0	1.04255	4.40702	-5.17061		PRKACA	protein kinase, cAMP-dependent, catalytic, alpha	RNA1509_2531	RNA1509_2531 {Length: 1938} {Type: 5UTR_CDS_3UTR} {Pfam: Protein kinase domain [PF00069.20, score=218.1]} {Human: PRKACA, protein kinase, cAMP-dependent, catalytic, alpha [Source:HGNC Symbol;Acc:9380], e=4e-58} {UniRef50_A0A068YE76, e=6e-62, cAMP dependent protein kinase catalytic subunit n=5 Tax=Platyhelminthes RepID=A0A068YE76_ECHMU [Invertebrates:]} {Drosophila: Pka-C1, cAMP-dependent protein …
					Cluster-12231.1	1.20465	4.36648	-4.53787		PRKACB	protein kinase, cAMP-dependent, catalytic, beta	RNA1509_13219	RNA1509_13219 {Length: 1024} {Type: 5UTR_CDS_3UTR} {Pfam: Protein kinase domain [PF00069.20, score=142.8]} {Human: PRKACB, protein kinase, cAMP-dependent, catalytic, beta [Source:HGNC Symbol;Acc:9381], e=2e-47} {UniRef50_M1VB39, e=5e-49, Similar to ribosomal protein S6 kinase n=1 Tax=Cyanidioschyzon merolae strain 10D RepID=M1VB39_CYAME [Plants:]} {Drosophila: Pka-C1, cAMP-dependent protein kinas…
					Cluster-12238.2	1.06992	1.17902	-0.910979				RNA1509_21690	RNA1509_21690 {Length: 827} {Type: 5UTR_CDS_3UTR} {RNA815_11502} {RNA1310_24213}
					Cluster-12245.0	2.81415	5.90583	-5.59635				RNA1509_3751	RNA1509_3751 {Length: 2554} {Type: 5UTR_CDS_3UTR} {RNA815_5275} {RNA1310_4105}
					Cluster-12245.1	3.06209	4.66878	-5.70238				RNA1509_14488	RNA1509_14488 {Length: 2336} {Type: 5UTR_CDS_3UTR} {RNA815_5275} {RNA1310_4105}
					Cluster-12257.4	1.04033	4.43904	-5.13159		DSPP	dentin sialophosphoprotein	RNA1509_28369	RNA1509_28369 {Length: 457} {Type: CDS_3UTR} {Human: DSPP, dentin sialophosphoprotein [Source:HGNC Symbol;Acc:3054], e=7e-05} {RNA815_17643} {RNA1310_41348}
					Cluster-12258.4	2.69371	4.89387	-3.59946				RNA1509_21018	RNA1509_21018 {Length: 3005} {Type: 5UTR_CDS_3UTR} {RNA815_18745} {RNA1310_1264.1}
					Cluster-12268.0	0.783041	4.22166	-3.80379		CNOT6L	CCR4-NOT transcription complex, subunit 6-like	RNA1509_5345|RNA1509_9897|RNA1509_24453	RNA1509_5345 {Length: 3584} {Type: 5UTR_CDS_3UTR} {Pfam: Endonuclease/Exonuclease/phosphatase family [PF03372.18, score=69.7]} {Human: CNOT6L, CCR4-NOT transcription complex, subunit 6-like [Source:HGNC Symbol;Acc:18042], e=5e-83} {UniRef50_H9J9X2, e=8e-95, Uncharacterized protein n=10 Tax=Bilateria RepID=H9J9X2_BOMMO [Invertebrates:]} {Drosophila: twin, twin [Source:FlyBase gene name;Acc:FBgn001…
					Cluster-12271.0	1.22585	0.776268	-0.820739				RNA1509_32860	RNA1509_32860 {Length: 441} {Type: CDS_3UTR} {RNA815_28398} {RNA1310_52586}
					Cluster-12271.1	1.39812	0.784178	-0.656478				RNA1509_49551	RNA1509_49551 {Length: 763} {TRANSSPLICED} {Type: 5UTR_CDS_3UTR} {UniRef50_Q4H3T7, e=2e-06, Transcription factor protein n=1 Tax=Ciona intestinalis RepID=Q4H3T7_CIOIN [Invertebrates:Chordata]} {Drosophila: CG12104, , e=0.006} {RNA815_28398} {RNA1310_52586}
					Cluster-12293.0	1.27353	6.09781	-5.2522				RNA1509_1067	RNA1509_1067 {Length: 931} {Type: 5UTR_CDS_3UTR} {RNA815_17073} {RNA1310_28902}
					Cluster-12293.2	1.30678	6.13484	-6.09195				RNA1509_11567|RNA1509_20625	RNA1509_11567 {Length: 1190} {Type: 5UTR_CDS_3UTR} {RNA815_17073} {RNA1310_28902} ### RNA1509_20625 {Length: 932} {Type: 5UTR_CDS_3UTR} {RNA815_17073} {RNA1310_28902}
					Cluster-12293.3	1.27823	6.03582	-5.5774				RNA1509_1533	RNA1509_1533 {Length: 917} {Type: 5UTR_CDS_3UTR} {RNA815_17073} {RNA1310_28902}
					Cluster-12295.0	0.997392	0.993464	-0.765763				RNA1509_9740	RNA1509_9740 {Length: 2679} {Type: 5UTR_CDS_3UTR} {RNA815_19125} {RNA1310_3900.1}
					Cluster-12298.0	2.13506	9.55331	-4.61269		ABCA9	ATP-binding cassette, sub-family A (ABC1), member 9	RNA1509_2402	RNA1509_2402 {Length: 5363} {Type: 5UTR_CDS_3UTR} {Pfam: ABC transporter [PF00005.22, score=204.3]} {Human: ABCA9, ATP-binding cassette, sub-family A (ABC1), member 9 [Source:HGNC Symbol;Acc:39], e=5e-60} {UniRef50_D2A4C6, e=2e-57, Putative uncharacterized protein GLEAN_15859 n=29 Tax=Endopterygota RepID=D2A4C6_TRICA [Invertebrates:Arthropoda]} {Drosophila: CG6052, , e=3e-39} {RNA815_1014} {RNA13…
					Cluster-12298.1	1.4222	9.16122	-3.84612				RNA1509_32840	RNA1509_32840 {Length: 595} {Type: CDS_3UTR} {RNA815_1014} {RNA1310_1006}
					Cluster-12301.1	1.86633	4.1439	-4.28796		DCT	dopachrome tautomerase (dopachrome delta-isomerase, tyrosine-related protein 2)	RNA1509_16787|RNA1509_43639|RNA1509_47071	RNA1509_16787 {Length: 493} {Type: 5UTR_CDS_3UTR} {RNA815_4567.1} {RNA1310_12811} ### RNA1509_43639 {Length: 787} {Type: 5UTR_CDS_3UTR} {Human: DCT, dopachrome tautomerase (dopachrome delta-isomerase, tyrosine-related protein 2) [Source:HGNC Symbol;Acc:2709], e=0.005} {RNA815_4567.1} {RNA1310_12811} ### RNA1509_47071 {Length: 455} {Type: CDS_3UTR} {RNA815_4567.1} {RNA1310_76887}
					Cluster-12301.3	2.29052	7.93952	-7.98109	Epidermal progenitors (late); Xins	TYR	tyrosinase (oculocutaneous albinism IA)	RNA1509_30640|RNA1509_36904	RNA1509_30640 {Length: 2183} {Type: 5UTR_CDS_3UTR} {Pfam: Common central domain of tyrosinase [PF00264.15, score=104.6]} {Human: TYR, tyrosinase (oculocutaneous albinism IA) [Source:HGNC Symbol;Acc:12442], e=4e-61} {RNA815_4567.1} {RNA1310_12811} {Smed: dd_Smed_v6_18243_0_1} {WURTZEL: Epidermal progenitors (late) [dd_Smed_v6_18243_0_1, tyrosinase (TYR)]} ### RNA1509_36904 {Length: 2089} {Type: 5U…
					Cluster-12317.0	1.63134	6.88338	-6.06997				RNA1509_10296	RNA1509_10296 {Length: 850} {Type: 5UTR_CDS_3UTR} {Pfam: WSC domain [PF01822.14, score=37.7]} {UniRef50_E6QYF2, e=2e-06, Transmembrane receptor, putative n=17 Tax=Filobasidiella/Cryptococcus neoformans species complex RepID=E6QYF2_CRYGW [Plants:Basidiomycota]} {Drosophila: oxt, peptide O-xylosyltransferase [Source:FlyBase gene name;Acc:FBgn0015360], e=0.007} {RNA815_24833} {RNA1310_45480}
					Cluster-12317.1	1.54431	5.20449	-5.93993				RNA1509_1983	RNA1509_1983 {Length: 966} {Type: 5UTR_CDS_3UTR} {Pfam: WSC domain [PF01822.14, score=37.4]} {UniRef50_E6QYF2, e=3e-06, Transmembrane receptor, putative n=17 Tax=Filobasidiella/Cryptococcus neoformans species complex RepID=E6QYF2_CRYGW [Plants:Basidiomycota]} {RNA815_24833} {RNA1310_45480}
					Cluster-12317.2	1.57791	5.166	-6.80642				RNA1509_27148	RNA1509_27148 {Length: 406} {Type: 5UTR_CDS_3UTR} {RNA815_24833} {RNA1310_45480}
					Cluster-12322.0	1.54274	5.10245	-5.26032				RNA1509_43368	RNA1509_43368 {Length: 487} {Type: CDS_3UTR} {RNA815_33658} {RNA1310_81432}
					Cluster-12322.1	2.1127	6.93546	-5.6214				RNA1509_47653	RNA1509_47653 {Length: 532} {Type: CDS_3UTR} {RNA815_33658} {RNA1310_91520}
					Cluster-12336.0	0.848529	3.54736	-4.08779				RNA1509_579	RNA1509_579 {Length: 3157} {Type: 5UTR_CDS_3UTR} {UniRef50_A0A074ZSL9, e=4e-04, Uncharacterized protein n=1 Tax=Opisthorchis viverrini RepID=A0A074ZSL9_9TREM [Invertebrates:Platyhelminthes]} {RNA815_3442} {RNA1310_5079.1}
					Cluster-12336.1	1.19396	5.60015	-6.72503				RNA1509_3795	RNA1509_3795 {Length: 877} {Type: 5UTR_CDS_3UTR} {RNA815_3442} {RNA1310_5079.1}
					Cluster-1234.0	1.555	5.40335	-8.3177				RNA1509_3765	RNA1509_3765 {Length: 333} {Type: CDS_3UTR} {RNA1310_133065}
					Cluster-12341.0	1.60935	3.93387	-6.17377				RNA1509_8183	RNA1509_8183 {Length: 2496} {Type: 5UTR_CDS_3UTR} {RNA815_2602} {RNA1310_3774}
					Cluster-12341.2	1.9711	3.52218	-4.82174				RNA1509_54560	RNA1509_54560 {Length: 2813} {Type: 5UTR_CDS_3UTR} {RNA815_2602} {RNA1310_4256}
					Cluster-12343.0	1.25865	2.38294	-1.78187				RNA1509_39431	RNA1509_39431 {Length: 533} {Type: CDS_3UTR} {RNA815_7587} {RNA1310_23054.1}
					Cluster-12349.0	1.894	5.84824	-5.43907		MEP1B	meprin A, beta	RNA1509_9874|RNA1509_11355	RNA1509_9874 {Length: 1522} {Type: 5UTR_CDS_3UTR} {Pfam: Astacin (Peptidase family M12A) [PF01400.19, score=52.1]} {Human: MEP1B, meprin A, beta [Source:HGNC Symbol;Acc:7020], e=6e-06} {UniRef50_UPI00064A5430, e=6e-12, hypothetical protein, partial n=2 Tax=Archangium gephyra RepID=UPI00064A5430 [Bacteria:Proteobacteria]} {Drosophila: CG15254, , e=1e-10} {RNA815_11768.1} {RNA1310_26345} ### RNA150…
					Cluster-12361.1	1.16058	6.25176	-5.01825		WSCD2	WSC domain containing 2	RNA1509_20507	RNA1509_20507 {Length: 836} {Type: 5UTR_CDS_3UTR} {Pfam: WSC domain [PF01822.14, score=60.6]} {Human: WSCD2, WSC domain containing 2 [Source:HGNC Symbol;Acc:29117], e=0.003} {UniRef50_A0A066XBB6, e=6e-12, Putative WSC domain-containing protein (Fragment) n=1 Tax=Colletotrichum sublineola RepID=A0A066XBB6_COLSU [Plants:Ascomycota]} {Drosophila: oxt, peptide O-xylosyltransferase [Source:FlyBase gen…
					Cluster-12361.2	1.0277	5.24749	-4.37263		WSCD2	WSC domain containing 2	RNA1509_18401|RNA1509_28155	RNA1509_18401 {Length: 930} {Type: 5UTR_CDS_3UTR} {Pfam: WSC domain [PF01822.14, score=60.4]} {Human: WSCD2, WSC domain containing 2 [Source:HGNC Symbol;Acc:29117], e=0.003} {UniRef50_A0A066XBB6, e=6e-12, Putative WSC domain-containing protein (Fragment) n=1 Tax=Colletotrichum sublineola RepID=A0A066XBB6_COLSU [Plants:Ascomycota]} {Drosophila: oxt, peptide O-xylosyltransferase [Source:FlyBase gen…
					Cluster-1239.0	3.18979	5.91678	-4.65648		DUSP15	dual specificity phosphatase 15	RNA1509_46790	RNA1509_46790 {Length: 1465} {Type: 5UTR_CDS_3UTR} {Human: DUSP15, dual specificity phosphatase 15 [Source:HGNC Symbol;Acc:16236], e=5e-05} {UniRef50_C1N1U9, e=2e-06, Predicted protein (Fragment) n=1 Tax=Micromonas pusilla (strain CCMP1545) RepID=C1N1U9_MICPC [Plants:Chlorophyta]} {RNA815_33413} {RNA1310_27523}
					Cluster-12391.0	0.770051	4.35408	-5.76338	Xins; Pluripotency maintenance	CSAD	cysteine sulfinic acid decarboxylase	RNA1509_530|RNA1509_1467|RNA1509_6259	RNA1509_530 {Length: 2052} {Type: 5UTR_CDS_3UTR} {Pfam: Pyridoxal-dependent decarboxylase conserved domain [PF00282.14, score=279.2]} {Human: CSAD, cysteine sulfinic acid decarboxylase [Source:HGNC Symbol;Acc:18966], e=1e-124} {UniRef50_A0A0A8J1X6, e=1e-134, Cysteine sulfinic Acid Decarboxylase n=7 Tax=Metazoa RepID=A0A0A8J1X6_9BIVA [Invertebrates:]} {Drosophila: b, black [Source:FlyBase gene nam…
					Cluster-12395.0	5.00808	8.74731	-8.78896				RNA1509_54873	RNA1509_54873 {Length: 654} {Type: CDS_3UTR} {RNA815_37810} {RNA1310_73141}
					Cluster-12420.0	4.667	9.33155	-9.37323				RNA1509_37182|RNA1509_56611	RNA1509_37182 {Length: 787} {Type: 5UTR_CDS_3UTR} {RNA815_30290} {RNA1310_53233} ### RNA1509_56611 {Length: 795} {Type: 5UTR_CDS_3UTR} {RNA815_30290} {RNA1310_53233}
					Cluster-12425.0	1.53599	7.22813	-4.66345				RNA1509_2561	RNA1509_2561 {Length: 974} {Type: 5UTR_CDS_3UTR} {RNA815_20597} {RNA1310_44542.1}
					Cluster-12425.1	1.44391	4.52545	-4.63876				RNA1509_5574|RNA1509_6420|RNA1509_10399	RNA1509_5574 {Length: 915} {Type: 5UTR_CDS_3UTR} {RNA815_20597} {RNA1310_44542.1} ### RNA1509_6420 {Length: 856} {Type: 5UTR_CDS_3UTR} {RNA815_20597} {RNA1310_44542.1} ### RNA1509_10399 {Length: 683} {Type: 5UTR_CDS_3UTR} {RNA815_20597} {RNA1310_44542.1}
					Cluster-12447.0	1.11544	4.41525	-4.37768		ACCN1	amiloride-sensitive cation channel 1, neuronal	RNA1509_2330	RNA1509_2330 {Length: 3145} {Type: 5UTR_CDS_3UTR} {Pfam: Amiloride-sensitive sodium channel [PF00858.19, score=124.3]} {Human: ACCN1, amiloride-sensitive cation channel 1, neuronal [Source:HGNC Symbol;Acc:99], e=2e-06} {UniRef50_R7TIS6, e=2e-13, Uncharacterized protein n=2 Tax=Capitella teleta RepID=R7TIS6_CAPTE [Invertebrates:Annelida]} {RNA815_3435} {RNA1310_7644.1}
					Cluster-12447.3	1.35949	5.54356	-5.32447				RNA1509_20322	RNA1509_20322 {Length: 675} {Type: 5UTR_CDS_3UTR} {RNA815_3435} {RNA1310_7644.1}
					Cluster-12452.0	1.18186	3.34934	-6.16413	Xins	CLEC18B	C-type lectin domain family 18, member B	RNA1509_18251|RNA1509_57396|RNA1509_59961	RNA1509_18251 {Length: 1831} {Type: 5UTR_CDS_3UTR} {Pfam: Cysteine-rich secretory protein family [PF00188.21, score=50.0]} {Human: CLEC18B, C-type lectin domain family 18, member B [Source:HGNC Symbol;Acc:33849], e=1e-13} {UniRef50_UPI00053FABC5, e=5e-13, PREDICTED: cysteine-rich secretory protein LCCL domain-containing 2 isoform X1 n=2 Tax=Fukomys damarensis RepID=UPI00053FABC5 [Rodents:Chordata…
					Cluster-12471.0	1.23007	4.59765	-5.6675				RNA1509_47852|RNA1509_50378	RNA1509_47852 {Length: 968} {Type: 5UTR_CDS_3UTR} {RNA815_26715} {RNA1310_45512} ### RNA1509_50378 {Length: 884} {Type: 5UTR_CDS_3UTR} {RNA815_26715} {RNA1310_45512}
					Cluster-12473.0	1.20045	1.45076	-1.23402		ACRV1	acrosomal vesicle protein 1	RNA1509_13409|RNA1509_23686	RNA1509_13409 {Length: 1300} {TRANSSPLICED} {Type: 5UTR_CDS_3UTR} {Human: ACRV1, acrosomal vesicle protein 1 [Source:HGNC Symbol;Acc:127], e=0.007} {Drosophila: SIP2, Syntaxin Interacting Protein 2 [Source:FlyBase gene name;Acc:FBgn0061197], e=9e-08} {RNA815_14980} {RNA1310_32462} ### RNA1509_23686 {Length: 1221} {Type: 5UTR_CDS_3UTR} {RNA815_14980} {RNA1310_32462}
					Cluster-12477.2	3.12121	3.43446	-2.72804				RNA1509_54678	RNA1509_54678 {Length: 1257} {Type: CDS_3UTR} {RNA815_42356} {RNA1310_47150}
					Cluster-1248.0	2.19193	2.68584	-2.48752				RNA1509_34819	RNA1509_34819 {Length: 513} {Type: 5UTR_CDS_3UTR} {RNA815_3409} {RNA1310_50463.1}
					Cluster-12481.0	4.05211	5.07538	-4.81799				RNA1509_31466|RNA1509_52701	RNA1509_31466 {Length: 718} {Type: 5UTR_CDS_3UTR} {RNA815_12124.1} {RNA1310_22261} ### RNA1509_52701 {Length: 728} {Type: 5UTR_CDS_3UTR} {RNA815_12124.1} {RNA1310_22261}
					Cluster-12481.1	3.61761	6.38074	-5.29353				RNA1509_14572|RNA1509_57904	RNA1509_14572 {Length: 1320} {Type: 5UTR_CDS_3UTR} {RNA815_12124.1} {RNA1310_22261} ### RNA1509_57904 {Length: 1279} {Type: 5UTR_CDS_3UTR} {RNA815_12124.1} {RNA1310_22261}
					Cluster-12500.0	0.752023	3.14589	-5.75709		DNAJB2	DnaJ (Hsp40) homolog, subfamily B, member 2	RNA1509_17685	RNA1509_17685 {Length: 1529} {Type: 5UTR_CDS_3UTR} {Pfam: DnaJ domain [PF00226.26, score=91.6]} {Human: DNAJB2, DnaJ (Hsp40) homolog, subfamily B, member 2 [Source:HGNC Symbol;Acc:5228], e=7e-21} {UniRef50_A0CQ32, e=7e-22, Chromosome undetermined scaffold_24, whole genome shotgun sequence n=1 Tax=Paramecium tetraurelia RepID=A0CQ32_PARTE [Invertebrates:]} {Drosophila: mrj, mrj [Source:FlyBase gen…
					Cluster-12500.6	0.95851	6.14601	-4.02978		DNAJB2; DNAJB6	DnaJ (Hsp40) homolog, subfamily B, member 2; DnaJ (Hsp40) homolog, subfamily B, member 6	RNA1509_12481|RNA1509_16655	RNA1509_12481 {Length: 1886} {Type: 5UTR_CDS_3UTR} {Pfam: DnaJ domain [PF00226.26, score=91.3]} {Human: DNAJB2, DnaJ (Hsp40) homolog, subfamily B, member 2 [Source:HGNC Symbol;Acc:5228], e=1e-20} {UniRef50_X1N380, e=1e-11, Marine sediment metagenome DNA, contig: S06H3_S15660 (Fragment) n=1 Tax=marine sediment metagenome RepID=X1N380_9ZZZZ [Environmental samples:]} {Drosophila: mrj, mrj [Source:Fl…
					Cluster-12510.1	2.42174	5.93908	-5.87944				RNA1509_27697|RNA1509_35094	RNA1509_27697 {Length: 1073} {Type: 5UTR_CDS_3UTR} {RNA815_18573.1} {RNA1310_6814.1} ### RNA1509_35094 {Length: 951} {Type: 5UTR_CDS_3UTR} {RNA815_18573.1} {RNA1310_6814.1}
					Cluster-12517.2	0.738138	0.788329	-0.678628				RNA1509_43811	RNA1509_43811 {Length: 946} {Type: 5UTR_CDS_3UTR} {RNA815_10621.1} {RNA1310_11615.2}
					Cluster-12545.0	2.41718	6.17514	-5.47212		CLCA4	chloride channel accessory 4	RNA1509_16368|RNA1509_18661	RNA1509_16368 {Length: 3321} {Type: 5UTR_CDS_3UTR} {Pfam: von Willebrand factor type A domain [PF13519.1, score=57.2]} {Human: CLCA4, chloride channel accessory 4 [Source:HGNC Symbol;Acc:2018], e=2e-25} {UniRef50_UPI0001CB98B5, e=4e-27, PREDICTED: calcium-activated chloride channel regulator 1-like n=1 Tax=Saccoglossus kowalevskii RepID=UPI0001CB98B5 [Invertebrates:Hemichordata]} {RNA815_3514.1} …
					Cluster-12557.0	1.62541	9.68439	-4.53209				RNA1509_17188	RNA1509_17188 {Length: 513} {Type: 5UTR_CDS_3UTR} {RNA815_35201.2} {RNA1310_74553}
					Cluster-12572.0	0.878526	6.62181	-6.11742				RNA1509_871|RNA1509_6527|RNA1509_29323	RNA1509_871 {Length: 669} {Type: 5UTR_CDS_3UTR} {RNA815_24222} {RNA1310_62295} ### RNA1509_6527 {Length: 645} {Type: 5UTR_CDS_3UTR} {RNA815_24222} {RNA1310_62295} ### RNA1509_29323 {Length: 659} {Type: 5UTR_CDS_3UTR} {RNA815_24222} {RNA1310_62295}
					Cluster-12572.1	0.737377	7.64974	-5.67143				RNA1509_4636	RNA1509_4636 {Length: 624} {Type: 5UTR_CDS_3UTR} {RNA815_24222} {RNA1310_62295}
					Cluster-12610.3	2.07123	1.51997	-2.21237				RNA1509_38115	RNA1509_38115 {Length: 791} {Type: 5UTR_CDS_3UTR} {RNA815_20651.1} {RNA1310_35000.1}
					Cluster-12618.13	4.95133	5.08962	-3.77374				RNA1509_45029	RNA1509_45029 {Length: 896} {Type: 5UTR_CDS_3UTR} {Celegans: F46F11.8, Caenorhabditis elegans Protein F46F11.8 (F46F11.8) mRNA, complete cds. [Source:RefSeq mRNA;Acc:NM_059247], e=0.009} {RNA815_40935.1} {RNA1310_52012.1}
					Cluster-12621.0	1.69477	4.19307	-4.28127				RNA1509_19155	RNA1509_19155 {Length: 1299} {Type: 5UTR_CDS_3UTR} {RNA815_27247.1} {RNA1310_37379}
					Cluster-12621.1	1.65359	3.46967	-5.47535				RNA1509_37862|RNA1509_51760|RNA1509_58621	RNA1509_37862 {Length: 416} {Type: 5UTR_CDS_3UTR} {RNA815_27247.1} {RNA1310_22806.2} ### RNA1509_51760 {Length: 514} {Type: 5UTR_CDS_3UTR} {RNA815_27247.1} {RNA1310_22806.1} ### RNA1509_58621 {Length: 596} {Type: 5UTR_CDS_3UTR} {RNA815_27247.1} {RNA1310_22806.1}
					Cluster-12623.0	3.05052	4.00349	-5.62169		HK2	hexokinase 2	RNA1509_35181|RNA1509_47522	RNA1509_35181 {Length: 2204} {Type: 5UTR_CDS_3UTR} {Pfam: Hexokinase [PF00349.16, score=47.7]} {Human: HK2, hexokinase 2 [Source:HGNC Symbol;Acc:4923], e=2e-08} {UniRef50_A0A077ZEX0, e=8e-12, Hexokinase n=2 Tax=Nematoda RepID=A0A077ZEX0_TRITR [Invertebrates:]} {Drosophila: Hex-C, Hexokinase C [Source:FlyBase gene name;Acc:FBgn0001187], e=2e-09} {Celegans: F14B4.2, Caenorhabditis elegans Protein F…
					Cluster-12644.0	2.69767	5.4033	-2.51265				RNA1509_5794	RNA1509_5794 {Length: 1461} {Type: 5UTR_CDS_3UTR} {Pfam: CRAL/TRIO domain [PF00650.15, score=37.2]} {UniRef50_A0A068YGH9, e=2e-24, Retinaldehyde binding protein n=3 Tax=Echinococcus RepID=A0A068YGH9_ECHMU [Invertebrates:Platyhelminthes]} {RNA815_10536.1} {RNA1310_24223.1}
					Cluster-12644.1	1.12695	4.41716	-4.67083				RNA1509_10791	RNA1509_10791 {Length: 1391} {Type: 5UTR_CDS_3UTR} {Pfam: CRAL/TRIO domain [PF00650.15, score=38.1]} {UniRef50_A0A068YGH9, e=5e-24, Retinaldehyde binding protein n=3 Tax=Echinococcus RepID=A0A068YGH9_ECHMU [Invertebrates:Platyhelminthes]} {RNA815_10536.1} {RNA1310_24223.1}
					Cluster-12652.0	3.15309	4.66502	-4.35899	Sexual_biased; Xins	TBCEL	tubulin folding cofactor E-like	RNA1509_3014	RNA1509_3014 {Length: 2706} {Type: 5UTR_CDS_3UTR} {Pfam: Leucine Rich repeats (2 copies) [PF12799.2, score=26.1]} {Human: TBCEL, tubulin folding cofactor E-like [Source:HGNC Symbol;Acc:28115], e=3e-41} {UniRef50_E9QCV6, e=3e-51, Uncharacterized protein n=24 Tax=Euteleostomi RepID=E9QCV6_DANRE [Vertebrates:Chordata]} {Drosophila: mlt, mulet [Source:FlyBase gene name;Acc:FBgn0265512], e=1e-26} {Cel…
					Cluster-12652.2	3.4401	4.11325	-4.40043				RNA1509_20224|RNA1509_34285|RNA1509_47223	RNA1509_20224 {Length: 683} {Type: 5UTR_CDS_3UTR} {RNA815_22416.1} {RNA1310_10301.3} ### RNA1509_34285 {Length: 728} {Type: 5UTR_CDS_3UTR} {RNA815_22416.1} {RNA1310_47637.2} ### RNA1509_47223 {Length: 781} {Type: 5UTR_CDS_3UTR} {RNA815_22416.1} {RNA1310_47637.2}
					Cluster-12658.0	1.21979	5.70719	-5.05512				RNA1509_3836	RNA1509_3836 {Length: 1249} {Type: 5UTR_CDS_3UTR} {RNA815_14504} {RNA1310_33646}
					Cluster-12658.2	0.878129	4.25314	-6.93704				RNA1509_40567	RNA1509_40567 {Length: 195} {Type: CDS_3UTR}
					Cluster-12660.0	0.836978	5.25949	-5.01007				RNA1509_7994|RNA1509_24756	RNA1509_7994 {Length: 1511} {Type: 5UTR_CDS_3UTR} {RNA815_10104} {RNA1310_22417} ### RNA1509_24756 {Length: 1423} {Type: 5UTR_CDS_3UTR} {RNA815_10104} {RNA1310_22417}
					Cluster-12676.0	1.74242	9.14871	-3.54984	Pluripotency repressor	CD151	CD151 molecule (Raph blood group)	RNA1509_14599|RNA1509_37500	RNA1509_14599 {Length: 1298} {Type: 5UTR_CDS_3UTR} {Pfam: Tetraspanin family [PF00335.15, score=59.3]} {Human: CD151, CD151 molecule (Raph blood group) [Source:HGNC Symbol;Acc:1630], e=0.002} {UniRef50_A7SAH7, e=3e-05, Tetraspanin n=1 Tax=Nematostella vectensis RepID=A7SAH7_NEMVE [Invertebrates:Cnidaria]} {RNA815_15207} {RNA1310_20055.2} ### RNA1509_37500 {Length: 1367} {Type: 5UTR_CDS_3UTR} {Pfa…
					Cluster-12687.0	3.45042	4.34562	-6.56269				RNA1509_57523	RNA1509_57523 {Length: 541} {Type: CDS_3UTR} {RNA815_44574} {RNA1310_78943}
					Cluster-12687.1	2.06124	9.46111	-6.98129				RNA1509_26845|RNA1509_35974	RNA1509_26845 {Length: 373} {Type: CDS_3UTR} {RNA815_44574} {RNA1310_78943} ### RNA1509_35974 {Length: 306} {Type: CDS_3UTR} {RNA815_44574} {RNA1310_78943}
					Cluster-12698.1	2.22216	4.60457	-5.75854				RNA1509_45429	RNA1509_45429 {Length: 1121} {Type: CDS_3UTR} {RNA815_13004} {RNA1310_13194}
					Cluster-12698.2	2.51949	7.36032	-6.62932				RNA1509_6516|RNA1509_46452	RNA1509_6516 {Length: 1333} {Type: 5UTR_CDS_3UTR} {RNA815_13004} {RNA1310_13194} ### RNA1509_46452 {Length: 865} {Type: 5UTR_CDS_3UTR} {RNA815_13004} {RNA1310_13194}
					Cluster-12712.2	1.00339	4.75075	-5.17376		AC011500.1	selenoprotein V	RNA1509_2154|RNA1509_7174	RNA1509_2154 {Length: 700} {Type: 5UTR_CDS_3UTR} {Pfam: Cornifin (SPRR) family [PF02389.10, score=28.7]} {Human: AC011500.1, selenoprotein V [Source:RefSeq peptide;Acc:NP_874363], e=0.002} {Drosophila: CG34417, , e=1e-05} {RNA815_26404.1} {RNA1310_33131.2} ### RNA1509_7174 {Length: 717} {Type: 5UTR_CDS_3UTR} {Pfam: PT repeat [PF04886.7, score=22.9]} {Drosophila: CG3280, , e=5e-05} {RNA815_26404.1…
					Cluster-12712.4	1.34353	4.55252	-5.24246		AC011500.1	selenoprotein V	RNA1509_4464	RNA1509_4464 {Length: 716} {Type: 5UTR_CDS_3UTR} {Pfam: Cornifin (SPRR) family [PF02389.10, score=30.3]} {Human: AC011500.1, selenoprotein V [Source:RefSeq peptide;Acc:NP_874363], e=0.002} {Drosophila: CG34417, , e=1e-05} {RNA815_26404.1} {RNA1310_33131.2}
					Cluster-12712.6	1.31821	5.18712	-4.76438		KPNA7	karyopherin alpha 7 (importin alpha 8)	RNA1509_345	RNA1509_345 {Length: 2549} {Type: 5UTR_CDS_3UTR} {Pfam: Armadillo/beta-catenin-like repeat [PF00514.18, score=50.4]} {Human: KPNA7, karyopherin alpha 7 (importin alpha 8) [Source:HGNC Symbol;Acc:21839], e=5e-43} {UniRef50_Q19969, e=2e-47, Importin subunit alpha-3 n=30 Tax=Metazoa RepID=IMA3_CAEEL [Invertebrates:]} {Drosophila: Kap-alpha3, karyopherin alpha3 [Source:FlyBase gene name;Acc:FBgn00273…
					Cluster-12714.0	3.56393	4.4725	-5.83871				RNA1509_24524	RNA1509_24524 {Length: 802} {Type: 5UTR_CDS_3UTR} {RNA815_64532} {RNA1310_50843}
					Cluster-12715.0	2.03129	0.933051	-1.2563	Neoblast; X1	TOPBP1	topoisomerase (DNA) II binding protein 1	RNA1509_8898	RNA1509_8898 {Length: 5486} {TRANSSPLICED} {Type: 5UTR_CDS_3UTR} {Pfam: twin BRCT domain [PF12738.2, score=137.4]} {Human: TOPBP1, topoisomerase (DNA) II binding protein 1 [Source:HGNC Symbol;Acc:17008], e=1e-30} {UniRef50_UPI0004626F97, e=5e-36, PREDICTED: DNA topoisomerase 2-binding protein 1 n=2 Tax=Toxicofera RepID=UPI0004626F97 [Vertebrates:Chordata]} {Drosophila: mus101, mutagen-sensitive 1…
					Cluster-12715.1	1.99522	1.14658	-1.58262				RNA1509_22663	RNA1509_22663 {Length: 570} {Type: CDS_3UTR} {RNA815_21559} {RNA1310_1003.1}
					Cluster-12726.0	3.46045	6.15627	-3.76566				RNA1509_19951	RNA1509_19951 {Length: 368} {Type: 5UTR_CDS_3UTR} {RNA815_6652} {RNA1310_16392.2}
					Cluster-12726.1	4.32921	6.04674	-5.19873		TUBA1A; TUBA1B	tubulin, alpha 1a; tubulin, alpha 1b	RNA1509_11310|RNA1509_23535	RNA1509_11310 {Length: 2131} {Type: 5UTR_CDS_3UTR} {Pfam: Tubulin/FtsZ family, GTPase domain [PF00091.20, score=219.4]} {Human: TUBA1B, tubulin, alpha 1b [Source:HGNC Symbol;Acc:18809], e=0.0} {UniRef50_Q13748, e=0.0, Tubulin alpha-3C/D chain n=21 Tax=Chordata RepID=TBA3C_HUMAN [Invertebrates:]} {Drosophila: alphaTub84B, alpha-Tubulin at 84B [Source:FlyBase gene name;Acc:FBgn0003884], e=0.0} {Cel…
					Cluster-12730.0	2.56332	7.38476	-4.05812		CLEC18B	C-type lectin domain family 18, member B	RNA1509_5284	RNA1509_5284 {Length: 2093} {Type: 5UTR_CDS_3UTR} {Pfam: Cysteine-rich secretory protein family [PF00188.21, score=45.3]} {Human: CLEC18B, C-type lectin domain family 18, member B [Source:HGNC Symbol;Acc:33849], e=9e-13} {UniRef50_C3Y930, e=7e-13, Putative uncharacterized protein n=1 Tax=Branchiostoma floridae RepID=C3Y930_BRAFL [Invertebrates:Chordata]} {Drosophila: CG8483, , e=7e-08} {Celegans:…
					Cluster-12730.1	2.3118	6.36603	-4.52123				RNA1509_45254	RNA1509_45254 {Length: 383} {Type: CDS_3UTR} {RNA815_4911} {RNA1310_13248}
					Cluster-12732.0	2.30034	8.94142	-6.54648				RNA1509_20491	RNA1509_20491 {Length: 790} {Type: 5UTR_CDS_3UTR} {RNA815_8889} {RNA1310_53571}
					Cluster-12759.1	1.16477	7.04036	-6.27363				RNA1509_12178|RNA1509_29671	RNA1509_12178 {Length: 753} {Type: 5UTR_CDS_3UTR} {RNA815_5761} {RNA1310_15212.1} ### RNA1509_29671 {Length: 789} {Type: 5UTR_CDS_3UTR} {RNA815_5761} {RNA1310_15212.1}
					Cluster-12759.4	1.15202	7.10111	-6.71996				RNA1509_33988	RNA1509_33988 {Length: 1345} {Type: 5UTR_CDS_3UTR} {Pfam: RNA recognition motif. (a.k.a. RRM, RBD, or RNP domain) [PF00076.17, score=26.4]} {RNA815_5761} {RNA1310_15212.1}
					Cluster-12762.0	1.9718	2.7818	-2.3029	Sexual_biased; X1	LRRC40	leucine rich repeat containing 40	RNA1509_4005	RNA1509_4005 {Length: 2556} {Type: 5UTR_CDS_3UTR} {Pfam: Leucine Rich repeats (2 copies) [PF12799.2, score=189.8]} {Human: LRRC40, leucine rich repeat containing 40 [Source:HGNC Symbol;Acc:26004], e=4e-89} {UniRef50_R7VBE7, e=3e-93, Uncharacterized protein n=6 Tax=Bilateria RepID=R7VBE7_CAPTE [Invertebrates:]} {Drosophila: f-cup, flyers-cup [Source:FlyBase gene name;Acc:FBgn0028487], e=6e-36} {RN…
					Cluster-12762.1	2.06903	2.0988	-2.32267	Sexual_biased; X1	LRRC40	leucine rich repeat containing 40	RNA1509_29251	RNA1509_29251 {Length: 2839} {Type: 5UTR_CDS_3UTR} {Pfam: Leucine Rich repeats (2 copies) [PF12799.2, score=186.5]} {Human: LRRC40, leucine rich repeat containing 40 [Source:HGNC Symbol;Acc:26004], e=4e-77} {UniRef50_R7VBE7, e=2e-51, Uncharacterized protein n=6 Tax=Bilateria RepID=R7VBE7_CAPTE [Invertebrates:]} {Drosophila: f-cup, flyers-cup [Source:FlyBase gene name;Acc:FBgn0028487], e=4e-30} {C…
					Cluster-12773.0	1.80593	5.66342	-5.95336				RNA1509_7955	RNA1509_7955 {Length: 983} {Type: 5UTR_CDS_3UTR} {RNA815_40138} {RNA1310_39441}
					Cluster-12779.3	1.31843	3.20685	-3.79324				RNA1509_2822	RNA1509_2822 {Length: 456} {Type: 5UTR_CDS_3UTR} {RNA815_38509} {RNA1310_149424}
					Cluster-12779.5	1.54277	4.0742	-3.08508				RNA1509_26046	RNA1509_26046 {Length: 340} {Type: 5UTR_CDS_3UTR} {RNA815_38509} {RNA1310_149424}
					Cluster-12779.6	1.68354	3.75871	-3.61104				RNA1509_6266	RNA1509_6266 {Length: 335} {Type: 5UTR_CDS_3UTR} {RNA815_38509} {RNA1310_149424}
					Cluster-12803.0	0.869367	8.66395	-5.36139				RNA1509_23743|RNA1509_33751	RNA1509_23743 {Length: 1232} {Type: 5UTR_CDS_3UTR} {RNA815_17961.1} {RNA1310_31568} ### RNA1509_33751 {Length: 1010} {Type: 5UTR_CDS_3UTR} {RNA815_17961.1} {RNA1310_31568}
					Cluster-12827.0	1.26485	4.15159	-9.56734				RNA1509_29507	RNA1509_29507 {Length: 547} {Type: 5UTR_CDS_3UTR} {RNA815_35601} {RNA1310_22243}
					Cluster-12827.2	0.855815	5.20809	-5.86652				RNA1509_3280|RNA1509_13320|RNA1509_27237	RNA1509_3280 {Length: 2563} {Type: 5UTR_CDS_3UTR} {RNA815_2778} {RNA1310_7965} ### RNA1509_13320 {Length: 2537} {Type: 5UTR_CDS_3UTR} {RNA815_2778} {RNA1310_7965} ### RNA1509_27237 {Length: 2557} {Type: 5UTR_CDS_3UTR} {RNA815_2778} {RNA1310_7965}
					Cluster-12827.3	1.25959	5.31615	-4.92737				RNA1509_30554|RNA1509_57620	RNA1509_30554 {Length: 885} {Type: 5UTR_CDS_3UTR} {RNA815_2778} {RNA1310_7965} ### RNA1509_57620 {Length: 770} {Type: 5UTR_CDS_3UTR} {RNA815_2778} {RNA1310_22243}
					Cluster-12844.0	1.86653	5.16405	-7.66815		KIFC3	kinesin family member C3	RNA1509_9434	RNA1509_9434 {Length: 2737} {Type: 5UTR_CDS_3UTR} {Pfam: Kinesin motor domain [PF00225.18, score=170.3]} {Human: KIFC3, kinesin family member C3 [Source:HGNC Symbol;Acc:6326], e=7e-21} {UniRef50_H2KNY9, e=3e-63, Kinesin-like protein n=1 Tax=Clonorchis sinensis RepID=H2KNY9_CLOSI [Invertebrates:Platyhelminthes]} {Drosophila: ncd, non-claret disjunctional [Source:FlyBase gene name;Acc:FBgn0002924],…
					Cluster-12844.1	2.57574	5.679	-7.61403				RNA1509_12654	RNA1509_12654 {Length: 427} {Type: 5UTR_CDS_3UTR} {RNA815_10409.1} {RNA1310_5502.1}
					Cluster-12844.2	1.8784	5.89746	-5.52725				RNA1509_47837	RNA1509_47837 {Length: 593} {Type: CDS_3UTR} {Pfam: Kinesin motor domain [PF00225.18, score=35.7]} {RNA815_10409.2} {RNA1310_52302}
					Cluster-12853.1	4.31587	4.63354	-2.45242	Gut; Xins	GAA	glucosidase, alpha; acid	RNA1509_16140	RNA1509_16140 {Length: 3524} {Type: 5UTR_CDS_3UTR} {Pfam: Glycosyl hydrolases family 31 [PF01055.21, score=501.9]} {Human: GAA, glucosidase, alpha; acid [Source:HGNC Symbol;Acc:4065], e=0.0} {UniRef50_R7V9X3, e=0.0, Uncharacterized protein n=1 Tax=Capitella teleta RepID=R7V9X3_CAPTE [Invertebrates:Annelida]} {Drosophila: CG14476, , e=1e-71} {Celegans: aagr-1, Caenorhabditis elegans Protein AAGR-1…
					Cluster-12863.0	2.54253	6.46646	-4.82175				RNA1509_20256	RNA1509_20256 {Length: 555} {Type: CDS_3UTR} {RNA815_14621} {RNA1310_8970}
					Cluster-12863.1	1.59965	5.67833	-6.6643				RNA1509_44963	RNA1509_44963 {Length: 1092} {Type: 5UTR_CDS_3UTR} {RNA815_14621} {RNA1310_8970}
					Cluster-12863.2	1.46636	4.58944	-4.34385				RNA1509_9685|RNA1509_33442	RNA1509_9685 {Length: 2515} {Type: 5UTR_CDS_3UTR} {RNA815_14621} {RNA1310_8970} ### RNA1509_33442 {Length: 2513} {Type: 5UTR_CDS_3UTR} {RNA815_14621} {RNA1310_8970}
					Cluster-12902.0	2.18139	6.60039	-5.25137				RNA1509_24316|RNA1509_50885	RNA1509_24316 {Length: 1060} {Type: 5UTR_CDS_3UTR} {Pfam: RNA dependent RNA polymerase [PF00680.15, score=21.8]} {RNA815_3950} {RNA1310_11186} ### RNA1509_50885 {Length: 1190} {Type: 5UTR_CDS_3UTR} {RNA815_3950} {RNA1310_11186}
					Cluster-12902.2	1.94514	9.17713	-3.19877				RNA1509_26333	RNA1509_26333 {Length: 2074} {Type: 5UTR_CDS_3UTR} {RNA815_3950} {RNA1310_11186}
					Cluster-12903.0	1.45549	5.26296	-4.54298		KLHL18	kelch-like 18 (Drosophila)	RNA1509_2796	RNA1509_2796 {Length: 2571} {Type: 5UTR_CDS_3UTR} {Pfam: BTB/POZ domain [PF00651.26, score=110.4]} {Human: KLHL18, kelch-like 18 (Drosophila) [Source:HGNC Symbol;Acc:29120], e=3e-14} {UniRef50_UPI0003F09EC1, e=6e-19, PREDICTED: kelch-like protein 21-like n=1 Tax=Saccoglossus kowalevskii RepID=UPI0003F09EC1 [Invertebrates:Hemichordata]} {Drosophila: KLHL18, , e=5e-10} {RNA815_2673} {RNA1310_8248}
					Cluster-12906.0	0.814986	7.00224	-6.45867				RNA1509_3662|RNA1509_35514	RNA1509_3662 {Length: 640} {Type: 5UTR_CDS_3UTR} {RNA815_25481.2} {RNA1310_12296.1} ### RNA1509_35514 {Length: 744} {Type: 5UTR_CDS_3UTR} {RNA815_25481.3} {RNA1310_12296.1}
					Cluster-12906.1	1.02593	8.00401	-5.50089				RNA1509_4764	RNA1509_4764 {Length: 665} {Type: 5UTR_CDS_3UTR} {RNA815_25481.3} {RNA1310_64246.2}
					Cluster-12910.0	2.08231	4.97592	-5.72281		PDE7A	phosphodiesterase 7A	RNA1509_7223	RNA1509_7223 {Length: 2211} {Type: 5UTR_CDS_3UTR} {Pfam: 3'5'-cyclic nucleotide phosphodiesterase [PF00233.14, score=137.1]} {Human: PDE7A, phosphodiesterase 7A [Source:HGNC Symbol;Acc:8791], e=2e-34} {UniRef50_A0A068Y1T0, e=8e-38, High affinity cAMP specific 3',5' cyclic n=2 Tax=Echinococcus RepID=A0A068Y1T0_ECHMU [Invertebrates:Platyhelminthes]} {Drosophila: dnc, dunce [Source:FlyBase gene name…
					Cluster-12911.2	1.9073	3.56553	-2.79628		RCBTB1	regulator of chromosome condensation (RCC1) and BTB (POZ) domain containing protein 1	RNA1509_10276|RNA1509_13875	RNA1509_10276 {Length: 2317} {TRANSSPLICED} {Type: 5UTR_CDS_3UTR} {Pfam: Regulator of chromosome condensation (RCC1) repeat [PF00415.13, score=127.9]} {Human: RCBTB1, regulator of chromosome condensation (RCC1) and BTB (POZ) domain containing protein 1 [Source:HGNC Symbol;Acc:18243], e=1e-149} {UniRef50_T1IZ19, e=1e-157, Carboxylic ester hydrolase n=1 Tax=Strigamia maritima RepID=T1IZ19_STRMM [In…
					Cluster-12911.3	1.85419	3.28485	-2.70701		RCBTB1	regulator of chromosome condensation (RCC1) and BTB (POZ) domain containing protein 1	RNA1509_36105	RNA1509_36105 {Length: 1308} {Type: 5UTR_CDS_3UTR} {Pfam: BTB/POZ domain [PF00651.26, score=76.3]} {Human: RCBTB1, regulator of chromosome condensation (RCC1) and BTB (POZ) domain containing protein 1 [Source:HGNC Symbol;Acc:18243], e=8e-75} {UniRef50_A0A0A9Y762, e=1e-84, RCC1 and BTB domain-containing protein 1 (Fragment) n=4 Tax=Bilateria RepID=A0A0A9Y762_LYGHE [Invertebrates:]} {Drosophila: rd…
					Cluster-12930.3	0.596635	2.34479	-2.95643		CABP7	calcium binding protein 7	RNA1509_43782	RNA1509_43782 {Length: 680} {Type: 5UTR_CDS_3UTR} {Pfam: EF-hand domain [PF13405.1, score=35.7]} {Human: CABP7, calcium binding protein 7 [Source:HGNC Symbol;Acc:20834], e=7e-07} {Drosophila: Cam, Calmodulin [Source:FlyBase gene name;Acc:FBgn0000253], e=6e-06} {RNA815_19729.2} {RNA1310_59028}
					Cluster-12931.0	1.12143	6.63835	-6.76323	Pluripotency repressor	GLIPR2	GLI pathogenesis-related 2	RNA1509_2456	RNA1509_2456 {Length: 3316} {Type: 5UTR_CDS_3UTR} {Pfam: Cysteine-rich secretory protein family [PF00188.21, score=193.1]} {Human: GLIPR2, GLI pathogenesis-related 2 [Source:HGNC Symbol;Acc:18007], e=2e-26} {UniRef50_V3ZNJ9, e=4e-53, Uncharacterized protein n=1 Tax=Lottia gigantea RepID=V3ZNJ9_LOTGI [Invertebrates:Mollusca]} {Drosophila: CG16995, , e=2e-35} {RNA815_5053.1} {RNA1310_4669} {Smed: d…
					Cluster-12938.3	0.647558	0.696027	-0.700341		FBP1	fructose-1,6-bisphosphatase 1	RNA1509_8671	RNA1509_8671 {Length: 1000} {Type: 5UTR_CDS_3UTR} {Pfam: Fructose-1-6-bisphosphatase [PF00316.15, score=244.5]} {Human: FBP1, fructose-1,6-bisphosphatase 1 [Source:HGNC Symbol;Acc:3606], e=2e-74} {UniRef50_A0A0B7AY26, e=9e-84, Uncharacterized protein n=31 Tax=Eukaryota RepID=A0A0B7AY26_9EUPU [Invertebrates:]} {Drosophila: fbp, fructose-1,6-bisphosphatase [Source:FlyBase gene name;Acc:FBgn0032820]…
					Cluster-1295.0	1.37344	4.51343	-4.67155				RNA1509_5865	RNA1509_5865 {Length: 1104} {Type: 5UTR_CDS_3UTR} {UniRef50_K1P0G4, e=3e-04, Uncharacterized protein n=1 Tax=Crassostrea gigas RepID=K1P0G4_CRAGI [Invertebrates:Mollusca]} {RNA815_26605} {RNA1310_32881}
					Cluster-12965.3	0.797515	5.08761	-5.00356				RNA1509_12366|RNA1509_22835|RNA1509_35385|RNA1509_52230	RNA1509_12366 {Length: 782} {Type: 5UTR_CDS_3UTR} {RNA815_11347} {RNA1310_24100} ### RNA1509_22835 {Length: 721} {Type: 5UTR_CDS_3UTR} {RNA815_11347} {RNA1310_6566.1} ### RNA1509_35385 {Length: 810} {Type: 5UTR_CDS_3UTR} {RNA815_11347} {RNA1310_24100} ### RNA1509_52230 {Length: 733} {Type: 5UTR_CDS_3UTR} {RNA815_11347} {RNA1310_24100}
					Cluster-12973.0	3.49963	5.03771	-5.36319				RNA1509_46684|RNA1509_52978	RNA1509_46684 {Length: 767} {Type: 5UTR_CDS_3UTR} {RNA815_7907} {RNA1310_24896} ### RNA1509_52978 {Length: 752} {Type: CDS_3UTR} {RNA815_7907} {RNA1310_24896}
					Cluster-13000.0	2.20498	5.65079	-5.77571		SEMA3B	sema domain, immunoglobulin domain (Ig), short basic domain, secreted, (semaphorin) 3B	RNA1509_22232	RNA1509_22232 {Length: 1415} {Type: 5UTR_CDS_3UTR} {Pfam: Domain of unknown function (DUF4419) [PF14388.1, score=70.9]} {Human: SEMA3B, sema domain, immunoglobulin domain (Ig), short basic domain, secreted, (semaphorin) 3B [Source:HGNC Symbol;Acc:10724], e=0.006} {UniRef50_U9URC7, e=2e-08, Uncharacterized protein n=2 Tax=Rhizophagus irregularis RepID=U9URC7_RHIID [Plants:Glomeromycota]} {RNA815_1…
					Cluster-13000.1	2.2856	5.28306	-8.73803				RNA1509_55329	RNA1509_55329 {Length: 451} {Type: CDS_3UTR} {RNA815_11803} {RNA1310_24935}
					Cluster-13008.0	2.81526	1.47975	-0.994205				RNA1509_24664	RNA1509_24664 {Length: 420} {Type: 5UTR_CDS_3UTR} {RNA815_48370} {RNA1310_79837.2}
					Cluster-13008.1	4.57442	1.87049	-1.36423				RNA1509_47533	RNA1509_47533 {Length: 434} {Type: CDS_3UTR} {RNA815_48370} {RNA1310_79837.2}
					Cluster-13027.0	1.16784	1.7597	-1.31146				RNA1509_27009	RNA1509_27009 {Length: 1516} {Type: 5UTR_CDS_3UTR} {RNA815_27989.2} {RNA1310_6286.1}
					Cluster-1305.0	1.559	8.45785	-5.97525				RNA1509_19304|RNA1509_39102	RNA1509_19304 {Length: 809} {Type: 5UTR_CDS_3UTR} {RNA815_32773} {RNA1310_62512} ### RNA1509_39102 {Length: 583} {Type: 5UTR_CDS_3UTR} {RNA815_32773} {RNA1310_62512}
					Cluster-13053.1	1.07638	8.05592	-5.65762				RNA1509_49560	RNA1509_49560 {Length: 302} {Type: 5UTR_CDS_3UTR} {RNA815_51883} {RNA1310_30926}
					Cluster-13066.0	1.55691	4.04709	-6.35661				RNA1509_1993|RNA1509_4669	RNA1509_1993 {Length: 1162} {Type: 5UTR_CDS_3UTR} {RNA815_14703} {RNA1310_30435.1} ### RNA1509_4669 {Length: 1129} {Type: 5UTR_CDS_3UTR} {RNA815_14703} {RNA1310_30435.1}
					Cluster-13079.1	2.07244	5.14568	-6.6869				RNA1509_48956	RNA1509_48956 {Length: 257} {Type: CDS_3UTR} {RNA815_9893} {RNA1310_54554}
					Cluster-13079.2	1.31993	5.55304	-5.10356				RNA1509_31138|RNA1509_39336	RNA1509_31138 {Length: 511} {Type: CDS_3UTR} {RNA815_9893} {RNA1310_51459.1} ### RNA1509_39336 {Length: 740} {Type: CDS_3UTR} {RNA815_9893} {RNA1310_51459.1}
					Cluster-13091.0	1.30171	1.71722	-1.69656				RNA1509_20863	RNA1509_20863 {Length: 722} {Type: CDS_3UTR} {RNA815_19740} {RNA1310_57399.1}
					Cluster-13109.0	2.84444	5.94386	-6.06878				RNA1509_43097|RNA1509_59831	RNA1509_43097 {Length: 602} {Type: CDS_3UTR} {RNA815_24906.1} {RNA1310_2135} ### RNA1509_59831 {Length: 624} {Type: 5UTR_CDS_3UTR} {RNA815_24906.2} {RNA1310_99782}
					Cluster-13109.1	3.04093	3.52671	-5.4189		ATP11B	ATPase, class VI, type 11B	RNA1509_10257|RNA1509_26180	RNA1509_10257 {Length: 4252} {Type: 5UTR_CDS_3UTR} {Pfam: E1-E2 ATPase [PF00122.15, score=58.9]} {Human: ATP11B, ATPase, class VI, type 11B [Source:HGNC Symbol;Acc:13553], e=0.0} {UniRef50_UPI0005C3AFE5, e=0.0, PREDICTED: probable phospholipid-transporting ATPase IF isoform X11 n=3 Tax=Crassostrea gigas RepID=UPI0005C3AFE5 [Invertebrates:Mollusca]} {Drosophila: CG42321, , e=1e-168} {RNA815_13973}…
					Cluster-13111.0	1.94747	6.1001	-4.26621		TSPAN17	tetraspanin 17	RNA1509_7534|RNA1509_58211	RNA1509_7534 {Length: 1408} {Type: 5UTR_CDS_3UTR} {Pfam: Tetraspanin family [PF00335.15, score=55.6]} {Human: TSPAN17, tetraspanin 17 [Source:HGNC Symbol;Acc:13594], e=0.001} {RNA815_14947} {RNA1310_29074.2} ### RNA1509_58211 {Length: 645} {Type: 5UTR_CDS_3UTR} {RNA815_14947} {RNA1310_29074.2}
					Cluster-13111.1	1.16327	5.1193	-4.57697		TSPAN17	tetraspanin 17	RNA1509_16549|RNA1509_55856	RNA1509_16549 {Length: 1234} {Type: 5UTR_CDS_3UTR} {Pfam: Tetraspanin family [PF00335.15, score=56.1]} {Human: TSPAN17, tetraspanin 17 [Source:HGNC Symbol;Acc:13594], e=0.001} {RNA815_14947} {RNA1310_29074.2} ### RNA1509_55856 {Length: 1145} {Type: 5UTR_CDS_3UTR} {Pfam: Tetraspanin family [PF00335.15, score=55.4]} {Human: TSPAN17, tetraspanin 17 [Source:HGNC Symbol;Acc:13594], e=7e-04} {RNA815_14…
					Cluster-13111.2	1.68448	5.61954	-7.16611		TSPAN17	tetraspanin 17	RNA1509_31042|RNA1509_43842	RNA1509_31042 {Length: 843} {Type: 5UTR_CDS_3UTR} {Pfam: Tetraspanin family [PF00335.15, score=29.2]} {Human: TSPAN17, tetraspanin 17 [Source:HGNC Symbol;Acc:13594], e=0.001} {Celegans: tsp-11, Caenorhabditis elegans Protein TSP-11 (tsp-11) mRNA, complete cds. [Source:RefSeq mRNA;Acc:NM_077145], e=0.006} {RNA815_14947} {RNA1310_29074.1} ### RNA1509_43842 {Length: 404} {Type: CDS_3UTR} {RNA815_149…
					Cluster-13156.0	2.63707	6.68958	-5.76733		DCST1	DC-STAMP domain containing 1	RNA1509_7720	RNA1509_7720 {Length: 3936} {Type: 5UTR_CDS_3UTR} {Pfam: DC-STAMP-like protein [PF07782.8, score=60.3]} {Human: DCST1, DC-STAMP domain containing 1 [Source:HGNC Symbol;Acc:26539], e=2e-15} {UniRef50_A0A068X323, e=0.001, Tetraspanin, EC2 domain n=1 Tax=Hymenolepis microstoma RepID=A0A068X323_HYMMI [Invertebrates:Platyhelminthes]} {Drosophila: snky, sneaky [Source:FlyBase gene name;Acc:FBgn0086916]…
					Cluster-13156.2	2.05524	7.08962	-4.69145		DCST1	DC-STAMP domain containing 1	RNA1509_4454|RNA1509_48526	RNA1509_4454 {Length: 4091} {Type: 5UTR_CDS_3UTR} {Pfam: DC-STAMP-like protein [PF07782.8, score=59.3]} {Human: DCST1, DC-STAMP domain containing 1 [Source:HGNC Symbol;Acc:26539], e=2e-15} {UniRef50_V3ZF29, e=1e-14, Uncharacterized protein n=2 Tax=Lottia gigantea RepID=V3ZF29_LOTGI [Invertebrates:Mollusca]} {Drosophila: snky, sneaky [Source:FlyBase gene name;Acc:FBgn0086916], e=2e-13} {RNA815_156…
					Cluster-13169.0	1.92016	1.39495	-1.34007		TBPL1	TBP-like 1	RNA1509_4579	RNA1509_4579 {Length: 3871} {Type: 5UTR_CDS_3UTR} {Pfam: Transcription factor TFIID (or TATA-binding protein, TBP) [PF00352.16, score=123.3]} {Human: TBPL1, TBP-like 1 [Source:HGNC Symbol;Acc:11589], e=4e-39} {UniRef50_Q5U385, e=9e-45, TATA box-binding protein-like protein 1 n=26 Tax=Bilateria RepID=TBPL1_DANRE [Invertebrates:]} {Drosophila: Trf2, TATA box binding protein-related factor 2 [Source…
					Cluster-13169.2	2.1401	2.06114	-1.19439				RNA1509_56915	RNA1509_56915 {Length: 115} {Type: 3UTR} {RNA815_18482} {RNA1310_3410}
					Cluster-13190.0	1.2158	5.08049	-5.68531				RNA1509_6178|RNA1509_39785	RNA1509_6178 {Length: 1140} {Type: 5UTR_CDS_3UTR} {RNA815_17488} {RNA1310_36434.1} ### RNA1509_39785 {Length: 533} {Type: 5UTR_CDS_3UTR} {RNA815_17488} {RNA1310_36434.1}
					Cluster-13190.1	0.768115	6.11837	-5.52716				RNA1509_9019	RNA1509_9019 {Length: 489} {Type: 5UTR_CDS_3UTR} {RNA815_17488} {RNA1310_37634}
					Cluster-13192.0	2.55732	4.11734	-5.02646		H2BFWT; H2BFM	H2B histone family, member W, testis-specific; H2B histone family, member M	RNA1509_49557|RNA1509_55668	RNA1509_49557 {Length: 1010} {Type: 5UTR_CDS_3UTR} {Human: H2BFM, H2B histone family, member M [Source:HGNC Symbol;Acc:27867], e=3e-04} {UniRef50_UPI000520FC42, e=2e-06, PREDICTED: late histone H2B.L4-like n=1 Tax=Nicotiana sylvestris RepID=UPI000520FC42 [Plants:Streptophyta]} {Drosophila: His2B:CG33870, His2B:CG33870 [Source:FlyBase gene name;Acc:FBgn0053870], e=0.001} {RNA815_22278} {RNA1310_46…
					Cluster-13263.0	2.80638	1.57183	-1.2166				RNA1509_50472	RNA1509_50472 {Length: 1771} {Type: 5UTR_CDS_3UTR} {RNA815_3377} {RNA1310_3717}
					Cluster-13279.0	2.15121	2.57767	-2.92277				RNA1509_18161	RNA1509_18161 {Length: 348} {Type: CDS_3UTR} {RNA815_9887.1} {RNA1310_41952}
					Cluster-13279.1	2.171	2.50085	-2.96779		ZDHHC9	zinc finger, DHHC-type containing 9	RNA1509_36754|RNA1509_46564	RNA1509_36754 {Length: 1438} {TRANSSPLICED} {Type: 5UTR_CDS_3UTR} {Pfam: DHHC palmitoyltransferase [PF01529.15, score=132.3]} {Human: ZDHHC9, zinc finger, DHHC-type containing 9 [Source:HGNC Symbol;Acc:18475], e=4e-55} {UniRef50_A0A0A9YWZ0, e=4e-61, Palmitoyltransferase n=14 Tax=Bilateria RepID=A0A0A9YWZ0_LYGHE [Invertebrates:]} {Drosophila: app, approximated [Source:FlyBase gene name;Acc:FBgn026…
					Cluster-13288.1	1.58647	5.38322	-7.94803				RNA1509_27332	RNA1509_27332 {Length: 383} {Type: 5UTR_CDS_3UTR} {RNA815_58181} {RNA1310_102980}
					Cluster-13288.2	2.07721	5.44681	-8.0374				RNA1509_45375	RNA1509_45375 {Length: 378} {Type: CDS_3UTR} {RNA815_58181} {RNA1310_102980}
					Cluster-13288.5	2.81224	6.56041	-6.60167	Asexual_biased; Xins	SLC6A7	solute carrier family 6 (neurotransmitter transporter, L-proline), member 7	RNA1509_16189|RNA1509_18175|RNA1509_32713	RNA1509_16189 {Length: 2758} {Type: 5UTR_CDS_3UTR} {Pfam: Sodium:neurotransmitter symporter family [PF00209.13, score=606.4]} {Human: SLC6A7, solute carrier family 6 (neurotransmitter transporter, L-proline), member 7 [Source:HGNC Symbol;Acc:11054], e=1e-158} {UniRef50_K1RNQ9, e=0.0, Transporter (Fragment) n=1 Tax=Crassostrea gigas RepID=K1RNQ9_CRAGI [Invertebrates:Mollusca]} {Drosophila: CG5549,…
					Cluster-13289.0	2.72715	5.61703	-5.78737		CSNK1A1L	casein kinase 1, alpha 1-like	RNA1509_7898	RNA1509_7898 {Length: 2106} {Type: 5UTR_CDS_3UTR} {Human: CSNK1A1L, casein kinase 1, alpha 1-like [Source:HGNC Symbol;Acc:20289], e=1e-05} {UniRef50_A2F2F3, e=4e-09, CK1 family protein kinase n=21 Tax=Eukaryota RepID=A2F2F3_TRIVA [Invertebrates:]} {Drosophila: CG7094, , e=1e-07} {RNA815_4660} {RNA1310_12818}
					Cluster-13289.1	1.96278	5.95024	-6.10779				RNA1509_14594	RNA1509_14594 {Length: 1047} {Type: 5UTR_CDS_3UTR} {UniRef50_A0DG34, e=9e-04, Chromosome undetermined scaffold_5, whole genome shotgun sequence n=5 Tax=Paramecium tetraurelia RepID=A0DG34_PARTE [Invertebrates:]} {RNA815_4660} {RNA1310_12818}
					Cluster-13294.1	1.21556	3.96879	-5.83292		IDE	insulin-degrading enzyme	RNA1509_2616|RNA1509_10904|RNA1509_24294	RNA1509_2616 {Length: 3512} {Type: 5UTR_CDS_3UTR} {Pfam: Peptidase M16 inactive domain [PF05193.16, score=35.1]} {Human: IDE, insulin-degrading enzyme [Source:HGNC Symbol;Acc:5381], e=7e-35} {UniRef50_E0V946, e=7e-41, Insulin-degRading enzyme, putative n=1 Tax=Pediculus humanus subsp. corporis RepID=E0V946_PEDHC [Invertebrates:Arthropoda]} {Drosophila: Ide, Insulin degrading metalloproteinase [So…
					Cluster-13294.2	1.12415	4.01711	-6.51288		IDE	insulin-degrading enzyme	RNA1509_28945	RNA1509_28945 {Length: 842} {Type: 5UTR_CDS_3UTR} {Human: IDE, insulin-degrading enzyme [Source:HGNC Symbol;Acc:5381], e=7e-05} {UniRef50_UPI0005D376F8, e=1e-05, PREDICTED: insulin-degrading enzyme-like n=1 Tax=Pogonomyrmex barbatus RepID=UPI0005D376F8 [Invertebrates:Arthropoda]} {RNA815_1184} {RNA1310_4247}
					Cluster-13301.0	1.66518	5.96389	-9.38213				RNA1509_9613	RNA1509_9613 {Length: 3268} {Type: 5UTR_CDS_3UTR} {RNA815_5840} {RNA1310_11241}
					Cluster-13301.1	2.12963	5.35227	-5.51413				RNA1509_43256|RNA1509_47639	RNA1509_43256 {Length: 606} {Type: 5UTR_CDS_3UTR} {RNA815_52442} {RNA1310_37474} ### RNA1509_47639 {Length: 765} {Type: 5UTR_CDS_3UTR} {RNA815_52442} {RNA1310_37474}
					Cluster-13316.5	0.971165	0.834935	-0.784216	X1	SERBP1	SERPINE1 mRNA binding protein 1	RNA1509_36959	RNA1509_36959 {Length: 1650} {Type: 5UTR_CDS_3UTR} {Pfam: Hyaluronan / mRNA binding family [PF04774.10, score=64.6]} {Human: SERBP1, SERPINE1 mRNA binding protein 1 [Source:HGNC Symbol;Acc:17860], e=1e-13} {UniRef50_K1RAY9, e=8e-16, Plasminogen activator inhibitor 1 RNA-binding protein n=2 Tax=Crassostrea gigas RepID=K1RAY9_CRAGI [Invertebrates:Mollusca]} {Drosophila: vig2, vig2 [Source:FlyBase g…
					Cluster-13317.1	2.25855	2.90321	-2.94822		GPR50	G protein-coupled receptor 50	RNA1509_29628	RNA1509_29628 {Length: 1141} {Type: 5UTR_CDS_3UTR} {Human: GPR50, G protein-coupled receptor 50 [Source:HGNC Symbol;Acc:4506], e=0.007} {UniRef50_C6J9T9, e=5e-12, Uncharacterized protein n=1 Tax=Ruminococcus sp. 5_1_39BFAA RepID=C6J9T9_9FIRM [Bacteria:Firmicutes]} {Drosophila: CG14569, , e=0.004} {RNA815_14956} {RNA1310_11884.1}
					Cluster-13319.0	0.880674	4.67064	-9.08498				RNA1509_15278	RNA1509_15278 {Length: 760} {Type: 5UTR_CDS_3UTR} {RNA815_26409} {RNA1310_51760}
					Cluster-13319.1	0.848057	6.8191	-6.97494				RNA1509_18458	RNA1509_18458 {Length: 799} {Type: 5UTR_CDS_3UTR} {RNA815_26409} {RNA1310_51760}
					Cluster-13334.0	2.18753	2.58432	-3.62557		SLC1A2	solute carrier family 1 (glial high affinity glutamate transporter), member 2	RNA1509_39597	RNA1509_39597 {Length: 2178} {Type: 5UTR_CDS_3UTR} {Pfam: Sodium:dicarboxylate symporter family [PF00375.13, score=369.9]} {Human: SLC1A2, solute carrier family 1 (glial high affinity glutamate transporter), member 2 [Source:HGNC Symbol;Acc:10940], e=9e-88} {UniRef50_A8Q4F8, e=1e-93, Amino acid transporter n=16 Tax=Bilateria RepID=A8Q4F8_BRUMA [Invertebrates:]} {Drosophila: Eaat2, Excitatory amin…
					Cluster-13336.0	1.91781	7.64452	-6.88991				RNA1509_7532	RNA1509_7532 {Length: 1679} {Type: 5UTR_CDS_3UTR} {RNA815_8887} {RNA1310_21047}
					Cluster-13340.0	1.35982	5.28285	-5.00644				RNA1509_749	RNA1509_749 {Length: 1453} {Type: 5UTR_CDS_3UTR} {RNA815_1149} {RNA1310_19602.1}
					Cluster-13340.1	1.10372	5.32582	-5.8628				RNA1509_6230	RNA1509_6230 {Length: 1446} {Type: 5UTR_CDS_3UTR} {RNA815_1149} {RNA1310_19602.1}
					Cluster-13341.1	1.50046	4.76488	-9.08776				RNA1509_13121|RNA1509_20149	RNA1509_13121 {Length: 2127} {Type: 5UTR_CDS_3UTR} {RNA815_14093} {RNA1310_15880} ### RNA1509_20149 {Length: 2013} {Type: 5UTR_CDS_3UTR} {RNA815_14093} {RNA1310_15880}
					Cluster-13341.2	1.77966	6.04071	-6.9379				RNA1509_44267	RNA1509_44267 {Length: 249} {Type: CDS_3UTR} {RNA815_14093} {RNA1310_32288}
					Cluster-13360.3	1.46648	4.18569	-9.93508				RNA1509_22816	RNA1509_22816 {Length: 617} {Type: CDS_3UTR} {RNA815_26712} {RNA1310_44682}
					Cluster-13369.0	1.18314	5.53416	-4.33437				RNA1509_15808	RNA1509_15808 {Length: 1911} {Type: 5UTR_CDS_3UTR} {RNA815_12159} {RNA1310_13177.1}
					Cluster-13373.0	2.63059	6.16328	-5.78947				RNA1509_27134	RNA1509_27134 {Length: 1915} {Type: 5UTR_CDS_3UTR} {RNA1310_14874}
					Cluster-13373.1	3.0648	4.1141	-5.7713				RNA1509_39588	RNA1509_39588 {Length: 474} {Type: CDS_3UTR} {RNA1310_14874}
					Cluster-13397.1	1.82096	5.76477	-5.20079				RNA1509_15402	RNA1509_15402 {Length: 706} {Type: 5UTR_CDS_3UTR} {RNA815_22888.1} {RNA1310_3887.2}
					Cluster-13408.0	1.16772	0.968658	-1.3064				RNA1509_59082	RNA1509_59082 {Length: 437} {Type: 5UTR_CDS_3UTR} {RNA1310_6275.1}
					Cluster-13413.0	1.50647	5.35949	-8.82491				RNA1509_5155	RNA1509_5155 {Length: 2792} {Type: 5UTR_CDS_3UTR} {RNA815_18003} {RNA1310_7200}
					Cluster-13413.1	2.31937	5.68221	-5.42013				RNA1509_59142	RNA1509_59142 {Length: 784} {Type: 5UTR_CDS_3UTR} {RNA815_10121.2} {RNA1310_7200}
					Cluster-13413.3	1.51093	5.36201	-6.41915				RNA1509_27258|RNA1509_49173	RNA1509_27258 {Length: 1032} {Type: 5UTR_CDS_3UTR} {RNA815_10121.2} {RNA1310_7200} ### RNA1509_49173 {Length: 749} {Type: 5UTR_CDS_3UTR} {RNA815_10121.2} {RNA1310_7200}
					Cluster-13415.0	1.23764	4.21069	-5.54519				RNA1509_16007|RNA1509_29879|RNA1509_48318	RNA1509_16007 {Length: 1582} {Type: 5UTR_CDS_3UTR} {UniRef50_A0A087VZ50, e=6e-04, Uncharacterized protein n=1 Tax=Echinococcus multilocularis RepID=A0A087VZ50_ECHMU [Invertebrates:Platyhelminthes]} {RNA815_12838} {RNA1310_26582} ### RNA1509_29879 {Length: 1405} {Type: 5UTR_CDS_3UTR} {UniRef50_A0A087VZ50, e=6e-04, Uncharacterized protein n=1 Tax=Echinococcus multilocularis RepID=A0A087VZ50_ECHMU […
					Cluster-13415.1	2.29731	4.88478	-5.01314				RNA1509_58218	RNA1509_58218 {Length: 272} {Type: CDS_3UTR} {RNA815_12838} {RNA1310_26582}
					Cluster-13442.12	1.38218	1.09532	-1.76808				RNA1509_54004	RNA1509_54004 {Length: 734} {Type: 5UTR_CDS_3UTR} {RNA815_26677.1} {RNA1310_56118}
					Cluster-13448.0	1.63669	4.19417	-4.41124	X1	UBE2R2	ubiquitin-conjugating enzyme E2R 2	RNA1509_2259	RNA1509_2259 {Length: 995} {Type: 5UTR_CDS_3UTR} {Pfam: Ubiquitin-conjugating enzyme [PF00179.21, score=160.8]} {Human: UBE2R2, ubiquitin-conjugating enzyme E2R 2 [Source:HGNC Symbol;Acc:19907], e=2e-90} {UniRef50_Q712K3, e=9e-91, Ubiquitin-conjugating enzyme E2 R2 n=167 Tax=Bilateria RepID=UB2R2_HUMAN [Invertebrates:]} {Drosophila: CG7656, , e=1e-89} {RNA815_9365} {RNA1310_22003.2} {Smed: dd_Sme…
					Cluster-13448.1	1.78677	2.57846	-2.56414	X1	UBE2R2	ubiquitin-conjugating enzyme E2R 2	RNA1509_10179	RNA1509_10179 {Length: 2046} {Type: 5UTR_CDS_3UTR} {Pfam: Ubiquitin-conjugating enzyme [PF00179.21, score=158.8]} {Human: UBE2R2, ubiquitin-conjugating enzyme E2R 2 [Source:HGNC Symbol;Acc:19907], e=5e-86} {UniRef50_Q712K3, e=9e-91, Ubiquitin-conjugating enzyme E2 R2 n=167 Tax=Bilateria RepID=UB2R2_HUMAN [Invertebrates:]} {Drosophila: CG7656, , e=3e-85} {RNA815_9365} {RNA1310_22003.1} {Smed: dd_S…
					Cluster-13448.2	1.78811	3.803	-2.94107	X1	UBE2R2	ubiquitin-conjugating enzyme E2R 2	RNA1509_41985	RNA1509_41985 {Length: 1353} {Type: 5UTR_CDS_3UTR} {Pfam: Ubiquitin-conjugating enzyme [PF00179.21, score=159.8]} {Human: UBE2R2, ubiquitin-conjugating enzyme E2R 2 [Source:HGNC Symbol;Acc:19907], e=1e-88} {UniRef50_Q712K3, e=9e-91, Ubiquitin-conjugating enzyme E2 R2 n=167 Tax=Bilateria RepID=UB2R2_HUMAN [Invertebrates:]} {Drosophila: CG7656, , e=6e-88} {RNA815_9365} {RNA1310_22003.2} {Smed: dd_S…
					Cluster-13450.2	1.14332	5.8214	-5.4494				RNA1509_27881|RNA1509_29371	RNA1509_27881 {Length: 3672} {Type: 5UTR_CDS_3UTR} {RNA815_15014} {RNA1310_8827} ### RNA1509_29371 {Length: 1949} {Type: 5UTR_CDS_3UTR} {RNA815_15014} {RNA1310_8827}
					Cluster-13454.0	1.18721	5.96681	-6.17773				RNA1509_1552|RNA1509_24633	RNA1509_1552 {Length: 2615} {Type: 5UTR_CDS_3UTR} {UniRef50_A0A074ZZM2, e=2e-35, Uncharacterized protein (Fragment) n=2 Tax=Opisthorchiidae RepID=A0A074ZZM2_9TREM [Invertebrates:Platyhelminthes]} {RNA815_2988.1} {RNA1310_7600} ### RNA1509_24633 {Length: 2437} {Type: 5UTR_CDS_3UTR} {UniRef50_A0A074ZZM2, e=2e-35, Uncharacterized protein (Fragment) n=2 Tax=Opisthorchiidae RepID=A0A074ZZM2_9TREM [Inv…
					Cluster-13454.1	1.23208	6.66224	-10.6789				RNA1509_7221	RNA1509_7221 {Length: 858} {Type: 5UTR_CDS_3UTR} {RNA815_2988.1} {RNA1310_7600}
					Cluster-13454.3	0.994491	7.39711	-6.67815				RNA1509_18685|RNA1509_30346	RNA1509_18685 {Length: 521} {Type: 5UTR_CDS_3UTR} {RNA815_2988.2} {RNA1310_7855} ### RNA1509_30346 {Length: 663} {Type: 5UTR_CDS_3UTR} {RNA815_2988.2} {RNA1310_7855}
					Cluster-13458.1	2.17053	1.20918	-1.44015				RNA1509_41441	RNA1509_41441 {Length: 205} {Type: CDS_3UTR} {RNA815_391} {RNA1310_1485.1}
					Cluster-1353.0	1.22454	6.20962	-6.2813				RNA1509_17244|RNA1509_29479	RNA1509_17244 {Length: 686} {Type: 5UTR_CDS_3UTR} {RNA815_30333} {RNA1310_58010.2} ### RNA1509_29479 {Length: 716} {Type: 5UTR_CDS_3UTR} {RNA815_30333} {RNA1310_58010.2}
					Cluster-13530.0	1.65099	8.74131	-5.48963				RNA1509_25181	RNA1509_25181 {Length: 2140} {Type: 5UTR_CDS_3UTR} {RNA815_4310} {RNA1310_12266}
					Cluster-13530.1	1.3625	6.52477	-4.27991				RNA1509_7875|RNA1509_41330	RNA1509_7875 {Length: 2195} {Type: 5UTR_CDS_3UTR} {RNA815_4310} {RNA1310_12266} ### RNA1509_41330 {Length: 1444} {Type: 5UTR_CDS_3UTR} {RNA815_4310} {RNA1310_12266}
					Cluster-13538.1	0.925583	1.30617	-1.35061	Asexual_biased; X1	CNOT1	CCR4-NOT transcription complex, subunit 1	RNA1509_1134|RNA1509_14437	RNA1509_1134 {Length: 8185} {Type: 5UTR_CDS_3UTR} {Pfam: CCR4-Not complex component, Not1 [PF04054.10, score=386.4]} {Human: CNOT1, CCR4-NOT transcription complex, subunit 1 [Source:HGNC Symbol;Acc:7877], e=0.0} {UniRef50_UPI000389132A, e=0.0, PREDICTED: CCR4-NOT transcription complex subunit 1 isoform X8 n=1 Tax=Chrysemys picta bellii RepID=UPI000389132A [Vertebrates:Chordata]} {Drosophila: Not1…
					Cluster-13538.2	0.932117	1.20503	-1.06397				RNA1509_35314	RNA1509_35314 {Length: 1063} {Type: 5UTR_CDS_3UTR} {RNA815_16271} {RNA1310_22454}
					Cluster-13551.0	1.69142	3.76313	-3.99866		COL12A1	collagen, type XII, alpha 1	RNA1509_1392	RNA1509_1392 {Length: 3731} {Type: 5UTR_CDS_3UTR} {Pfam: von Willebrand factor type A domain [PF00092.23, score=84.7]} {Human: COL12A1, collagen, type XII, alpha 1 [Source:HGNC Symbol;Acc:2188], e=7e-12} {UniRef50_UPI000180BB38, e=6e-11, PREDICTED: collagen alpha-6(VI) chain-like n=1 Tax=Ciona intestinalis RepID=UPI000180BB38 [Invertebrates:Chordata]} {Celegans: mua-3, Caenorhabditis elegans Prot…
					Cluster-13555.0	1.6257	4.10686	-5.17959				RNA1509_14903|RNA1509_46459	RNA1509_14903 {Length: 842} {Type: 5UTR_CDS_3UTR} {RNA815_23066} {RNA1310_47951.1} ### RNA1509_46459 {Length: 835} {Type: 5UTR_CDS_3UTR} {RNA815_23066} {RNA1310_47951.1}
					Cluster-13564.0	2.72156	5.10594	-6.98202		KCNMA1	potassium large conductance calcium-activated channel, subfamily M, alpha member 1	RNA1509_495	RNA1509_495 {Length: 4102} {Type: 5UTR_CDS_3UTR} {Pfam: Calcium-activated BK potassium channel alpha subunit [PF03493.13, score=61.6]} {Human: KCNMA1, potassium large conductance calcium-activated channel, subfamily M, alpha member 1 [Source:HGNC Symbol;Acc:6284], e=6e-57} {UniRef50_Q03720-14, e=1e-62, Isoform J of Calcium-activated potassium channel slowpoke n=111 Tax=Bilateria RepID=Q03720-14 […
					Cluster-13564.1	3.40739	5.56649	-6.18679				RNA1509_7863	RNA1509_7863 {Length: 499} {Type: 5UTR_CDS_3UTR} {RNA815_675.1} {RNA1310_15682}
					Cluster-13564.2	2.25912	5.625	-5.22814		KCNMA1; KCNU1	potassium large conductance calcium-activated channel, subfamily M, alpha member 1; potassium channel, subfamily U, member 1	RNA1509_4621|RNA1509_36764	RNA1509_4621 {Length: 3570} {Type: 5UTR_CDS_3UTR} {Pfam: Calcium-activated BK potassium channel alpha subunit [PF03493.13, score=62.0]} {Human: KCNMA1, potassium large conductance calcium-activated channel, subfamily M, alpha member 1 [Source:HGNC Symbol;Acc:6284], e=8e-55} {UniRef50_Q03720-14, e=3e-54, Isoform J of Calcium-activated potassium channel slowpoke n=111 Tax=Bilateria RepID=Q03720-14 …
					Cluster-13564.3	3.05892	5.78533	-8.3511		KCNMA1	potassium large conductance calcium-activated channel, subfamily M, alpha member 1	RNA1509_15996	RNA1509_15996 {Length: 1430} {Type: 5UTR_CDS_3UTR} {Human: KCNMA1, potassium large conductance calcium-activated channel, subfamily M, alpha member 1 [Source:HGNC Symbol;Acc:6284], e=3e-09} {UniRef50_UPI00064453A9, e=1e-13, PREDICTED: calcium-activated potassium channel subunit alpha-1-like n=1 Tax=Clupea harengus RepID=UPI00064453A9 [Vertebrates:Chordata]} {Drosophila: slo, slowpoke [Source:FlyB…
					Cluster-13564.4	3.69368	6.15413	-7.25294		KCNMA1	potassium large conductance calcium-activated channel, subfamily M, alpha member 1	RNA1509_6276	RNA1509_6276 {Length: 1021} {Type: 5UTR_CDS_3UTR} {Human: KCNMA1, potassium large conductance calcium-activated channel, subfamily M, alpha member 1 [Source:HGNC Symbol;Acc:6284], e=1e-09} {UniRef50_UPI00064453A9, e=1e-13, PREDICTED: calcium-activated potassium channel subunit alpha-1-like n=1 Tax=Clupea harengus RepID=UPI00064453A9 [Vertebrates:Chordata]} {Drosophila: slo, slowpoke [Source:FlyBa…
					Cluster-13564.5	3.44485	5.5957	-6.47246				RNA1509_44055	RNA1509_44055 {Length: 220} {Type: CDS_3UTR} {RNA1310_15682}
					Cluster-13578.0	3.51753	5.38837	-4.8114				RNA1509_50657	RNA1509_50657 {Length: 912} {Type: 5UTR_CDS_3UTR} {RNA815_24016} {RNA1310_64153}
					Cluster-1360.0	0.960767	2.51702	-3.79469				RNA1509_681	RNA1509_681 {Length: 2310} {Type: 5UTR_CDS_3UTR} {RNA815_1403} {RNA1310_23107.2}
					Cluster-1360.1	0.817611	2.71291	-3.87219				RNA1509_3636	RNA1509_3636 {Length: 790} {Type: 5UTR_CDS_3UTR} {RNA815_1403} {RNA1310_23107.1}
					Cluster-13602.1	1.57325	5.9084	-6.07262				RNA1509_259|RNA1509_14180	RNA1509_259 {Length: 859} {Type: 5UTR_CDS_3UTR} {RNA815_19389.1} {RNA1310_74193} ### RNA1509_14180 {Length: 520} {Type: 5UTR_CDS_3UTR} {RNA815_19389.1} {RNA1310_74193}
					Cluster-13602.2	1.55033	5.52015	-5.79354				RNA1509_9252	RNA1509_9252 {Length: 1612} {Type: 5UTR_CDS_3UTR} {Pfam: SPATIAL [PF15256.1, score=43.0]} {RNA815_19389.1} {RNA1310_22194.1}
					Cluster-13602.3	1.50908	5.87395	-5.6266				RNA1509_48041	RNA1509_48041 {Length: 191} {Type: CDS_3UTR} {RNA815_19389.2} {RNA1310_65317}
					Cluster-13602.4	1.35205	5.04106	-6.11576				RNA1509_16833	RNA1509_16833 {Length: 419} {Type: 5UTR_CDS_3UTR} {RNA815_19389.2} {RNA1310_65317}
					Cluster-13602.5	1.429	6.38115	-6.07781				RNA1509_18993	RNA1509_18993 {Length: 163} {Type: CDS_3UTR} {RNA815_19389.2} {RNA1310_65317}
					Cluster-13602.6	1.41613	5.37755	-5.59564				RNA1509_3438|RNA1509_7621|RNA1509_42378	RNA1509_3438 {Length: 880} {Type: 5UTR_CDS_3UTR} {RNA815_19389.1} {RNA1310_65317} ### RNA1509_7621 {Length: 564} {Type: 5UTR_CDS_3UTR} {RNA815_19389.2} {RNA1310_65317} ### RNA1509_42378 {Length: 564} {Type: 5UTR_CDS_3UTR} {RNA815_19389.2} {RNA1310_65317}
					Cluster-13610.0	1.37991	6.83815	-6.94966				RNA1509_14026	RNA1509_14026 {Length: 667} {Type: 5UTR_CDS_3UTR} {RNA815_29582.2} {RNA1310_53900.2}
					Cluster-13610.1	0.909772	7.23754	-7.34312				RNA1509_14108	RNA1509_14108 {Length: 734} {Type: 5UTR_CDS_3UTR} {RNA815_29582.2} {RNA1310_53900.2}
					Cluster-13619.10	1.94414	5.06063	-4.7554				RNA1509_12749	RNA1509_12749 {Length: 1105} {Type: 5UTR_CDS_3UTR} {UniRef50_I1GBU5, e=0.001, Uncharacterized protein n=1 Tax=Amphimedon queenslandica RepID=I1GBU5_AMPQE [Invertebrates:Porifera]} {RNA815_17481.1} {RNA1310_34292}
					Cluster-13619.11	2.0683	6.22763	-4.57936				RNA1509_23098	RNA1509_23098 {Length: 491} {Type: CDS_3UTR} {RNA815_17481.2} {RNA1310_34292}
					Cluster-13619.12	3.15666	9.86029	-5.63716				RNA1509_42334	RNA1509_42334 {Length: 855} {Type: 5UTR_CDS_3UTR} {RNA815_31346.1} {RNA1310_24386.1}
					Cluster-13619.13	3.0022	5.16298	-7.74346				RNA1509_40690	RNA1509_40690 {Length: 1147} {Type: 5UTR_CDS_3UTR} {UniRef50_I1GBU5, e=2e-04, Uncharacterized protein n=1 Tax=Amphimedon queenslandica RepID=I1GBU5_AMPQE [Invertebrates:Porifera]} {RNA815_15308.1} {RNA1310_24386.1}
					Cluster-13619.4	1.78128	6.69321	-4.44142				RNA1509_15380	RNA1509_15380 {Length: 521} {Type: CDS_3UTR} {RNA815_17481.1} {RNA1310_34292}
					Cluster-13619.5	5.16045	5.45438	-5.48837				RNA1509_17506|RNA1509_42148	RNA1509_17506 {Length: 1333} {Type: 5UTR_CDS_3UTR} {UniRef50_I1GBU5, e=1e-04, Uncharacterized protein n=1 Tax=Amphimedon queenslandica RepID=I1GBU5_AMPQE [Invertebrates:Porifera]} {RNA815_15308.1} {RNA1310_19710.2} ### RNA1509_42148 {Length: 1285} {Type: 5UTR_CDS_3UTR} {UniRef50_I1GBU5, e=2e-04, Uncharacterized protein n=1 Tax=Amphimedon queenslandica RepID=I1GBU5_AMPQE [Invertebrates:Porifera]} …
					Cluster-13621.0	1.96984	9.8822	-4.99895				RNA1509_9898	RNA1509_9898 {Length: 725} {Type: 5UTR_CDS_3UTR} {RNA815_25674} {RNA1310_48598}
					Cluster-13621.2	1.49448	7.28835	-6.0272		KLHL25; KLHL24	kelch-like 25 (Drosophila); kelch-like 24 (Drosophila)	RNA1509_38409|RNA1509_48838	RNA1509_38409 {Length: 2781} {Type: 5UTR_CDS_3UTR} {Pfam: Kelch motif [PF01344.20, score=124.7]} {Human: KLHL25, kelch-like 25 (Drosophila) [Source:HGNC Symbol;Acc:25732], e=8e-23} {UniRef50_A0A087W240, e=1e-51, Kelch protein 10 n=6 Tax=Platyhelminthes RepID=A0A087W240_ECHMU [Invertebrates:]} {Drosophila: KLHL18, , e=4e-30} {RNA815_13397.2} {RNA1310_12832.1} ### RNA1509_48838 {Length: 2709} {Type…
					Cluster-13621.3	1.61655	8.12286	-5.73612				RNA1509_51454	RNA1509_51454 {Length: 401} {Type: CDS_3UTR} {RNA1310_49823}
					Cluster-13634.0	3.62243	3.94033	-2.3074	X2	SLC35C1	solute carrier family 35, member C1	RNA1509_16046|RNA1509_57916	RNA1509_16046 {Length: 1655} {TRANSSPLICED} {Type: 5UTR_CDS_3UTR} {Pfam: Triose-phosphate Transporter family [PF03151.11, score=38.8]} {Human: SLC35C1, solute carrier family 35, member C1 [Source:HGNC Symbol;Acc:20197], e=1e-113} {UniRef50_F6WL14, e=1e-114, Uncharacterized protein n=17 Tax=Bilateria RepID=F6WL14_MONDO [Invertebrates:]} {Drosophila: nac, neuronally altered carbohydrate [Source:Fly…
					Cluster-13640.0	1.28706	9.59735	-7.14266				RNA1509_22379	RNA1509_22379 {Length: 739} {Type: CDS_3UTR} {RNA815_20861} {RNA1310_23240}
					Cluster-1365.0	5.11697	9.38879	-9.43047				RNA1509_45596	RNA1509_45596 {Length: 636} {Type: CDS_3UTR} {RNA815_45708.2} {RNA1310_86585.2}
					Cluster-13678.0	1.98285	7.6277	-4.77006	Pluripotency self-renewal	WSCD1	WSC domain containing 1	RNA1509_12869|RNA1509_19867|RNA1509_35667	RNA1509_12869 {Length: 1663} {Type: 5UTR_CDS_3UTR} {Pfam: WSC domain [PF01822.14, score=51.3]} {Human: WSCD1, WSC domain containing 1 [Source:HGNC Symbol;Acc:29060], e=5e-05} {UniRef50_F7ALD9, e=2e-20, Uncharacterized protein n=1 Tax=Xenopus tropicalis RepID=F7ALD9_XENTR [Vertebrates:Chordata]} {Drosophila: oxt, peptide O-xylosyltransferase [Source:FlyBase gene name;Acc:FBgn0015360], e=0.001} {RN…
					Cluster-13682.0	1.95879	9.70322	-4.46393	Pluripotency repressor	FHL3	four and a half LIM domains 3	RNA1509_11447	RNA1509_11447 {Length: 1286} {Type: 5UTR_CDS_3UTR} {Pfam: LIM domain [PF00412.17, score=67.2]} {Human: FHL3, four and a half LIM domains 3 [Source:HGNC Symbol;Acc:3704], e=5e-13} {UniRef50_H9GEW6, e=4e-11, Uncharacterized protein n=40 Tax=Gnathostomata RepID=H9GEW6_ANOCA [Invertebrates:Echinodermata]} {Drosophila: Lmpt, Limpet [Source:FlyBase gene name;Acc:FBgn0261565], e=1e-11} {Celegans: pxl-1,…
					Cluster-13697.0	2.30699	6.57008	-5.84819	Pluripotency self-renewal	WSCD1	WSC domain containing 1	RNA1509_9211	RNA1509_9211 {Length: 1599} {Type: 5UTR_CDS_3UTR} {Pfam: WSC domain [PF01822.14, score=44.9]} {Human: WSCD1, WSC domain containing 1 [Source:HGNC Symbol;Acc:29060], e=9e-07} {UniRef50_F6ZHK9, e=8e-12, Uncharacterized protein n=5 Tax=Monodelphis domestica RepID=F6ZHK9_MONDO [Mammals:Chordata]} {Drosophila: oxt, peptide O-xylosyltransferase [Source:FlyBase gene name;Acc:FBgn0015360], e=1e-04} {RNA8…
					Cluster-13697.1	1.21587	8.67448	-8.71613		KREMEN1	kringle containing transmembrane protein 1	RNA1509_50233	RNA1509_50233 {Length: 467} {Type: 5UTR_CDS_3UTR} {Pfam: WSC domain [PF01822.14, score=40.2]} {Human: KREMEN1, kringle containing transmembrane protein 1 [Source:HGNC Symbol;Acc:17550], e=2e-07} {UniRef50_UPI0001CB9BEF, e=1e-08, PREDICTED: macrophage mannose receptor 1-like n=1 Tax=Saccoglossus kowalevskii RepID=UPI0001CB9BEF [Invertebrates:Hemichordata]} {Drosophila: oxt, peptide O-xylosyltransf…
					Cluster-1370.1	2.34893	1.47252	-1.54847	X1	CDC123	cell division cycle 123 homolog (S. cerevisiae)	RNA1509_21083	RNA1509_21083 {Length: 1944} {Type: 5UTR_CDS_3UTR} {Pfam: D123 [PF07065.9, score=202.6]} {Human: CDC123, cell division cycle 123 homolog (S. cerevisiae) [Source:HGNC Symbol;Acc:16827], e=3e-32} {UniRef50_A0A087U9T3, e=4e-41, Cell division cycle protein 123-like protein (Fragment) n=1 Tax=Stegodyphus mimosarum RepID=A0A087U9T3_9ARAC [Invertebrates:Arthropoda]} {RNA815_16902} {RNA1310_16922.1} {Sme…
					Cluster-13701.0	1.35446	8.24087	-5.84495		PLS1	plastin 1	RNA1509_20952	RNA1509_20952 {Length: 2645} {Type: 5UTR_CDS_3UTR} {Pfam: Calponin homology (CH) domain [PF00307.26, score=76.9]} {Human: PLS1, plastin 1 [Source:HGNC Symbol;Acc:9090], e=2e-26} {UniRef50_Q9FKI0, e=5e-38, Fimbrin-5 n=291 Tax=Tracheophyta RepID=FIMB5_ARATH [Plants:Streptophyta]} {Drosophila: Fim, Fimbrin [Source:FlyBase gene name;Acc:FBgn0024238], e=2e-27} {RNA815_8914} {RNA1310_15150}
					Cluster-13716.2	3.34961	6.20646	-6.24767	X1	TMEM161B	transmembrane protein 161B	RNA1509_35551	RNA1509_35551 {Length: 1920} {TRANSSPLICED} {Type: 5UTR_CDS_3UTR} {Pfam: Predicted transmembrane protein 161AB [PF10268.4, score=250.7]} {Human: TMEM161B, transmembrane protein 161B [Source:HGNC Symbol;Acc:28483], e=1e-41} {UniRef50_V4AAN5, e=8e-40, Uncharacterized protein n=3 Tax=Mollusca RepID=V4AAN5_LOTGI [Invertebrates:]} {Drosophila: CG7638, , e=2e-38} {RNA815_5969} {RNA1310_14152.1} {Smed: …
					Cluster-13725.1	2.09231	3.73392	-7.75817				RNA1509_54936	RNA1509_54936 {Length: 1627} {Type: CDS_3UTR} {RNA815_7907} {RNA1310_17189}
					Cluster-13736.0	1.69491	4.441	-4.86438				RNA1509_21567|RNA1509_59884	RNA1509_21567 {Length: 1231} {Type: 5UTR_CDS_3UTR} {RNA815_2262.2} {RNA1310_30375} ### RNA1509_59884 {Length: 1203} {Type: 5UTR_CDS_3UTR} {RNA815_2262.2} {RNA1310_30375}
					Cluster-13736.1	2.59894	8.69701	-6.29904				RNA1509_43431	RNA1509_43431 {Length: 1170} {Type: 5UTR_CDS_3UTR} {RNA815_2262.2} {RNA1310_30375}
					Cluster-13740.0	1.20161	5.96297	-7.49411				RNA1509_34680	RNA1509_34680 {Length: 1053} {Type: 5UTR_CDS_3UTR} {Pfam: WSC domain [PF01822.14, score=36.2]} {UniRef50_A0A084G034, e=2e-06, Uncharacterized protein n=1 Tax=Scedosporium apiospermum RepID=A0A084G034_9PEZI [Plants:Ascomycota]} {Drosophila: oxt, peptide O-xylosyltransferase [Source:FlyBase gene name;Acc:FBgn0015360], e=3e-04} {RNA815_59963} {RNA1310_35644}
					Cluster-13742.6	0.794576	1.81075	-4.02523				RNA1509_19725	RNA1509_19725 {Length: 644} {Type: CDS_3UTR} {RNA815_2500.1} {RNA1310_8369}
					Cluster-13762.1	1.01859	4.38274	-4.70884				RNA1509_6125|RNA1509_6558	RNA1509_6125 {Length: 1773} {Type: 5UTR_CDS_3UTR} {RNA815_7336} {RNA1310_19758.1} ### RNA1509_6558 {Length: 1707} {Type: 5UTR_CDS_3UTR} {RNA815_7336} {RNA1310_19758.1}
					Cluster-13766.0	3.90523	9.5152	-3.61883		MGAT1	mannosyl (alpha-1,3-)-glycoprotein beta-1,2-N-acetylglucosaminyltransferase	RNA1509_44523|RNA1509_51316	RNA1509_44523 {Length: 2110} {Type: 5UTR_CDS_3UTR} {Pfam: GNT-I family [PF03071.10, score=237.2]} {Human: MGAT1, mannosyl (alpha-1,3-)-glycoprotein beta-1,2-N-acetylglucosaminyltransferase [Source:HGNC Symbol;Acc:7044], e=1e-50} {UniRef50_E0VQ93, e=7e-57, Alpha-1,3-mannosyl-glycoprotein 2-beta-N-acetylglucosaminyltransferase, putative n=3 Tax=Ecdysozoa RepID=E0VQ93_PEDHC [Invertebrates:]} {Drosop…
					Cluster-13766.1	5.77157	6.12239	-3.69512				RNA1509_50248	RNA1509_50248 {Length: 587} {Type: CDS_3UTR} {RNA815_9970} {RNA1310_13281}
					Cluster-13770.0	2.26697	8.82024	-5.07669				RNA1509_18619|RNA1509_21489	RNA1509_18619 {Length: 1799} {Type: 5UTR_CDS_3UTR} {RNA815_20184} {RNA1310_20640} ### RNA1509_21489 {Length: 1748} {Type: 5UTR_CDS_3UTR} {RNA815_20184} {RNA1310_20640}
					Cluster-13775.0	1.60539	4.36562	-5.89562	X2	CNNM2	cyclin M2	RNA1509_5835	RNA1509_5835 {Length: 2610} {Type: 5UTR_CDS_3UTR} {Pfam: Domain of unknown function DUF21 [PF01595.15, score=107.5]} {Human: CNNM2, cyclin M2 [Source:HGNC Symbol;Acc:103], e=7e-74} {UniRef50_A0A068Y836, e=1e-92, Metal transporter cnnm2 n=3 Tax=Echinococcus RepID=A0A068Y836_ECHMU [Invertebrates:Platyhelminthes]} {Drosophila: uex, unextended [Source:FlyBase gene name;Acc:FBgn0262124], e=3e-79} {RNA…
					Cluster-13775.1	1.49083	4.22323	-4.17762	X2	CNNM2	cyclin M2	RNA1509_10025	RNA1509_10025 {Length: 2399} {Type: 5UTR_CDS_3UTR} {Pfam: Domain of unknown function DUF21 [PF01595.15, score=107.6]} {Human: CNNM2, cyclin M2 [Source:HGNC Symbol;Acc:103], e=2e-72} {UniRef50_A0A068Y836, e=4e-88, Metal transporter cnnm2 n=3 Tax=Echinococcus RepID=A0A068Y836_ECHMU [Invertebrates:Platyhelminthes]} {Drosophila: uex, unextended [Source:FlyBase gene name;Acc:FBgn0262124], e=5e-78} {RN…
					Cluster-13775.2	2.20038	6.22628	-5.49656		CNNM3	cyclin M3	RNA1509_24343	RNA1509_24343 {Length: 605} {Type: 5UTR_CDS_3UTR} {Human: CNNM3, cyclin M3 [Source:HGNC Symbol;Acc:104], e=7e-11} {UniRef50_UPI0004AA5540, e=8e-12, PREDICTED: metal transporter CNNM4-like, partial n=1 Tax=Diaphorina citri RepID=UPI0004AA5540 [Invertebrates:Arthropoda]} {Drosophila: uex, unextended [Source:FlyBase gene name;Acc:FBgn0262124], e=8e-07} {RNA815_3440.1} {RNA1310_4429}
					Cluster-13775.3	2.6982	6.1025	-5.28753				RNA1509_53883	RNA1509_53883 {Length: 407} {Type: CDS_3UTR} {RNA815_3440.1} {RNA1310_4429}
					Cluster-13811.0	2.04856	4.64458	-5.6922				RNA1509_3655	RNA1509_3655 {Length: 623} {Type: 5UTR_CDS_3UTR} {RNA815_32821} {RNA1310_59911}
					Cluster-13816.0	1.77701	9.20057	-5.9425	Sexual_specific; Xins	SLC7A4	solute carrier family 7 (cationic amino acid transporter, y+ system), member 4	RNA1509_17891	RNA1509_17891 {Length: 2268} {Type: 5UTR_CDS_3UTR} {Pfam: Amino acid permease [PF13520.1, score=134.8]} {Human: SLC7A4, solute carrier family 7 (cationic amino acid transporter, y+ system), member 4 [Source:HGNC Symbol;Acc:11062], e=8e-63} {UniRef50_H2KUI3, e=7e-92, High affinity cationic amino acid transporter 1 n=1 Tax=Clonorchis sinensis RepID=H2KUI3_CLOSI [Invertebrates:Platyhelminthes]} {Dro…
					Cluster-13848.1	1.40888	7.76172	-7.80328	Xins	FKRP	fukutin related protein	RNA1509_36360	RNA1509_36360 {Length: 1887} {Type: 5UTR_CDS_3UTR} {Pfam: LicD family [PF04991.8, score=57.6]} {Human: FKRP, fukutin related protein [Source:HGNC Symbol;Acc:17997], e=6e-04} {UniRef50_R7T393, e=1e-14, Uncharacterized protein n=2 Tax=Capitella teleta RepID=R7T393_CAPTE [Invertebrates:Annelida]} {RNA815_10325} {RNA1310_12458} {Smed: dd_Smed_v6_5971_0_1}
					Cluster-13848.2	1.09894	7.6349	-7.67644				RNA1509_50563	RNA1509_50563 {Length: 444} {Type: CDS_3UTR} {RNA815_64073} {RNA1310_12458}
					Cluster-13857.0	3.17173	5.93817	-10.2875				RNA1509_19252	RNA1509_19252 {Length: 485} {Type: CDS_3UTR} {RNA815_35105} {RNA1310_81933.2}
					Cluster-13879.0	1.21873	3.95742	-4.77356				RNA1509_2122|RNA1509_7516	RNA1509_2122 {Length: 614} {Type: 5UTR_CDS_3UTR} {RNA815_8633} {RNA1310_21085.1} ### RNA1509_7516 {Length: 406} {Type: 5UTR_CDS_3UTR} {RNA815_8633} {RNA1310_21085.1}
					Cluster-13882.0	2.0909	2.42238	-1.51355				RNA1509_46743|RNA1509_51960	RNA1509_46743 {Length: 888} {Type: 5UTR_CDS_3UTR} {RNA815_2989.1} {RNA1310_51903} ### RNA1509_51960 {Length: 527} {Type: CDS_3UTR} {RNA815_2989.1} {RNA1310_51903}
					Cluster-13882.1	2.27965	2.08353	-2.03286		GLMN	glomulin, FKBP associated protein	RNA1509_10083|RNA1509_27340	RNA1509_10083 {Length: 2447} {Type: 5UTR_CDS_3UTR} {Pfam: Uncharacterised protein family, YAP/Alf4/glomulin [PF08568.5, score=63.1]} {Human: GLMN, glomulin, FKBP associated protein [Source:HGNC Symbol;Acc:14373], e=6e-13} {UniRef50_R7UFV9, e=1e-24, Uncharacterized protein n=1 Tax=Capitella teleta RepID=R7UFV9_CAPTE [Invertebrates:Annelida]} {Drosophila: CG30496, , e=7e-10} {RNA815_2989.1} {RNA131…
					Cluster-13884.0	2.0622	3.98155	-4.64913	Pluripotency self-renewal	WSCD1	WSC domain containing 1	RNA1509_17238|RNA1509_48378	RNA1509_17238 {Length: 1975} {Type: 5UTR_CDS_3UTR} {Pfam: WSC domain [PF01822.14, score=46.2]} {Human: WSCD1, WSC domain containing 1 [Source:HGNC Symbol;Acc:29060], e=4e-06} {UniRef50_D8LG92, e=2e-12, F5/8 type C domain protein n=1 Tax=Ectocarpus siliculosus RepID=D8LG92_ECTSI [Plants:Phaeophyceae]} {Drosophila: oxt, peptide O-xylosyltransferase [Source:FlyBase gene name;Acc:FBgn0015360], e=4e-0…
					Cluster-13909.0	2.6333	4.68096	-9.09118				RNA1509_37959	RNA1509_37959 {Length: 814} {Type: 5UTR_CDS_3UTR} {RNA815_25551} {RNA1310_11667.2}
					Cluster-13931.0	2.05821	0.940639	-1.08568				RNA1509_16493|RNA1509_44203	RNA1509_16493 {Length: 1837} {Type: 5UTR_CDS_3UTR} {RNA815_6106.1} {RNA1310_16256.1} ### RNA1509_44203 {Length: 1874} {Type: 5UTR_CDS_3UTR} {RNA815_6106.1} {RNA1310_16256.1}
					Cluster-13931.1	1.72519	1.47112	-2.01047				RNA1509_41958	RNA1509_41958 {Length: 473} {Type: CDS_3UTR} {RNA815_6106.1} {RNA1310_16256.1}
					Cluster-13932.0	2.23571	6.53102	-3.77073		MINK1	misshapen-like kinase 1	RNA1509_21526	RNA1509_21526 {Length: 518} {Type: 5UTR_CDS_3UTR} {Human: MINK1, misshapen-like kinase 1 [Source:HGNC Symbol;Acc:17565], e=0.002} {RNA815_6388} {RNA1310_11236.2}
					Cluster-13932.1	1.75927	5.41026	-4.22451		TPRXL; MUC4; CD209	tetra-peptide repeat homeobox-like; mucin 4, cell surface associated; CD209 molecule	RNA1509_8980|RNA1509_10328|RNA1509_16329|RNA1509_32556	RNA1509_8980 {Length: 1351} {Type: 5UTR_CDS_3UTR} {Human: TPRXL, tetra-peptide repeat homeobox-like [Source:HGNC Symbol;Acc:32178], e=8e-15} {Drosophila: CG6296, , e=2e-12} {RNA815_8348} {RNA1310_11236.1} ### RNA1509_10328 {Length: 1975} {Type: 5UTR_CDS_3UTR} {Pfam: Lectin C-type domain [PF00059.16, score=40.6]} {Human: TPRXL, tetra-peptide repeat homeobox-like [Source:HGNC Symbol;Acc:32178], e=1…
					Cluster-13932.2	1.56121	6.4725	-4.84654		MUC4	mucin 4, cell surface associated	RNA1509_29606	RNA1509_29606 {Length: 819} {Type: 5UTR_CDS_3UTR} {Human: MUC4, mucin 4, cell surface associated [Source:HGNC Symbol;Acc:7514], e=3e-06} {Drosophila: Fst, Frost [Source:FlyBase gene name;Acc:FBgn0037724], e=8e-04} {RNA815_6388} {RNA1310_11236.2}
					Cluster-13958.0	1.04892	0.718944	-0.703517	Epidermal progenitors (early); Sexual_biased; X2	COMTD1	catechol-O-methyltransferase domain containing 1	RNA1509_14529	RNA1509_14529 {Length: 1220} {Type: 5UTR_CDS_3UTR} {Pfam: O-methyltransferase [PF01596.12, score=217.1]} {Human: COMTD1, catechol-O-methyltransferase domain containing 1 [Source:HGNC Symbol;Acc:26309], e=1e-51} {UniRef50_A0A091UJY8, e=2e-65, Catechol O-methyltransferase domain-containing protein 1 (Fragment) n=3 Tax=Neognathae RepID=A0A091UJY8_NIPNI [Vertebrates:Chordata]} {RNA815_17318} {RNA1310…
					Cluster-13963.0	1.12616	5.31595	-5.67381		ELAVL1	ELAV (embryonic lethal, abnormal vision, Drosophila)-like 1 (Hu antigen R)	RNA1509_2567	RNA1509_2567 {Length: 1704} {Type: 5UTR_CDS_3UTR} {Pfam: RNA recognition motif. (a.k.a. RRM, RBD, or RNP domain) [PF00076.17, score=126.8]} {Human: ELAVL1, ELAV (embryonic lethal, abnormal vision, Drosophila)-like 1 (Hu antigen R) [Source:HGNC Symbol;Acc:3312], e=1e-32} {UniRef50_C7EAF2, e=0.0, Elav-like protein 2 n=1 Tax=Macrostomum lignano RepID=C7EAF2_9PLAT [Invertebrates:Platyhelminthes]} {Dr…
					Cluster-13963.1	0.93338	6.30901	-5.35227				RNA1509_33690	RNA1509_33690 {Length: 709} {Type: 5UTR_CDS_3UTR} {Pfam: RNA recognition motif. (a.k.a. RRM, RBD, or RNP domain) [PF00076.17, score=28.7]} {RNA815_43921} {RNA1310_19395.1}
					Cluster-13963.2	1.18364	6.53192	-4.79932				RNA1509_4498|RNA1509_23725	RNA1509_4498 {Length: 852} {Type: 5UTR_CDS_3UTR} {Pfam: RNA recognition motif. (a.k.a. RRM, RBD, or RNP domain) [PF00076.17, score=25.2]} {RNA815_43921} {RNA1310_19395.1} ### RNA1509_23725 {Length: 875} {Type: 5UTR_CDS_3UTR} {Pfam: RNA recognition motif. (a.k.a. RRM, RBD, or RNP domain) [PF00076.17, score=25.1]} {RNA815_43921} {RNA1310_19395.1}
					Cluster-13968.1	1.48973	0.80597	-0.589599				RNA1509_15856	RNA1509_15856 {Length: 2093} {Type: 5UTR_CDS_3UTR} {RNA815_2441} {RNA1310_3140.1}
					Cluster-13974.3	1.22358	5.31025	-6.93828				RNA1509_3906|RNA1509_59854	RNA1509_3906 {Length: 1723} {Type: 5UTR_CDS_3UTR} {RNA815_3109.1} {RNA1310_12558.1} ### RNA1509_59854 {Length: 1511} {Type: 5UTR_CDS_3UTR} {RNA815_3109.1} {RNA1310_12558.1}
					Cluster-13977.1	0.766172	5.24349	-5.9101				RNA1509_51298	RNA1509_51298 {Length: 641} {Type: 5UTR_CDS_3UTR} {RNA815_44192} {RNA1310_54828.1}
					Cluster-13977.2	1.04882	5.88052	-6.01236				RNA1509_15141|RNA1509_41496	RNA1509_15141 {Length: 372} {Type: 5UTR_CDS_3UTR} {RNA815_44192} {RNA1310_86860} ### RNA1509_41496 {Length: 356} {Type: CDS_3UTR} {RNA815_44192} {RNA1310_56241.1}
					Cluster-14000.0	3.9631	4.30804	-4.4392				RNA1509_36584|RNA1509_43936	RNA1509_36584 {Length: 824} {Type: 5UTR_CDS_3UTR} {RNA815_28168} {RNA1310_39461.1} ### RNA1509_43936 {Length: 760} {Type: 5UTR_CDS_3UTR} {RNA815_28168} {RNA1310_39461.1}
					Cluster-14013.0	1.42776	5.00287	-7.56453				RNA1509_48886	RNA1509_48886 {Length: 479} {Type: 5UTR_CDS_3UTR} {RNA815_10160} {RNA1310_14978}
					Cluster-14013.1	0.970522	7.83709	-7.87865	Pluripotency self-renewal	DDC	dopa decarboxylase (aromatic L-amino acid decarboxylase)	RNA1509_43384	RNA1509_43384 {Length: 686} {Type: CDS_3UTR} {Human: DDC, dopa decarboxylase (aromatic L-amino acid decarboxylase) [Source:HGNC Symbol;Acc:2719], e=6e-04} {UniRef50_A1Z6N4, e=1e-06, MIP05841p n=95 Tax=Protostomia RepID=A1Z6N4_DROME [Invertebrates:]} {Drosophila: Tdc2, Tyrosine decarboxylase 2 [Source:FlyBase gene name;Acc:FBgn0050446], e=5e-07} {Celegans: tdc-1, Caenorhabditis elegans Protein TDC…
					Cluster-14019.1	1.60393	5.41507	-5.58735		TTLL10	tubulin tyrosine ligase-like family, member 10	RNA1509_151	RNA1509_151 {Length: 3200} {Type: 5UTR_CDS_3UTR} {Pfam: Tubulin-tyrosine ligase family [PF03133.10, score=82.9]} {Human: TTLL10, tubulin tyrosine ligase-like family, member 10 [Source:HGNC Symbol;Acc:26693], e=1e-10} {UniRef50_C3ZIA4, e=3e-16, Putative uncharacterized protein (Fragment) n=3 Tax=Bilateria RepID=C3ZIA4_BRAFL [Invertebrates:]} {Drosophila: CG16833, , e=1e-05} {RNA815_1310.1} {RNA131…
					Cluster-14019.10	1.49905	5.95301	-5.29061				RNA1509_9184	RNA1509_9184 {Length: 666} {Type: 5UTR_CDS_3UTR} {RNA815_1310.1} {RNA1310_4607.2}
					Cluster-14019.2	1.43423	5.72638	-5.57914		TTLL10	tubulin tyrosine ligase-like family, member 10	RNA1509_897	RNA1509_897 {Length: 2947} {Type: 5UTR_CDS_3UTR} {Pfam: Tubulin-tyrosine ligase family [PF03133.10, score=83.1]} {Human: TTLL10, tubulin tyrosine ligase-like family, member 10 [Source:HGNC Symbol;Acc:26693], e=1e-10} {UniRef50_C3ZIA4, e=3e-16, Putative uncharacterized protein (Fragment) n=3 Tax=Bilateria RepID=C3ZIA4_BRAFL [Invertebrates:]} {Drosophila: CG16833, , e=1e-05} {RNA815_1310.1} {RNA131…
					Cluster-14019.3	1.46386	6.275	-5.48656		TTLL10	tubulin tyrosine ligase-like family, member 10	RNA1509_6402	RNA1509_6402 {Length: 1312} {Type: 5UTR_CDS_3UTR} {Pfam: Tubulin-tyrosine ligase family [PF03133.10, score=67.4]} {Human: TTLL10, tubulin tyrosine ligase-like family, member 10 [Source:HGNC Symbol;Acc:26693], e=6e-09} {UniRef50_C3ZIA4, e=2e-11, Putative uncharacterized protein (Fragment) n=3 Tax=Bilateria RepID=C3ZIA4_BRAFL [Invertebrates:]} {Drosophila: CG16833, , e=4e-06} {RNA815_1310.1} {RNA13…
					Cluster-14019.5	1.52105	5.58227	-5.8937				RNA1509_22724	RNA1509_22724 {Length: 560} {Type: 5UTR_CDS_3UTR} {RNA815_1310.1} {RNA1310_4607.1}
					Cluster-14019.6	3.04937	5.88169	-5.92261		TTLL7	tubulin tyrosine ligase-like family, member 7	RNA1509_5565|RNA1509_7036|RNA1509_14687	RNA1509_5565 {Length: 1471} {Type: 5UTR_CDS_3UTR} {Pfam: Tubulin-tyrosine ligase family [PF03133.10, score=40.9]} {Human: TTLL7, tubulin tyrosine ligase-like family, member 7 [Source:HGNC Symbol;Acc:26242], e=9e-05} {UniRef50_C3ZIA4, e=9e-06, Putative uncharacterized protein (Fragment) n=3 Tax=Bilateria RepID=C3ZIA4_BRAFL [Invertebrates:]} {RNA815_1310.1} {RNA1310_4607.1} ### RNA1509_7036 {Length…
					Cluster-14019.7	3.01421	4.24126	-6.80462		SRRM2	serine/arginine repetitive matrix 2	RNA1509_1576|RNA1509_26439	RNA1509_1576 {Length: 1244} {Type: 5UTR_CDS_3UTR} {Human: SRRM2, serine/arginine repetitive matrix 2 [Source:HGNC Symbol;Acc:16639], e=8e-05} {Drosophila: CG10911, , e=0.008} {RNA815_1310.1} {RNA1310_4607.1} ### RNA1509_26439 {Length: 1440} {Type: 5UTR_CDS_3UTR} {RNA815_1310.1} {RNA1310_4607.1}
					Cluster-14019.8	1.50743	4.15799	-5.08595		SRRM1	serine/arginine repetitive matrix 1	RNA1509_2185|RNA1509_16971	RNA1509_2185 {Length: 2330} {Type: 5UTR_CDS_3UTR} {Pfam: Tubulin-tyrosine ligase family [PF03133.10, score=49.2]} {Human: SRRM1, serine/arginine repetitive matrix 1 [Source:HGNC Symbol;Acc:16638], e=2e-04} {UniRef50_C3ZIA4, e=3e-04, Putative uncharacterized protein (Fragment) n=3 Tax=Bilateria RepID=C3ZIA4_BRAFL [Invertebrates:]} {Drosophila: CG10911, , e=0.010} {RNA815_1310.1} {RNA1310_4607.2} #…
					Cluster-14019.9	1.19459	5.4091	-5.39714		TTLL10	tubulin tyrosine ligase-like family, member 10	RNA1509_18392|RNA1509_55095	RNA1509_18392 {Length: 1028} {Type: 5UTR_CDS_3UTR} {Pfam: YheC/D like ATP-grasp [PF14398.1, score=40.0]} {Human: TTLL10, tubulin tyrosine ligase-like family, member 10 [Source:HGNC Symbol;Acc:26693], e=9e-07} {UniRef50_T1G0M3, e=6e-09, Uncharacterized protein n=1 Tax=Helobdella robusta RepID=T1G0M3_HELRO [Invertebrates:Annelida]} {Drosophila: CG31108, , e=0.006} {RNA815_1310.1} {RNA1310_4607.2} #…
					Cluster-14023.2	0.836566	1.66675	-2.74506				RNA1509_29604	RNA1509_29604 {Length: 1301} {Type: 5UTR_CDS_3UTR} {RNA815_9863} {RNA1310_17391}
					Cluster-14023.8	0.794612	1.63362	-2.51954				RNA1509_44447|RNA1509_54838	RNA1509_44447 {Length: 863} {Type: 5UTR_CDS_3UTR} {RNA815_9863} {RNA1310_87800} ### RNA1509_54838 {Length: 756} {Type: 5UTR_CDS_3UTR} {RNA815_7764} {RNA1310_110445}
					Cluster-14040.1	1.11128	5.90649	-4.64825				RNA1509_31743|RNA1509_35414	RNA1509_31743 {Length: 1516} {Type: 5UTR_CDS_3UTR} {RNA815_6409} {RNA1310_2501.1} ### RNA1509_35414 {Length: 4345} {Type: 5UTR_CDS_3UTR} {RNA815_6409} {RNA1310_2501.1}
					Cluster-1406.0	1.34172	7.79823	-5.40411				RNA1509_20152	RNA1509_20152 {Length: 434} {Type: CDS_3UTR} {RNA815_25032} {RNA1310_33591}
					Cluster-1406.1	1.99609	5.19023	-7.82076		LITAF	lipopolysaccharide-induced TNF factor	RNA1509_53394	RNA1509_53394 {Length: 1108} {Type: 5UTR_CDS_3UTR} {Pfam: LITAF-like zinc ribbon domain [PF10601.4, score=74.6]} {Human: LITAF, lipopolysaccharide-induced TNF factor [Source:HGNC Symbol;Acc:16841], e=4e-20} {Drosophila: CG32280, , e=3e-13} {Celegans: F36G3.3, Caenorhabditis elegans Protein F36G3.3 (F36G3.3) mRNA, complete cds. [Source:RefSeq mRNA;Acc:NM_001029462], e=6e-13} {RNA815_15571.1} {RNA1…
					Cluster-14063.0	1.68828	2.84083	-3.7363				RNA1509_23568	RNA1509_23568 {Length: 606} {Type: 5UTR_CDS_3UTR} {RNA815_51781} {RNA1310_36242}
					Cluster-14071.5	0.974562	1.3004	-1.1679				RNA1509_29872	RNA1509_29872 {Length: 834} {Type: 5UTR_CDS_3UTR} {RNA815_2996.1} {RNA1310_3500}
					Cluster-14095.0	1.12668	4.1424	-6.48516				RNA1509_20331	RNA1509_20331 {Length: 262} {Type: CDS_3UTR} {RNA815_15189.1} {RNA1310_33471.3}
					Cluster-14095.1	0.804462	4.78464	-5.38784				RNA1509_4461|RNA1509_18361	RNA1509_4461 {Length: 1233} {Type: 5UTR_CDS_3UTR} {RNA815_15189.1} {RNA1310_33471.1} ### RNA1509_18361 {Length: 1081} {Type: 5UTR_CDS_3UTR} {RNA815_15189.1} {RNA1310_33471.2}
					Cluster-14113.0	1.12691	0.953952	-1.25636	X1	PIWIL1	piwi-like 1 (Drosophila)	RNA1509_3459	RNA1509_3459 {Length: 4095} {Type: 5UTR_CDS_3UTR} {Pfam: Piwi domain [PF02171.12, score=256.0]} {Human: PIWIL1, piwi-like 1 (Drosophila) [Source:HGNC Symbol;Acc:9007], e=1e-152} {UniRef50_S4W5D9, e=0.0, Piwi-like protein (Fragment) n=10 Tax=Neoptera RepID=S4W5D9_LOCMI [Invertebrates:Arthropoda]} {Drosophila: AGO3, Argonaute 3 [Source:FlyBase gene name;Acc:FBgn0250816], e=1e-152} {Celegans: prg-1,…
					Cluster-14113.1	1.24949	1.16513	-1.73932				RNA1509_28867	RNA1509_28867 {Length: 1282} {Type: 5UTR_CDS_3UTR} {RNA815_980} {RNA1310_2161}
					Cluster-14126.0	1.1391	7.4878	-5.4054				RNA1509_9498|RNA1509_11482	RNA1509_9498 {Length: 1283} {Type: 5UTR_CDS_3UTR} {RNA815_9298.1} {RNA1310_18779} ### RNA1509_11482 {Length: 1703} {Type: 5UTR_CDS_3UTR} {RNA815_9298.1} {RNA1310_18779}
					Cluster-14126.1	1.13803	5.26161	-4.16587				RNA1509_9691	RNA1509_9691 {Length: 1231} {Type: 5UTR_CDS_3UTR} {RNA815_9298.1} {RNA1310_20757.2}
					Cluster-14155.2	1.79414	6.05661	-6.09773		CYLD	cylindromatosis (turban tumor syndrome)	RNA1509_23928|RNA1509_56985	RNA1509_23928 {Length: 1462} {Type: 5UTR_CDS_3UTR} {Human: CYLD, cylindromatosis (turban tumor syndrome) [Source:HGNC Symbol;Acc:2584], e=1e-41} {UniRef50_W4Y7Q9, e=3e-42, Uncharacterized protein n=2 Tax=Strongylocentrotus purpuratus RepID=W4Y7Q9_STRPU [Invertebrates:Echinodermata]} {Drosophila: CYLD, cylindromatosis ortholog (H. sapiens) [Source:FlyBase gene name;Acc:FBgn0032210], e=9e-42} {RNA8…
					Cluster-14172.0	2.7482	6.53658	-5.27639				RNA1509_56021	RNA1509_56021 {Length: 1502} {Type: 5UTR_CDS_3UTR} {RNA815_8934} {RNA1310_3574}
					Cluster-14176.0	3.33473	6.22334	-5.18736				RNA1509_21847	RNA1509_21847 {Length: 1096} {Type: 5UTR_CDS_3UTR} {RNA815_19114} {RNA1310_36586}
					Cluster-14177.0	1.50422	2.55653	-4.26522		AGTPBP1	ATP/GTP binding protein 1	RNA1509_7574	RNA1509_7574 {Length: 4676} {Type: 5UTR_CDS_3UTR} {Pfam: Zinc carboxypeptidase [PF00246.19, score=79.4]} {Human: AGTPBP1, ATP/GTP binding protein 1 [Source:HGNC Symbol;Acc:17258], e=1e-141} {UniRef50_R7TRE8, e=1e-163, Uncharacterized protein n=1 Tax=Capitella teleta RepID=R7TRE8_CAPTE [Invertebrates:Annelida]} {Drosophila: NnaD, Drosophila Nna1 ortholog [Source:FlyBase gene name;Acc:FBgn0265726],…
					Cluster-14186.0	1.43057	8.69488	-6.29515				RNA1509_15365	RNA1509_15365 {Length: 2770} {Type: 5UTR_CDS_3UTR} {Pfam: Cullin family [PF00888.17, score=106.4]} {RNA815_7517} {RNA1310_6541}
					Cluster-14186.1	1.53354	5.14563	-8.57497				RNA1509_43160	RNA1509_43160 {Length: 605} {Type: CDS_3UTR} {Pfam: Cullin protein neddylation domain [PF10557.4, score=43.1]} {RNA815_10950.2} {RNA1310_6541}
					Cluster-14193.4	1.49313	5.48284	-5.23359				RNA1509_21692	RNA1509_21692 {Length: 1267} {Type: 5UTR_CDS_3UTR} {RNA815_13123} {RNA1310_28817}
					Cluster-14193.5	1.51964	8.97589	-4.82241				RNA1509_23406	RNA1509_23406 {Length: 1641} {Type: 5UTR_CDS_3UTR} {RNA815_13123} {RNA1310_28817}
					Cluster-14193.6	1.98992	6.36183	-4.66485				RNA1509_33916	RNA1509_33916 {Length: 662} {Type: 5UTR_CDS_3UTR} {RNA815_13123} {RNA1310_28817}
					Cluster-14212.0	0.780513	7.3595	-5.31433				RNA1509_52611	RNA1509_52611 {Length: 678} {Type: 5UTR_CDS_3UTR} {RNA815_640} {RNA1310_32679}
					Cluster-14212.1	0.561502	6.85562	-4.74419				RNA1509_14957|RNA1509_25174	RNA1509_14957 {Length: 1116} {Type: 5UTR_CDS_3UTR} {RNA815_640} {RNA1310_32679} ### RNA1509_25174 {Length: 1214} {Type: 5UTR_CDS_3UTR} {RNA815_640} {RNA1310_32679}
					Cluster-14215.0	2.27142	1.41548	-1.79775				RNA1509_28951|RNA1509_47137	RNA1509_28951 {Length: 2055} {Type: 5UTR_CDS_3UTR} {RNA815_6723} {RNA1310_7791} ### RNA1509_47137 {Length: 1944} {Type: 5UTR_CDS_3UTR} {RNA815_6723} {RNA1310_7791}
					Cluster-1422.0	3.51338	5.63397	-7.18046				RNA1509_18654	RNA1509_18654 {Length: 1767} {Type: 5UTR_CDS_3UTR} {RNA815_12673.1} {RNA1310_17822}
					Cluster-14226.1	2.35653	4.34286	-8.32775		MYH8	myosin, heavy chain 8, skeletal muscle, perinatal	RNA1509_29200	RNA1509_29200 {Length: 2648} {Type: 5UTR_CDS_3UTR} {Human: MYH8, myosin, heavy chain 8, skeletal muscle, perinatal [Source:HGNC Symbol;Acc:7578], e=6e-26} {Drosophila: mud, mushroom body defect [Source:FlyBase gene name;Acc:FBgn0002873], e=8e-24} {Celegans: F59A2.6, Caenorhabditis elegans Protein F59A2.6 (F59A2.6) mRNA, complete cds. [Source:RefSeq mRNA;Acc:NM_065305], e=1e-26} {RNA815_2125.1} {R…
					Cluster-14226.2	1.85665	4.72045	-2.8306		EEA1	early endosome antigen 1	RNA1509_13372|RNA1509_49426	RNA1509_13372 {Length: 3024} {Type: 5UTR_CDS_3UTR} {Human: EEA1, early endosome antigen 1 [Source:HGNC Symbol;Acc:3185], e=5e-35} {UniRef50_E8NHK3, e=8e-05, WGS CADB00000000 data, contig 50 (Fragment) n=2 Tax=Leishmania RepID=E8NHK3_LEIMU [Invertebrates:]} {Drosophila: CLIP-190, Cytoplasmic linker protein 190 [Source:FlyBase gene name;Acc:FBgn0020503], e=2e-33} {Celegans: F59A2.6, Caenorhabditis …
					Cluster-14226.3	5.81682	4.68139	-6.25773				RNA1509_39264	RNA1509_39264 {Length: 684} {Type: 5UTR_CDS_3UTR} {RNA815_2125.1} {RNA1310_1402}
					Cluster-14232.1	0.904189	4.50547	-4.36683				RNA1509_56968	RNA1509_56968 {Length: 507} {Type: 5UTR_CDS_3UTR} {RNA815_5605.4} {RNA1310_59057}
					Cluster-14232.3	1.13584	4.70224	-5.16322				RNA1509_8704	RNA1509_8704 {Length: 875} {Type: 5UTR_CDS_3UTR} {RNA815_5605.4} {RNA1310_79859}
					Cluster-14232.5	1.0251	4.52343	-4.59332				RNA1509_5644|RNA1509_33684	RNA1509_5644 {Length: 617} {Type: 5UTR_CDS_3UTR} {RNA815_5605.4} {RNA1310_59057} ### RNA1509_33684 {Length: 540} {Type: 5UTR_CDS_3UTR} {RNA815_5605.4} {RNA1310_59057}
					Cluster-14232.6	1.06607	4.38224	-4.90944				RNA1509_42123	RNA1509_42123 {Length: 460} {Type: 5UTR_CDS_3UTR} {RNA815_22986.1} {RNA1310_59057}
					Cluster-14238.1	1.64532	4.38619	-6.31789				RNA1509_20870|RNA1509_25986|RNA1509_26677	RNA1509_20870 {Length: 2028} {Type: 5UTR_CDS_3UTR} {RNA815_5219} {RNA1310_14073} ### RNA1509_25986 {Length: 1982} {Type: 5UTR_CDS_3UTR} {RNA815_5219} {RNA1310_14073} ### RNA1509_26677 {Length: 1976} {Type: 5UTR_CDS_3UTR} {RNA815_5219} {RNA1310_14073}
					Cluster-14245.0	1.60368	5.5314	-5.09119		FAM78A	family with sequence similarity 78, member A	RNA1509_3084	RNA1509_3084 {Length: 2335} {Type: 5UTR_CDS_3UTR} {Human: FAM78A, family with sequence similarity 78, member A [Source:HGNC Symbol;Acc:25465], e=2e-32} {UniRef50_W6UFV7, e=1e-121, Tetratricopeptide repeat protein 25 n=1 Tax=Echinococcus granulosus RepID=W6UFV7_ECHGR [Invertebrates:Platyhelminthes]} {RNA815_12306} {RNA1310_4879.2}
					Cluster-14245.2	2.18267	5.7628	-5.23099		KRTAP10-7	keratin associated protein 10-7	RNA1509_18174	RNA1509_18174 {Length: 726} {Type: 5UTR_CDS_3UTR} {Human: KRTAP10-7, keratin associated protein 10-7 [Source:HGNC Symbol;Acc:22970], e=0.008} {RNA815_15784.1} {RNA1310_33795}
					Cluster-14245.4	1.52388	6.42683	-5.27448				RNA1509_10694|RNA1509_16707	RNA1509_10694 {Length: 1120} {Type: 5UTR_CDS_3UTR} {RNA815_15784.1} {RNA1310_33795} ### RNA1509_16707 {Length: 1047} {Type: 5UTR_CDS_3UTR} {RNA815_15784.1} {RNA1310_33795}
					Cluster-14272.0	0.945784	7.22656	-5.54307		CHMP4B	chromatin modifying protein 4B	RNA1509_7427|RNA1509_33100	RNA1509_7427 {Length: 1283} {Type: 5UTR_CDS_3UTR} {Pfam: Snf7 [PF03357.16, score=142.7]} {Human: CHMP4B, chromatin modifying protein 4B [Source:HGNC Symbol;Acc:16171], e=2e-43} {UniRef50_G1LR23, e=7e-44, Uncharacterized protein (Fragment) n=39 Tax=Bilateria RepID=G1LR23_AILME [Invertebrates:]} {Drosophila: shrb, shrub [Source:FlyBase gene name;Acc:FBgn0086656], e=1e-38} {Celegans: vps-32.1, Caeno…
					Cluster-14281.0	1.35571	5.11197	-5.32053				RNA1509_12194|RNA1509_23137	RNA1509_12194 {Length: 640} {Type: 5UTR_CDS_3UTR} {Pfam: Cyclic nucleotide-binding domain [PF00027.24, score=32.1]} {Drosophila: Pka-R1, cAMP-dependent protein kinase R1 [Source:FlyBase gene name;Acc:FBgn0259243], e=0.003} {RNA815_10420} {RNA1310_14546} ### RNA1509_23137 {Length: 613} {Type: 5UTR_CDS_3UTR} {Pfam: Cyclic nucleotide-binding domain [PF00027.24, score=29.9]} {Drosophila: Pka-R1, cAMP…
					Cluster-14281.2	1.3165	8.36689	-8.40851				RNA1509_12882	RNA1509_12882 {Length: 477} {Type: CDS_3UTR} {RNA815_10420} {RNA1310_14546}
					Cluster-14288.0	2.44974	4.55429	-4.23139				RNA1509_37671	RNA1509_37671 {Length: 386} {Type: 5UTR_CDS_3UTR} {RNA815_5721} {RNA1310_18754}
					Cluster-14293.1	1.70398	3.42736	-4.06063				RNA1509_7352|RNA1509_44197	RNA1509_7352 {Length: 1706} {Type: 5UTR_CDS_3UTR} {RNA815_2959} {RNA1310_23077} ### RNA1509_44197 {Length: 1450} {Type: 5UTR_CDS_3UTR} {RNA815_23613.1} {RNA1310_23077}
					Cluster-14297.0	1.63748	5.32939	-4.97302				RNA1509_28667	RNA1509_28667 {Length: 852} {Type: 5UTR_CDS_3UTR} {RNA815_11871} {RNA1310_62195}
					Cluster-14297.1	1.52192	4.54669	-4.15345				RNA1509_12807	RNA1509_12807 {Length: 304} {Type: 5UTR_CDS_3UTR} {RNA815_2383} {RNA1310_6740}
					Cluster-14297.2	1.58628	8.65766	-4.18491				RNA1509_1019|RNA1509_40303	RNA1509_1019 {Length: 2015} {Type: 5UTR_CDS_3UTR} {Celegans: sma-9, Caenorhabditis elegans Protein SMA-9, isoform i. [Source:RefSeq mRNA;Acc:NM_001029712], e=2e-04} {RNA815_11871} {RNA1310_41420} ### RNA1509_40303 {Length: 1141} {Type: 5UTR_CDS_3UTR} {RNA815_11871} {RNA1310_62195}
					Cluster-14297.3	1.83081	4.93485	-5.61583				RNA1509_3762|RNA1509_39322	RNA1509_3762 {Length: 1669} {Type: 5UTR_CDS_3UTR} {Drosophila: velo, veloren [Source:FlyBase gene name;Acc:FBgn0035713], e=0.007} {RNA815_11871} {RNA1310_41420} ### RNA1509_39322 {Length: 1260} {Type: 5UTR_CDS_3UTR} {RNA815_11871} {RNA1310_62195}
					Cluster-1431.0	2.81562	6.54043	-6.58173	Pluripotency maintenance	PNPLA6	patatin-like phospholipase domain containing 6	RNA1509_51441	RNA1509_51441 {Length: 3832} {Type: 5UTR_CDS_3UTR} {Pfam: Patatin-like phospholipase [PF01734.17, score=39.6]} {Human: PNPLA6, patatin-like phospholipase domain containing 6 [Source:HGNC Symbol;Acc:16268], e=2e-32} {UniRef50_A0A023FKF0, e=1e-38, Putative patatin-like phospholipase domain protein n=2 Tax=Bilateria RepID=A0A023FKF0_9ACAR [Invertebrates:]} {Drosophila: sws, swiss cheese [Source:FlyB…
					Cluster-1431.1	2.39223	6.66306	-6.70441	Pluripotency maintenance	PNPLA6	patatin-like phospholipase domain containing 6	RNA1509_55067	RNA1509_55067 {Length: 1195} {Type: CDS_3UTR} {Pfam: Patatin-like phospholipase [PF01734.17, score=41.6]} {Human: PNPLA6, patatin-like phospholipase domain containing 6 [Source:HGNC Symbol;Acc:16268], e=1e-34} {UniRef50_A0A023FKF0, e=1e-40, Putative patatin-like phospholipase domain protein n=2 Tax=Bilateria RepID=A0A023FKF0_9ACAR [Invertebrates:]} {Drosophila: sws, swiss cheese [Source:FlyBase g…
					Cluster-14311.0	1.24075	5.88324	-6.02594				RNA1509_51192	RNA1509_51192 {Length: 799} {Type: 5UTR_CDS_3UTR} {RNA815_27342} {RNA1310_52310}
					Cluster-14318.2	2.82695	1.15501	-0.890043				RNA1509_26496	RNA1509_26496 {Length: 758} {Type: CDS_3UTR} {RNA815_26894} {RNA1310_2562.1}
					Cluster-14359.0	2.9871	4.31959	-3.85773		GOLGA6B	golgin A6 family, member B	RNA1509_42701	RNA1509_42701 {Length: 1165} {Type: 5UTR_CDS_3UTR} {Pfam: G-patch domain [PF01585.18, score=42.2]} {Human: GOLGA6B, golgin A6 family, member B [Source:HGNC Symbol;Acc:32205], e=0.002} {UniRef50_A0A087SWY4, e=3e-04, Protein SON (Fragment) n=1 Tax=Stegodyphus mimosarum RepID=A0A087SWY4_9ARAC [Invertebrates:Arthropoda]} {RNA815_53970} {RNA1310_2278.1}
					Cluster-1436.0	1.85545	5.96145	-7.62732				RNA1509_7939	RNA1509_7939 {Length: 643} {Type: 5UTR_CDS_3UTR} {RNA815_31754} {RNA1310_62715.1}
					Cluster-1436.1	1.6806	4.66864	-5.75124				RNA1509_42808	RNA1509_42808 {Length: 642} {Type: 5UTR_CDS_3UTR} {RNA815_31754} {RNA1310_62715.1}
					Cluster-14363.0	1.92242	4.84696	-7.41026	Sexual_biased; Pluripotency repressor	LRP2	low density lipoprotein receptor-related protein 2	RNA1509_5344|RNA1509_37995	RNA1509_5344 {Length: 2284} {Type: 5UTR_CDS_3UTR} {Pfam: Low-density lipoprotein receptor domain class A [PF00057.13, score=185.3]} {Human: LRP2, low density lipoprotein receptor-related protein 2 [Source:HGNC Symbol;Acc:6694], e=3e-61} {UniRef50_UPI0003F0C12B, e=1e-45, PREDICTED: prolow-density lipoprotein receptor-related protein 1-like, partial n=1 Tax=Saccoglossus kowalevskii RepID=UPI0003F0C…
					Cluster-14363.1	3.38507	5.26675	-5.19116	Sexual_biased; Pluripotency repressor	LDLRAD3; LRP2	low density lipoprotein receptor class A domain containing 3; low density lipoprotein receptor-related protein 2	RNA1509_2144|RNA1509_15320	RNA1509_2144 {Length: 2379} {Type: 5UTR_CDS_3UTR} {Pfam: Low-density lipoprotein receptor domain class A [PF00057.13, score=184.6]} {Human: LRP2, low density lipoprotein receptor-related protein 2 [Source:HGNC Symbol;Acc:6694], e=1e-60} {UniRef50_UPI0003F0C12B, e=2e-45, PREDICTED: prolow-density lipoprotein receptor-related protein 1-like, partial n=1 Tax=Saccoglossus kowalevskii RepID=UPI0003F0C…
					Cluster-14363.2	1.92234	4.98437	-5.13043	Sexual_biased	LRP1B	low density lipoprotein receptor-related protein 1B	RNA1509_21286	RNA1509_21286 {Length: 2552} {Type: 5UTR_CDS_3UTR} {Pfam: Low-density lipoprotein receptor domain class A [PF00057.13, score=183.9]} {Human: LRP1B, low density lipoprotein receptor-related protein 1B [Source:HGNC Symbol;Acc:6693], e=7e-61} {UniRef50_A0A093EMI7, e=1e-45, Low-density lipoprotein receptor-related protein 2 (Fragment) n=8 Tax=Amniota RepID=A0A093EMI7_TAUER [Vertebrates:Chordata]} {Dr…
					Cluster-14363.5	1.3128	4.01999	-5.56816				RNA1509_44851	RNA1509_44851 {Length: 1329} {Type: 5UTR_CDS_3UTR} {RNA815_23923} {RNA1310_9519.3}
					Cluster-14363.6	3.38923	6.00417	-4.56272				RNA1509_39276|RNA1509_49850|RNA1509_54170	RNA1509_39276 {Length: 595} {Type: 5UTR_CDS_3UTR} {RNA815_3328.1} {RNA1310_14182.1} ### RNA1509_49850 {Length: 544} {Type: 5UTR_CDS_3UTR} {RNA815_9393} {RNA1310_14182.2} ### RNA1509_54170 {Length: 515} {Type: 5UTR_CDS_3UTR} {RNA815_3328.1} {RNA1310_14182.1}
					Cluster-14368.4	1.08122	5.96643	-5.18396	Xins	ACCN3	amiloride-sensitive cation channel 3	RNA1509_17793	RNA1509_17793 {Length: 828} {Type: CDS_3UTR} {Pfam: Amiloride-sensitive sodium channel [PF00858.19, score=39.1]} {Human: ACCN3, amiloride-sensitive cation channel 3 [Source:HGNC Symbol;Acc:101], e=0.001} {UniRef50_G4VKI6, e=3e-05, Putative uncharacterized protein (Fragment) n=1 Tax=Schistosoma mansoni RepID=G4VKI6_SCHMA [Invertebrates:Platyhelminthes]} {Drosophila: ppk27, pickpocket 27 [Source:Fl…
					Cluster-14368.8	1.22364	8.00344	-8.04502		SCNN1B	sodium channel, nonvoltage-gated 1, beta	RNA1509_51139	RNA1509_51139 {Length: 461} {Type: CDS_3UTR} {Pfam: Amiloride-sensitive sodium channel [PF00858.19, score=38.8]} {Human: SCNN1B, sodium channel, nonvoltage-gated 1, beta [Source:HGNC Symbol;Acc:10600], e=0.001} {Celegans: klp-16, Caenorhabditis elegans Protein KLP-16 (klp-16) mRNA, complete cds. [Source:RefSeq mRNA;Acc:NM_060126], e=0.001} {RNA815_9471.1} {RNA1310_37107}
					Cluster-14373.0	1.13844	8.49761	-4.72762		ABCA10	ATP-binding cassette, sub-family A (ABC1), member 10	RNA1509_9766	RNA1509_9766 {Length: 4950} {Type: 5UTR_CDS_3UTR} {Pfam: ABC transporter [PF00005.22, score=106.9]} {Human: ABCA10, ATP-binding cassette, sub-family A (ABC1), member 10 [Source:HGNC Symbol;Acc:30], e=9e-24} {UniRef50_Q8WWZ7-2, e=6e-24, Isoform 2 of ATP-binding cassette sub-family A member 5 n=7 Tax=Amniota RepID=Q8WWZ7-2 [Vertebrates:Chordata]} {Drosophila: CG42816, , e=5e-14} {RNA815_265.1} {RNA…
					Cluster-14382.0	1.03774	4.41311	-4.33495				RNA1509_33369	RNA1509_33369 {Length: 605} {Type: 5UTR_CDS_3UTR} {RNA815_24029} {RNA1310_49150}
					Cluster-14382.1	1.72086	6.04994	-6.58063				RNA1509_27607	RNA1509_27607 {Length: 837} {Type: 5UTR_CDS_3UTR} {RNA815_15718} {RNA1310_27904.1}
					Cluster-14382.4	1.97156	5.37259	-5.52091				RNA1509_24100|RNA1509_25998|RNA1509_44532	RNA1509_24100 {Length: 1063} {Type: 5UTR_CDS_3UTR} {RNA815_15718} {RNA1310_27904.1} ### RNA1509_25998 {Length: 1060} {Type: 5UTR_CDS_3UTR} {RNA815_23946.1} {RNA1310_27904.1} ### RNA1509_44532 {Length: 1273} {Type: 5UTR_CDS_3UTR} {RNA815_15718} {RNA1310_27904.1}
					Cluster-14388.4	1.89222	2.00126	-1.41577				RNA1509_38136	RNA1509_38136 {Length: 891} {Type: 5UTR_CDS_3UTR} {RNA815_18209} {RNA1310_37076}
					Cluster-14388.5	1.14691	1.19937	-1.75397		ZC3HAV1	zinc finger CCCH-type, antiviral 1	RNA1509_8660|RNA1509_42060	RNA1509_8660 {Length: 2835} {Type: 5UTR_CDS_3UTR} {Human: ZC3HAV1, zinc finger CCCH-type, antiviral 1 [Source:HGNC Symbol;Acc:23721], e=0.001} {UniRef50_C3YBY8, e=5e-10, Putative uncharacterized protein n=1 Tax=Branchiostoma floridae RepID=C3YBY8_BRAFL [Invertebrates:Chordata]} {RNA815_10812.2} {RNA1310_14747} ### RNA1509_42060 {Length: 2991} {Type: 5UTR_CDS_3UTR} {Human: ZC3HAV1, zinc finger CCC…
					Cluster-14402.0	1.14714	2.19318	-3.83603				RNA1509_501	RNA1509_501 {Length: 2730} {Type: 5UTR_CDS_3UTR} {UniRef50_C4NFL4, e=1e-05, Nucleocapsid n=3 Tax=Nyamiviridae RepID=C4NFL4_9MONO [Viruses:]} {RNA815_23351} {RNA1310_212}
					Cluster-14402.1	1.23417	1.77589	-3.75416				RNA1509_21754	RNA1509_21754 {Length: 551} {Type: 5UTR_CDS_3UTR} {RNA815_23351} {RNA1310_212}
					Cluster-14402.2	1.34636	2.24782	-4.22541				RNA1509_7788	RNA1509_7788 {Length: 6427} {Type: 5UTR_CDS_3UTR} {Pfam: Mononegavirales RNA dependent RNA polymerase [PF00946.14, score=396.3]} {UniRef50_C4NFK9, e=0.0, Large structural protein n=3 Tax=Nyamiviridae RepID=C4NFK9_9MONO [Viruses:]} {RNA1310_212}
					Cluster-14407.0	1.41358	6.77081	-5.35992				RNA1509_56972	RNA1509_56972 {Length: 3492} {Type: 5UTR_CDS_3UTR} {RNA815_23627} {RNA1310_6130}
					Cluster-14409.0	3.61079	5.97291	-5.75726		JAG2; NOTCH2	jagged 2; notch 2	RNA1509_40004|RNA1509_44068	RNA1509_40004 {Length: 3520} {Type: 5UTR_CDS_3UTR} {Human: NOTCH2, notch 2 [Source:HGNC Symbol;Acc:7882], e=1e-07} {UniRef50_A0A068X6R9, e=4e-35, Acidic fibroblast growth factor intracellular n=3 Tax=Cyclophyllidea RepID=A0A068X6R9_HYMMI [Invertebrates:Platyhelminthes]} {Drosophila: crb, crumbs [Source:FlyBase gene name;Acc:FBgn0259685], e=3e-08} {RNA815_2582.1} {RNA1310_8045.1} {Smed: dd_Smed_v6…
					Cluster-14413.4	1.18419	9.51604	-4.98448				RNA1509_5686|RNA1509_37818	RNA1509_5686 {Length: 1936} {Type: 5UTR_CDS_3UTR} {RNA815_6599.2} {RNA1310_7959.1} ### RNA1509_37818 {Length: 2032} {Type: 5UTR_CDS_3UTR} {RNA815_6599.2} {RNA1310_7959.2}
					Cluster-14423.0	1.6808	4.68657	-8.64271				RNA1509_6001	RNA1509_6001 {Length: 3442} {Type: 5UTR_CDS_3UTR} {RNA815_3503} {RNA1310_4679}
					Cluster-14423.1	1.23792	3.93026	-4.36715				RNA1509_45459	RNA1509_45459 {Length: 582} {Type: CDS_3UTR} {RNA815_3503} {RNA1310_4679}
					Cluster-14433.2	0.839881	6.13891	-5.13429		SRI	sorcin	RNA1509_6611|RNA1509_7662|RNA1509_19096|RNA1509_21504|RNA1509_29326|RNA1509_45922|RNA1509_59852	RNA1509_6611 {Length: 1251} {Type: 5UTR_CDS_3UTR} {Pfam: EF hand [PF00036.27, score=38.7]} {Human: SRI, sorcin [Source:HGNC Symbol;Acc:11292], e=1e-28} {UniRef50_UPI0005C39C20, e=9e-69, PREDICTED: sorcin-like isoform X1 n=3 Tax=Mollusca RepID=UPI0005C39C20 [Invertebrates:]} {Drosophila: Alg-2, Apoptosis-linked gene-2 [Source:FlyBase gene name;Acc:FBgn0086378], e=1e-16} {RNA815_8403.2} {RNA1310_25…
					Cluster-14462.2	0.959957	5.70082	-5.69956		TUBA8	tubulin, alpha 8	RNA1509_1057|RNA1509_23144|RNA1509_41359	RNA1509_1057 {Length: 2575} {Type: 5UTR_CDS_3UTR} {Pfam: Tubulin/FtsZ family, GTPase domain [PF00091.20, score=132.8]} {Human: TUBA8, tubulin, alpha 8 [Source:HGNC Symbol;Acc:12410], e=2e-38} {Drosophila: alphaTub67C, alpha-Tubulin at 67C [Source:FlyBase gene name;Acc:FBgn0087040], e=7e-38} {Celegans: tba-7, Caenorhabditis elegans Protein TBA-7 (tba-7) mRNA, complete cds. [Source:RefSeq mRNA;Acc:…
					Cluster-14464.3	1.09812	1.68662	-1.36715				RNA1509_19474|RNA1509_41961	RNA1509_19474 {Length: 963} {Type: 5UTR_CDS_3UTR} {RNA815_1976.1} {RNA1310_659} ### RNA1509_41961 {Length: 952} {Type: 5UTR_CDS_3UTR} {RNA815_1976.1} {RNA1310_659}
					Cluster-14481.0	1.29553	4.78034	-8.76631				RNA1509_37141|RNA1509_56930	RNA1509_37141 {Length: 594} {Type: CDS_3UTR} {RNA815_7538} {RNA1310_19618.1} ### RNA1509_56930 {Length: 593} {Type: CDS_3UTR} {RNA815_7538} {RNA1310_19618.1}
					Cluster-14481.1	2.02275	6.71355	-5.98147				RNA1509_17364	RNA1509_17364 {Length: 649} {Type: CDS_3UTR} {UniRef50_A7T5J9, e=4e-07, Predicted protein (Fragment) n=2 Tax=Nematostella vectensis RepID=A7T5J9_NEMVE [Invertebrates:Cnidaria]} {RNA815_7538} {RNA1310_19618.2}
					Cluster-14481.2	2.87631	5.71339	-5.75436				RNA1509_13999|RNA1509_49005|RNA1509_51696	RNA1509_13999 {Length: 1131} {Type: 5UTR_CDS_3UTR} {RNA815_7538} {RNA1310_19618.1} ### RNA1509_49005 {Length: 1086} {Type: 5UTR_CDS_3UTR} {RNA815_7538} {RNA1310_19618.1} ### RNA1509_51696 {Length: 1164} {Type: 5UTR_CDS_3UTR} {RNA815_7538} {RNA1310_19618.1}
					Cluster-14491.0	1.10563	1.56562	-1.89921				RNA1509_37754	RNA1509_37754 {Length: 435} {Type: 5UTR_CDS_3UTR} {RNA815_3450.1} {RNA1310_56800}
					Cluster-14495.2	3.72334	4.91094	-4.89417				RNA1509_12308	RNA1509_12308 {Length: 1410} {Type: 5UTR_CDS_3UTR} {Pfam: WSC domain [PF01822.14, score=79.1]} {UniRef50_W9Y3G0, e=1e-13, Uncharacterized protein n=5 Tax=leotiomyceta RepID=W9Y3G0_9EURO [Plants:Ascomycota]} {RNA815_6462.1} {RNA1310_18309}
					Cluster-14495.4	2.12793	3.71279	-4.69613				RNA1509_9534|RNA1509_43411	RNA1509_9534 {Length: 1033} {Type: 5UTR_CDS_3UTR} {Pfam: WSC domain [PF01822.14, score=69.0]} {UniRef50_W9Y3G0, e=4e-10, Uncharacterized protein n=5 Tax=leotiomyceta RepID=W9Y3G0_9EURO [Plants:Ascomycota]} {RNA815_6462.1} {RNA1310_18309} ### RNA1509_43411 {Length: 1263} {Type: 5UTR_CDS_3UTR} {Pfam: WSC domain [PF01822.14, score=94.1]} {UniRef50_M1W2H0, e=6e-14, Related to beta-1,3 exoglucanase n=…
					Cluster-14495.5	3.93397	5.16816	-4.70259				RNA1509_18891|RNA1509_21578	RNA1509_18891 {Length: 903} {Type: 5UTR_CDS_3UTR} {RNA815_58873} {RNA1310_18309} ### RNA1509_21578 {Length: 1026} {Type: 5UTR_CDS_3UTR} {RNA815_58873} {RNA1310_83141}
					Cluster-14495.6	4.04328	5.69219	-5.22051				RNA1509_22971	RNA1509_22971 {Length: 398} {Type: 5UTR_CDS_3UTR} {RNA815_59286} {RNA1310_83141}
					Cluster-14507.0	1.77634	5.56017	-4.83381		CSNK1A1	casein kinase 1, alpha 1	RNA1509_4933	RNA1509_4933 {Length: 1949} {Type: 5UTR_CDS_3UTR} {Pfam: Protein kinase domain [PF00069.20, score=106.8]} {Human: CSNK1A1, casein kinase 1, alpha 1 [Source:HGNC Symbol;Acc:2451], e=1e-56} {UniRef50_L1JRN6, e=2e-60, Uncharacterized protein n=4 Tax=Eukaryota RepID=L1JRN6_GUITH [Invertebrates:]} {Drosophila: CkIalpha, Casein kinase Ialpha [Source:FlyBase gene name;Acc:FBgn0015024], e=4e-53} {RNA815_…
					Cluster-14507.2	1.73269	4.11535	-4.66721				RNA1509_42946	RNA1509_42946 {Length: 659} {Type: 5UTR_CDS_3UTR} {RNA815_3908} {RNA1310_15558.1}
					Cluster-14507.3	1.75924	5.41185	-6.07967		CSNK1A1; CSNK1E	casein kinase 1, alpha 1; casein kinase 1, epsilon	RNA1509_23633|RNA1509_31879	RNA1509_23633 {Length: 1176} {Type: 5UTR_CDS_3UTR} {Pfam: Protein kinase domain [PF00069.20, score=71.8]} {Human: CSNK1E, casein kinase 1, epsilon [Source:HGNC Symbol;Acc:2453], e=4e-45} {UniRef50_I3ENN1, e=2e-50, CK1/CK1 protein kinase n=4 Tax=Nematocida RepID=I3ENN1_NEMP1 [Plants:Microsporidia]} {Drosophila: CkIalpha, Casein kinase Ialpha [Source:FlyBase gene name;Acc:FBgn0015024], e=4e-42} {RN…
					Cluster-14514.0	1.86451	3.8075	-5.38806				RNA1509_28964|RNA1509_37744	RNA1509_28964 {Length: 1792} {Type: 5UTR_CDS_3UTR} {RNA815_2014} {RNA1310_6494} ### RNA1509_37744 {Length: 1793} {Type: 5UTR_CDS_3UTR} {RNA815_2014} {RNA1310_6494}
					Cluster-14514.1	1.86696	4.99411	-4.32721		BOLL	bol, boule-like (Drosophila)	RNA1509_3633|RNA1509_15542|RNA1509_23321|RNA1509_23505|RNA1509_54959	RNA1509_3633 {Length: 2876} {Type: 5UTR_CDS_3UTR} {Pfam: RNA recognition motif (a.k.a. RRM, RBD, or RNP domain) [PF14259.1, score=45.5]} {Human: BOLL, bol, boule-like (Drosophila) [Source:HGNC Symbol;Acc:14273], e=3e-19} {UniRef50_G1CSL8, e=1e-174, Boule-like protein 2 n=1 Tax=Macrostomum lignano RepID=G1CSL8_9PLAT [Invertebrates:Platyhelminthes]} {Drosophila: bol, boule [Source:FlyBase gene name…
					Cluster-14514.3	1.81422	4.96308	-4.25861				RNA1509_16338	RNA1509_16338 {Length: 434} {Type: 5UTR_CDS_3UTR} {RNA815_1176} {RNA1310_6494}
					Cluster-14515.0	2.26652	3.98334	-4.47205				RNA1509_33904	RNA1509_33904 {Length: 726} {Type: 5UTR_CDS_3UTR} {RNA815_16687} {RNA1310_34604.1}
					Cluster-14520.0	1.92924	5.00365	-4.317				RNA1509_16044	RNA1509_16044 {Length: 3102} {Type: 5UTR_CDS_3UTR} {RNA815_1609.1} {RNA1310_5163}
					Cluster-14520.2	1.91014	4.54732	-4.2523				RNA1509_35961	RNA1509_35961 {Length: 1252} {Type: 5UTR_CDS_3UTR} {RNA815_1609.1} {RNA1310_5163}
					Cluster-14520.4	2.12126	4.98026	-3.97983				RNA1509_57992	RNA1509_57992 {Length: 366} {Type: CDS_3UTR} {RNA815_1609.2} {RNA1310_5163}
					Cluster-14524.2	2.23313	3.58519	-4.0697	Neoblast; Parapharyngeal; Xins; Pluripotency maintenance	ABCA1	ATP-binding cassette, sub-family A (ABC1), member 1	RNA1509_9108|RNA1509_50729	RNA1509_9108 {Length: 6760} {Type: 5UTR_CDS_3UTR} {Pfam: ABC transporter [PF00005.22, score=184.2]} {Human: ABCA1, ATP-binding cassette, sub-family A (ABC1), member 1 [Source:HGNC Symbol;Acc:29], e=0.0} {UniRef50_N1PB02, e=0.0, Uncharacterized protein n=1 Tax=Capitella teleta RepID=N1PB02_CAPTE [Invertebrates:Annelida]} {Drosophila: CG1718, , e=1e-116} {Celegans: abt-2, Caenorhabditis elegans Pro…
					Cluster-14529.0	1.01287	1.07988	-1.51407	X1	ACYP1	acylphosphatase 1, erythrocyte (common) type	RNA1509_9648	RNA1509_9648 {Length: 927} {Type: 5UTR_CDS_3UTR} {Pfam: Acylphosphatase [PF00708.13, score=79.6]} {Human: ACYP1, acylphosphatase 1, erythrocyte (common) type [Source:HGNC Symbol;Acc:179], e=4e-26} {UniRef50_P07032, e=1e-29, Acylphosphatase-1 n=77 Tax=Eukaryota RepID=ACYP1_CHICK [Invertebrates:]} {Drosophila: CG34161, , e=2e-20} {RNA815_22307} {RNA1310_21302} {Smed: dd_Smed_v6_4021_0_2}
					Cluster-14530.0	2.04683	5.59814	-5.08831				RNA1509_2900	RNA1509_2900 {Length: 1231} {Type: 5UTR_CDS_3UTR} {RNA815_11785.1} {RNA1310_29690.1}
					Cluster-14530.1	2.1718	4.5228	-3.74874				RNA1509_20855	RNA1509_20855 {Length: 1304} {Type: 5UTR_CDS_3UTR} {RNA815_11785.1} {RNA1310_29690.1}
					Cluster-14530.2	2.48239	5.52144	-4.56323				RNA1509_33297	RNA1509_33297 {Length: 128} {Type: CDS_3UTR} {RNA815_11785.1} {RNA1310_29690.1}
					Cluster-14530.3	1.96028	3.31478	-4.70168				RNA1509_24048	RNA1509_24048 {Length: 1195} {Type: 5UTR_CDS_3UTR} {RNA815_11785.1} {RNA1310_29690.1}
					Cluster-14531.3	1.06185	1.4856	-1.98858				RNA1509_49476	RNA1509_49476 {Length: 972} {Type: 5UTR_CDS_3UTR} {RNA815_7771.1} {RNA1310_1897.4}
					Cluster-14549.2	1.03517	7.20325	-5.1276		PPP1CC	protein phosphatase 1, catalytic subunit, gamma isozyme	RNA1509_21385|RNA1509_21898|RNA1509_45917	RNA1509_21385 {Length: 547} {Type: 5UTR_CDS_3UTR} {Human: PPP1CC, protein phosphatase 1, catalytic subunit, gamma isozyme [Source:HGNC Symbol;Acc:9283], e=3e-07} {Drosophila: Pp1-Y2, Pp1-Y2 [Source:FlyBase gene name;Acc:FBgn0046698], e=9e-08} {Celegans: R08A2.2, Caenorhabditis elegans Protein R08A2.2 (R08A2.2) mRNA, complete cds. [Source:RefSeq mRNA;Acc:NM_074231], e=9e-09} {RNA815_8508.1} {RNA13…
					Cluster-14558.1	2.92377	6.25788	-4.86061				RNA1509_57689	RNA1509_57689 {Length: 628} {Type: 5UTR_CDS_3UTR} {RNA815_30060} {RNA1310_57587}
					Cluster-14564.1	0.730795	4.38303	-5.75839				RNA1509_21740	RNA1509_21740 {Length: 602} {Type: 5UTR_CDS_3UTR} {RNA815_2074} {RNA1310_7369}
					Cluster-14564.2	0.688738	5.2684	-5.7966				RNA1509_22402|RNA1509_38053|RNA1509_47936	RNA1509_22402 {Length: 1976} {Type: 5UTR_CDS_3UTR} {RNA815_2074} {RNA1310_21425.1} ### RNA1509_38053 {Length: 767} {Type: 5UTR_CDS_3UTR} {RNA815_2074} {RNA1310_7369} ### RNA1509_47936 {Length: 1773} {Type: 5UTR_CDS_3UTR} {RNA815_1505.2} {RNA1310_21425.1}
					Cluster-14568.0	2.50285	5.39957	-4.6423				RNA1509_9324	RNA1509_9324 {Length: 961} {Type: 5UTR_CDS_3UTR} {Pfam: WSC domain [PF01822.14, score=28.1]} {UniRef50_W9M9D4, e=0.001, Uncharacterized protein n=1 Tax=Fusarium oxysporum f. sp. lycopersici MN25 RepID=W9M9D4_FUSOX [Plants:Ascomycota]} {RNA815_32563} {RNA1310_39085}
					Cluster-14568.1	1.91882	6.79351	-5.45783				RNA1509_49936	RNA1509_49936 {Length: 609} {Type: 5UTR_CDS_3UTR} {Pfam: WSC domain [PF01822.14, score=30.4]} {RNA815_32563} {RNA1310_39085}
					Cluster-1457.11	3.93055	8.63072	-4.35649				RNA1509_35859	RNA1509_35859 {Length: 3162} {Type: 5UTR_CDS_3UTR} {UniRef50_A9DK73, e=3e-04, NupC family protein (Fragment) n=3 Tax=Bacteria RepID=A9DK73_9GAMM [Invertebrates:Arthropoda]} {RNA815_9556} {RNA1310_6546.1}
					Cluster-1457.24	1.11106	1.16627	-0.879248	X1	PSMC1	proteasome (prosome, macropain) 26S subunit, ATPase, 1	RNA1509_1201|RNA1509_28860	RNA1509_1201 {Length: 1750} {TRANSSPLICED} {Type: 5UTR_CDS_3UTR} {Pfam: ATPase family associated with various cellular activities (AAA) [PF00004.24, score=141.4]} {Human: PSMC1, proteasome (prosome, macropain) 26S subunit, ATPase, 1 [Source:HGNC Symbol;Acc:9547], e=0.0} {UniRef50_P62191, e=0.0, 26S protease regulatory subunit 4 n=678 Tax=Eukaryota RepID=PRS4_HUMAN [Invertebrates:]} {Drosophila: R…
					Cluster-1457.9	1.90576	2.492	-2.35088				RNA1509_15296	RNA1509_15296 {Length: 3822} {Type: 5UTR_CDS_3UTR} {UniRef50_A9DK73, e=3e-04, NupC family protein (Fragment) n=3 Tax=Bacteria RepID=A9DK73_9GAMM [Invertebrates:Arthropoda]} {Celegans: slc-28.1, Caenorhabditis elegans Protein F27E11.1 (F27E11.1) mRNA, complete cds. [Source:RefSeq mRNA;Acc:NM_071566], e=0.002} {RNA815_9556} {RNA1310_6546.1}
					Cluster-14573.0	2.13145	6.62661	-6.2457				RNA1509_4608|RNA1509_25568	RNA1509_4608 {Length: 2082} {Type: 5UTR_CDS_3UTR} {UniRef50_A0A074ZRD1, e=3e-09, Uncharacterized protein n=2 Tax=Opisthorchiidae RepID=A0A074ZRD1_9TREM [Invertebrates:Platyhelminthes]} {RNA815_8234} {RNA1310_13338.1} ### RNA1509_25568 {Length: 1405} {Type: 5UTR_CDS_3UTR} {UniRef50_A0A074ZRD1, e=8e-10, Uncharacterized protein n=2 Tax=Opisthorchiidae RepID=A0A074ZRD1_9TREM [Invertebrates:Platyhelmi…
					Cluster-14594.0	1.45276	8.14757	-8.18917				RNA1509_43059|RNA1509_52386|RNA1509_54495	RNA1509_43059 {Length: 1616} {Type: 5UTR_CDS_3UTR} {RNA815_16387.2} {RNA1310_21485.1} ### RNA1509_52386 {Length: 1478} {Type: 5UTR_CDS_3UTR} {RNA815_16387.1} {RNA1310_23621} ### RNA1509_54495 {Length: 1544} {Type: 5UTR_CDS_3UTR} {RNA815_16387.2} {RNA1310_21485.1}
					Cluster-14599.1	1.45131	5.8098	-7.2819				RNA1509_30601	RNA1509_30601 {Length: 419} {Type: 5UTR_CDS_3UTR} {RNA815_16811.2} {RNA1310_49468.1}
					Cluster-14599.2	1.06355	6.17077	-5.39526				RNA1509_42306	RNA1509_42306 {Length: 711} {Type: 5UTR_CDS_3UTR} {RNA815_16811.1} {RNA1310_11860.1}
					Cluster-1460.0	4.33122	4.86918	-9.34154				RNA1509_36435	RNA1509_36435 {Length: 901} {Type: 5UTR_CDS_3UTR} {RNA815_26947} {RNA1310_42062.1}
					Cluster-14600.0	2.35123	6.13331	-6.63197				RNA1509_16734|RNA1509_18187|RNA1509_33695	RNA1509_16734 {Length: 2641} {Type: 5UTR_CDS_3UTR} {RNA815_8220.1} {RNA1310_372} ### RNA1509_18187 {Length: 2464} {Type: 5UTR_CDS_3UTR} {RNA815_8220.1} {RNA1310_372} ### RNA1509_33695 {Length: 2636} {Type: 5UTR_CDS_3UTR} {RNA815_8220.1} {RNA1310_372}
					Cluster-14606.0	2.8751	5.85085	-4.15247				RNA1509_39310	RNA1509_39310 {Length: 1557} {Type: 5UTR_CDS_3UTR} {UniRef50_A0A068YHP8, e=8e-05, Zinc finger protein 609 n=3 Tax=Echinococcus RepID=A0A068YHP8_ECHMU [Invertebrates:Platyhelminthes]} {Drosophila: sbb, scribbler [Source:FlyBase gene name;Acc:FBgn0010575], e=0.001} {RNA815_11894} {RNA1310_21875}
					Cluster-14606.1	2.82227	9.53563	-3.71848				RNA1509_48557|RNA1509_54436	RNA1509_48557 {Length: 1554} {Type: 5UTR_CDS_3UTR} {UniRef50_A0A068YHP8, e=9e-05, Zinc finger protein 609 n=3 Tax=Echinococcus RepID=A0A068YHP8_ECHMU [Invertebrates:Platyhelminthes]} {Drosophila: sbb, scribbler [Source:FlyBase gene name;Acc:FBgn0010575], e=0.001} {RNA815_11894} {RNA1310_21875} ### RNA1509_54436 {Length: 1427} {Type: 5UTR_CDS_3UTR} {UniRef50_A0A068YHP8, e=8e-05, Zinc finger protei…
					Cluster-14611.4	1.6656	0.694147	-1.67715	Asexual_biased	ANKZF1	ankyrin repeat and zinc finger domain containing 1	RNA1509_36350	RNA1509_36350 {Length: 1615} {Type: 5UTR_CDS_3UTR} {Pfam: Ankyrin repeats (3 copies) [PF12796.2, score=28.9]} {Human: ANKZF1, ankyrin repeat and zinc finger domain containing 1 [Source:HGNC Symbol;Acc:25527], e=6e-26} {UniRef50_UPI0003592A45, e=3e-29, PREDICTED: ankyrin repeat and zinc finger domain-containing protein 1-like n=1 Tax=Aplysia californica RepID=UPI0003592A45 [Invertebrates:Mollusca]…
					Cluster-14615.2	0.945974	5.51307	-8.08035				RNA1509_31780	RNA1509_31780 {Length: 1093} {Type: 5UTR_CDS_3UTR} {RNA815_3858.1} {RNA1310_12652}
					Cluster-14615.5	1.40932	6.2825	-5.29377				RNA1509_14028|RNA1509_20147|RNA1509_42797|RNA1509_51465	RNA1509_14028 {Length: 2353} {Type: 5UTR_CDS_3UTR} {RNA815_3858.2} {RNA1310_12380} ### RNA1509_20147 {Length: 2582} {Type: 5UTR_CDS_3UTR} {RNA815_3858.2} {RNA1310_12380} ### RNA1509_42797 {Length: 2241} {Type: 5UTR_CDS_3UTR} {RNA815_3858.2} {RNA1310_11534.1} ### RNA1509_51465 {Length: 322} {Type: 5UTR_CDS_3UTR} {RNA815_3858.2} {RNA1310_11534.2}
					Cluster-14622.1	1.14758	1.40525	-1.03193	Sexual_biased; Xins	MGAT2	mannosyl (alpha-1,6-)-glycoprotein beta-1,2-N-acetylglucosaminyltransferase	RNA1509_24425	RNA1509_24425 {Length: 2273} {Type: 5UTR_CDS_3UTR} {Pfam: N-acetylglucosaminyltransferase II (MGAT2) [PF05060.9, score=415.0]} {Human: MGAT2, mannosyl (alpha-1,6-)-glycoprotein beta-1,2-N-acetylglucosaminyltransferase [Source:HGNC Symbol;Acc:7045], e=4e-97} {UniRef50_T1K1D4, e=1e-116, Uncharacterized protein n=1 Tax=Tetranychus urticae RepID=T1K1D4_TETUR [Invertebrates:Arthropoda]} {Drosophila: M…
					Cluster-14631.2	1.46477	8.17678	-5.7784				RNA1509_38714	RNA1509_38714 {Length: 871} {Type: 5UTR_CDS_3UTR} {RNA815_4599.2} {RNA1310_11584}
					Cluster-14631.3	1.60373	5.26572	-3.52171				RNA1509_36372	RNA1509_36372 {Length: 899} {Type: 5UTR_CDS_3UTR} {RNA815_4599.2} {RNA1310_11584}
					Cluster-14657.0	1.51447	3.1084	-5.14535				RNA1509_34167	RNA1509_34167 {Length: 648} {Type: CDS_3UTR} {RNA815_5940} {RNA1310_19717}
					Cluster-14657.1	1.18353	3.66691	-3.02605		TTLL10	tubulin tyrosine ligase-like family, member 10	RNA1509_9761|RNA1509_47731	RNA1509_9761 {Length: 2110} {Type: 5UTR_CDS_3UTR} {Pfam: Tubulin-tyrosine ligase family [PF03133.10, score=96.3]} {Human: TTLL10, tubulin tyrosine ligase-like family, member 10 [Source:HGNC Symbol;Acc:26693], e=1e-21} {UniRef50_A0A095A451, e=3e-27, Protein polyglycylase TTLL10 n=1 Tax=Schistosoma haematobium RepID=A0A095A451_SCHHA [Invertebrates:Platyhelminthes]} {Drosophila: TTLL3B, Tubulin tyro…
					Cluster-14657.2	1.52434	3.15371	-5.85004		TTLL10	tubulin tyrosine ligase-like family, member 10	RNA1509_25133	RNA1509_25133 {Length: 1912} {Type: 5UTR_CDS_3UTR} {Pfam: Tubulin-tyrosine ligase family [PF03133.10, score=103.6]} {Human: TTLL10, tubulin tyrosine ligase-like family, member 10 [Source:HGNC Symbol;Acc:26693], e=8e-22} {UniRef50_UPI0003510D58, e=1e-28, PREDICTED: protein polyglycylase TTLL10-like isoform X1 n=8 Tax=Aves RepID=UPI0003510D58 [Vertebrates:Chordata]} {Drosophila: TTLL3B, Tubulin tyr…
					Cluster-14657.3	1.7405	5.4112	-4.69537		TTLL10	tubulin tyrosine ligase-like family, member 10	RNA1509_59244	RNA1509_59244 {Length: 1139} {Type: 5UTR_CDS_3UTR} {Pfam: Tubulin-tyrosine ligase family [PF03133.10, score=60.7]} {Human: TTLL10, tubulin tyrosine ligase-like family, member 10 [Source:HGNC Symbol;Acc:26693], e=2e-15} {UniRef50_UPI000529288C, e=9e-22, PREDICTED: protein polyglycylase TTLL10-like, partial n=3 Tax=Neognathae RepID=UPI000529288C [Vertebrates:Chordata]} {Drosophila: TTLL3B, Tubulin …
					Cluster-14667.0	1.07392	6.66497	-5.99878				RNA1509_51273	RNA1509_51273 {Length: 584} {Type: 5UTR_CDS_3UTR} {RNA815_26114} {RNA1310_53970.1}
					Cluster-14667.1	1.35628	4.98297	-6.5144				RNA1509_47609	RNA1509_47609 {Length: 196} {Type: CDS_3UTR} {RNA815_26114} {RNA1310_51561}
					Cluster-14667.2	1.4645	6.46842	-5.74004				RNA1509_29207|RNA1509_37773	RNA1509_29207 {Length: 678} {Type: 5UTR_CDS_3UTR} {RNA815_26114} {RNA1310_53970.1} ### RNA1509_37773 {Length: 768} {Type: 5UTR_CDS_3UTR} {RNA815_26114} {RNA1310_51561}
					Cluster-14667.3	0.953134	5.233	-5.22641				RNA1509_23670|RNA1509_49971	RNA1509_23670 {Length: 640} {Type: 5UTR_CDS_3UTR} {RNA815_26114} {RNA1310_53970.1} ### RNA1509_49971 {Length: 726} {Type: 5UTR_CDS_3UTR} {RNA815_26114} {RNA1310_53970.1}
					Cluster-14693.0	1.57755	5.6697	-9.691		WSCD2	WSC domain containing 2	RNA1509_51242|RNA1509_53829|RNA1509_57338	RNA1509_51242 {Length: 490} {Type: CDS_3UTR} {Pfam: WSC domain [PF01822.14, score=45.5]} {Human: WSCD2, WSC domain containing 2 [Source:HGNC Symbol;Acc:29117], e=3e-07} {UniRef50_A0A0C3DRJ0, e=2e-09, Uncharacterized protein n=1 Tax=Oidiodendron maius Zn RepID=A0A0C3DRJ0_9PEZI [Plants:Ascomycota]} {Drosophila: oxt, peptide O-xylosyltransferase [Source:FlyBase gene name;Acc:FBgn0015360], e=3e-07} {…
					Cluster-14693.1	2.03807	2.99044	-4.91274		WSCD2	WSC domain containing 2	RNA1509_39525|RNA1509_45527	RNA1509_39525 {Length: 948} {Type: 5UTR_CDS_3UTR} {Pfam: WSC domain [PF01822.14, score=63.8]} {Human: WSCD2, WSC domain containing 2 [Source:HGNC Symbol;Acc:29117], e=2e-07} {UniRef50_A0A0D2MJS8, e=9e-15, Uncharacterized protein n=1 Tax=Hypholoma sublateritium FD-334 SS-4 RepID=A0A0D2MJS8_9AGAR [Plants:Basidiomycota]} {Drosophila: oxt, peptide O-xylosyltransferase [Source:FlyBase gene name;Acc:FB…
					Cluster-14694.0	1.27127	1.31099	-1.31993				RNA1509_14285|RNA1509_28019|RNA1509_37782	RNA1509_14285 {Length: 796} {Type: 5UTR_CDS_3UTR} {RNA815_15231} {RNA1310_44457.1} ### RNA1509_28019 {Length: 692} {Type: CDS_3UTR} {RNA815_15231} {RNA1310_44457.2} ### RNA1509_37782 {Length: 734} {Type: CDS_3UTR} {RNA815_15231} {RNA1310_44457.2}
					Cluster-14694.1	0.909632	1.48793	-1.58448				RNA1509_41571	RNA1509_41571 {Length: 425} {Type: CDS_3UTR} {RNA815_15231} {RNA1310_44457.1}
					Cluster-14709.0	2.01686	5.84073	-6.87316				RNA1509_21535	RNA1509_21535 {Length: 401} {Type: CDS_3UTR} {RNA1310_98739}
					Cluster-14714.0	1.37628	1.14793	-0.851236	X1	PTPN1	protein tyrosine phosphatase, non-receptor type 1	RNA1509_4241	RNA1509_4241 {Length: 3733} {Type: 5UTR_CDS_3UTR} {Pfam: Protein-tyrosine phosphatase [PF00102.22, score=194.9]} {Human: PTPN1, protein tyrosine phosphatase, non-receptor type 1 [Source:HGNC Symbol;Acc:9642], e=2e-72} {UniRef50_O13016, e=3e-80, Tyrosine-protein phosphatase non-receptor type 1 n=109 Tax=Euteleostomi RepID=PTN1_CHICK [Vertebrates:Chordata]} {Drosophila: Ptp61F, Protein tyrosine pho…
					Cluster-14714.1	1.4554	2.33877	-1.99942	X1	PTPN1	protein tyrosine phosphatase, non-receptor type 1	RNA1509_27049	RNA1509_27049 {Length: 2917} {TRANSSPLICED} {Type: 5UTR_CDS_3UTR} {Pfam: Protein-tyrosine phosphatase [PF00102.22, score=193.3]} {Human: PTPN1, protein tyrosine phosphatase, non-receptor type 1 [Source:HGNC Symbol;Acc:9642], e=1e-72} {UniRef50_O13016, e=2e-81, Tyrosine-protein phosphatase non-receptor type 1 n=109 Tax=Euteleostomi RepID=PTN1_CHICK [Vertebrates:Chordata]} {Drosophila: Ptp61F, Prot…
					Cluster-14714.3	1.63549	0.957327	-0.616582				RNA1509_18971|RNA1509_26526	RNA1509_18971 {Length: 685} {TRANSSPLICED} {Type: 5UTR_CDS_3UTR} {RNA815_30327.1} {RNA1310_54774} ### RNA1509_26526 {Length: 2076} {Type: 5UTR_CDS_3UTR} {RNA815_1820} {RNA1310_5562}
					Cluster-14717.1	0.829704	5.47999	-3.97346				RNA1509_23979|RNA1509_40530	RNA1509_23979 {Length: 2254} {Type: 5UTR_CDS_3UTR} {RNA815_25952} {RNA1310_21294.1} ### RNA1509_40530 {Length: 542} {Type: 5UTR_CDS_3UTR} {RNA1310_85449}
					Cluster-14727.0	5.2758	3.75767	-3.13581				RNA1509_26262	RNA1509_26262 {Length: 1911} {Type: 5UTR_CDS_3UTR} {Pfam: Protein kinase domain [PF00069.20, score=26.6]} {UniRef50_UPI0002C3E3A7, e=2e-05, serine/threonine protein kinase cds1, putative n=1 Tax=Entamoeba invadens IP1 RepID=UPI0002C3E3A7 [Invertebrates:]} {RNA815_12280} {RNA1310_15370}
					Cluster-14730.1	3.45647	5.45962	-3.65287	Neoblast; Sexual_biased; X1	AURKA	aurora kinase A	RNA1509_18786|RNA1509_32028|RNA1509_46803	RNA1509_18786 {Length: 2211} {TRANSSPLICED} {Type: 5UTR_CDS_3UTR} {Pfam: Protein kinase domain [PF00069.20, score=229.5]} {Human: AURKA, aurora kinase A [Source:HGNC Symbol;Acc:11393], e=1e-90} {UniRef50_UPI00062607A5, e=1e-96, PREDICTED: serine/threonine-protein kinase Aurora-2-like n=1 Tax=Athalia rosae RepID=UPI00062607A5 [Invertebrates:Arthropoda]} {Drosophila: aurA, aurora A [Source:FlyBase …
					Cluster-14733.1	1.36866	1.36235	-1.10449				RNA1509_44286	RNA1509_44286 {Length: 584} {Type: 5UTR_CDS_3UTR} {RNA815_10818.1} {RNA1310_68208}
					Cluster-14734.0	1.73165	5.73033	-4.63753				RNA1509_11879|RNA1509_37533	RNA1509_11879 {Length: 1293} {Type: 5UTR_CDS_3UTR} {RNA815_39213} {RNA1310_29873.1} ### RNA1509_37533 {Length: 1339} {Type: 5UTR_CDS_3UTR} {RNA815_45478} {RNA1310_29873.1}
					Cluster-14734.1	1.91313	9.02209	-5.76821				RNA1509_15097	RNA1509_15097 {Length: 864} {Type: 5UTR_CDS_3UTR} {RNA815_45478} {RNA1310_29873.1}
					Cluster-14740.0	4.11228	7.83578	-4.59023				RNA1509_27854	RNA1509_27854 {Length: 262} {Type: CDS_3UTR} {RNA815_10279} {RNA1310_23948}
					Cluster-14740.1	3.08284	4.84113	-4.06871				RNA1509_21657|RNA1509_33198	RNA1509_21657 {Length: 1464} {Type: 5UTR_CDS_3UTR} {RNA815_10279} {RNA1310_23948} ### RNA1509_33198 {Length: 1458} {Type: 5UTR_CDS_3UTR} {RNA815_10279} {RNA1310_23948}
					Cluster-14744.3	1.39292	5.71245	-5.02765				RNA1509_5202	RNA1509_5202 {Length: 328} {Type: CDS_3UTR} {RNA815_12924.2} {RNA1310_27424}
					Cluster-14744.6	6.10113	3.60842	-6.23108		LMOD1; TCHH	leiomodin 1 (smooth muscle); trichohyalin	RNA1509_3905|RNA1509_8621|RNA1509_22135|RNA1509_22226|RNA1509_27875|RNA1509_58128	RNA1509_3905 {Length: 1138} {Type: 5UTR_CDS_3UTR} {Human: LMOD1, leiomodin 1 (smooth muscle) [Source:HGNC Symbol;Acc:6647], e=0.008} {RNA815_19560} {RNA1310_23858} ### RNA1509_8621 {Length: 261} {Type: 5UTR_CDS_3UTR} {Human: TCHH, trichohyalin [Source:HGNC Symbol;Acc:11791], e=2e-04} {RNA815_19560} {RNA1310_23858} ### RNA1509_22135 {Length: 332} {Type: 5UTR_CDS_3UTR} {Human: LMOD1, leiomodin 1 (s…
					Cluster-14744.7	1.50482	4.12173	-5.44536				RNA1509_11854	RNA1509_11854 {Length: 380} {Type: CDS_3UTR} {RNA815_12924.1} {RNA1310_27424}
					Cluster-14746.0	1.30847	2.82514	-5.7906		ABCA4	ATP-binding cassette, sub-family A (ABC1), member 4	RNA1509_27825|RNA1509_55533|RNA1509_59754	RNA1509_27825 {Length: 5246} {Type: 5UTR_CDS_3UTR} {Pfam: ABC transporter [PF00005.22, score=175.5]} {Human: ABCA4, ATP-binding cassette, sub-family A (ABC1), member 4 [Source:HGNC Symbol;Acc:34], e=7e-52} {UniRef50_T1JC73, e=4e-61, Uncharacterized protein n=1 Tax=Strigamia maritima RepID=T1JC73_STRMM [Invertebrates:Arthropoda]} {Drosophila: CG1718, , e=1e-41} {RNA815_302.1} {RNA1310_1329} {Smed:…
					Cluster-14746.1	1.54498	4.45491	-5.54237		ABCA4; ABCA5	ATP-binding cassette, sub-family A (ABC1), member 4; ATP-binding cassette, sub-family A (ABC1), member 5	RNA1509_1968|RNA1509_21877	RNA1509_1968 {Length: 5295} {Type: 5UTR_CDS_3UTR} {Pfam: ABC transporter [PF00005.22, score=176.1]} {Human: ABCA4, ATP-binding cassette, sub-family A (ABC1), member 4 [Source:HGNC Symbol;Acc:34], e=1e-54} {UniRef50_UPI000521B6E0, e=2e-58, PREDICTED: ATP-binding cassette sub-family A member 5-like n=1 Tax=Ciona intestinalis RepID=UPI000521B6E0 [Invertebrates:Chordata]} {Drosophila: CG1718, , e=5e-…
					Cluster-14750.1	0.889157	4.98477	-6.04411		PRKG1	protein kinase, cGMP-dependent, type I	RNA1509_4304|RNA1509_8596	RNA1509_4304 {Length: 1782} {Type: 5UTR_CDS_3UTR} {Pfam: Protein kinase domain [PF00069.20, score=107.6]} {Human: PRKG1, protein kinase, cGMP-dependent, type I [Source:HGNC Symbol;Acc:9414], e=2e-17} {UniRef50_K7FF21, e=3e-17, Uncharacterized protein n=11 Tax=Bilateria RepID=K7FF21_PELSI [Invertebrates:]} {Drosophila: for, foraging [Source:FlyBase gene name;Acc:FBgn0000721], e=7e-16} {RNA815_7912…
					Cluster-14773.0	1.41479	6.5724	-4.57489				RNA1509_7302	RNA1509_7302 {Length: 1631} {Type: 5UTR_CDS_3UTR} {RNA815_9238} {RNA1310_22256}
					Cluster-14773.2	1.64825	9.42255	-5.24609				RNA1509_12640|RNA1509_45059	RNA1509_12640 {Length: 477} {Type: CDS_3UTR} {RNA815_9238} {RNA1310_22256} ### RNA1509_45059 {Length: 480} {Type: CDS_3UTR} {RNA815_9238} {RNA1310_22256}
					Cluster-14791.0	1.25325	2.44871	-3.24644				RNA1509_8311	RNA1509_8311 {Length: 960} {Type: 5UTR_CDS_3UTR} {Pfam: Universal stress protein family [PF00582.21, score=91.2]} {UniRef50_G4VIW9, e=6e-25, Putative universal stress protein n=12 Tax=Platyhelminthes RepID=G4VIW9_SCHMA [Invertebrates:]} {RNA815_19675} {RNA1310_39052.1}
					Cluster-14791.5	1.42072	2.30341	-2.77005				RNA1509_34020	RNA1509_34020 {Length: 277} {Type: CDS_3UTR} {RNA815_19675} {RNA1310_39052.1}
					Cluster-14794.0	3.5257	5.53687	-5.68217		COL6A6	collagen, type VI, alpha 6	RNA1509_1092	RNA1509_1092 {Length: 2641} {Type: 5UTR_CDS_3UTR} {Pfam: von Willebrand factor type A domain [PF00092.23, score=108.6]} {Human: COL6A6, collagen, type VI, alpha 6 [Source:HGNC Symbol;Acc:27023], e=1e-04} {UniRef50_A7RFD8, e=2e-10, Predicted protein (Fragment) n=1 Tax=Nematostella vectensis RepID=A7RFD8_NEMVE [Invertebrates:Cnidaria]} {Celegans: C18H7.1, Caenorhabditis elegans Protein C18H7.1 (C18…
					Cluster-14794.2	4.77904	5.39202	-4.99565				RNA1509_15566	RNA1509_15566 {Length: 562} {Type: 5UTR_CDS_3UTR} {RNA815_1003.2} {RNA1310_8033}
					Cluster-14794.3	2.66154	5.37741	-6.53812		COL12A1; COL6A6	collagen, type XII, alpha 1; collagen, type VI, alpha 6	RNA1509_25485|RNA1509_29993|RNA1509_30617|RNA1509_45871	RNA1509_25485 {Length: 2676} {Type: 5UTR_CDS_3UTR} {Pfam: von Willebrand factor type A domain [PF00092.23, score=57.4]} {Human: COL12A1, collagen, type XII, alpha 1 [Source:HGNC Symbol;Acc:2188], e=2e-04} {UniRef50_K1PNS9, e=1e-07, Cartilage matrix protein (Fragment) n=1 Tax=Crassostrea gigas RepID=K1PNS9_CRAGI [Invertebrates:Mollusca]} {RNA815_3154.1} {RNA1310_7353.1} ### RNA1509_29993 {Length: …
					Cluster-14794.4	3.6188	4.59162	-5.05382				RNA1509_11758|RNA1509_22526	RNA1509_11758 {Length: 828} {Type: 5UTR_CDS_3UTR} {RNA815_1003.1} {RNA1310_8033} ### RNA1509_22526 {Length: 777} {Type: 5UTR_CDS_3UTR} {RNA815_1003.2} {RNA1310_8033}
					Cluster-14794.5	4.23752	5.67491	-4.73474		CDC42BPA	CDC42 binding protein kinase alpha (DMPK-like)	RNA1509_19440|RNA1509_31730	RNA1509_19440 {Length: 1094} {Type: 5UTR_CDS_3UTR} {RNA815_23827} {RNA1310_7353.1} ### RNA1509_31730 {Length: 1028} {Type: 5UTR_CDS_3UTR} {Human: CDC42BPA, CDC42 binding protein kinase alpha (DMPK-like) [Source:HGNC Symbol;Acc:1737], e=0.002} {Drosophila: CG46026, , e=0.002} {RNA815_23827} {RNA1310_7353.1}
					Cluster-14794.6	3.24462	5.63147	-5.54173		COL6A6; COL12A1	collagen, type VI, alpha 6; collagen, type XII, alpha 1	RNA1509_2592|RNA1509_50350	RNA1509_2592 {Length: 2683} {Type: 5UTR_CDS_3UTR} {Pfam: von Willebrand factor type A domain [PF00092.23, score=108.5]} {Human: COL6A6, collagen, type VI, alpha 6 [Source:HGNC Symbol;Acc:27023], e=2e-04} {UniRef50_A7RFD8, e=2e-10, Predicted protein (Fragment) n=1 Tax=Nematostella vectensis RepID=A7RFD8_NEMVE [Invertebrates:Cnidaria]} {RNA815_3154.1} {RNA1310_8033} ### RNA1509_50350 {Length: 2641}…
					Cluster-14794.7	4.45271	10.2539	-4.46869		COL6A6	collagen, type VI, alpha 6	RNA1509_8247	RNA1509_8247 {Length: 2695} {Type: 5UTR_CDS_3UTR} {Pfam: von Willebrand factor type A domain [PF00092.23, score=108.4]} {Human: COL6A6, collagen, type VI, alpha 6 [Source:HGNC Symbol;Acc:27023], e=2e-04} {UniRef50_A7RFD8, e=2e-10, Predicted protein (Fragment) n=1 Tax=Nematostella vectensis RepID=A7RFD8_NEMVE [Invertebrates:Cnidaria]} {RNA815_3154.1} {RNA1310_7353.1}
					Cluster-14794.8	4.80256	5.4099	-5.11511				RNA1509_24115	RNA1509_24115 {Length: 1175} {Type: 5UTR_CDS_3UTR} {Pfam: von Willebrand factor type A domain [PF00092.23, score=40.5]} {RNA815_23827} {RNA1310_13818}
					Cluster-14801.1	4.17326	6.06791	-4.28086		FCGBP	Fc fragment of IgG binding protein	RNA1509_30745	RNA1509_30745 {Length: 732} {Type: 5UTR_CDS_3UTR} {Human: FCGBP, Fc fragment of IgG binding protein [Source:HGNC Symbol;Acc:13572], e=0.003} {RNA815_3676} {RNA1310_5152.1}
					Cluster-14801.2	3.79157	5.10202	-4.47673				RNA1509_30162	RNA1509_30162 {Length: 493} {Type: 5UTR_CDS_3UTR} {RNA815_3676} {RNA1310_5152.1}
					Cluster-14801.3	3.42465	4.80185	-4.84288				RNA1509_31298	RNA1509_31298 {Length: 568} {Type: 5UTR_CDS_3UTR} {RNA815_3676} {RNA1310_5152.1}
					Cluster-14801.4	2.67418	4.87655	-5.35632		CELSR1	cadherin, EGF LAG seven-pass G-type receptor 1 (flamingo homolog, Drosophila)	RNA1509_7003|RNA1509_10356|RNA1509_52004	RNA1509_7003 {Length: 2964} {Type: 5UTR_CDS_3UTR} {Pfam: Laminin G domain [PF02210.19, score=36.2]} {Human: CELSR1, cadherin, EGF LAG seven-pass G-type receptor 1 (flamingo homolog, Drosophila) [Source:HGNC Symbol;Acc:1850], e=0.010} {UniRef50_UPI0003EC49AB, e=2e-06, PREDICTED: LOW QUALITY PROTEIN: cadherin, EGF LAG seven-pass G-type receptor 1, partial n=2 Tax=Myotis RepID=UPI0003EC49AB [Mammals…
					Cluster-1482.0	0.926048	2.15861	-3.28111		CCNB1	cyclin B1	RNA1509_4622	RNA1509_4622 {Length: 2246} {Type: 5UTR_CDS_3UTR} {Pfam: Cyclin, N-terminal domain [PF00134.18, score=86.0]} {Human: CCNB1, cyclin B1 [Source:HGNC Symbol;Acc:1579], e=7e-23} {UniRef50_R7VLU4, e=4e-32, Uncharacterized protein n=1 Tax=Capitella teleta RepID=R7VLU4_CAPTE [Invertebrates:Annelida]} {Drosophila: CycB, Cyclin B [Source:FlyBase gene name;Acc:FBgn0000405], e=2e-21} {RNA815_4626} {RNA1310_…
					Cluster-14831.0	1.30874	6.4204	-5.34085				RNA1509_9844	RNA1509_9844 {Length: 760} {Type: 5UTR_CDS_3UTR} {RNA815_25395} {RNA1310_46707.2}
					Cluster-14831.1	0.981009	6.24811	-4.91107				RNA1509_14498|RNA1509_20148|RNA1509_21222	RNA1509_14498 {Length: 790} {Type: 5UTR_CDS_3UTR} {RNA815_25395} {RNA1310_46707.1} ### RNA1509_20148 {Length: 741} {Type: 5UTR_CDS_3UTR} {RNA815_25395} {RNA1310_46707.1} ### RNA1509_21222 {Length: 743} {Type: 5UTR_CDS_3UTR} {RNA815_25395} {RNA1310_46707.2}
					Cluster-14831.2	1.0072	7.10619	-5.10435				RNA1509_8274|RNA1509_54406	RNA1509_8274 {Length: 743} {Type: 5UTR_CDS_3UTR} {RNA815_25395} {RNA1310_46707.1} ### RNA1509_54406 {Length: 728} {Type: 5UTR_CDS_3UTR} {RNA815_25395} {RNA1310_46707.2}
					Cluster-14836.0	1.16694	5.50331	-4.54774		RP1L1	retinitis pigmentosa 1-like 1	RNA1509_5170|RNA1509_48768	RNA1509_5170 {Length: 2118} {Type: 5UTR_CDS_3UTR} {Human: RP1L1, retinitis pigmentosa 1-like 1 [Source:HGNC Symbol;Acc:15946], e=0.003} {Drosophila: CG3108, , e=4e-06} {Celegans: ret-1, Caenorhabditis elegans Protein RET-1, isoform f. [Source:RefSeq mRNA;Acc:NM_001129554], e=1e-04} {RNA815_9199} {RNA1310_9039} ### RNA1509_48768 {Length: 2001} {Type: 5UTR_CDS_3UTR} {Drosophila: CG3108, , e=3e-06} …
					Cluster-14836.2	1.19645	5.15667	-5.26578		RP1L1	retinitis pigmentosa 1-like 1	RNA1509_39474|RNA1509_53657	RNA1509_39474 {Length: 1313} {Type: 5UTR_CDS_3UTR} {Human: RP1L1, retinitis pigmentosa 1-like 1 [Source:HGNC Symbol;Acc:15946], e=0.003} {Drosophila: CG3108, , e=3e-07} {RNA815_12823.1} {RNA1310_9039} ### RNA1509_53657 {Length: 1302} {Type: 5UTR_CDS_3UTR} {Human: RP1L1, retinitis pigmentosa 1-like 1 [Source:HGNC Symbol;Acc:15946], e=0.003} {Drosophila: CG3108, , e=3e-07} {RNA815_12823.1} {RNA1310…
					Cluster-14837.0	1.67697	5.24435	-5.78129				RNA1509_13869|RNA1509_41746	RNA1509_13869 {Length: 1633} {Type: 5UTR_CDS_3UTR} {UniRef50_A0A074ZRD1, e=2e-13, Uncharacterized protein n=2 Tax=Opisthorchiidae RepID=A0A074ZRD1_9TREM [Invertebrates:Platyhelminthes]} {RNA815_2332} {RNA1310_7099.1} ### RNA1509_41746 {Length: 1723} {Type: 5UTR_CDS_3UTR} {UniRef50_A0A074ZRD1, e=2e-13, Uncharacterized protein n=2 Tax=Opisthorchiidae RepID=A0A074ZRD1_9TREM [Invertebrates:Platyhelmi…
					Cluster-14842.0	1.7761	4.76643	-4.95893				RNA1509_17186|RNA1509_24689|RNA1509_41371	RNA1509_17186 {Length: 797} {Type: 5UTR_CDS_3UTR} {RNA815_24840} {RNA1310_47772} ### RNA1509_24689 {Length: 792} {Type: 5UTR_CDS_3UTR} {RNA815_24840} {RNA1310_47772} ### RNA1509_41371 {Length: 840} {Type: 5UTR_CDS_3UTR} {RNA815_24840} {RNA1310_47772}
					Cluster-14843.0	1.41814	3.73151	-5.3083		CALM1	calmodulin 1 (phosphorylase kinase, delta)	RNA1509_1151	RNA1509_1151 {Length: 2965} {Type: 5UTR_CDS_3UTR} {Pfam: EF-hand domain pair [PF13499.1, score=71.0]} {Human: CALM1, calmodulin 1 (phosphorylase kinase, delta) [Source:HGNC Symbol;Acc:1442], e=4e-48} {Drosophila: Cam, Calmodulin [Source:FlyBase gene name;Acc:FBgn0000253], e=2e-47} {Celegans: cmd-1, Caenorhabditis elegans Protein CMD-1 (cmd-1) mRNA, complete cds. [Source:RefSeq mRNA;Acc:NM_070985]…
					Cluster-14843.1	1.65867	4.34404	-4.76053				RNA1509_1516	RNA1509_1516 {Length: 684} {Type: 5UTR_CDS_3UTR} {RNA815_9189} {RNA1310_10414.1}
					Cluster-14843.2	1.44698	3.6169	-4.49863				RNA1509_22978	RNA1509_22978 {Length: 1299} {Type: 5UTR_CDS_3UTR} {RNA815_9189} {RNA1310_29804}
					Cluster-14843.3	1.70761	2.42227	-3.76233				RNA1509_54294	RNA1509_54294 {Length: 146} {Type: 3UTR}
					Cluster-14858.0	1.12848	2.01993	-4.0373				RNA1509_5943	RNA1509_5943 {Length: 2990} {Type: 5UTR_CDS_3UTR} {RNA815_12144} {RNA1310_6152}
					Cluster-14865.0	2.91512	4.6233	-4.39852				RNA1509_25218	RNA1509_25218 {Length: 1035} {Type: 5UTR_CDS_3UTR} {RNA815_26896} {RNA1310_30831}
					Cluster-14865.1	2.08994	5.27992	-5.8256				RNA1509_42448	RNA1509_42448 {Length: 1162} {Type: 5UTR_CDS_3UTR} {RNA815_26896} {RNA1310_30831}
					Cluster-14882.0	1.5235	1.09675	-1.72639	Sexual_biased; Pluripotency self-renewal	DIS3L2	DIS3 mitotic control homolog (S. cerevisiae)-like 2	RNA1509_21090	RNA1509_21090 {Length: 3124} {Type: 5UTR_CDS_3UTR} {Pfam: RNB domain [PF00773.14, score=297.8]} {Human: DIS3L2, DIS3 mitotic control homolog (S. cerevisiae)-like 2 [Source:HGNC Symbol;Acc:28648], e=1e-127} {UniRef50_R7TX22, e=1e-143, Uncharacterized protein n=2 Tax=Bilateria RepID=R7TX22_CAPTE [Invertebrates:]} {Drosophila: CG16940, , e=4e-78} {Celegans: disl-2, Caenorhabditis elegans Protein F48…
					Cluster-14882.2	1.88587	1.44013	-1.58502	Sexual_biased; Pluripotency self-renewal	DIS3L2	DIS3 mitotic control homolog (S. cerevisiae)-like 2	RNA1509_30644	RNA1509_30644 {Length: 4055} {Type: 5UTR_CDS_3UTR} {Pfam: RNB domain [PF00773.14, score=297.0]} {Human: DIS3L2, DIS3 mitotic control homolog (S. cerevisiae)-like 2 [Source:HGNC Symbol;Acc:28648], e=1e-143} {UniRef50_R7TX22, e=1e-159, Uncharacterized protein n=2 Tax=Bilateria RepID=R7TX22_CAPTE [Invertebrates:]} {Drosophila: CG16940, , e=8e-77} {RNA815_1747} {RNA1310_2522.1} {Smed: dd_Smed_v6_7044…
					Cluster-14905.0	1.66012	6.35371	-6.58548				RNA1509_5587|RNA1509_27791|RNA1509_46387	RNA1509_5587 {Length: 938} {Type: 5UTR_CDS_3UTR} {RNA815_24391} {RNA1310_41132} ### RNA1509_27791 {Length: 886} {Type: 5UTR_CDS_3UTR} {RNA815_24391} {RNA1310_41132} ### RNA1509_46387 {Length: 827} {Type: 5UTR_CDS_3UTR} {RNA815_24391} {RNA1310_41132}
					Cluster-14905.1	2.58656	7.89667	-7.24741				RNA1509_17733|RNA1509_20087|RNA1509_31043	RNA1509_17733 {Length: 782} {Type: 5UTR_CDS_3UTR} {RNA815_24619} {RNA1310_50147} ### RNA1509_20087 {Length: 791} {Type: 5UTR_CDS_3UTR} {RNA815_24619} {RNA1310_50147} ### RNA1509_31043 {Length: 685} {Type: 5UTR_CDS_3UTR} {RNA815_24619} {RNA1310_50147}
					Cluster-14906.0	1.23522	3.07667	-4.17987				RNA1509_26910	RNA1509_26910 {Length: 2193} {Type: 5UTR_CDS_3UTR} {RNA815_35462} {RNA1310_12261.1}
					Cluster-14917.0	3.52932	1.63655	-1.46908				RNA1509_11159|RNA1509_27656	RNA1509_11159 {Length: 889} {TRANSSPLICED} {Type: 5UTR_CDS_3UTR} {RNA815_22539} {RNA1310_36431} ### RNA1509_27656 {Length: 1177} {Type: 5UTR_CDS_3UTR} {RNA815_22539} {RNA1310_36431}
					Cluster-14932.0	4.24352	5.09732	-4.25914		ZAN	zonadhesin	RNA1509_38	RNA1509_38 {Length: 16126} {Type: 5UTR_CDS_3UTR} {Human: ZAN, zonadhesin [Source:HGNC Symbol;Acc:12857], e=9e-18} {UniRef50_G7YSI1, e=1e-119, Collagen alpha-1(VII) chain (Fragment) n=1 Tax=Clonorchis sinensis RepID=G7YSI1_CLOSI [Invertebrates:Platyhelminthes]} {Drosophila: Hml, Hemolectin [Source:FlyBase gene name;Acc:FBgn0029167], e=0.009} {RNA815_13} {RNA1310_23}
					Cluster-14932.1	5.83824	8.65293	-6.33238	Sexual_biased	ZNF616	zinc finger protein 616	RNA1509_5427	RNA1509_5427 {Length: 1508} {Type: 5UTR_CDS_3UTR} {Human: ZNF616, zinc finger protein 616 [Source:HGNC Symbol;Acc:28062], e=0.008} {UniRef50_W6UV63, e=2e-13, Collagen alpha-3(VI) chain n=1 Tax=Echinococcus granulosus RepID=W6UV63_ECHGR [Invertebrates:Platyhelminthes]} {RNA815_13} {RNA1310_23} {Smed: dd_Smed_v6_33678_0_1}
					Cluster-14932.2	4.53914	4.58236	-4.83763				RNA1509_18003	RNA1509_18003 {Length: 560} {Type: 5UTR_CDS_3UTR} {UniRef50_W6UV63, e=1e-06, Collagen alpha-3(VI) chain n=1 Tax=Echinococcus granulosus RepID=W6UV63_ECHGR [Invertebrates:Platyhelminthes]} {RNA815_13} {RNA1310_23}
					Cluster-1494.0	1.34942	5.14866	-4.24126	Asexual_biased; Xins	PC	pyruvate carboxylase	RNA1509_1205	RNA1509_1205 {Length: 3887} {Type: 5UTR_CDS_3UTR} {Pfam: Carbamoyl-phosphate synthase L chain, ATP binding domain [PF02786.12, score=250.8]} {Human: PC, pyruvate carboxylase [Source:HGNC Symbol;Acc:8636], e=0.0} {UniRef50_K1QHI5, e=0.0, Pyruvate carboxylase, mitochondrial n=5 Tax=Bilateria RepID=K1QHI5_CRAGI [Invertebrates:]} {Drosophila: CG1516, , e=0.0} {Celegans: pyc-1, Caenorhabditis elegans …
					Cluster-1494.1	1.59935	6.11943	-4.72109		PC	pyruvate carboxylase	RNA1509_3041	RNA1509_3041 {Length: 1826} {Type: 5UTR_CDS_3UTR} {Pfam: Conserved carboxylase domain [PF02436.13, score=213.0]} {Human: PC, pyruvate carboxylase [Source:HGNC Symbol;Acc:8636], e=0.0} {UniRef50_V9IEW4, e=0.0, Pyruvate carboxylase n=3 Tax=Bilateria RepID=V9IEW4_APICE [Invertebrates:]} {Drosophila: CG1516, , e=0.0} {Celegans: pyc-1, Caenorhabditis elegans Protein PYC-1, isoform a. [Source:RefSeq mR…
					Cluster-14946.0	0.764961	0.776932	-0.94151	X1	ZMPSTE24	zinc metallopeptidase (STE24 homolog, S. cerevisiae)	RNA1509_3291	RNA1509_3291 {Length: 2777} {TRANSSPLICED} {Type: 5UTR_CDS_3UTR} {Pfam: Peptidase family M48 [PF01435.13, score=149.8]} {Human: ZMPSTE24, zinc metallopeptidase (STE24 homolog, S. cerevisiae) [Source:HGNC Symbol;Acc:12877], e=1e-119} {UniRef50_O75844, e=1e-123, CAAX prenyl protease 1 homolog n=145 Tax=Gnathostomata RepID=FACE1_HUMAN [Invertebrates:Echinodermata]} {Drosophila: ste24a, prenyl protea…
					Cluster-14948.4	1.12018	0.915216	-1.6257				RNA1509_48209	RNA1509_48209 {Length: 441} {Type: 5UTR_CDS_3UTR} {RNA815_6933} {RNA1310_18296}
					Cluster-14957.1	1.26347	2.01913	-1.25587				RNA1509_47781	RNA1509_47781 {Length: 2697} {Type: 5UTR_CDS_3UTR} {Pfam: Protein of unknown function (DUF229) [PF02995.12, score=229.6]} {UniRef50_R7TH42, e=2e-58, Uncharacterized protein n=1 Tax=Capitella teleta RepID=R7TH42_CAPTE [Invertebrates:Annelida]} {Drosophila: CG6236, , e=3e-61} {RNA815_1914.1} {RNA1310_10305}
					Cluster-14969.0	1.29115	5.72346	-7.29743				RNA1509_1804	RNA1509_1804 {Length: 1547} {Type: 5UTR_CDS_3UTR} {RNA815_9652} {RNA1310_22800.1}
					Cluster-14969.1	1.36956	5.05488	-9.41474				RNA1509_12826	RNA1509_12826 {Length: 694} {Type: 5UTR_CDS_3UTR} {RNA815_9652} {RNA1310_22800.1}
					Cluster-14969.2	1.06678	5.51127	-8.98161				RNA1509_30810	RNA1509_30810 {Length: 235} {Type: CDS_3UTR} {RNA815_9652} {RNA1310_22800.1}
					Cluster-1498.0	0.910466	0.78869	-0.707223		CHKB	choline kinase beta	RNA1509_7225|RNA1509_36816|RNA1509_38137	RNA1509_7225 {Length: 2477} {TRANSSPLICED} {Type: 5UTR_CDS_3UTR} {Pfam: Choline/ethanolamine kinase [PF01633.15, score=184.4]} {Human: CHKB, choline kinase beta [Source:HGNC Symbol;Acc:1938], e=7e-76} {UniRef50_Q9Y259, e=8e-79, Choline/ethanolamine kinase n=117 Tax=Vertebrata RepID=CHKB_HUMAN [Plants:]} {Drosophila: CG2201, , e=3e-33} {Celegans: cka-2, Caenorhabditis elegans Protein CKA-2, isofor…
					Cluster-14996.0	1.48032	1.66617	-3.67222				RNA1509_34125	RNA1509_34125 {Length: 1002} {Type: 5UTR_CDS_3UTR} {RNA815_2969} {RNA1310_9359.1}
					Cluster-14996.1	2.14117	3.03109	-4.53119		PANX2	pannexin 2	RNA1509_3673	RNA1509_3673 {Length: 2488} {Type: 5UTR_CDS_3UTR} {Pfam: Innexin [PF00876.13, score=280.2]} {Human: PANX2, pannexin 2 [Source:HGNC Symbol;Acc:8600], e=0.002} {UniRef50_Q2L6M6, e=1e-87, Innexin n=2 Tax=Dugesia japonica RepID=Q2L6M6_DUGJA [Invertebrates:Platyhelminthes]} {Drosophila: shakB, shaking B [Source:FlyBase gene name;Acc:FBgn0085387], e=2e-26} {RNA815_2969} {RNA1310_9359.1}
					Cluster-14996.2	2.37913	3.14745	-3.92661				RNA1509_35117|RNA1509_38237	RNA1509_35117 {Length: 697} {Type: CDS_3UTR} {RNA815_2969} {RNA1310_9359.1} ### RNA1509_38237 {Length: 855} {Type: 5UTR_CDS_3UTR} {RNA815_2969} {RNA1310_9359.1}
					Cluster-14998.0	1.30266	5.09399	-5.40143				RNA1509_1171	RNA1509_1171 {Length: 1146} {Type: 5UTR_CDS_3UTR} {RNA815_5193} {RNA1310_32944}
					Cluster-14998.1	1.5765	5.73541	-5.06905				RNA1509_23368	RNA1509_23368 {Length: 536} {Type: 5UTR_CDS_3UTR} {RNA815_5193} {RNA1310_32944}
					Cluster-14998.3	1.33358	5.63586	-5.46289				RNA1509_5396	RNA1509_5396 {Length: 1117} {Type: 5UTR_CDS_3UTR} {RNA815_5193} {RNA1310_32944}
					Cluster-14998.4	1.3705	5.95508	-5.60154				RNA1509_13204	RNA1509_13204 {Length: 897} {Type: 5UTR_CDS_3UTR} {RNA815_5193} {RNA1310_32944}
					Cluster-15009.1	0.890762	4.54965	-4.92859		FAM78A	family with sequence similarity 78, member A	RNA1509_1948|RNA1509_2979	RNA1509_1948 {Length: 1690} {Type: 5UTR_CDS_3UTR} {Human: FAM78A, family with sequence similarity 78, member A [Source:HGNC Symbol;Acc:25465], e=6e-35} {UniRef50_G4LYV6, e=1e-115, Putative uncharacterized protein n=8 Tax=Platyhelminthes RepID=G4LYV6_SCHMA [Invertebrates:]} {RNA815_5835} {RNA1310_22578} {Smed: dd_Smed_v6_50260_0_1} ### RNA1509_2979 {Length: 1489} {Type: 5UTR_CDS_3UTR} {Human: FAM7…
					Cluster-15012.0	1.17563	5.48673	-5.07231		ATP1A1	ATPase, Na+/K+ transporting, alpha 1 polypeptide	RNA1509_956	RNA1509_956 {Length: 3791} {Type: 5UTR_CDS_3UTR} {Pfam: E1-E2 ATPase [PF00122.15, score=207.8]} {Human: ATP1A1, ATPase, Na+/K+ transporting, alpha 1 polypeptide [Source:HGNC Symbol;Acc:799], e=0.0} {UniRef50_P13607, e=0.0, Sodium/potassium-transporting ATPase subunit alpha n=586 Tax=Metazoa RepID=ATNA_DROME [Invertebrates:]} {Drosophila: Atpalpha, Na pump alpha subunit [Source:FlyBase gene name;A…
					Cluster-15013.0	0.969995	3.66544	-4.61752				RNA1509_42	RNA1509_42 {Length: 2610} {Type: 5UTR_CDS_3UTR} {Pfam: Immunoglobulin I-set domain [PF07679.11, score=43.6]} {Drosophila: CG13506, , e=7e-05} {RNA815_3639} {RNA1310_10769}
					Cluster-15013.1	1.21236	3.52622	-4.61549				RNA1509_43026	RNA1509_43026 {Length: 1254} {Type: 5UTR_CDS_3UTR} {Pfam: Immunoglobulin I-set domain [PF07679.11, score=36.4]} {UniRef50_V4AXD5, e=8e-04, Uncharacterized protein n=1 Tax=Lottia gigantea RepID=V4AXD5_LOTGI [Invertebrates:Mollusca]} {Drosophila: CG13506, , e=3e-05} {Celegans: him-4, Caenorhabditis elegans Protein HIM-4, isoform b (him-4) mRNA, complete cds. [Source:RefSeq mRNA;Acc:NM_001029411], e…
					Cluster-15013.3	1.06624	3.70904	-4.67124				RNA1509_95	RNA1509_95 {Length: 1082} {Type: 5UTR_CDS_3UTR} {Pfam: Immunoglobulin I-set domain [PF07679.11, score=34.8]} {UniRef50_V4AXD5, e=7e-04, Uncharacterized protein n=1 Tax=Lottia gigantea RepID=V4AXD5_LOTGI [Invertebrates:Mollusca]} {Drosophila: CG13506, , e=2e-05} {RNA815_3639} {RNA1310_10769}
					Cluster-15013.4	1.11795	3.72401	-5.11746		C2orf16	chromosome 2 open reading frame 16	RNA1509_390	RNA1509_390 {Length: 1182} {Type: 5UTR_CDS_3UTR} {Pfam: Immunoglobulin I-set domain [PF07679.11, score=37.9]} {Human: C2orf16, chromosome 2 open reading frame 16 [Source:HGNC Symbol;Acc:25275], e=0.001} {UniRef50_V4AXD5, e=9e-04, Uncharacterized protein n=1 Tax=Lottia gigantea RepID=V4AXD5_LOTGI [Invertebrates:Mollusca]} {Drosophila: CG13506, , e=2e-05} {RNA815_3639} {RNA1310_10769}
					Cluster-15013.5	1.16728	3.21756	-4.57671		C2orf16	chromosome 2 open reading frame 16	RNA1509_3600	RNA1509_3600 {Length: 1205} {Type: 5UTR_CDS_3UTR} {Pfam: Immunoglobulin I-set domain [PF07679.11, score=36.9]} {Human: C2orf16, chromosome 2 open reading frame 16 [Source:HGNC Symbol;Acc:25275], e=0.001} {UniRef50_V4AXD5, e=7e-04, Uncharacterized protein n=1 Tax=Lottia gigantea RepID=V4AXD5_LOTGI [Invertebrates:Mollusca]} {Drosophila: CG13506, , e=2e-05} {RNA815_3639} {RNA1310_10769}
					Cluster-15013.6	1.54142	3.48173	-5.12616				RNA1509_15245	RNA1509_15245 {Length: 889} {Type: 5UTR_CDS_3UTR} {Pfam: Immunoglobulin I-set domain [PF07679.11, score=33.1]} {UniRef50_V4AXD5, e=5e-04, Uncharacterized protein n=1 Tax=Lottia gigantea RepID=V4AXD5_LOTGI [Invertebrates:Mollusca]} {Drosophila: CG13506, , e=1e-05} {Celegans: him-4, Caenorhabditis elegans Protein HIM-4, isoform b (him-4) mRNA, complete cds. [Source:RefSeq mRNA;Acc:NM_001029411], e=…
					Cluster-15019.1	1.63389	5.42573	-4.34618				RNA1509_13743	RNA1509_13743 {Length: 290} {Type: 5UTR_CDS_3UTR} {RNA815_8582.1} {RNA1310_73535}
					Cluster-15029.0	2.59618	6.93185	-4.52888				RNA1509_6213	RNA1509_6213 {Length: 2353} {Type: 5UTR_CDS_3UTR} {RNA815_3217.1} {RNA1310_10432}
					Cluster-15029.2	2.09605	5.41832	-3.65301				RNA1509_41613	RNA1509_41613 {Length: 905} {Type: 5UTR_CDS_3UTR} {RNA815_22149} {RNA1310_10432}
					Cluster-15029.3	1.6673	4.65055	-3.57286				RNA1509_59093	RNA1509_59093 {Length: 367} {Type: CDS_3UTR} {RNA815_22149} {RNA1310_10432}
					Cluster-15029.4	2.56283	5.79132	-5.93275				RNA1509_51634	RNA1509_51634 {Length: 319} {Type: CDS_3UTR} {RNA815_22149} {RNA1310_10432}
					Cluster-15033.9	0.798112	2.08204	-2.37108				RNA1509_32786	RNA1509_32786 {Length: 449} {Type: 5UTR_CDS_3UTR} {RNA815_8188.1} {RNA1310_54534}
					Cluster-15035.2	0.975923	4.76078	-5.68497	Gut; Asexual_biased; Xins	SLC6A7	solute carrier family 6 (neurotransmitter transporter, L-proline), member 7	RNA1509_13652|RNA1509_24331	RNA1509_13652 {Length: 1869} {Type: 5UTR_CDS_3UTR} {Pfam: Sodium:neurotransmitter symporter family [PF00209.13, score=495.5]} {Human: SLC6A7, solute carrier family 6 (neurotransmitter transporter, L-proline), member 7 [Source:HGNC Symbol;Acc:11054], e=1e-142} {UniRef50_C3XW35, e=1e-139, Transporter n=1 Tax=Branchiostoma floridae RepID=C3XW35_BRAFL [Invertebrates:Chordata]} {Drosophila: DAT, Dopam…
					Cluster-15036.0	1.11421	5.45802	-4.81919		CHGB	chromogranin B (secretogranin 1)	RNA1509_1259	RNA1509_1259 {Length: 4752} {Type: 5UTR_CDS_3UTR} {Human: CHGB, chromogranin B (secretogranin 1) [Source:HGNC Symbol;Acc:1930], e=4e-04} {Drosophila: futsch, futsch [Source:FlyBase gene name;Acc:FBgn0259108], e=4e-11} {Celegans: cec-8, Caenorhabditis elegans Protein CEC-8 (cec-8) mRNA, complete cds. [Source:RefSeq mRNA;Acc:NM_064797], e=1e-13} {RNA815_460} {RNA1310_1674}
					Cluster-15048.0	1.64454	3.12817	-2.21875		PHRF1	PHD and ring finger domains 1	RNA1509_4203	RNA1509_4203 {Length: 3133} {Type: 5UTR_CDS_3UTR} {Pfam: PHD-finger [PF00628.24, score=62.1]} {Human: PHRF1, PHD and ring finger domains 1 [Source:HGNC Symbol;Acc:24351], e=1e-23} {UniRef50_U6HBF7, e=1e-24, PHD and RING finger domain containing protein 1 n=1 Tax=Hymenolepis microstoma RepID=U6HBF7_HYMMI [Invertebrates:Platyhelminthes]} {Drosophila: CG2926, , e=4e-21} {RNA815_8993} {RNA1310_7787}
					Cluster-15048.1	1.84124	2.15917	-3.1901				RNA1509_8740	RNA1509_8740 {Length: 594} {Type: 5UTR_CDS_3UTR} {RNA815_32311.1} {RNA1310_60502}
					Cluster-15078.0	1.30701	10.808	-5.53531				RNA1509_30210	RNA1509_30210 {Length: 203} {Type: CDS_3UTR} {RNA815_2469} {RNA1310_7713.1}
					Cluster-15082.0	1.1619	4.27237	-4.82345				RNA1509_32497	RNA1509_32497 {Length: 1132} {Type: 5UTR_CDS_3UTR} {RNA815_8410.1} {RNA1310_20931.1}
					Cluster-15090.1	1.10785	8.78092	-4.08646		ABCA10; ABCA12	ATP-binding cassette, sub-family A (ABC1), member 10; ATP-binding cassette, sub-family A (ABC1), member 12	RNA1509_1581|RNA1509_22819	RNA1509_1581 {Length: 5501} {Type: 5UTR_CDS_3UTR} {Pfam: ABC transporter [PF00005.22, score=160.7]} {Human: ABCA10, ATP-binding cassette, sub-family A (ABC1), member 10 [Source:HGNC Symbol;Acc:30], e=3e-49} {UniRef50_R7UMX2, e=5e-55, Uncharacterized protein n=1 Tax=Capitella teleta RepID=R7UMX2_CAPTE [Invertebrates:Annelida]} {Drosophila: CG1718, , e=2e-41} {RNA815_1021.1} {RNA1310_1094.1} ### RN…
					Cluster-15109.0	1.01568	3.33064	-5.17607		WSCD2	WSC domain containing 2	RNA1509_13599	RNA1509_13599 {Length: 1652} {Type: 5UTR_CDS_3UTR} {Pfam: WSC domain [PF01822.14, score=68.3]} {Human: WSCD2, WSC domain containing 2 [Source:HGNC Symbol;Acc:29117], e=2e-07} {UniRef50_E6QYF2, e=6e-16, Transmembrane receptor, putative n=17 Tax=Filobasidiella/Cryptococcus neoformans species complex RepID=E6QYF2_CRYGW [Plants:Basidiomycota]} {Drosophila: oxt, peptide O-xylosyltransferase [Source:Fl…
					Cluster-15115.1	1.16085	1.32953	-1.10514				RNA1509_48268	RNA1509_48268 {Length: 681} {Type: CDS_3UTR}
					Cluster-15132.0	4.88978	6.01337	-4.52882				RNA1509_5852|RNA1509_11604	RNA1509_5852 {Length: 985} {Type: 5UTR_CDS_3UTR} {RNA815_7317} {RNA1310_35606} ### RNA1509_11604 {Length: 597} {Type: 5UTR_CDS_3UTR} {RNA815_7317} {RNA1310_35606}
					Cluster-15132.1	5.0451	6.51781	-4.47581				RNA1509_10784	RNA1509_10784 {Length: 1196} {Type: 5UTR_CDS_3UTR} {RNA815_7317} {RNA1310_35606}
					Cluster-15144.0	1.83118	8.80183	-5.45989				RNA1509_21058|RNA1509_30034	RNA1509_21058 {Length: 1338} {Type: 5UTR_CDS_3UTR} {RNA815_11056} {RNA1310_25323.1} ### RNA1509_30034 {Length: 1352} {Type: 5UTR_CDS_3UTR} {RNA815_11056} {RNA1310_25323.1}
					Cluster-15179.0	1.70335	6.14927	-4.88768				RNA1509_6423	RNA1509_6423 {Length: 2782} {Type: 5UTR_CDS_3UTR} {UniRef50_A0A074ZSL9, e=7e-04, Uncharacterized protein n=1 Tax=Opisthorchis viverrini RepID=A0A074ZSL9_9TREM [Invertebrates:Platyhelminthes]} {RNA815_3883.1} {RNA1310_7074}
					Cluster-15190.3	0.470189	0.732081	-0.538917				RNA1509_1526|RNA1509_30582	RNA1509_1526 {Length: 1326} {Type: 5UTR_CDS_3UTR} {RNA815_3522.1} {RNA1310_7869} ### RNA1509_30582 {Length: 1272} {Type: 5UTR_CDS_3UTR} {RNA815_3522.1} {RNA1310_7869}
					Cluster-15190.4	0.451587	0.717386	-0.65644		CALR	calreticulin	RNA1509_32963	RNA1509_32963 {Length: 1424} {Type: 5UTR_CDS_3UTR} {Pfam: Calreticulin family [PF00262.13, score=44.2]} {Human: CALR, calreticulin [Source:HGNC Symbol;Acc:1455], e=3e-21} {Drosophila: Crc, Calreticulin [Source:FlyBase gene name;Acc:FBgn0005585], e=3e-15} {RNA815_3522.1} {RNA1310_7869}
					Cluster-15190.9	0.496555	0.761146	-0.492725				RNA1509_2312	RNA1509_2312 {Length: 956} {Type: 5UTR_CDS_3UTR} {RNA815_3522.1} {RNA1310_7869}
					Cluster-15193.0	1.34605	5.60982	-5.23898				RNA1509_34835	RNA1509_34835 {Length: 520} {Type: 5UTR_CDS_3UTR} {RNA815_21615} {RNA1310_24396.1}
					Cluster-15193.1	1.39865	5.89874	-6.29313				RNA1509_21180|RNA1509_33398|RNA1509_36204	RNA1509_21180 {Length: 780} {Type: 5UTR_CDS_3UTR} {RNA815_21615} {RNA1310_24396.1} ### RNA1509_33398 {Length: 850} {Type: 5UTR_CDS_3UTR} {RNA815_21615} {RNA1310_24396.1} ### RNA1509_36204 {Length: 799} {Type: 5UTR_CDS_3UTR} {RNA815_21615} {RNA1310_24396.1}
					Cluster-15195.0	1.76827	1.64267	-1.96162				RNA1509_49781	RNA1509_49781 {Length: 631} {Type: CDS_3UTR} {RNA815_33813.2} {RNA1310_44070}
					Cluster-15203.1	1.41787	6.61743	-4.85681		IDE	insulin-degrading enzyme	RNA1509_2920|RNA1509_17969	RNA1509_2920 {Length: 5511} {Type: 5UTR_CDS_3UTR} {Pfam: Insulinase (Peptidase family M16) [PF00675.15, score=80.6]} {Human: IDE, insulin-degrading enzyme [Source:HGNC Symbol;Acc:5381], e=6e-42} {UniRef50_G7YSM0, e=8e-44, Insulysin (Fragment) n=2 Tax=Opisthorchiidae RepID=G7YSM0_CLOSI [Invertebrates:Platyhelminthes]} {Drosophila: Ide, Insulin degrading metalloproteinase [Source:FlyBase gene name;…
					Cluster-15203.2	1.75382	6.50973	-5.72465				RNA1509_36127	RNA1509_36127 {Length: 669} {Type: CDS_3UTR} {RNA815_266.2} {RNA1310_919.1}
					Cluster-15206.0	2.18093	3.60869	-8.30057				RNA1509_30569	RNA1509_30569 {Length: 486} {Type: CDS_3UTR} {RNA815_41950} {RNA1310_45977}
					Cluster-15208.0	4.02131	8.7195	-4.50222				RNA1509_35688|RNA1509_59717	RNA1509_35688 {Length: 1944} {Type: 5UTR_CDS_3UTR} {RNA815_20656} {RNA1310_16564.1} ### RNA1509_59717 {Length: 2211} {Type: 5UTR_CDS_3UTR} {RNA815_20656} {RNA1310_16564.1}
					Cluster-15210.0	1.888	4.48944	-3.7694				RNA1509_24613	RNA1509_24613 {Length: 399} {Type: 5UTR_CDS_3UTR} {RNA815_3547} {RNA1310_9820}
					Cluster-15215.0	0.865786	0.707049	-0.545865				RNA1509_12911	RNA1509_12911 {Length: 1301} {Type: 5UTR_CDS_3UTR} {Pfam: Translocon-associated protein (TRAP), alpha subunit [PF03896.11, score=28.4]} {RNA815_1244.1} {RNA1310_2397.1}
					Cluster-15222.1	1.79104	4.05238	-7.53417				RNA1509_39332	RNA1509_39332 {Length: 1093} {Type: 5UTR_CDS_3UTR} {RNA815_17957} {RNA1310_11900}
					Cluster-15267.0	1.53186	3.36852	-4.35047				RNA1509_49861	RNA1509_49861 {Length: 471} {Type: CDS_3UTR} {RNA815_31755.2} {RNA1310_61334.1}
					Cluster-15267.1	2.59536	5.61198	-5.33199				RNA1509_38716|RNA1509_48369	RNA1509_38716 {Length: 565} {Type: 5UTR_CDS_3UTR} {RNA815_31755.3} {RNA1310_65907} ### RNA1509_48369 {Length: 811} {Type: 5UTR_CDS_3UTR} {RNA815_31755.1} {RNA1310_61334.2}
					Cluster-15267.2	2.54107	6.09357	-4.9636				RNA1509_13961|RNA1509_33025|RNA1509_44239	RNA1509_13961 {Length: 875} {Type: 5UTR_CDS_3UTR} {RNA815_31755.1} {RNA1310_61334.2} ### RNA1509_33025 {Length: 728} {Type: 5UTR_CDS_3UTR} {RNA815_31755.3} {RNA1310_65907} ### RNA1509_44239 {Length: 895} {Type: 5UTR_CDS_3UTR} {RNA815_31755.1} {RNA1310_61334.2}
					Cluster-15271.1	1.04331	6.00103	-5.77244				RNA1509_5704	RNA1509_5704 {Length: 492} {Type: 5UTR_CDS_3UTR} {RNA815_16432} {RNA1310_34470}
					Cluster-15271.2	1.5036	4.1932	-4.21956		ZNF516	zinc finger protein 516	RNA1509_21047	RNA1509_21047 {Length: 470} {Type: 5UTR_CDS_3UTR} {Human: ZNF516, zinc finger protein 516 [Source:HGNC Symbol;Acc:28990], e=0.001} {RNA815_16432} {RNA1310_34470}
					Cluster-15274.0	1.47186	9.52848	-5.76108		PRKAR2A	protein kinase, cAMP-dependent, regulatory, type II, alpha	RNA1509_15801	RNA1509_15801 {Length: 1545} {Type: 5UTR_CDS_3UTR} {Pfam: Cyclic nucleotide-binding domain [PF00027.24, score=124.5]} {Human: PRKAR2A, protein kinase, cAMP-dependent, regulatory, type II, alpha [Source:HGNC Symbol;Acc:9391], e=5e-35} {UniRef50_A0A068XNW5, e=5e-37, cAMP dependent protein kinase type II regulatory n=4 Tax=Cyclophyllidea RepID=A0A068XNW5_HYMMI [Invertebrates:Platyhelminthes]} {Droso…
					Cluster-15274.1	3.41814	6.25365	-6.29487				RNA1509_51081	RNA1509_51081 {Length: 493} {Type: CDS_3UTR} {RNA1310_79362}
					Cluster-15310.13	1.22012	1.68133	-3.52015		SLC26A5	solute carrier family 26, member 5 (prestin)	RNA1509_55571	RNA1509_55571 {Length: 1679} {Type: 5UTR_CDS_3UTR} {Pfam: STAS domain [PF01740.16, score=92.7]} {Human: SLC26A5, solute carrier family 26, member 5 (prestin) [Source:HGNC Symbol;Acc:9359], e=4e-14} {UniRef50_K1PT20, e=3e-15, Prestin n=4 Tax=Crassostrea gigas RepID=K1PT20_CRAGI [Invertebrates:Mollusca]} {Drosophila: Muc96D, Mucin 96D [Source:FlyBase gene name;Acc:FBgn0051439], e=0.002} {RNA815_783…
					Cluster-15311.0	1.10285	1.62244	-1.79483		DUSP14	dual specificity phosphatase 14	RNA1509_23854	RNA1509_23854 {Length: 943} {TRANSSPLICED} {Type: 5UTR_CDS_3UTR} {Pfam: Dual specificity phosphatase, catalytic domain [PF00782.15, score=103.1]} {Human: DUSP14, dual specificity phosphatase 14 [Source:HGNC Symbol;Acc:17007], e=9e-33} {UniRef50_Q9XVE7, e=3e-44, C04F12.8 n=16 Tax=Chromadorea RepID=Q9XVE7_CAEEL [Invertebrates:Nematoda]} {Drosophila: CG15528, , e=3e-28} {RNA815_23412.1} {RNA1310_393…
					Cluster-15328.0	2.18548	3.13939	-5.57506				RNA1509_13867|RNA1509_37172	RNA1509_13867 {Length: 1266} {Type: 5UTR_CDS_3UTR} {RNA815_8420} {RNA1310_45470} ### RNA1509_37172 {Length: 424} {Type: CDS_3UTR} {RNA815_8420} {RNA1310_78011}
					Cluster-15328.2	2.11485	3.05333	-5.50835				RNA1509_14447	RNA1509_14447 {Length: 546} {Type: CDS_3UTR} {RNA815_8420} {RNA1310_45470}
					Cluster-15330.0	1.75176	8.28133	-2.61698				RNA1509_36497	RNA1509_36497 {Length: 1245} {Type: 5UTR_CDS_3UTR} {RNA815_15751} {RNA1310_33028.2}
					Cluster-15340.0	0.972861	4.89828	-6.03423				RNA1509_15572	RNA1509_15572 {Length: 380} {Type: 5UTR_CDS_3UTR} {RNA815_21039} {RNA1310_44353}
					Cluster-15340.1	1.30005	6.84047	-5.21028				RNA1509_9290	RNA1509_9290 {Length: 670} {Type: 5UTR_CDS_3UTR} {RNA815_2422} {RNA1310_4046.1}
					Cluster-15340.4	1.15688	5.51334	-6.0249		ARID1A	AT rich interactive domain 1A (SWI-like)	RNA1509_51484	RNA1509_51484 {Length: 1828} {Type: 5UTR_CDS_3UTR} {Human: ARID1A, AT rich interactive domain 1A (SWI-like) [Source:HGNC Symbol;Acc:11110], e=3e-04} {Drosophila: CG43897, , e=7e-04} {RNA815_2422} {RNA1310_4046.1}
					Cluster-15344.0	5.34262	5.68979	-3.28928				RNA1509_59261	RNA1509_59261 {Length: 640} {Type: 5UTR_CDS_3UTR} {RNA815_30228} {RNA1310_56270}
					Cluster-15354.3	1.1821	1.02509	-0.961091		C6orf118	chromosome 6 open reading frame 118	RNA1509_44278	RNA1509_44278 {Length: 1483} {Type: 5UTR_CDS_3UTR} {Human: C6orf118, chromosome 6 open reading frame 118 [Source:HGNC Symbol;Acc:21233], e=3e-11} {UniRef50_UPI0005C394F3, e=6e-14, PREDICTED: uncharacterized protein C6orf118-like n=1 Tax=Crassostrea gigas RepID=UPI0005C394F3 [Invertebrates:Mollusca]} {RNA815_26137} {RNA1310_13101.1}
					Cluster-15354.5	1.06	1.19557	-1.12535				RNA1509_21255|RNA1509_56006	RNA1509_21255 {Length: 469} {Type: CDS_3UTR} {RNA815_1180.1} {RNA1310_3483.1} ### RNA1509_56006 {Length: 670} {Type: CDS_3UTR} {RNA815_1180.1} {RNA1310_3483.1}
					Cluster-15357.0	5.5976	4.77696	-3.92348	Muscle; Asexual_biased; Sexual_biased; Xins	GRIN2D	glutamate receptor, ionotropic, N-methyl D-aspartate 2D	RNA1509_23999	RNA1509_23999 {Length: 4617} {Type: 5UTR_CDS_3UTR} {Pfam: Ligand-gated ion channel [PF00060.21, score=93.1]} {Human: GRIN2D, glutamate receptor, ionotropic, N-methyl D-aspartate 2D [Source:HGNC Symbol;Acc:4588], e=4e-87} {UniRef50_A0A068XBN5, e=0.0, Glutamate (NMDA) receptor subunit n=3 Tax=Cyclophyllidea RepID=A0A068XBN5_HYMMI [Invertebrates:Platyhelminthes]} {Drosophila: Nmdar2, NMDA receptor 2…
					Cluster-15357.1	3.39815	6.56052	-4.49236				RNA1509_30632|RNA1509_32015	RNA1509_30632 {Length: 1710} {Type: 5UTR_CDS_3UTR} {Pfam: Hsp20/alpha crystallin family [PF00011.16, score=41.5]} {UniRef50_H9LIX5, e=9e-10, Small heat shock protein (Fragment) n=1 Tax=Crassostrea ariakensis RepID=H9LIX5_CRAAR [Invertebrates:Mollusca]} {Drosophila: CG14207, , e=0.007} {RNA815_12349} {RNA1310_1305.2} ### RNA1509_32015 {Length: 1463} {Type: 5UTR_CDS_3UTR} {Pfam: Hsp20/alpha crystal…
					Cluster-1536.0	4.89006	7.72792	-7.76948				RNA1509_59905	RNA1509_59905 {Length: 509} {Type: CDS_3UTR} {RNA1310_1973.2}
					Cluster-15363.2	1.40013	1.80149	-1.50356		TBCB	tubulin folding cofactor B	RNA1509_5864|RNA1509_26255	RNA1509_5864 {Length: 1237} {Type: 5UTR_CDS_3UTR} {Pfam: Ubiquitin-like domain [PF14560.1, score=96.9]} {Human: TBCB, tubulin folding cofactor B [Source:HGNC Symbol;Acc:1989], e=2e-61} {UniRef50_G4V5V7, e=3e-70, Putative tubulin-specific chaperone B (Tubulin folding cofactor B) n=4 Tax=Digenea RepID=G4V5V7_SCHMA [Plants:]} {Drosophila: TBCB, tubulin-binding cofactor B [Source:FlyBase gene name;Ac…
					Cluster-15372.1	2.25882	2.22783	-3.61968				RNA1509_27710	RNA1509_27710 {Length: 355} {Type: 5UTR_CDS_3UTR} {RNA815_37824} {RNA1310_22009.3}
					Cluster-15372.2	1.31527	3.34104	-4.11966				RNA1509_46450	RNA1509_46450 {Length: 369} {Type: CDS_3UTR} {RNA815_37824} {RNA1310_22009.3}
					Cluster-15372.3	1.65348	3.17171	-4.71233		RTL1	retrotransposon-like 1	RNA1509_52755	RNA1509_52755 {Length: 4971} {Type: 5UTR_CDS_3UTR} {Pfam: Integrase core domain [PF00665.21, score=88.5]} {Human: RTL1, retrotransposon-like 1 [Source:HGNC Symbol;Acc:14665], e=8e-23} {UniRef50_UPI0005C37E20, e=0.0, PREDICTED: uncharacterized protein LOC105336559 n=1 Tax=Crassostrea gigas RepID=UPI0005C37E20 [Invertebrates:Mollusca]} {RNA815_21486} {RNA1310_2440.1}
					Cluster-15399.0	3.04892	2.27948	-2.3938				RNA1509_8535	RNA1509_8535 {Length: 1541} {TRANSSPLICED} {Type: 5UTR_CDS_3UTR} {RNA815_8801} {RNA1310_21622}
					Cluster-15414.0	2.91044	6.49829	-9.06441				RNA1509_8490|RNA1509_26424|RNA1509_39702|RNA1509_52607|RNA1509_57989	RNA1509_8490 {Length: 3559} {Type: 5UTR_CDS_3UTR} {RNA815_1441} {RNA1310_3504} ### RNA1509_26424 {Length: 3623} {Type: 5UTR_CDS_3UTR} {RNA815_1441} {RNA1310_3504} ### RNA1509_39702 {Length: 1314} {Type: 5UTR_CDS} {RNA815_7272.1} {RNA1310_3504} ### RNA1509_52607 {Length: 544} {Type: 5UTR_CDS} {RNA815_7272.2} {RNA1310_3823} ### RNA1509_57989 {Length: 3517} {Type: 5UTR_CDS_3UTR} {RNA815_1441} {RNA13…
					Cluster-15414.1	2.09369	5.50977	-6.19033				RNA1509_33747|RNA1509_57149	RNA1509_33747 {Length: 1790} {Type: 5UTR_CDS_3UTR} {RNA815_1441} {RNA1310_3823} ### RNA1509_57149 {Length: 3160} {Type: 5UTR_CDS_3UTR} {RNA815_1441} {RNA1310_3504}
					Cluster-15418.0	1.55946	6.38889	-4.45491				RNA1509_9431	RNA1509_9431 {Length: 559} {Type: 5UTR_CDS_3UTR} {RNA815_3816.1} {RNA1310_8615}
					Cluster-15418.2	0.694304	4.15467	-6.41729				RNA1509_6264|RNA1509_9293	RNA1509_6264 {Length: 1573} {Type: 5UTR_CDS_3UTR} {UniRef50_A0A068Y981, e=1e-04, Ceramide kinase n=2 Tax=Echinococcus RepID=A0A068Y981_ECHMU [Invertebrates:Platyhelminthes]} {RNA815_3816.1} {RNA1310_8615} ### RNA1509_9293 {Length: 2158} {Type: 5UTR_CDS_3UTR} {UniRef50_A0A068Y981, e=3e-04, Ceramide kinase n=2 Tax=Echinococcus RepID=A0A068Y981_ECHMU [Invertebrates:Platyhelminthes]} {RNA815_3816.1} …
					Cluster-15426.1	0.842331	5.15957	-5.60356				RNA1509_5919|RNA1509_15471	RNA1509_5919 {Length: 2040} {Type: 5UTR_CDS_3UTR} {RNA815_8132} {RNA1310_15965} ### RNA1509_15471 {Length: 897} {Type: 5UTR_CDS_3UTR} {RNA815_8132} {RNA1310_15413}
					Cluster-15427.4	1.07774	9.22005	-5.90733				RNA1509_25903	RNA1509_25903 {Length: 806} {Type: 5UTR_CDS_3UTR} {RNA815_12069.1} {RNA1310_26074.1}
					Cluster-15439.0	1.74401	4.88854	-5.74586		GPD1	glycerol-3-phosphate dehydrogenase 1 (soluble)	RNA1509_46015	RNA1509_46015 {Length: 528} {Type: 5UTR_CDS_3UTR} {Human: GPD1, glycerol-3-phosphate dehydrogenase 1 (soluble) [Source:HGNC Symbol;Acc:4455], e=0.001} {Drosophila: Gpdh, Glycerol 3 phosphate dehydrogenase [Source:FlyBase gene name;Acc:FBgn0001128], e=1e-05} {Celegans: gpdh-2, Caenorhabditis elegans Protein GPDH-2, isoform a. [Source:RefSeq mRNA;Acc:NM_066787], e=2e-07} {RNA815_23652} {RNA1310_461…
					Cluster-15439.1	2.43776	9.13563	-5.87983		GPD1	glycerol-3-phosphate dehydrogenase 1 (soluble)	RNA1509_40901	RNA1509_40901 {Length: 512} {Type: 5UTR_CDS_3UTR} {Pfam: NAD-dependent glycerol-3-phosphate dehydrogenase C-terminus [PF07479.9, score=37.5]} {Human: GPD1, glycerol-3-phosphate dehydrogenase 1 (soluble) [Source:HGNC Symbol;Acc:4455], e=2e-17} {Drosophila: Gpdh, Glycerol 3 phosphate dehydrogenase [Source:FlyBase gene name;Acc:FBgn0001128], e=7e-18} {RNA815_14008} {RNA1310_22762}
					Cluster-15439.5	2.5985	5.74097	-9.71054		GPD1	glycerol-3-phosphate dehydrogenase 1 (soluble)	RNA1509_23519|RNA1509_34778	RNA1509_23519 {Length: 1460} {Type: 5UTR_CDS_3UTR} {Pfam: NAD-dependent glycerol-3-phosphate dehydrogenase C-terminus [PF07479.9, score=168.4]} {Human: GPD1, glycerol-3-phosphate dehydrogenase 1 (soluble) [Source:HGNC Symbol;Acc:4455], e=1e-122} {UniRef50_A0A0B7BIV8, e=1e-135, Glycerol-3-phosphate dehydrogenase [NAD(+)] n=43 Tax=Eukaryota RepID=A0A0B7BIV8_9EUPU [Invertebrates:]} {Drosophila: Gpdh…
					Cluster-15446.2	1.92155	1.68308	-5.00322	Gut; Sexual_biased; Xins; Pluripotency repressor	ASAH2	N-acylsphingosine amidohydrolase (non-lysosomal ceramidase) 2	RNA1509_25115	RNA1509_25115 {Length: 2417} {Type: 5UTR_CDS_3UTR} {Pfam: Neutral/alkaline non-lysosomal ceramidase [PF04734.8, score=871.2]} {Human: ASAH2, N-acylsphingosine amidohydrolase (non-lysosomal ceramidase) 2 [Source:HGNC Symbol;Acc:18860], e=0.0} {UniRef50_K7ITX7, e=0.0, Uncharacterized protein n=43 Tax=Neoptera RepID=K7ITX7_NASVI [Invertebrates:Arthropoda]} {Drosophila: CDase, Ceramidase [Source:FlyB…
					Cluster-15446.3	1.4362	2.38516	-5.1465	Pluripotency repressor	ASAH2	N-acylsphingosine amidohydrolase (non-lysosomal ceramidase) 2	RNA1509_34453	RNA1509_34453 {Length: 750} {Type: 5UTR_CDS_3UTR} {Pfam: Neutral/alkaline non-lysosomal ceramidase [PF04734.8, score=140.7]} {Human: ASAH2, N-acylsphingosine amidohydrolase (non-lysosomal ceramidase) 2 [Source:HGNC Symbol;Acc:18860], e=1e-22} {UniRef50_UPI0005ED8AB6, e=4e-35, PREDICTED: neutral ceramidase, partial n=1 Tax=Wasmannia auropunctata RepID=UPI0005ED8AB6 [Invertebrates:Arthropoda]} {Dro…
					Cluster-15448.0	1.64172	4.64543	-3.65749				RNA1509_43697	RNA1509_43697 {Length: 1623} {Type: 5UTR_CDS_3UTR} {Pfam: Glycosyltransferase sugar-binding region containing DXD motif [PF04488.10, score=47.8]} {UniRef50_I0Z0K2, e=3e-35, Uncharacterized protein n=1 Tax=Coccomyxa subellipsoidea C-169 RepID=I0Z0K2_9CHLO [Plants:Chlorophyta]} {RNA815_11135.1} {RNA1310_20430.1}
					Cluster-15458.0	3.77565	4.53183	-4.41081				RNA1509_24647	RNA1509_24647 {Length: 225} {Type: CDS_3UTR} {RNA815_3856.1} {RNA1310_11137}
					Cluster-15458.2	3.66879	4.36013	-5.03477	Xins	SNED1; DLK2	sushi, nidogen and EGF-like domains 1; delta-like 2 homolog (Drosophila)	RNA1509_1940|RNA1509_6676|RNA1509_20738	RNA1509_1940 {Length: 2265} {Type: 5UTR_CDS_3UTR} {Human: DLK2, delta-like 2 homolog (Drosophila) [Source:HGNC Symbol;Acc:21113], e=1e-07} {UniRef50_UPI0005F06E1A, e=2e-08, PREDICTED: probable G-protein coupled receptor 128 n=1 Tax=Strongylocentrotus purpuratus RepID=UPI0005F06E1A [Invertebrates:Echinodermata]} {Drosophila: shf, shifted [Source:FlyBase gene name;Acc:FBgn0003390], e=1e-05} {RNA815…
					Cluster-15458.3	2.5538	4.28121	-6.86169	Xins	DLK2	delta-like 2 homolog (Drosophila)	RNA1509_21476	RNA1509_21476 {Length: 1630} {Type: 5UTR_CDS_3UTR} {Human: DLK2, delta-like 2 homolog (Drosophila) [Source:HGNC Symbol;Acc:21113], e=9e-08} {UniRef50_UPI0005F06E1A, e=3e-08, PREDICTED: probable G-protein coupled receptor 128 n=1 Tax=Strongylocentrotus purpuratus RepID=UPI0005F06E1A [Invertebrates:Echinodermata]} {Drosophila: shf, shifted [Source:FlyBase gene name;Acc:FBgn0003390], e=9e-06} {RNA81…
					Cluster-15458.4	3.08095	4.1084	-4.56604				RNA1509_20924|RNA1509_23266	RNA1509_20924 {Length: 680} {Type: 5UTR_CDS_3UTR} {RNA815_3856.1} {RNA1310_11137} ### RNA1509_23266 {Length: 943} {Type: 5UTR_CDS_3UTR} {RNA815_3856.1} {RNA1310_11137}
					Cluster-15473.0	1.31286	6.45746	-5.07952				RNA1509_4604|RNA1509_18963	RNA1509_4604 {Length: 652} {Type: 5UTR_CDS_3UTR} {RNA815_8005.1} {RNA1310_21098.1} ### RNA1509_18963 {Length: 858} {Type: 5UTR_CDS_3UTR} {RNA815_8005.1} {RNA1310_21098.1}
					Cluster-15473.1	1.25562	6.68112	-4.66486				RNA1509_1616|RNA1509_3874	RNA1509_1616 {Length: 1795} {Type: 5UTR_CDS_3UTR} {RNA815_8005.1} {RNA1310_21098.1} ### RNA1509_3874 {Length: 1707} {Type: 5UTR_CDS_3UTR} {RNA815_8005.1} {RNA1310_21098.1}
					Cluster-15484.10	1.06494	5.57242	-6.11145				RNA1509_7257	RNA1509_7257 {Length: 467} {Type: 5UTR_CDS_3UTR} {RNA815_14185} {RNA1310_32141}
					Cluster-15484.8	0.937087	4.95148	-6.88585				RNA1509_4328	RNA1509_4328 {Length: 1396} {Type: 5UTR_CDS_3UTR} {RNA815_14185} {RNA1310_32141}
					Cluster-15484.9	0.777893	5.61208	-5.64561				RNA1509_4557	RNA1509_4557 {Length: 1158} {Type: 5UTR_CDS_3UTR} {RNA815_14185} {RNA1310_32141}
					Cluster-15488.1	1.48402	3.84044	-5.7123				RNA1509_6269|RNA1509_15127	RNA1509_6269 {Length: 1039} {Type: 5UTR_CDS_3UTR} {RNA815_15875} {RNA1310_33151.3} ### RNA1509_15127 {Length: 1086} {Type: 5UTR_CDS_3UTR} {RNA815_15875} {RNA1310_33151.3}
					Cluster-1549.0	1.92816	2.57018	-1.79423				RNA1509_43479	RNA1509_43479 {Length: 420} {Type: CDS_3UTR} {RNA815_55865} {RNA1310_110863.2}
					Cluster-15505.0	0.946536	5.54376	-6.39889		PRDX3; PRDX4; PRDX2	peroxiredoxin 3; peroxiredoxin 4; peroxiredoxin 2	RNA1509_7252|RNA1509_39686|RNA1509_48171|RNA1509_49177	RNA1509_7252 {Length: 1598} {Type: 5UTR_CDS_3UTR} {Pfam: AhpC/TSA family [PF00578.16, score=90.9]} {Human: PRDX3, peroxiredoxin 3 [Source:HGNC Symbol;Acc:9354], e=3e-38} {UniRef50_H2KZL7, e=2e-43, PRDX-2, isoform b n=38 Tax=Bilateria RepID=H2KZL7_CAEEL [Invertebrates:]} {Drosophila: Jafrac1, thioredoxin peroxidase 1 [Source:FlyBase gene name;Acc:FBgn0040309], e=4e-39} {Celegans: prdx-2, Caenorhab…
					Cluster-1551.0	1.3966	0.994509	-0.654083				RNA1509_7523	RNA1509_7523 {Length: 2747} {TRANSSPLICED} {Type: 5UTR_CDS_3UTR} {RNA815_4188.1} {RNA1310_6616.3}
					Cluster-15511.0	0.962115	0.735826	-0.822998	Sexual_biased; X1; Pluripotency repressor	SEC63	SEC63 homolog (S. cerevisiae)	RNA1509_2737	RNA1509_2737 {Length: 3737} {Type: 5UTR_CDS_3UTR} {Pfam: Sec63 Brl domain [PF02889.11, score=163.6]} {Human: SEC63, SEC63 homolog (S. cerevisiae) [Source:HGNC Symbol;Acc:21082], e=1e-122} {UniRef50_R7VFG1, e=1e-167, Uncharacterized protein n=1 Tax=Capitella teleta RepID=R7VFG1_CAPTE [Invertebrates:Annelida]} {Drosophila: Sec63, Sec63 ortholog (S. cerevisiae) [Source:FlyBase gene name;Acc:FBgn0035…
					Cluster-15511.1	0.956156	0.85046	-0.736585				RNA1509_30389	RNA1509_30389 {Length: 759} {Type: CDS_3UTR} {RNA815_4924} {RNA1310_4242.2}
					Cluster-15514.0	2.09042	8.05644	-8.09804				RNA1509_35336	RNA1509_35336 {Length: 963} {Type: 5UTR_CDS_3UTR} {RNA815_32276} {RNA1310_50998}
					Cluster-15522.0	1.78465	4.501	-5.7861				RNA1509_5749	RNA1509_5749 {Length: 2463} {Type: 5UTR_CDS_3UTR} {RNA815_3136} {RNA1310_9606.1}
					Cluster-15522.2	1.91249	3.6936	-5.13331				RNA1509_48314	RNA1509_48314 {Length: 1189} {Type: 5UTR_CDS_3UTR} {RNA815_3136} {RNA1310_9606.1}
					Cluster-15525.0	4.25016	4.62653	-4.04476		BOLL	bol, boule-like (Drosophila)	RNA1509_1901	RNA1509_1901 {Length: 3022} {Type: 5UTR_CDS_3UTR} {Pfam: RNA recognition motif (a.k.a. RRM, RBD, or RNP domain) [PF14259.1, score=44.0]} {Human: BOLL, bol, boule-like (Drosophila) [Source:HGNC Symbol;Acc:14273], e=4e-18} {UniRef50_E2FZM6, e=0.0, Boule-like protein n=1 Tax=Macrostomum lignano RepID=E2FZM6_9PLAT [Invertebrates:Platyhelminthes]} {Drosophila: bol, boule [Source:FlyBase gene name;Acc:…
					Cluster-15525.1	3.98995	4.65819	-4.19604				RNA1509_7395|RNA1509_32974	RNA1509_7395 {Length: 1908} {Type: 5UTR_CDS_3UTR} {UniRef50_E2FZM6, e=2e-53, Boule-like protein n=1 Tax=Macrostomum lignano RepID=E2FZM6_9PLAT [Invertebrates:Platyhelminthes]} {RNA815_8761} {RNA1310_6461.2} ### RNA1509_32974 {Length: 316} {Type: 5UTR_CDS_3UTR} {RNA815_15433} {RNA1310_6461.2}
					Cluster-15525.2	4.54169	4.35038	-4.12497				RNA1509_13947	RNA1509_13947 {Length: 1060} {Type: 5UTR_CDS_3UTR} {RNA815_15433} {RNA1310_6461.2}
					Cluster-15525.3	2.88865	6.61331	-3.36251				RNA1509_34538	RNA1509_34538 {Length: 675} {Type: 5UTR_CDS_3UTR} {RNA815_8761} {RNA1310_442}
					Cluster-15533.0	1.09934	3.33796	-5.55992				RNA1509_19274	RNA1509_19274 {Length: 930} {Type: 5UTR_CDS_3UTR} {RNA815_22922} {RNA1310_46566}
					Cluster-15533.1	1.11585	4.26401	-9.41155				RNA1509_19532	RNA1509_19532 {Length: 578} {Type: 5UTR_CDS_3UTR} {RNA815_22922} {RNA1310_46566}
					Cluster-15533.2	0.745585	6.72441	-5.99341				RNA1509_37541	RNA1509_37541 {Length: 425} {Type: 5UTR_CDS_3UTR} {RNA815_22922} {RNA1310_46566}
					Cluster-15556.0	0.906845	1.38447	-1.07867		MFF	mitochondrial fission factor	RNA1509_18697	RNA1509_18697 {Length: 1947} {Type: 5UTR_CDS_3UTR} {Pfam: Mitochondrial and peroxisomal fission factor Mff [PF05644.6, score=51.9]} {Human: MFF, mitochondrial fission factor [Source:HGNC Symbol;Acc:24858], e=5e-05} {UniRef50_A0A088ASD3, e=1e-06, Uncharacterized protein n=22 Tax=Hymenoptera RepID=A0A088ASD3_APIME [Invertebrates:Arthropoda]} {RNA815_11405} {RNA1310_22885}
					Cluster-15565.0	0.914009	1.2044	-1.25703				RNA1509_23068	RNA1509_23068 {Length: 900} {Type: CDS_3UTR} {RNA815_14260} {RNA1310_8639}
					Cluster-15565.1	0.882665	1.41274	-1.10351		RORC	RAR-related orphan receptor C	RNA1509_11965|RNA1509_51884	RNA1509_11965 {Length: 3498} {Type: 5UTR_CDS_3UTR} {Pfam: Zinc finger, C4 type (two domains) [PF00105.13, score=78.3]} {Human: RORC, RAR-related orphan receptor C [Source:HGNC Symbol;Acc:10260], e=5e-17} {UniRef50_K1PZB8, e=2e-19, Ecdysone-induced protein 75B, isoforms C/D n=4 Tax=Crassostrea gigas RepID=K1PZB8_CRAGI [Invertebrates:Mollusca]} {Drosophila: Hr46, Hormone receptor-like in 46 [Source…
					Cluster-15574.0	1.90763	6.40384	-5.56636				RNA1509_7602|RNA1509_26543|RNA1509_29553|RNA1509_43043	RNA1509_7602 {Length: 2130} {Type: 5UTR_CDS_3UTR} {RNA815_5127.1} {RNA1310_12510} ### RNA1509_26543 {Length: 911} {Type: 5UTR_CDS_3UTR} {RNA815_5127.2} {RNA1310_12510} ### RNA1509_29553 {Length: 2109} {Type: 5UTR_CDS_3UTR} {RNA815_5127.1} {RNA1310_12510} ### RNA1509_43043 {Length: 1448} {Type: 5UTR_CDS_3UTR} {RNA815_5127.1} {RNA1310_12510}
					Cluster-15584.0	2.97464	6.64415	-4.28244				RNA1509_42201	RNA1509_42201 {Length: 2075} {Type: 5UTR_CDS_3UTR} {RNA815_4461} {RNA1310_12457}
					Cluster-15585.0	1.3877	2.75676	-2.89839				RNA1509_9633|RNA1509_17993|RNA1509_18986|RNA1509_27944|RNA1509_41482	RNA1509_9633 {Length: 1619} {Type: 5UTR_CDS_3UTR} {RNA815_7124} {RNA1310_11865} ### RNA1509_17993 {Length: 2342} {Type: 5UTR_CDS_3UTR} {RNA815_7124} {RNA1310_11865} ### RNA1509_18986 {Length: 1642} {TRANSSPLICED} {Type: 5UTR_CDS_3UTR} {RNA815_7124} {RNA1310_11865} ### RNA1509_27944 {Length: 1109} {Type: 5UTR_CDS_3UTR} {RNA815_7124} {RNA1310_11865} ### RNA1509_41482 {Length: 1209} {Type: 5UTR_CDS_…
					Cluster-15585.1	1.66242	3.17183	-2.44216				RNA1509_23970|RNA1509_28739|RNA1509_48110	RNA1509_23970 {Length: 1718} {Type: 5UTR_CDS_3UTR} {RNA815_7124} {RNA1310_11865} ### RNA1509_28739 {Length: 1641} {Type: 5UTR_CDS_3UTR} {RNA815_7124} {RNA1310_11865} ### RNA1509_48110 {Length: 1652} {Type: 5UTR_CDS_3UTR} {RNA815_7124} {RNA1310_11865}
					Cluster-15586.10	1.0268	5.98332	-6.53849		CYB5R4	cytochrome b5 reductase 4	RNA1509_17408	RNA1509_17408 {Length: 497} {Type: 5UTR_CDS_3UTR} {Pfam: Cytochrome b5-like Heme/Steroid binding domain [PF00173.23, score=70.3]} {Human: CYB5R4, cytochrome b5 reductase 4 [Source:HGNC Symbol;Acc:20147], e=5e-17} {UniRef50_T1K3M1, e=4e-19, Uncharacterized protein n=1 Tax=Tetranychus urticae RepID=T1K3M1_TETUR [Invertebrates:Arthropoda]} {Drosophila: CG11257, , e=7e-13} {Celegans: Y52B11A.3, Caeno…
					Cluster-15589.2	1.84463	6.95145	-4.96115				RNA1509_26462	RNA1509_26462 {Length: 480} {Type: 5UTR_CDS_3UTR} {RNA815_5756} {RNA1310_9953}
					Cluster-15589.3	2.15769	6.82897	-6.87037				RNA1509_39123	RNA1509_39123 {Length: 629} {Type: 5UTR_CDS_3UTR} {RNA815_5756} {RNA1310_9953}
					Cluster-15589.4	1.33287	6.00006	-5.74113				RNA1509_5813|RNA1509_15366	RNA1509_5813 {Length: 667} {Type: 5UTR_CDS_3UTR} {RNA815_5756} {RNA1310_9953} ### RNA1509_15366 {Length: 840} {Type: 5UTR_CDS_3UTR} {RNA815_5756} {RNA1310_9953}
					Cluster-15589.5	2.4536	7.11503	-7.15648				RNA1509_26879	RNA1509_26879 {Length: 1729} {Type: 5UTR_CDS_3UTR} {RNA815_5756} {RNA1310_9953}
					Cluster-15589.7	1.25005	6.59324	-4.9758				RNA1509_1714|RNA1509_11664|RNA1509_17104|RNA1509_25267	RNA1509_1714 {Length: 1772} {Type: 5UTR_CDS_3UTR} {RNA815_5756} {RNA1310_9953} ### RNA1509_11664 {Length: 1903} {Type: 5UTR_CDS_3UTR} {RNA815_5756} {RNA1310_9953} ### RNA1509_17104 {Length: 1828} {Type: 5UTR_CDS_3UTR} {RNA815_5756} {RNA1310_9953} ### RNA1509_25267 {Length: 1861} {Type: 5UTR_CDS_3UTR} {RNA815_5756} {RNA1310_9953}
					Cluster-15593.0	1.69241	3.34204	-4.09314				RNA1509_58186	RNA1509_58186 {Length: 1228} {Type: CDS_3UTR} {RNA815_10106} {RNA1310_23207.2}
					Cluster-15593.1	3.14895	2.40928	-3.13581				RNA1509_35598|RNA1509_58037	RNA1509_35598 {Length: 2412} {Type: 5UTR_CDS_3UTR} {RNA815_10106} {RNA1310_23207.2} ### RNA1509_58037 {Length: 816} {Type: 5UTR_CDS_3UTR} {RNA815_10106} {RNA1310_23207.2}
					Cluster-15618.0	0.783049	5.28448	-5.87111				RNA1509_1003|RNA1509_2229|RNA1509_4887	RNA1509_1003 {Length: 1125} {Type: 5UTR_CDS_3UTR} {RNA815_15019} {RNA1310_33902} ### RNA1509_2229 {Length: 1083} {Type: 5UTR_CDS_3UTR} {RNA815_15019} {RNA1310_33902} ### RNA1509_4887 {Length: 1113} {Type: 5UTR_CDS_3UTR} {RNA815_15019} {RNA1310_33902}
					Cluster-15618.1	1.29138	4.22889	-6.45903				RNA1509_35957	RNA1509_35957 {Length: 709} {Type: 5UTR_CDS_3UTR} {RNA815_15019} {RNA1310_33902}
					Cluster-15618.2	0.675589	5.62421	-5.44272				RNA1509_4395|RNA1509_17246	RNA1509_4395 {Length: 755} {Type: 5UTR_CDS_3UTR} {RNA815_15019} {RNA1310_33902} ### RNA1509_17246 {Length: 711} {Type: 5UTR_CDS_3UTR} {RNA815_15019} {RNA1310_30742.3}
					Cluster-15618.3	0.997133	5.37922	-6.00078				RNA1509_10919|RNA1509_12090	RNA1509_10919 {Length: 1152} {Type: 5UTR_CDS_3UTR} {RNA815_15019} {RNA1310_33902} ### RNA1509_12090 {Length: 1087} {Type: 5UTR_CDS_3UTR} {RNA815_15019} {RNA1310_33902}
					Cluster-15622.1	1.37768	8.86175	-5.60475				RNA1509_6283|RNA1509_6480|RNA1509_46183	RNA1509_6283 {Length: 2829} {Type: 5UTR_CDS_3UTR} {RNA815_2391} {RNA1310_7372} ### RNA1509_6480 {Length: 2656} {Type: 5UTR_CDS_3UTR} {RNA815_2391} {RNA1310_7372} ### RNA1509_46183 {Length: 2273} {Type: 5UTR_CDS_3UTR} {RNA815_2391} {RNA1310_7372}
					Cluster-15622.3	1.79429	7.0145	-7.05593				RNA1509_44638	RNA1509_44638 {Length: 624} {Type: 5UTR_CDS_3UTR} {RNA815_2391} {RNA1310_4129}
					Cluster-15630.0	2.71175	7.69154	-7.73309				RNA1509_46159	RNA1509_46159 {Length: 821} {Type: 5UTR_CDS_3UTR} {RNA815_26425} {RNA1310_67983}
					Cluster-15636.1	4.61962	4.65473	-6.36475				RNA1509_5964|RNA1509_26614|RNA1509_29454	RNA1509_5964 {Length: 624} {Type: 5UTR_CDS_3UTR} {RNA815_37565} {RNA1310_59423} ### RNA1509_26614 {Length: 786} {Type: 5UTR_CDS_3UTR} {RNA815_37565} {RNA1310_59423} ### RNA1509_29454 {Length: 626} {Type: 5UTR_CDS_3UTR} {RNA815_37565} {RNA1310_59423}
					Cluster-15650.0	2.09667	1.21091	-1.33681				RNA1509_48624	RNA1509_48624 {Length: 922} {Type: CDS_3UTR} {RNA815_38148} {RNA1310_1369.1}
					Cluster-15650.3	1.8094	2.02298	-2.04982	Sexual_biased; X2	SUN1	Sad1 and UNC84 domain containing 1	RNA1509_8446|RNA1509_36072|RNA1509_45255|RNA1509_53319	RNA1509_8446 {Length: 3880} {Type: 5UTR_CDS_3UTR} {Pfam: Sad1 / UNC-like C-terminal [PF07738.8, score=100.8]} {Human: SUN1, Sad1 and UNC84 domain containing 1 [Source:HGNC Symbol;Acc:18587], e=3e-36} {UniRef50_B4MY36, e=2e-42, GK22143 n=12 Tax=Acalyptratae RepID=B4MY36_DROWI [Invertebrates:Arthropoda]} {Drosophila: koi, klaroid [Source:FlyBase gene name;Acc:FBgn0265003], e=2e-38} {RNA815_825} {RN…
					Cluster-15659.0	2.23627	9.18928	-6.78904	Pluripotency repressor	HKDC1; HK2	hexokinase domain containing 1; hexokinase 2	RNA1509_27895|RNA1509_29258	RNA1509_27895 {Length: 1843} {Type: 5UTR_CDS_3UTR} {Pfam: Hexokinase [PF00349.16, score=49.7]} {Human: HKDC1, hexokinase domain containing 1 [Source:HGNC Symbol;Acc:23302], e=2e-06} {UniRef50_A0A0B7NCP0, e=1e-14, Hexokinase n=15 Tax=Mucorales RepID=A0A0B7NCP0_9FUNG [Plants:]} {Drosophila: Hex-C, Hexokinase C [Source:FlyBase gene name;Acc:FBgn0001187], e=1e-09} {RNA815_7110} {RNA1310_17021} ### RN…
					Cluster-15668.7	1.51517	4.42602	-4.50396		PRKACA	protein kinase, cAMP-dependent, catalytic, alpha	RNA1509_5374|RNA1509_17787|RNA1509_31153	RNA1509_5374 {Length: 2000} {Type: 5UTR_CDS_3UTR} {Pfam: Protein kinase domain [PF00069.20, score=201.6]} {Human: PRKACA, protein kinase, cAMP-dependent, catalytic, alpha [Source:HGNC Symbol;Acc:9380], e=7e-62} {UniRef50_W6UJC6, e=1e-66, cAMP-dependent protein kinase catalytic subunit alpha n=7 Tax=Bilateria RepID=W6UJC6_ECHGR [Invertebrates:]} {Drosophila: Pka-C1, cAMP-dependent protein kinase 1…
					Cluster-15670.0	1.20317	1.67831	-1.16438		C17orf104	chromosome 17 open reading frame 104	RNA1509_14585	RNA1509_14585 {Length: 2588} {TRANSSPLICED} {Type: 5UTR_CDS_3UTR} {Pfam: Domain of unknown function (DUF4582) [PF15189.1, score=55.3]} {Human: C17orf104, chromosome 17 open reading frame 104 [Source:HGNC Symbol;Acc:26670], e=5e-11} {UniRef50_K1RFZ3, e=2e-12, Uncharacterized protein n=2 Tax=Crassostrea gigas RepID=K1RFZ3_CRAGI [Invertebrates:Mollusca]} {RNA815_20341} {RNA1310_9168}
					Cluster-15694.0	1.22341	8.35754	-4.57557		AC091435.1	cDNA FLJ26336 fis, clone HRT02842	RNA1509_7952	RNA1509_7952 {Length: 3901} {Type: 5UTR_CDS_3UTR} {Pfam: Pao retrotransposon peptidase [PF05380.8, score=62.4]} {Human: AC091435.1, cDNA FLJ26336 fis, clone HRT02842 [Source:UniProtKB/TrEMBL;Acc:Q6ZP83], e=4e-10} {RNA815_12945.1} {RNA1310_7617}
					Cluster-15694.2	1.51175	5.91713	-6.0411				RNA1509_54534	RNA1509_54534 {Length: 496} {Type: CDS_3UTR} {RNA815_31120} {RNA1310_7617}
					Cluster-15699.0	1.34144	5.02344	-5.82995	Xins	FHL2	four and a half LIM domains 2	RNA1509_626	RNA1509_626 {Length: 2440} {Type: 5UTR_CDS_3UTR} {Pfam: LIM domain [PF00412.17, score=169.4]} {Human: FHL2, four and a half LIM domains 2 [Source:HGNC Symbol;Acc:3703], e=1e-128} {UniRef50_B1AAM6, e=0.0, LIMPETin n=7 Tax=Platyhelminthes RepID=B1AAM6_SCHMA [Invertebrates:]} {Smed: Smed-fhl-1, neoblast -regulator, e=1e-115} {Drosophila: Lmpt, Limpet [Source:FlyBase gene name;Acc:FBgn0261565], e=0.0…
					Cluster-15699.1	1.53389	5.05569	-6.34873		FHL2	four and a half LIM domains 2	RNA1509_6868	RNA1509_6868 {Length: 796} {Type: 5UTR_CDS_3UTR} {Pfam: LIM domain [PF00412.17, score=31.5]} {Human: FHL2, four and a half LIM domains 2 [Source:HGNC Symbol;Acc:3703], e=3e-25} {Drosophila: Lmpt, Limpet [Source:FlyBase gene name;Acc:FBgn0261565], e=7e-26} {RNA815_3199} {RNA1310_9740.1}
					Cluster-15699.2	1.48308	6.68892	-5.90064				RNA1509_28402	RNA1509_28402 {Length: 663} {Type: 5UTR_CDS_3UTR} {RNA815_3199} {RNA1310_9740.1}
					Cluster-15701.5	1.3106	1.77061	-2.8706				RNA1509_21819	RNA1509_21819 {Length: 1013} {Type: 5UTR_CDS_3UTR} {RNA815_7725.2} {RNA1310_20613.1}
					Cluster-15724.1	1.12385	1.17636	-2.11709				RNA1509_46995|RNA1509_57663	RNA1509_46995 {Length: 584} {Type: CDS_3UTR} {RNA815_24880} {RNA1310_55454.2} ### RNA1509_57663 {Length: 454} {Type: CDS_3UTR} {RNA815_24880} {RNA1310_55454.2}
					Cluster-15741.0	1.21618	4.7818	-5.80936		CD63	CD63 molecule	RNA1509_7651	RNA1509_7651 {Length: 1514} {Type: 5UTR_CDS_3UTR} {Pfam: Tetraspanin family [PF00335.15, score=75.5]} {Human: CD63, CD63 molecule [Source:HGNC Symbol;Acc:1692], e=5e-07} {UniRef50_UPI0003593E18, e=4e-08, PREDICTED: tetraspanin-11-like n=1 Tax=Aplysia californica RepID=UPI0003593E18 [Invertebrates:Mollusca]} {RNA815_10380.1} {RNA1310_24634}
					Cluster-15741.1	1.39248	8.69888	-8.74052				RNA1509_36717	RNA1509_36717 {Length: 347} {Type: CDS_3UTR} {RNA815_10380.1} {RNA1310_24634}
					Cluster-15752.0	2.75327	6.20713	-8.78584				RNA1509_60060	RNA1509_60060 {Length: 1080} {Type: 5UTR_CDS_3UTR} {RNA815_10158} {RNA1310_17443}
					Cluster-15752.1	1.78545	8.91689	-8.95855				RNA1509_5651|RNA1509_34389	RNA1509_5651 {Length: 2209} {Type: 5UTR_CDS_3UTR} {UniRef50_A5G564, e=0.001, NHL repeat containing protein n=3 Tax=Geobacter RepID=A5G564_GEOUR [Bacteria:Proteobacteria]} {RNA815_10158} {RNA1310_17443} ### RNA1509_34389 {Length: 1501} {Type: 5UTR_CDS_3UTR} {UniRef50_A5G564, e=0.001, NHL repeat containing protein n=3 Tax=Geobacter RepID=A5G564_GEOUR [Bacteria:Proteobacteria]} {RNA815_10158} {RNA13…
					Cluster-15753.0	1.60136	8.76833	-8.80998				RNA1509_5137	RNA1509_5137 {Length: 2180} {Type: 5UTR_CDS_3UTR} {RNA815_4528} {RNA1310_12762} {Smed: dd_Smed_v6_22487_0_1}
					Cluster-15753.1	1.91336	4.28764	-5.07339				RNA1509_26445	RNA1509_26445 {Length: 1205} {Type: 5UTR_CDS_3UTR} {RNA815_4528} {RNA1310_12762}
					Cluster-15753.3	2.31282	5.93187	-8.53874				RNA1509_43280	RNA1509_43280 {Length: 854} {Type: 5UTR_CDS_3UTR} {RNA815_4528} {RNA1310_12762}
					Cluster-15753.4	1.3744	4.70336	-8.13474				RNA1509_30361	RNA1509_30361 {Length: 593} {Type: 5UTR_CDS_3UTR} {RNA815_4528} {RNA1310_12762}
					Cluster-15759.1	1.5665	8.1117	-6.30751				RNA1509_7554|RNA1509_10071	RNA1509_7554 {Length: 1110} {Type: 5UTR_CDS_3UTR} {RNA815_15594.1} {RNA1310_33691} ### RNA1509_10071 {Length: 773} {Type: 5UTR_CDS_3UTR} {RNA815_15594.1} {RNA1310_33691}
					Cluster-15773.0	1.33438	5.23444	-5.17048				RNA1509_29281	RNA1509_29281 {Length: 197} {Type: CDS_3UTR} {RNA815_12225.1} {RNA1310_29640.2}
					Cluster-15773.1	1.21791	6.91644	-5.43623				RNA1509_3613	RNA1509_3613 {Length: 590} {Type: 5UTR_CDS_3UTR} {RNA815_12225.1} {RNA1310_29640.1}
					Cluster-15773.2	1.22069	5.63125	-4.69453				RNA1509_24539	RNA1509_24539 {Length: 505} {Type: 5UTR_CDS_3UTR} {RNA815_12225.2} {RNA1310_29640.2}
					Cluster-15773.3	1.10769	5.67858	-5.18466				RNA1509_581|RNA1509_5362|RNA1509_28170	RNA1509_581 {Length: 1261} {Type: 5UTR_CDS_3UTR} {Pfam: STOP protein [PF05217.7, score=41.9]} {UniRef50_T1FG21, e=5e-07, Uncharacterized protein n=1 Tax=Helobdella robusta RepID=T1FG21_HELRO [Invertebrates:Annelida]} {Drosophila: CG7131, , e=8e-05} {RNA815_12225.1} {RNA1310_29640.1} ### RNA1509_5362 {Length: 1238} {Type: 5UTR_CDS_3UTR} {Pfam: STOP protein [PF05217.7, score=41.9]} {UniRef50_T1FG21…
					Cluster-1578.0	1.87132	2.12991	-2.2765				RNA1509_34372	RNA1509_34372 {Length: 900} {Type: CDS_3UTR} {RNA815_18217} {RNA1310_33967}
					Cluster-15788.1	1.67337	4.18225	-6.37978		A2LD1	AIG2-like domain 1	RNA1509_42739|RNA1509_54807	RNA1509_42739 {Length: 1021} {Type: 5UTR_CDS_3UTR} {Pfam: AIG2-like family [PF06094.7, score=51.3]} {Human: A2LD1, AIG2-like domain 1 [Source:HGNC Symbol;Acc:25100], e=2e-15} {UniRef50_H2LPK0, e=5e-21, Uncharacterized protein n=9 Tax=Euteleosteomorpha RepID=H2LPK0_ORYLA [Vertebrates:Chordata]} {Drosophila: Tina-1, Troponin C-akin-1 [Source:FlyBase gene name;Acc:FBgn0035083], e=4e-13} {RNA815_1327…
					Cluster-1579.0	2.29447	7.27111	-9.83421				RNA1509_51989	RNA1509_51989 {Length: 427} {Type: 5UTR_CDS_3UTR} {RNA815_35983.1} {RNA1310_64763}
					Cluster-15790.37	1.49506	2.74966	-3.01139		RNF34	ring finger protein 34	RNA1509_15310|RNA1509_54859	RNA1509_15310 {Length: 1293} {TRANSSPLICED} {Type: 5UTR_CDS_3UTR} {Pfam: Zinc finger, C3HC4 type (RING finger) [PF13920.1, score=41.6]} {Human: RNF34, ring finger protein 34 [Source:HGNC Symbol;Acc:17297], e=3e-22} {UniRef50_A0A067QZ03, e=7e-25, E3 ubiquitin-protein ligase rififylin n=1 Tax=Zootermopsis nevadensis RepID=A0A067QZ03_ZOONE [Invertebrates:Arthropoda]} {Drosophila: CG17019, , e=4e-20}…
					Cluster-15820.0	1.53555	1.10019	-0.79218				RNA1509_25402|RNA1509_30921	RNA1509_25402 {Length: 784} {Type: CDS_3UTR} {RNA815_37198} {RNA1310_45818.1} ### RNA1509_30921 {Length: 688} {Type: CDS_3UTR} {RNA815_37198} {RNA1310_45818.1}
					Cluster-15827.2	0.632796	2.23782	-2.96181				RNA1509_18037|RNA1509_21064	RNA1509_18037 {Length: 868} {Type: 5UTR_CDS_3UTR} {RNA815_950.1} {RNA1310_9361.1} ### RNA1509_21064 {Length: 754} {Type: 5UTR_CDS_3UTR} {RNA815_950.1} {RNA1310_9361.1}
					Cluster-15835.0	3.97137	4.77535	-5.97338				RNA1509_3602	RNA1509_3602 {Length: 755} {Type: 5UTR_CDS_3UTR} {RNA815_27461} {RNA1310_53787.1}
					Cluster-15835.2	4.48764	5.26015	-4.18797				RNA1509_14906	RNA1509_14906 {Length: 419} {Type: 5UTR_CDS_3UTR} {RNA815_31340} {RNA1310_57560}
					Cluster-15835.4	4.36895	5.21759	-4.94852				RNA1509_5483	RNA1509_5483 {Length: 439} {Type: 5UTR_CDS_3UTR} {RNA815_31340} {RNA1310_57560}
					Cluster-15835.5	4.1155	5.7185	-5.32054				RNA1509_9379	RNA1509_9379 {Length: 568} {Type: 5UTR_CDS_3UTR} {RNA815_31340} {RNA1310_57560}
					Cluster-15835.6	3.47452	6.90106	-4.65875				RNA1509_15643	RNA1509_15643 {Length: 455} {Type: 5UTR_CDS_3UTR} {RNA815_31340} {RNA1310_53787.1}
					Cluster-15835.7	3.81593	5.71912	-3.83299				RNA1509_14618	RNA1509_14618 {Length: 553} {Type: 5UTR_CDS_3UTR} {RNA815_31340} {RNA1310_61023}
					Cluster-15840.0	1.60625	5.0416	-5.37114		SCNN1G	sodium channel, nonvoltage-gated 1, gamma	RNA1509_4881|RNA1509_14853	RNA1509_4881 {Length: 2496} {Type: 5UTR_CDS_3UTR} {Pfam: Amiloride-sensitive sodium channel [PF00858.19, score=137.9]} {Human: SCNN1G, sodium channel, nonvoltage-gated 1, gamma [Source:HGNC Symbol;Acc:10602], e=1e-04} {UniRef50_Q25011, e=5e-17, FMRFamide-activated amiloride-sensitive sodium channel n=8 Tax=Gastropoda RepID=FANA_HELAS [Invertebrates:Mollusca]} {Drosophila: ppk27, pickpocket 27 [So…
					Cluster-15869.4	0.686127	1.03158	-1.07078				RNA1509_17611|RNA1509_18592	RNA1509_17611 {Length: 687} {Type: 5UTR_CDS_3UTR} {RNA815_946} {RNA1310_1725.2} ### RNA1509_18592 {Length: 623} {Type: CDS_3UTR} {RNA815_946} {RNA1310_1725.2}
					Cluster-15903.0	4.6669	4.80438	-4.71774				RNA1509_15174	RNA1509_15174 {Length: 1659} {Type: 5UTR_CDS_3UTR} {RNA815_8028} {RNA1310_20815}
					Cluster-15903.1	5.01998	4.08079	-4.47421				RNA1509_38927	RNA1509_38927 {Length: 788} {Type: CDS_3UTR} {RNA815_8028} {RNA1310_53344.2}
					Cluster-15903.3	5.62963	4.7925	-3.6262				RNA1509_55799	RNA1509_55799 {Length: 242} {Type: CDS_3UTR} {RNA815_8028} {RNA1310_53344.3}
					Cluster-15928.0	1.14195	5.29782	-4.88558		KREMEN1	kringle containing transmembrane protein 1	RNA1509_9812|RNA1509_16600	RNA1509_9812 {Length: 1694} {Type: 5UTR_CDS_3UTR} {Pfam: WSC domain [PF01822.14, score=59.0]} {Human: KREMEN1, kringle containing transmembrane protein 1 [Source:HGNC Symbol;Acc:17550], e=3e-06} {UniRef50_H3AU98, e=8e-21, Uncharacterized protein n=2 Tax=Latimeria chalumnae RepID=H3AU98_LATCH [Vertebrates:Chordata]} {Drosophila: oxt, peptide O-xylosyltransferase [Source:FlyBase gene name;Acc:FBgn0…
					Cluster-15928.1	1.92502	8.62857	-4.09255				RNA1509_60179	RNA1509_60179 {Length: 273} {Type: CDS_3UTR} {RNA815_7669.1} {RNA1310_18454}
					Cluster-15938.3	2.1808	5.83326	-3.78755				RNA1509_53706	RNA1509_53706 {Length: 698} {Type: 5UTR_CDS_3UTR} {Drosophila: Cpr49Ab, Cuticular protein 49Ab [Source:FlyBase gene name;Acc:FBgn0050042], e=0.004} {RNA815_35113} {RNA1310_66695}
					Cluster-15939.0	0.936977	1.87308	-1.31133				RNA1509_20906	RNA1509_20906 {Length: 964} {Type: 5UTR_CDS_3UTR} {RNA815_20948} {RNA1310_43876.1}
					Cluster-15966.0	1.04032	0.967836	-0.580925	X1	MRTO4	mRNA turnover 4 homolog (S. cerevisiae)	RNA1509_1783	RNA1509_1783 {Length: 1350} {Type: 5UTR_CDS_3UTR} {Pfam: Ribosomal protein L10 [PF00466.15, score=60.7]} {Human: MRTO4, mRNA turnover 4 homolog (S. cerevisiae) [Source:HGNC Symbol;Acc:18477], e=2e-55} {UniRef50_A0A0B6YBL6, e=6e-60, Uncharacterized protein n=3 Tax=Mollusca RepID=A0A0B6YBL6_9EUPU [Invertebrates:]} {Drosophila: RpLP0-like, Ribosomal protein LP0-like [Source:FlyBase gene name;Acc:FBg…
					Cluster-15971.0	2.33633	3.76583	-4.45054				RNA1509_32643	RNA1509_32643 {Length: 613} {Type: 5UTR_CDS_3UTR} {RNA815_12502} {RNA1310_1693.2}
					Cluster-15971.1	2.72478	4.5215	-4.22617	Sexual_biased	KIAA0430	KIAA0430	RNA1509_9266|RNA1509_18106	RNA1509_9266 {Length: 4587} {Type: 5UTR_CDS_3UTR} {Pfam: OST-HTH/LOTUS domain [PF12872.2, score=125.9]} {Human: KIAA0430, KIAA0430 [Source:HGNC Symbol;Acc:29562], e=1e-122} {UniRef50_K1QEX7, e=1e-180, Limkain-b1 n=1 Tax=Crassostrea gigas RepID=K1QEX7_CRAGI [Invertebrates:Mollusca]} {Drosophila: CG17018, , e=1e-86} {RNA815_14033} {RNA1310_1693.1} {Smed: dd_Smed_v6_27834_0_1} ### RNA1509_18106 {Len…
					Cluster-15975.2	0.976249	4.92179	-5.46493				RNA1509_50223	RNA1509_50223 {Length: 772} {Type: 5UTR_CDS_3UTR} {RNA815_13549} {RNA1310_44900.1}
					Cluster-15976.1	1.79625	1.83307	-2.32832				RNA1509_48935	RNA1509_48935 {Length: 1385} {Type: CDS_3UTR} {RNA815_11411} {RNA1310_25383}
					Cluster-15984.3	0.59521	5.24961	-5.66991				RNA1509_59129	RNA1509_59129 {Length: 725} {Type: 5UTR_CDS_3UTR} {RNA815_3838.1} {RNA1310_12008}
					Cluster-15984.6	1.38519	6.37577	-6.49985				RNA1509_26007	RNA1509_26007 {Length: 968} {Type: 5UTR_CDS_3UTR} {UniRef50_S8BSD4, e=7e-06, Uncharacterized protein n=1 Tax=Dactylellina haptotyla (strain CBS 200.50) RepID=S8BSD4_DACHA [Plants:Ascomycota]} {Drosophila: Fim, Fimbrin [Source:FlyBase gene name;Acc:FBgn0024238], e=0.008} {RNA815_3838.1} {RNA1310_11944}
					Cluster-15992.0	2.61828	4.85188	-5.31454				RNA1509_944	RNA1509_944 {Length: 3122} {Type: 5UTR_CDS_3UTR} {RNA815_3972} {RNA1310_3053.1}
					Cluster-15992.1	2.31056	5.56316	-4.81286				RNA1509_23925	RNA1509_23925 {Length: 170} {Type: CDS_3UTR} {RNA815_3972} {RNA1310_7550}
					Cluster-15992.3	1.69684	4.01301	-6.29821				RNA1509_17306	RNA1509_17306 {Length: 396} {Type: 5UTR_CDS_3UTR} {RNA815_3972} {RNA1310_3053.1}
					Cluster-15992.4	2.54386	5.46489	-5.60559				RNA1509_14381	RNA1509_14381 {Length: 861} {Type: 5UTR_CDS_3UTR} {RNA815_3972} {RNA1310_16221}
					Cluster-15992.5	2.52433	5.87408	-4.93586				RNA1509_38465	RNA1509_38465 {Length: 670} {Type: 5UTR_CDS_3UTR} {RNA815_12940} {RNA1310_9372}
					Cluster-15992.6	2.12072	6.19338	-6.33618				RNA1509_47667	RNA1509_47667 {Length: 949} {Type: 5UTR_CDS_3UTR} {RNA815_12940} {RNA1310_9372}
					Cluster-15994.1	1.11731	1.12484	-1.38637				RNA1509_37662	RNA1509_37662 {Length: 1204} {Type: 5UTR_CDS_3UTR} {RNA815_40091} {RNA1310_4384}
					Cluster-15997.1	2.06996	5.76066	-5.88585				RNA1509_17824	RNA1509_17824 {Length: 447} {Type: 5UTR_CDS_3UTR} {RNA815_7060.2} {RNA1310_10278}
					Cluster-15997.2	1.11818	8.5152	-4.72834				RNA1509_31825	RNA1509_31825 {Length: 826} {Type: CDS_3UTR} {RNA815_7060.1} {RNA1310_10278}
					Cluster-15997.3	2.24308	5.19547	-8.62277		MUC17	mucin 17, cell surface associated	RNA1509_32697|RNA1509_45464	RNA1509_32697 {Length: 1300} {Type: 5UTR_CDS_3UTR} {Human: MUC17, mucin 17, cell surface associated [Source:HGNC Symbol;Acc:16800], e=0.003} {Drosophila: CG7518, , e=0.009} {RNA815_7060.2} {RNA1310_10278} ### RNA1509_45464 {Length: 1160} {Type: 5UTR_CDS_3UTR} {RNA815_7060.2} {RNA1310_10278}
					Cluster-15997.4	1.82623	5.819	-6.51911				RNA1509_39921	RNA1509_39921 {Length: 497} {Type: CDS_3UTR} {RNA815_7060.1} {RNA1310_10278}
					Cluster-16004.0	1.13088	3.18542	-2.50132				RNA1509_32540|RNA1509_51057	RNA1509_32540 {Length: 1097} {Type: 5UTR_CDS_3UTR} {RNA815_8305} {RNA1310_29870.2} ### RNA1509_51057 {Length: 448} {Type: 5UTR_CDS_3UTR} {RNA815_8305} {RNA1310_29870.2}
					Cluster-16015.0	1.90787	1.00751	-0.982582				RNA1509_59907	RNA1509_59907 {Length: 538} {Type: CDS_3UTR} {RNA815_59232} {RNA1310_18721}
					Cluster-16019.0	1.08275	5.47829	-4.9616				RNA1509_2780	RNA1509_2780 {Length: 1736} {Type: 5UTR_CDS_3UTR} {Pfam: Microtubule-binding protein MIP-T3 [PF10243.4, score=28.3]} {RNA815_7197} {RNA1310_60239}
					Cluster-16019.1	1.11844	7.97797	-3.20764				RNA1509_53085	RNA1509_53085 {Length: 635} {Type: 5UTR_CDS_3UTR} {RNA815_7197} {RNA1310_56646.1}
					Cluster-16019.2	0.963085	4.98311	-4.48362				RNA1509_3005|RNA1509_15279	RNA1509_3005 {Length: 1745} {Type: 5UTR_CDS_3UTR} {Pfam: Microtubule-binding protein MIP-T3 [PF10243.4, score=28.8]} {RNA815_7197} {RNA1310_56646.1} ### RNA1509_15279 {Length: 1690} {Type: 5UTR_CDS_3UTR} {Pfam: Microtubule-binding protein MIP-T3 [PF10243.4, score=25.8]} {RNA815_7197} {RNA1310_56646.1}
					Cluster-16019.4	1.05305	4.81845	-4.65392				RNA1509_9682	RNA1509_9682 {Length: 1476} {Type: 5UTR_CDS_3UTR} {Pfam: Microtubule-binding protein MIP-T3 [PF10243.4, score=26.4]} {RNA815_7197} {RNA1310_56646.1}
					Cluster-16031.1	3.05198	7.72626	-6.11886				RNA1509_28793|RNA1509_30758|RNA1509_58997	RNA1509_28793 {Length: 408} {Type: CDS_3UTR} {RNA815_30482.2} {RNA1310_61386.2} ### RNA1509_30758 {Length: 412} {Type: CDS_3UTR} {RNA815_30482.2} {RNA1310_61386.2} ### RNA1509_58997 {Length: 470} {Type: CDS_3UTR} {RNA815_30482.2} {RNA1310_68467.1}
					Cluster-16037.0	2.65463	5.20524	-4.78103				RNA1509_57967	RNA1509_57967 {Length: 1180} {Type: CDS_3UTR} {RNA815_36039} {RNA1310_55181.1}
					Cluster-16038.0	2.06436	6.47161	-5.21809		CFP	complement factor properdin	RNA1509_10632	RNA1509_10632 {Length: 1912} {Type: 5UTR_CDS_3UTR} {Pfam: Thrombospondin type 1 domain [PF00090.14, score=51.9]} {Human: CFP, complement factor properdin [Source:HGNC Symbol;Acc:8864], e=9e-12} {UniRef50_UPI00034F9F8B, e=2e-07, PREDICTED: properdin isoform X1 n=1 Tax=Heterocephalus glaber RepID=UPI00034F9F8B [Rodents:Chordata]} {Drosophila: CG17739, , e=2e-04} {RNA815_7438.1} {RNA1310_16897}
					Cluster-1604.0	3.03511	5.44885	-4.37548				RNA1509_49959	RNA1509_49959 {Length: 294} {Type: CDS_3UTR} {RNA815_49807.1} {RNA1310_80872}
					Cluster-16041.1	1.37976	5.98986	-5.53788				RNA1509_5520|RNA1509_9198	RNA1509_5520 {Length: 1865} {Type: 5UTR_CDS_3UTR} {RNA815_9478} {RNA1310_22921.1} ### RNA1509_9198 {Length: 1603} {Type: 5UTR_CDS_3UTR} {RNA815_9478} {RNA1310_22921.1}
					Cluster-16058.0	1.16855	5.30202	-4.66907				RNA1509_22716	RNA1509_22716 {Length: 293} {Type: CDS_3UTR} {RNA815_57957} {RNA1310_31630.1}
					Cluster-16058.1	0.73023	5.7467	-5.88825	Pluripotency maintenance	PRDX1	peroxiredoxin 1	RNA1509_36007|RNA1509_57642	RNA1509_36007 {Length: 1032} {Type: 5UTR_CDS_3UTR} {Pfam: C-terminal domain of 1-Cys peroxiredoxin [PF10417.4, score=39.9]} {Human: PRDX1, peroxiredoxin 1 [Source:HGNC Symbol;Acc:9352], e=4e-24} {UniRef50_A0A0C7BRE7, e=9e-27, Putative Peroxiredoxin n=1 Tax=Rhizopus microsporus RepID=A0A0C7BRE7_9FUNG [Plants:]} {Drosophila: Jafrac2, Thioredoxin peroxidase 2 [Source:FlyBase gene name;Acc:FBgn004030…
					Cluster-16068.0	1.89938	4.48291	-6.01455		DPYD	dihydropyrimidine dehydrogenase	RNA1509_26852|RNA1509_56213	RNA1509_26852 {Length: 2823} {Type: 5UTR_CDS_3UTR} {Human: DPYD, dihydropyrimidine dehydrogenase [Source:HGNC Symbol;Acc:3012], e=0.006} {UniRef50_B7PNR9, e=1e-106, Ferredoxin-glutamate synthase, putative n=1 Tax=Ixodes scapularis RepID=B7PNR9_IXOSC [Invertebrates:Arthropoda]} {Drosophila: CG9674, , e=8e-84} {RNA815_141.1} {RNA1310_33260} ### RNA1509_56213 {Length: 322} {Type: CDS} {RNA815_141.1}…
					Cluster-16068.2	1.80914	5.06004	-5.19254				RNA1509_17085|RNA1509_32701	RNA1509_17085 {Length: 1369} {Type: 5UTR_CDS_3UTR} {RNA815_22090} {RNA1310_33260} ### RNA1509_32701 {Length: 966} {Type: 5UTR_CDS_3UTR} {RNA815_22090} {RNA1310_33260}
					Cluster-16069.0	0.804531	1.50341	-1.05737	Pluripotency repressor	IGF2BP2	insulin-like growth factor 2 mRNA binding protein 2	RNA1509_2887	RNA1509_2887 {Length: 3880} {Type: 5UTR_CDS_3UTR} {Pfam: KH domain [PF00013.24, score=60.0]} {Human: IGF2BP2, insulin-like growth factor 2 mRNA binding protein 2 [Source:HGNC Symbol;Acc:28867], e=6e-10} {UniRef50_T1FRR9, e=2e-15, Uncharacterized protein n=1 Tax=Helobdella robusta RepID=T1FRR9_HELRO [Invertebrates:Annelida]} {Drosophila: Imp, IGF-II mRNA-binding protein [Source:FlyBase gene name;A…
					Cluster-16069.1	0.615018	1.45481	-1.1103				RNA1509_11199	RNA1509_11199 {Length: 1035} {Type: 5UTR_CDS_3UTR} {RNA815_6352} {RNA1310_14568}
					Cluster-16075.1	1.14538	3.83531	-5.74234				RNA1509_16474	RNA1509_16474 {Length: 319} {Type: CDS_3UTR} {RNA815_2130} {RNA1310_4402.1}
					Cluster-16075.2	1.15767	3.45145	-5.11575				RNA1509_35321	RNA1509_35321 {Length: 680} {Type: 5UTR_CDS_3UTR} {RNA815_29287} {RNA1310_7283}
					Cluster-16075.4	1.28812	4.43927	-5.21932				RNA1509_42085	RNA1509_42085 {Length: 345} {Type: 5UTR_CDS_3UTR} {RNA815_2130} {RNA1310_4402.1}
					Cluster-16075.6	1.40248	4.03878	-4.76799				RNA1509_31659	RNA1509_31659 {Length: 1925} {Type: 5UTR_CDS_3UTR} {RNA815_2130} {RNA1310_7283}
					Cluster-16075.7	2.04189	3.51268	-4.77631				RNA1509_38089	RNA1509_38089 {Length: 284} {Type: CDS_3UTR} {RNA815_2130} {RNA1310_4402.1}
					Cluster-16075.9	1.77365	4.75533	-2.97078		MLL3	myeloid/lymphoid or mixed-lineage leukemia 3	RNA1509_1699|RNA1509_42702	RNA1509_1699 {Length: 3307} {Type: 5UTR_CDS_3UTR} {Pfam: von Willebrand factor type A domain [PF00092.23, score=43.7]} {RNA815_2130} {RNA1310_4402.1} ### RNA1509_42702 {Length: 179} {Type: CDS} {Human: MLL3, myeloid/lymphoid or mixed-lineage leukemia 3 [Source:HGNC Symbol;Acc:13726], e=8e-05} {RNA1310_4402.1}
					Cluster-16081.0	1.23331	5.27616	-4.88942				RNA1509_323	RNA1509_323 {Length: 742} {Type: 5UTR_CDS_3UTR} {RNA815_9158.1} {RNA1310_22367}
					Cluster-16081.1	1.21169	3.94409	-5.22705		PRKRA	protein kinase, interferon-inducible double stranded RNA dependent activator	RNA1509_346	RNA1509_346 {Length: 1288} {Type: 5UTR_CDS_3UTR} {Pfam: Double-stranded RNA binding motif [PF00035.20, score=75.5]} {Human: PRKRA, protein kinase, interferon-inducible double stranded RNA dependent activator [Source:HGNC Symbol;Acc:9438], e=1e-05} {UniRef50_A0A0B7BDH8, e=3e-10, Uncharacterized protein n=7 Tax=Lophotrochozoa RepID=A0A0B7BDH8_9EUPU [Invertebrates:]} {Drosophila: loqs, loquacious [S…
					Cluster-16081.3	0.871951	4.644	-5.29708		PRKRA	protein kinase, interferon-inducible double stranded RNA dependent activator	RNA1509_2242	RNA1509_2242 {Length: 1261} {Type: 5UTR_CDS_3UTR} {Pfam: Double-stranded RNA binding motif [PF00035.20, score=67.4]} {Human: PRKRA, protein kinase, interferon-inducible double stranded RNA dependent activator [Source:HGNC Symbol;Acc:9438], e=1e-05} {UniRef50_A0A0B7BDH8, e=3e-10, Uncharacterized protein n=7 Tax=Lophotrochozoa RepID=A0A0B7BDH8_9EUPU [Invertebrates:]} {Drosophila: loqs, loquacious […
					Cluster-16081.4	1.0918	4.52685	-5.4479		PRKRA	protein kinase, interferon-inducible double stranded RNA dependent activator	RNA1509_2973	RNA1509_2973 {Length: 1275} {Type: 5UTR_CDS_3UTR} {Pfam: Double-stranded RNA binding motif [PF00035.20, score=75.6]} {Human: PRKRA, protein kinase, interferon-inducible double stranded RNA dependent activator [Source:HGNC Symbol;Acc:9438], e=1e-05} {UniRef50_A0A0B7BDH8, e=3e-10, Uncharacterized protein n=7 Tax=Lophotrochozoa RepID=A0A0B7BDH8_9EUPU [Invertebrates:]} {Drosophila: loqs, loquacious […
					Cluster-16081.5	1.15281	4.85456	-5.30768		PRKRA	protein kinase, interferon-inducible double stranded RNA dependent activator	RNA1509_26241	RNA1509_26241 {Length: 936} {Type: 5UTR_CDS_3UTR} {Pfam: Double-stranded RNA binding motif [PF00035.20, score=65.6]} {Human: PRKRA, protein kinase, interferon-inducible double stranded RNA dependent activator [Source:HGNC Symbol;Acc:9438], e=0.004} {UniRef50_A0A0B7BDH8, e=3e-07, Uncharacterized protein n=7 Tax=Lophotrochozoa RepID=A0A0B7BDH8_9EUPU [Invertebrates:]} {Drosophila: loqs, loquacious […
					Cluster-16094.0	1.00597	4.99885	-6.03303	Pluripotency repressor	PHC2	polyhomeotic homolog 2 (Drosophila)	RNA1509_12473|RNA1509_17176|RNA1509_21201	RNA1509_12473 {Length: 1734} {Type: 5UTR_CDS_3UTR} {Human: PHC2, polyhomeotic homolog 2 (Drosophila) [Source:HGNC Symbol;Acc:3183], e=9e-04} {RNA815_3620} {RNA1310_17758} ### RNA1509_17176 {Length: 1748} {Type: 5UTR_CDS_3UTR} {Human: PHC2, polyhomeotic homolog 2 (Drosophila) [Source:HGNC Symbol;Acc:3183], e=9e-04} {RNA815_3620} {RNA1310_18369} ### RNA1509_21201 {Length: 1780} {Type: 5UTR_CDS_3UTR…
					Cluster-16103.1	0.841524	5.58438	-5.74054				RNA1509_8048	RNA1509_8048 {Length: 459} {Type: 5UTR_CDS_3UTR} {RNA815_10678.2} {RNA1310_5611.1}
					Cluster-16103.2	0.90815	4.76977	-5.33407		PLS1	plastin 1	RNA1509_2788|RNA1509_9683	RNA1509_2788 {Length: 3041} {Type: 5UTR_CDS_3UTR} {Pfam: Calponin homology (CH) domain [PF00307.26, score=88.5]} {Human: PLS1, plastin 1 [Source:HGNC Symbol;Acc:9090], e=9e-30} {UniRef50_A0A068YAJ7, e=6e-38, Plastin 3 n=4 Tax=Cyclophyllidea RepID=A0A068YAJ7_ECHMU [Invertebrates:Platyhelminthes]} {Drosophila: Fim, Fimbrin [Source:FlyBase gene name;Acc:FBgn0024238], e=2e-35} {RNA815_4931} {RNA1310_…
					Cluster-16103.4	0.941855	5.49911	-4.71582				RNA1509_31880	RNA1509_31880 {Length: 505} {Type: 5UTR_CDS_3UTR} {RNA815_10678.1} {RNA1310_5611.1}
					Cluster-16103.5	1.16401	4.27242	-4.07586				RNA1509_59673	RNA1509_59673 {Length: 777} {Type: 5UTR_CDS_3UTR} {RNA815_10678.3} {RNA1310_5611.1}
					Cluster-16105.0	1.82779	1.58541	-1.56281	Sexual_biased; X1	KRTAP9-1	keratin associated protein 9-1	RNA1509_9559	RNA1509_9559 {Length: 4707} {Type: 5UTR_CDS_3UTR} {Human: KRTAP9-1, keratin associated protein 9-1 [Source:HGNC Symbol;Acc:18912], e=4e-07} {UniRef50_UPI0003F0909C, e=2e-19, PREDICTED: uncharacterized protein LOC102806952, partial n=1 Tax=Saccoglossus kowalevskii RepID=UPI0003F0909C [Invertebrates:Hemichordata]} {Drosophila: Cpn, Calphotin [Source:FlyBase gene name;Acc:FBgn0261714], e=9e-06} {RNA…
					Cluster-16105.3	3.27459	7.54289	-2.45034				RNA1509_40506|RNA1509_55574	RNA1509_40506 {Length: 1034} {Type: 5UTR_CDS_3UTR} {RNA815_4048} {RNA1310_1967.3} ### RNA1509_55574 {Length: 1278} {Type: 5UTR_CDS_3UTR} {RNA815_4048} {RNA1310_1967.1}
					Cluster-16105.4	1.73912	0.865498	-0.925135	Sexual_biased; X1	C3orf63	chromosome 3 open reading frame 63	RNA1509_42763	RNA1509_42763 {Length: 5159} {TRANSSPLICED} {Type: 5UTR_CDS_3UTR} {Human: C3orf63, chromosome 3 open reading frame 63 [Source:HGNC Symbol;Acc:30314], e=3e-06} {UniRef50_UPI0003F0909C, e=5e-19, PREDICTED: uncharacterized protein LOC102806952, partial n=1 Tax=Saccoglossus kowalevskii RepID=UPI0003F0909C [Invertebrates:Hemichordata]} {RNA815_5050} {RNA1310_1967.1} {Smed: dd_Smed_v6_9954_0_1}
					Cluster-16121.0	1.62815	5.87612	-5.29527				RNA1509_28520	RNA1509_28520 {Length: 1036} {Type: 5UTR_CDS_3UTR} {RNA815_14161} {RNA1310_31615}
					Cluster-16121.1	1.73742	7.14487	-4.94361				RNA1509_9284|RNA1509_11610	RNA1509_9284 {Length: 1161} {Type: 5UTR_CDS_3UTR} {RNA815_14161} {RNA1310_31615} ### RNA1509_11610 {Length: 1185} {Type: 5UTR_CDS_3UTR} {RNA815_14161} {RNA1310_31615}
					Cluster-16138.2	1.6961	4.28178	-7.70249		PPP1CA	protein phosphatase 1, catalytic subunit, alpha isozyme	RNA1509_53576	RNA1509_53576 {Length: 1515} {Type: 5UTR_CDS_3UTR} {Pfam: Calcineurin-like phosphoesterase [PF00149.23, score=105.4]} {Human: PPP1CA, protein phosphatase 1, catalytic subunit, alpha isozyme [Source:HGNC Symbol;Acc:9281], e=2e-61} {UniRef50_A0A074ZXK9, e=9e-72, Serine/threonine-protein phosphatase n=2 Tax=Opisthorchiidae RepID=A0A074ZXK9_9TREM [Invertebrates:Platyhelminthes]} {Drosophila: PpY-55A,…
					Cluster-16139.1	2.01747	6.82017	-5.53407		KREMEN1	kringle containing transmembrane protein 1	RNA1509_3880	RNA1509_3880 {Length: 855} {Type: 5UTR_CDS_3UTR} {Pfam: WSC domain [PF01822.14, score=62.1]} {Human: KREMEN1, kringle containing transmembrane protein 1 [Source:HGNC Symbol;Acc:17550], e=6e-09} {UniRef50_UPI0003F0A61D, e=1e-13, PREDICTED: zonadhesin-like n=1 Tax=Saccoglossus kowalevskii RepID=UPI0003F0A61D [Invertebrates:Hemichordata]} {Drosophila: oxt, peptide O-xylosyltransferase [Source:FlyBas…
					Cluster-16139.3	2.03973	8.90797	-5.65801				RNA1509_43742	RNA1509_43742 {Length: 152} {Type: 3UTR} {RNA815_21769} {RNA1310_45241}
					Cluster-16139.4	2.09144	11.159	-6.05371		KREMEN1	kringle containing transmembrane protein 1	RNA1509_10715|RNA1509_44139	RNA1509_10715 {Length: 850} {Type: 5UTR_CDS_3UTR} {Pfam: WSC domain [PF01822.14, score=62.1]} {Human: KREMEN1, kringle containing transmembrane protein 1 [Source:HGNC Symbol;Acc:17550], e=6e-09} {UniRef50_UPI0003F0A61D, e=2e-13, PREDICTED: zonadhesin-like n=1 Tax=Saccoglossus kowalevskii RepID=UPI0003F0A61D [Invertebrates:Hemichordata]} {Drosophila: oxt, peptide O-xylosyltransferase [Source:FlyBa…
					Cluster-16140.0	1.55043	6.9455	-6.23181				RNA1509_13271|RNA1509_56768	RNA1509_13271 {Length: 441} {Type: 5UTR_CDS_3UTR} {RNA815_51006.1} {RNA1310_87564.1} ### RNA1509_56768 {Length: 397} {Type: 5UTR_CDS_3UTR} {RNA815_51006.2} {RNA1310_87564.2}
					Cluster-16141.0	1.64184	8.3732	-3.25462				RNA1509_32284	RNA1509_32284 {Length: 1258} {Type: 5UTR_CDS_3UTR} {RNA815_13214.1} {RNA1310_28031.1}
					Cluster-16141.2	2.40818	5.96386	-4.06018				RNA1509_44655	RNA1509_44655 {Length: 498} {Type: 5UTR_CDS_3UTR} {RNA815_13214.1} {RNA1310_28455.1}
					Cluster-16167.1	1.40341	4.0079	-4.05296				RNA1509_2033	RNA1509_2033 {Length: 812} {Type: 5UTR_CDS_3UTR} {RNA815_13829.2} {RNA1310_55260}
					Cluster-16167.10	1.43117	4.46181	-5.57455				RNA1509_23832	RNA1509_23832 {Length: 832} {Type: 5UTR_CDS_3UTR} {RNA815_13829.1} {RNA1310_8331}
					Cluster-16167.11	1.31388	4.61389	-5.1158				RNA1509_26851	RNA1509_26851 {Length: 1172} {Type: 5UTR_CDS_3UTR} {RNA815_13829.1} {RNA1310_55260}
					Cluster-16167.2	1.70003	4.43602	-4.82413				RNA1509_36928	RNA1509_36928 {Length: 661} {Type: 5UTR_CDS_3UTR} {RNA815_13829.1} {RNA1310_8331}
					Cluster-16167.3	1.55048	5.75708	-6.31965				RNA1509_50590	RNA1509_50590 {Length: 802} {Type: 5UTR_CDS_3UTR} {RNA815_13829.1} {RNA1310_8331}
					Cluster-16167.4	1.4114	4.28451	-4.44065				RNA1509_40013	RNA1509_40013 {Length: 956} {Type: 5UTR_CDS_3UTR} {RNA815_13829.2} {RNA1310_55260}
					Cluster-16167.6	1.55712	4.20379	-4.73556				RNA1509_51475	RNA1509_51475 {Length: 763} {Type: 5UTR_CDS_3UTR} {RNA815_13829.2} {RNA1310_55260}
					Cluster-16167.7	1.51974	5.60034	-5.27495				RNA1509_5941	RNA1509_5941 {Length: 767} {Type: 5UTR_CDS_3UTR} {RNA815_3206.1} {RNA1310_8331}
					Cluster-16167.9	1.40527	4.78351	-5.19039				RNA1509_9566	RNA1509_9566 {Length: 948} {Type: 5UTR_CDS_3UTR} {RNA815_13829.1} {RNA1310_8331}
					Cluster-16175.0	1.03708	6.24361	-7.24406		PPEF1	protein phosphatase, EF-hand calcium binding domain 1	RNA1509_4497	RNA1509_4497 {Length: 1775} {Type: 5UTR_CDS_3UTR} {Pfam: Calcineurin-like phosphoesterase [PF00149.23, score=122.4]} {Human: PPEF1, protein phosphatase, EF-hand calcium binding domain 1 [Source:HGNC Symbol;Acc:9243], e=1e-140} {UniRef50_K1PVV7, e=1e-153, Serine/threonine-protein phosphatase n=3 Tax=Crassostrea gigas RepID=K1PVV7_CRAGI [Invertebrates:Mollusca]} {Drosophila: rdgC, retinal degenerat…
					Cluster-16175.2	1.30082	4.66119	-4.83024		PPEF2	protein phosphatase, EF-hand calcium binding domain 2	RNA1509_15068	RNA1509_15068 {Length: 582} {Type: 5UTR_CDS_3UTR} {Pfam: EF-hand domain pair [PF13833.1, score=65.0]} {Human: PPEF2, protein phosphatase, EF-hand calcium binding domain 2 [Source:HGNC Symbol;Acc:9244], e=3e-20} {UniRef50_V4AJL5, e=8e-26, Serine/threonine-protein phosphatase (Fragment) n=1 Tax=Lottia gigantea RepID=V4AJL5_LOTGI [Invertebrates:Mollusca]} {Drosophila: rdgC, retinal degeneration C [S…
					Cluster-16175.6	1.13052	5.28191	-5.06658		PPEF2	protein phosphatase, EF-hand calcium binding domain 2	RNA1509_7030|RNA1509_22175	RNA1509_7030 {Length: 895} {Type: 5UTR_CDS_3UTR} {Pfam: EF-hand domain pair [PF13833.1, score=73.7]} {Human: PPEF2, protein phosphatase, EF-hand calcium binding domain 2 [Source:HGNC Symbol;Acc:9244], e=3e-53} {UniRef50_V4AJL5, e=1e-44, Serine/threonine-protein phosphatase (Fragment) n=1 Tax=Lottia gigantea RepID=V4AJL5_LOTGI [Invertebrates:Mollusca]} {Drosophila: rdgC, retinal degeneration C [So…
					Cluster-16175.7	0.874578	5.02748	-4.82515		PPEF1	protein phosphatase, EF-hand calcium binding domain 1	RNA1509_3508	RNA1509_3508 {Length: 2320} {Type: 5UTR_CDS_3UTR} {Pfam: Calcineurin-like phosphoesterase [PF00149.23, score=124.6]} {Human: PPEF1, protein phosphatase, EF-hand calcium binding domain 1 [Source:HGNC Symbol;Acc:9243], e=1e-147} {UniRef50_V4AJL5, e=1e-170, Serine/threonine-protein phosphatase (Fragment) n=1 Tax=Lottia gigantea RepID=V4AJL5_LOTGI [Invertebrates:Mollusca]} {Drosophila: rdgC, retinal …
					Cluster-16175.9	1.0483	4.88997	-5.59457		PPEF2	protein phosphatase, EF-hand calcium binding domain 2	RNA1509_41448	RNA1509_41448 {Length: 1162} {Type: 5UTR_CDS_3UTR} {Pfam: EF-hand domain pair [PF13833.1, score=72.0]} {Human: PPEF2, protein phosphatase, EF-hand calcium binding domain 2 [Source:HGNC Symbol;Acc:9244], e=8e-74} {UniRef50_V4AJL5, e=4e-83, Serine/threonine-protein phosphatase (Fragment) n=1 Tax=Lottia gigantea RepID=V4AJL5_LOTGI [Invertebrates:Mollusca]} {Drosophila: rdgC, retinal degeneration C […
					Cluster-16181.0	1.38526	7.01764	-5.41861				RNA1509_44151	RNA1509_44151 {Length: 1549} {Type: 5UTR_CDS_3UTR} {RNA815_9242} {RNA1310_21672}
					Cluster-16181.1	3.24676	6.98568	-7.02709				RNA1509_13290|RNA1509_17719	RNA1509_13290 {Length: 1525} {Type: 5UTR_CDS_3UTR} {RNA815_9242} {RNA1310_21672} ### RNA1509_17719 {Length: 1524} {Type: 5UTR_CDS_3UTR} {RNA815_9242} {RNA1310_21672}
					Cluster-16192.0	1.89254	6.00098	-6.15583				RNA1509_39176	RNA1509_39176 {Length: 461} {Type: CDS_3UTR} {RNA815_2302} {RNA1310_11217.2}
					Cluster-16192.2	1.58895	3.29506	-4.44863		FAM108A1	family with sequence similarity 108, member A1	RNA1509_38167	RNA1509_38167 {Length: 1439} {Type: 5UTR_CDS_3UTR} {Human: FAM108A1, family with sequence similarity 108, member A1 [Source:HGNC Symbol;Acc:28756], e=3e-05} {Drosophila: CG33096, , e=3e-05} {RNA815_3916} {RNA1310_11217.1}
					Cluster-16192.3	1.74357	5.05982	-4.19227		FAM108A1	family with sequence similarity 108, member A1	RNA1509_6277|RNA1509_22758|RNA1509_58605	RNA1509_6277 {Length: 2270} {Type: 5UTR_CDS_3UTR} {Pfam: Alpha/beta hydrolase family [PF12695.2, score=72.7]} {Human: FAM108A1, family with sequence similarity 108, member A1 [Source:HGNC Symbol;Acc:28756], e=2e-41} {UniRef50_Q96GS6, e=6e-44, Alpha/beta hydrolase domain-containing protein 17A n=180 Tax=Bilateria RepID=AB17A_HUMAN [Invertebrates:]} {Drosophila: CG33096, , e=8e-40} {RNA815_3916} {R…
					Cluster-16199.9	2.23518	1.6416	-1.66741				RNA1509_55685	RNA1509_55685 {Length: 580} {Type: CDS_3UTR} {RNA815_25553} {RNA1310_27819}
					Cluster-16203.0	2.46448	1.84806	-2.79062		SGTB	small glutamine-rich tetratricopeptide repeat (TPR)-containing, beta	RNA1509_4294	RNA1509_4294 {Length: 3882} {Type: 5UTR_CDS_3UTR} {Pfam: Sel1 repeat [PF08238.7, score=83.0]} {Human: SGTB, small glutamine-rich tetratricopeptide repeat (TPR)-containing, beta [Source:HGNC Symbol;Acc:23567], e=1e-14} {UniRef50_UPI0006418727, e=2e-24, PREDICTED: uncharacterized protein LOC105847851 n=3 Tax=Hydra vulgaris RepID=UPI0006418727 [Invertebrates:Cnidaria]} {Drosophila: Hrd3, , e=1e-10} …
					Cluster-16232.0	3.34741	4.02415	-4.5984				RNA1509_38736	RNA1509_38736 {Length: 642} {Type: 5UTR_CDS_3UTR} {RNA815_48764} {RNA1310_26673}
					Cluster-16232.1	4.26655	6.41916	-5.16349		SUSD2	sushi domain containing 2	RNA1509_14135|RNA1509_34053	RNA1509_14135 {Length: 3049} {Type: 5UTR_CDS_3UTR} {Pfam: AMOP domain [PF03782.12, score=31.8]} {Human: SUSD2, sushi domain containing 2 [Source:HGNC Symbol;Acc:30667], e=3e-05} {UniRef50_V4AJN6, e=8e-12, Uncharacterized protein n=1 Tax=Lottia gigantea RepID=V4AJN6_LOTGI [Invertebrates:Mollusca]} {Drosophila: mesh, mesh [Source:FlyBase gene name;Acc:FBgn0051004], e=3e-06} {RNA815_3203.1} {RNA1310…
					Cluster-16244.0	3.52566	8.49006	-4.71863		PGBD4	piggyBac transposable element derived 4	RNA1509_52720	RNA1509_52720 {Length: 578} {Type: CDS_3UTR} {Pfam: Transposase IS4 [PF13843.1, score=47.5]} {Human: PGBD4, piggyBac transposable element derived 4 [Source:HGNC Symbol;Acc:19401], e=6e-04} {RNA815_1650.1} {RNA1310_63836}
					Cluster-16244.1	3.95334	5.96956	-7.88347				RNA1509_25400	RNA1509_25400 {Length: 2621} {Type: 5UTR_CDS_3UTR} {RNA815_1650.1} {RNA1310_24054}
					Cluster-16244.2	2.91908	6.32876	-6.46587				RNA1509_41955	RNA1509_41955 {Length: 1855} {Type: 5UTR_CDS_3UTR} {RNA815_3615.1} {RNA1310_9520.1}
					Cluster-16246.1	1.07719	4.48696	-5.20563				RNA1509_52550	RNA1509_52550 {Length: 617} {Type: 5UTR_CDS_3UTR} {RNA815_5426} {RNA1310_13703}
					Cluster-16246.3	1.45239	4.33218	-9.02922				RNA1509_21511	RNA1509_21511 {Length: 309} {Type: CDS_3UTR} {RNA815_5426} {RNA1310_13703}
					Cluster-16246.4	1.47546	7.26315	-4.86405		NEFH	neurofilament, heavy polypeptide	RNA1509_29825	RNA1509_29825 {Length: 2195} {Type: 5UTR_CDS_3UTR} {Human: NEFH, neurofilament, heavy polypeptide [Source:HGNC Symbol;Acc:7737], e=4e-11} {Drosophila: Muc68D, Mucin 68D [Source:FlyBase gene name;Acc:FBgn0036203], e=2e-12} {RNA815_5426} {RNA1310_12068.1}
					Cluster-16246.5	1.67082	5.79395	-5.24522		SRRM2	serine/arginine repetitive matrix 2	RNA1509_7275	RNA1509_7275 {Length: 2188} {Type: 5UTR_CDS_3UTR} {Human: SRRM2, serine/arginine repetitive matrix 2 [Source:HGNC Symbol;Acc:16639], e=1e-10} {Drosophila: Muc68D, Mucin 68D [Source:FlyBase gene name;Acc:FBgn0036203], e=4e-10} {Celegans: cec-8, Caenorhabditis elegans Protein CEC-8 (cec-8) mRNA, complete cds. [Source:RefSeq mRNA;Acc:NM_064797], e=2e-12} {RNA815_5426} {RNA1310_13703}
					Cluster-16246.6	1.61477	6.16792	-4.38873		SRRM2; NEFH	serine/arginine repetitive matrix 2; neurofilament, heavy polypeptide	RNA1509_5081|RNA1509_15623|RNA1509_30885	RNA1509_5081 {Length: 1599} {Type: 5UTR_CDS_3UTR} {Human: SRRM2, serine/arginine repetitive matrix 2 [Source:HGNC Symbol;Acc:16639], e=1e-10} {Drosophila: Muc68D, Mucin 68D [Source:FlyBase gene name;Acc:FBgn0036203], e=5e-11} {Celegans: rsr-1, Caenorhabditis elegans Protein RSR-1 (rsr-1) mRNA, complete cds. [Source:RefSeq mRNA;Acc:NM_060474], e=2e-09} {RNA815_5426} {RNA1310_12068.1} ### RNA1509_1…
					Cluster-16250.0	1.25883	4.97243	-5.62795				RNA1509_17999|RNA1509_49699|RNA1509_56922	RNA1509_17999 {Length: 710} {Type: 5UTR_CDS_3UTR} {UniRef50_F7AF33, e=1e-04, Uncharacterized protein (Fragment) n=1 Tax=Xenopus tropicalis RepID=F7AF33_XENTR [Vertebrates:Chordata]} {RNA815_16682.1} {RNA1310_39016} ### RNA1509_49699 {Length: 959} {Type: 5UTR_CDS_3UTR} {RNA815_16682.1} {RNA1310_39016} ### RNA1509_56922 {Length: 934} {Type: 5UTR_CDS_3UTR} {RNA815_16682.1} {RNA1310_39016}
					Cluster-16250.1	0.937525	4.97212	-5.64054				RNA1509_42354|RNA1509_45261|RNA1509_52156	RNA1509_42354 {Length: 1044} {Type: 5UTR_CDS_3UTR} {UniRef50_A7TCX0, e=9e-10, Predicted protein (Fragment) n=3 Tax=Eumetazoa RepID=A7TCX0_NEMVE [Invertebrates:]} {RNA815_16682.1} {RNA1310_40548} ### RNA1509_45261 {Length: 1038} {Type: 5UTR_CDS_3UTR} {UniRef50_A7TCX0, e=4e-05, Predicted protein (Fragment) n=3 Tax=Eumetazoa RepID=A7TCX0_NEMVE [Invertebrates:]} {Drosophila: Alh, Alhambra [Source:Fly…
					Cluster-16254.2	0.819242	1.1763	-1.19972				RNA1509_14517|RNA1509_51577	RNA1509_14517 {Length: 330} {Type: CDS_3UTR} {RNA815_268} {RNA1310_42016} ### RNA1509_51577 {Length: 374} {Type: CDS_3UTR} {UniRef50_UPI000519C953, e=0.001, hypothetical protein n=1 Tax=Aggregatibacter actinomycetemcomitans RepID=UPI000519C953 [Bacteria:Proteobacteria]} {RNA815_268} {RNA1310_42016}
					Cluster-16254.7	4.52561	6.16167	-4.17704				RNA1509_2107|RNA1509_44227	RNA1509_2107 {Length: 598} {Type: 5UTR_CDS_3UTR} {RNA815_33978} {RNA1310_53269} ### RNA1509_44227 {Length: 594} {Type: 5UTR_CDS_3UTR} {RNA815_33978} {RNA1310_53269}
					Cluster-16254.9	5.32286	6.52454	-5.0531				RNA1509_7900|RNA1509_55913	RNA1509_7900 {Length: 488} {Type: 5UTR_CDS_3UTR} {RNA815_33978} {RNA1310_53269} ### RNA1509_55913 {Length: 641} {Type: 5UTR_CDS_3UTR} {RNA815_33978} {RNA1310_53269}
					Cluster-16255.0	1.47047	6.06053	-5.68738				RNA1509_4400	RNA1509_4400 {Length: 2947} {Type: 5UTR_CDS_3UTR} {RNA815_11511} {RNA1310_11247}
					Cluster-16255.1	2.28182	6.16119	-9.60185				RNA1509_35648	RNA1509_35648 {Length: 1118} {Type: 5UTR_CDS_3UTR} {RNA815_32377.2} {RNA1310_11247}
					Cluster-1628.0	1.47131	5.00913	-7.91233				RNA1509_43420	RNA1509_43420 {Length: 537} {Type: 5UTR_CDS_3UTR} {RNA815_9545} {RNA1310_22172}
					Cluster-16280.1	1.08434	3.77408	-3.72539				RNA1509_44705	RNA1509_44705 {Length: 788} {Type: CDS_3UTR} {UniRef50_UPI0003F08014, e=3e-20, PREDICTED: uncharacterized protein LOC102807973 n=1 Tax=Saccoglossus kowalevskii RepID=UPI0003F08014 [Invertebrates:Hemichordata]} {RNA815_5248} {RNA1310_18370}
					Cluster-16281.0	1.13759	6.68348	-5.09782		ANO7	anoctamin 7	RNA1509_13406|RNA1509_47125|RNA1509_48493|RNA1509_49117|RNA1509_53814	RNA1509_13406 {Length: 3654} {Type: 5UTR_CDS_3UTR} {Pfam: Calcium-activated chloride channel [PF04547.7, score=410.4]} {Human: ANO7, anoctamin 7 [Source:HGNC Symbol;Acc:31677], e=0.0} {UniRef50_T1ISC6, e=0.0, Anoctamin n=2 Tax=Mandibulata RepID=T1ISC6_STRMM [Invertebrates:Arthropoda]} {Drosophila: subdued, subdued [Source:FlyBase gene name;Acc:FBgn0038721], e=1e-127} {Celegans: anoh-1, Caenorhabd…
					Cluster-16306.0	0.895112	1.4589	-1.18765	X1	PNKP	polynucleotide kinase 3'-phosphatase	RNA1509_4014	RNA1509_4014 {Length: 3573} {Type: 5UTR_CDS_3UTR} {Pfam: Polynucleotide kinase 3 phosphatase [PF08645.6, score=157.0]} {Human: PNKP, polynucleotide kinase 3'-phosphatase [Source:HGNC Symbol;Acc:9154], e=1e-81} {UniRef50_V4A8X4, e=1e-104, Uncharacterized protein n=1 Tax=Lottia gigantea RepID=V4A8X4_LOTGI [Invertebrates:Mollusca]} {Drosophila: CG9601, , e=1e-78} {Celegans: F21D5.5, Caenorhabditis e…
					Cluster-16306.3	0.96154	1.97592	-1.65494				RNA1509_24543	RNA1509_24543 {Length: 1113} {Type: 5UTR_CDS_3UTR} {RNA815_15694} {RNA1310_32040}
					Cluster-16326.0	3.36134	6.01064	-4.4438				RNA1509_46948	RNA1509_46948 {Length: 878} {Type: CDS_3UTR} {RNA815_53017} {RNA1310_47642}
					Cluster-16350.0	3.73141	2.60977	-4.17264				RNA1509_55007	RNA1509_55007 {Length: 4560} {Type: 5UTR_CDS_3UTR} {RNA1310_32142}
					Cluster-16365.0	1.03084	1.41892	-1.2654	X1	RBX1	ring-box 1, E3 ubiquitin protein ligase	RNA1509_7179	RNA1509_7179 {Length: 1070} {TRANSSPLICED} {Type: 5UTR_CDS_3UTR} {Pfam: RING-H2 zinc finger [PF12678.2, score=118.3]} {Human: RBX1, ring-box 1, E3 ubiquitin protein ligase [Source:HGNC Symbol;Acc:9928], e=8e-65} {UniRef50_P62877, e=2e-60, E3 ubiquitin-protein ligase RBX1 n=64 Tax=Eukaryota RepID=RBX1_HUMAN [Invertebrates:]} {Drosophila: Roc1a, Regulator of cullins 1a [Source:FlyBase gene name;Acc…
					Cluster-16365.1	1.66289	1.92476	-1.54553	X1	RBX1	ring-box 1, E3 ubiquitin protein ligase	RNA1509_31330	RNA1509_31330 {Length: 1035} {TRANSSPLICED} {Type: 5UTR_CDS_3UTR} {Pfam: RING-H2 zinc finger [PF12678.2, score=116.9]} {Human: RBX1, ring-box 1, E3 ubiquitin protein ligase [Source:HGNC Symbol;Acc:9928], e=2e-64} {UniRef50_P62877, e=9e-60, E3 ubiquitin-protein ligase RBX1 n=64 Tax=Eukaryota RepID=RBX1_HUMAN [Invertebrates:]} {Drosophila: Roc1a, Regulator of cullins 1a [Source:FlyBase gene name;Ac…
					Cluster-16365.2	1.49598	1.64436	-1.28501				RNA1509_39028	RNA1509_39028 {Length: 321} {Type: CDS_3UTR} {RNA815_16711} {RNA1310_49434}
					Cluster-16368.1	1.13038	5.14237	-5.28491				RNA1509_39020	RNA1509_39020 {Length: 410} {Type: CDS_3UTR} {RNA815_564.1} {RNA1310_5884}
					Cluster-16368.3	1.27442	6.08899	-5.29632				RNA1509_26088	RNA1509_26088 {Length: 966} {Type: 5UTR_CDS_3UTR} {RNA815_564.1} {RNA1310_5884}
					Cluster-16368.4	1.06044	5.13977	-6.08343				RNA1509_30866	RNA1509_30866 {Length: 636} {Type: 5UTR_CDS_3UTR} {RNA815_564.1} {RNA1310_5884}
					Cluster-16374.0	1.1893	5.45248	-5.02494				RNA1509_4859	RNA1509_4859 {Length: 1483} {Type: 5UTR_CDS_3UTR} {RNA815_9239.1} {RNA1310_19336.2}
					Cluster-16374.1	0.839721	4.54538	-9.48356				RNA1509_42945	RNA1509_42945 {Length: 974} {Type: 5UTR_CDS_3UTR} {RNA815_9239.1} {RNA1310_19336.2}
					Cluster-16375.0	1.85918	6.24399	-6.3873				RNA1509_16181	RNA1509_16181 {Length: 1773} {Type: 5UTR_CDS_3UTR} {RNA815_8380} {RNA1310_20326}
					Cluster-16403.0	2.12062	1.091	-0.838702		RNF4	ring finger protein 4	RNA1509_8913	RNA1509_8913 {Length: 2107} {Type: 5UTR_CDS_3UTR} {Pfam: Ring finger domain [PF13639.1, score=31.7]} {Human: RNF4, ring finger protein 4 [Source:HGNC Symbol;Acc:10067], e=2e-06} {Drosophila: dgrn, degringolade [Source:FlyBase gene name;Acc:FBgn0037384], e=6e-04} {RNA815_29689} {RNA1310_19898}
					Cluster-16415.3	2.07224	1.82057	-2.58765				RNA1509_56372	RNA1509_56372 {Length: 993} {Type: CDS_3UTR} {RNA815_3474.1} {RNA1310_126214}
					Cluster-16416.7	1.19298	7.01755	-5.87918				RNA1509_3528|RNA1509_12672|RNA1509_28690|RNA1509_33368|RNA1509_44584|RNA1509_45502|RNA1509_60135	RNA1509_3528 {Length: 1878} {Type: 5UTR_CDS_3UTR} {RNA815_677.1} {RNA1310_2341.1} ### RNA1509_12672 {Length: 1829} {Type: 5UTR_CDS_3UTR} {RNA815_677.1} {RNA1310_2341.2} ### RNA1509_28690 {Length: 1091} {Type: 5UTR_CDS_3UTR} {RNA815_677.1} {RNA1310_2341.2} ### RNA1509_33368 {Length: 1826} {Type: 5UTR_CDS_3UTR} {RNA815_677.1} {RNA1310_2341.1} ### RNA1509_44584 {Length: 1515} {Type: 5UTR_CDS_3UTR} {…
					Cluster-16430.1	1.3863	4.77867	-3.65552				RNA1509_37343|RNA1509_51548	RNA1509_37343 {Length: 1378} {Type: 5UTR_CDS_3UTR} {RNA815_11937} {RNA1310_13283} ### RNA1509_51548 {Length: 592} {Type: 5UTR_CDS_3UTR} {RNA815_11937} {RNA1310_13283}
					Cluster-16434.0	2.09733	7.76887	-7.81042				RNA1509_10164	RNA1509_10164 {Length: 1516} {Type: 5UTR_CDS_3UTR} {RNA815_2983.1} {RNA1310_24347}
					Cluster-16434.3	1.66304	7.88969	-7.93126				RNA1509_21274	RNA1509_21274 {Length: 457} {Type: CDS_3UTR} {RNA815_2983.1} {RNA1310_28714}
					Cluster-16453.0	1.79829	4.86414	-5.85301				RNA1509_7805	RNA1509_7805 {Length: 2234} {Type: 5UTR_CDS_3UTR} {RNA815_4118.2} {RNA1310_11039}
					Cluster-16453.1	2.00451	5.68207	-8.24903				RNA1509_30465	RNA1509_30465 {Length: 712} {Type: 5UTR_CDS_3UTR} {RNA815_4118.2} {RNA1310_11039}
					Cluster-16471.1	1.98589	5.14052	-5.34394				RNA1509_19927	RNA1509_19927 {Length: 438} {Type: 5UTR_CDS_3UTR} {RNA815_3960} {RNA1310_9999.1}
					Cluster-16471.3	1.16699	6.62013	-10.0513				RNA1509_8709|RNA1509_27640|RNA1509_41486	RNA1509_8709 {Length: 2220} {Type: 5UTR_CDS_3UTR} {RNA815_3960} {RNA1310_9999.1} ### RNA1509_27640 {Length: 1757} {Type: 5UTR_CDS_3UTR} {RNA815_3960} {RNA1310_9999.1} ### RNA1509_41486 {Length: 1360} {Type: 5UTR_CDS_3UTR} {RNA815_3960} {RNA1310_9999.1}
					Cluster-16472.0	1.6206	1.98152	-1.7334				RNA1509_31030|RNA1509_32664	RNA1509_31030 {Length: 3596} {Type: 5UTR_CDS_3UTR} {RNA815_12868} {RNA1310_19095.1} ### RNA1509_32664 {Length: 2914} {Type: 5UTR_CDS_3UTR} {Pfam: THAP domain [PF05485.7, score=29.7]} {UniRef50_UPI000641346B, e=1e-33, PREDICTED: uncharacterized protein LOC105847509 n=2 Tax=Hydra vulgaris RepID=UPI000641346B [Invertebrates:Cnidaria]} {RNA815_21719} {RNA1310_23016.1}
					Cluster-16472.1	2.71983	4.00844	-3.9556				RNA1509_8835|RNA1509_17998	RNA1509_8835 {Length: 737} {Type: 5UTR_CDS_3UTR} {RNA815_10763.1} {RNA1310_44069} ### RNA1509_17998 {Length: 959} {Type: 5UTR_CDS_3UTR} {RNA815_10763.1} {RNA1310_44069}
					Cluster-16472.2	3.15165	5.95735	-4.09374				RNA1509_49754	RNA1509_49754 {Length: 658} {Type: 5UTR_CDS_3UTR} {RNA815_10763.1} {RNA1310_50896}
					Cluster-1652.0	1.42175	5.22746	-3.90446				RNA1509_15451	RNA1509_15451 {Length: 1041} {Type: 5UTR_CDS_3UTR} {RNA815_27743} {RNA1310_25391.1}
					Cluster-1689.0	1.29549	7.22507	-7.89445				RNA1509_5375|RNA1509_10269|RNA1509_10290	RNA1509_5375 {Length: 1551} {Type: 5UTR_CDS_3UTR} {RNA815_9151} {RNA1310_21084} ### RNA1509_10269 {Length: 1575} {Type: 5UTR_CDS_3UTR} {RNA815_9151} {RNA1310_21084} ### RNA1509_10290 {Length: 1540} {Type: 5UTR_CDS_3UTR} {RNA815_9151} {RNA1310_21084}
					Cluster-1718.0	1.95613	1.96345	-1.42444				RNA1509_11804	RNA1509_11804 {Length: 2049} {Type: 5UTR_CDS_3UTR} {RNA815_6608} {RNA1310_14843}
					Cluster-1769.0	1.18797	1.82649	-1.8543				RNA1509_33014	RNA1509_33014 {Length: 1215} {Type: CDS_3UTR} {RNA815_40402.1} {RNA1310_10562}
					Cluster-1770.0	1.85316	4.2809	-7.31756				RNA1509_10327	RNA1509_10327 {Length: 2144} {Type: 5UTR_CDS_3UTR} {RNA815_13190} {RNA1310_6075.1}
					Cluster-1778.0	1.77482	2.35619	-2.32047				RNA1509_32575	RNA1509_32575 {Length: 1389} {Type: CDS_3UTR} {RNA815_33860.1} {RNA1310_38042}
					Cluster-1818.0	1.57492	5.50083	-7.03216		BAI3	brain-specific angiogenesis inhibitor 3	RNA1509_8924	RNA1509_8924 {Length: 1378} {Type: 5UTR_CDS_3UTR} {Pfam: Thrombospondin type 1 domain [PF00090.14, score=64.1]} {Human: BAI3, brain-specific angiogenesis inhibitor 3 [Source:HGNC Symbol;Acc:945], e=1e-27} {UniRef50_A0A068Y1P8, e=3e-21, Hemicentin 1 n=1 Tax=Echinococcus multilocularis RepID=A0A068Y1P8_ECHMU [Invertebrates:Platyhelminthes]} {Drosophila: Sema-5c, Semaphorin-5c [Source:FlyBase gene n…
					Cluster-1837.0	1.07318	0.864367	-1.07634		C17orf101	chromosome 17 open reading frame 101	RNA1509_27976	RNA1509_27976 {Length: 1552} {Type: 5UTR_CDS_3UTR} {Pfam: 2OG-Fe(II) oxygenase superfamily [PF13640.1, score=50.1]} {Human: C17orf101, chromosome 17 open reading frame 101 [Source:HGNC Symbol;Acc:26174], e=6e-63} {UniRef50_UPI0005D34B3D, e=2e-69, PREDICTED: 2-oxoglutarate and iron-dependent oxygenase domain-containing protein 3-like, partial n=8 Tax=Hymenoptera RepID=UPI0005D34B3D [Invertebrates:…
					Cluster-1854.0	2.11437	5.28862	-9.28135				RNA1509_34646	RNA1509_34646 {Length: 1498} {Type: 5UTR_CDS_3UTR} {Drosophila: CG2865, , e=0.002} {RNA815_10455} {RNA1310_24843}
					Cluster-1891.0	2.92507	4.43031	-8.4144		CAPN14	calpain 14	RNA1509_27234	RNA1509_27234 {Length: 2365} {Type: 5UTR_CDS_3UTR} {Pfam: Calpain family cysteine protease [PF00648.16, score=110.5]} {Human: CAPN14, calpain 14 [Source:HGNC Symbol;Acc:16664], e=6e-22} {UniRef50_UPI0005C3CF6C, e=8e-30, PREDICTED: calpain-5-like n=1 Tax=Crassostrea gigas RepID=UPI0005C3CF6C [Invertebrates:Mollusca]} {Drosophila: CalpA, Calpain-A [Source:FlyBase gene name;Acc:FBgn0012051], e=1e-16…
					Cluster-1899.0	2.30607	4.75211	-4.61397		ZDHHC18	zinc finger, DHHC-type containing 18	RNA1509_28960	RNA1509_28960 {Length: 2230} {Type: 5UTR_CDS_3UTR} {Pfam: DHHC palmitoyltransferase [PF01529.15, score=126.4]} {Human: ZDHHC18, zinc finger, DHHC-type containing 18 [Source:HGNC Symbol;Acc:20712], e=2e-32} {UniRef50_Q17LD8, e=7e-35, Palmitoyltransferase n=4 Tax=Culicidae RepID=Q17LD8_AEDAE [Invertebrates:Arthropoda]} {Drosophila: app, approximated [Source:FlyBase gene name;Acc:FBgn0260941], e=5e-…
					Cluster-1902.0	3.83837	6.24464	-3.74818				RNA1509_56901	RNA1509_56901 {Length: 1094} {Type: CDS_3UTR} {RNA815_20254} {RNA1310_38278}
					Cluster-1928.0	1.53975	7.66029	-7.70182				RNA1509_34331	RNA1509_34331 {Length: 1389} {Type: 5UTR_CDS_3UTR} {RNA815_13293} {RNA1310_24939}
					Cluster-1933.0	0.777203	1.31811	-1.18311				RNA1509_44560	RNA1509_44560 {Length: 464} {Type: 5UTR_CDS_3UTR} {RNA815_51521} {RNA1310_81413}
					Cluster-1942.0	1.12631	2.75242	-3.07455		THAP9	THAP domain containing 9	RNA1509_56557	RNA1509_56557 {Length: 3106} {Type: 5UTR_CDS_3UTR} {Pfam: Transposase protein [PF12017.3, score=50.4]} {Human: THAP9, THAP domain containing 9 [Source:HGNC Symbol;Acc:23192], e=2e-18} {UniRef50_D2A039, e=8e-51, Putative uncharacterized protein GLEAN_07347 n=1 Tax=Tribolium castaneum RepID=D2A039_TRICA [Invertebrates:Arthropoda]} {Drosophila: CG10631, , e=0.004} {RNA815_17021} {RNA1310_11302}
					Cluster-1948.0	4.77202	5.6397	-4.70115				RNA1509_2010	RNA1509_2010 {Length: 741} {Type: 5UTR_CDS_3UTR} {RNA815_44857} {RNA1310_44518}
					Cluster-1950.0	4.19449	3.83884	-4.32265				RNA1509_23950	RNA1509_23950 {Length: 641} {Type: CDS_3UTR} {RNA815_36188} {RNA1310_45982}
					Cluster-196.0	1.32816	3.36994	-3.23853		BEST1	bestrophin 1	RNA1509_15872	RNA1509_15872 {Length: 1440} {Type: 5UTR_CDS_3UTR} {Pfam: Bestrophin, RFP-TM, chloride channel [PF01062.16, score=70.4]} {Human: BEST1, bestrophin 1 [Source:HGNC Symbol;Acc:12703], e=1e-17} {UniRef50_A0A068XTR2, e=2e-37, Bestrophin 2 n=4 Tax=Cyclophyllidea RepID=A0A068XTR2_HYMMI [Invertebrates:Platyhelminthes]} {Drosophila: Best1, Bestrophin 1 [Source:FlyBase gene name;Acc:FBgn0040238], e=2e-14} …
					Cluster-1973.0	1.36043	6.34424	-5.587				RNA1509_3841	RNA1509_3841 {Length: 784} {Type: 5UTR_CDS_3UTR} {RNA815_25732.1} {RNA1310_41231}
					Cluster-1974.0	1.07333	1.10679	-1.18403	Sexual_biased; Xins	PDIA3	protein disulfide isomerase family A, member 3	RNA1509_21060	RNA1509_21060 {Length: 2380} {Type: 5UTR_CDS_3UTR} {Pfam: Thioredoxin [PF00085.15, score=217.1]} {Human: PDIA3, protein disulfide isomerase family A, member 3 [Source:HGNC Symbol;Acc:4606], e=1e-165} {UniRef50_P30101, e=1e-168, Protein disulfide-isomerase A3 n=97 Tax=Euteleostomi RepID=PDIA3_HUMAN [Vertebrates:Chordata]} {Drosophila: ERp60, ERp60 [Source:FlyBase gene name;Acc:FBgn0033663], e=1e-1…
					Cluster-1975.0	1.27643	5.83575	-5.45236		KREMEN2	kringle containing transmembrane protein 2	RNA1509_27823	RNA1509_27823 {Length: 627} {Type: 5UTR_CDS_3UTR} {Pfam: WSC domain [PF01822.14, score=35.8]} {Human: KREMEN2, kringle containing transmembrane protein 2 [Source:HGNC Symbol;Acc:18797], e=0.001} {UniRef50_UPI0005C3BEC3, e=8e-07, PREDICTED: uncharacterized protein LOC105345065 n=1 Tax=Crassostrea gigas RepID=UPI0005C3BEC3 [Invertebrates:Mollusca]} {RNA815_31007.1} {RNA1310_59689.1}
					Cluster-1976.0	2.37951	4.89064	-6.86811				RNA1509_42602	RNA1509_42602 {Length: 382} {Type: 5UTR_CDS_3UTR} {RNA815_31839} {RNA1310_30634}
					Cluster-1976.1	1.50281	4.75423	-8.2277				RNA1509_44813	RNA1509_44813 {Length: 2169} {Type: 5UTR_CDS_3UTR} {RNA815_4485.1} {RNA1310_1933}
					Cluster-1976.3	1.93925	5.46704	-4.10278				RNA1509_5366|RNA1509_35293	RNA1509_5366 {Length: 2284} {Type: 5UTR_CDS_3UTR} {RNA815_4485.1} {RNA1310_1933} ### RNA1509_35293 {Length: 2129} {Type: 5UTR_CDS_3UTR} {RNA815_4485.1} {RNA1310_1933}
					Cluster-1996.0	1.11467	1.10303	-1.38183				RNA1509_9998|RNA1509_41225	RNA1509_9998 {Length: 570} {Type: CDS_3UTR} {RNA815_31594} {RNA1310_71305} ### RNA1509_41225 {Length: 485} {Type: CDS_3UTR} {RNA815_31594} {RNA1310_71305}
					Cluster-1997.0	1.372	2.33725	-1.78536				RNA1509_55210	RNA1509_55210 {Length: 714} {Type: 5UTR_CDS_3UTR} {RNA815_13977} {RNA1310_31616.2}
					Cluster-2021.0	2.40063	4.56956	-1.99394				RNA1509_48085	RNA1509_48085 {Length: 1078} {Type: 5UTR_CDS_3UTR} {RNA815_27336} {RNA1310_40804}
					Cluster-2028.0	1.09503	3.85541	-3.29347				RNA1509_18170|RNA1509_29806	RNA1509_18170 {Length: 1193} {Type: 5UTR_CDS_3UTR} {RNA815_25360} {RNA1310_50142} ### RNA1509_29806 {Length: 446} {Type: 5UTR_CDS_3UTR} {RNA815_25360} {RNA1310_50142}
					Cluster-2039.0	1.48752	5.05452	-6.57394				RNA1509_30646|RNA1509_49771	RNA1509_30646 {Length: 599} {Type: 5UTR_CDS_3UTR} {RNA815_39802.2} {RNA1310_69724} ### RNA1509_49771 {Length: 638} {Type: 5UTR_CDS_3UTR} {RNA815_39802.1} {RNA1310_66249}
					Cluster-2042.0	2.21488	6.73509	-4.82867				RNA1509_17502	RNA1509_17502 {Length: 761} {Type: 5UTR_CDS_3UTR} {RNA815_36809} {RNA1310_59625}
					Cluster-2045.0	0.904592	0.725595	-2.02387		ADIPOR2	adiponectin receptor 2	RNA1509_2245	RNA1509_2245 {Length: 2300} {TRANSSPLICED} {Type: 5UTR_CDS_3UTR} {Pfam: Haemolysin-III related [PF03006.15, score=217.6]} {Human: ADIPOR2, adiponectin receptor 2 [Source:HGNC Symbol;Acc:24041], e=1e-109} {UniRef50_V3ZFL7, e=1e-139, Uncharacterized protein n=3 Tax=Bilateria RepID=V3ZFL7_LOTGI [Invertebrates:]} {Drosophila: AdipoR, Adiponectin receptor [Source:FlyBase gene name;Acc:FBgn0038984], e=…
					Cluster-2063.0	3.91154	4.22413	-4.36307				RNA1509_40513	RNA1509_40513 {Length: 963} {Type: 5UTR_CDS_3UTR} {RNA815_32441} {RNA1310_43090}
					Cluster-2066.0	2.60412	4.35107	-5.28392				RNA1509_49272	RNA1509_49272 {Length: 1533} {Type: 5UTR_CDS_3UTR} {Pfam: Ion channel [PF07885.11, score=37.5]} {UniRef50_E3MCJ4, e=4e-04, CRE-TWK-6 protein n=1 Tax=Caenorhabditis remanei RepID=E3MCJ4_CAERE [Invertebrates:Nematoda]} {RNA815_12762} {RNA1310_22746}
					Cluster-2085.0	2.31994	8.75333	-6.35229				RNA1509_22763	RNA1509_22763 {Length: 506} {Type: 5UTR_CDS_3UTR} {RNA815_25180} {RNA1310_48876}
					Cluster-2085.1	3.17422	6.90799	-4.50704				RNA1509_37906	RNA1509_37906 {Length: 358} {Type: 5UTR_CDS_3UTR} {RNA815_25180} {RNA1310_48876}
					Cluster-2085.2	4.14132	6.99019	-4.59075				RNA1509_43061	RNA1509_43061 {Length: 413} {Type: 5UTR_CDS_3UTR} {RNA815_25180} {RNA1310_100464}
					Cluster-2086.0	3.98936	8.25617	-8.29777				RNA1509_54738	RNA1509_54738 {Length: 513} {Type: CDS_3UTR} {RNA815_46717} {RNA1310_89291}
					Cluster-2125.0	0.79176	0.679137	-0.484584		TBCE	tubulin folding cofactor E	RNA1509_7544|RNA1509_25846	RNA1509_7544 {Length: 1889} {TRANSSPLICED} {Type: 5UTR_CDS_3UTR} {Pfam: CAP-Gly domain [PF01302.20, score=62.4]} {Human: TBCE, tubulin folding cofactor E [Source:HGNC Symbol;Acc:11582], e=6e-66} {UniRef50_V4AGM2, e=1e-78, Uncharacterized protein n=2 Tax=Gastropoda RepID=V4AGM2_LOTGI [Invertebrates:Mollusca]} {Drosophila: Tbce, Tubulin-specific chaperone E [Source:FlyBase gene name;Acc:FBgn0033055…
					Cluster-2165.0	1.64654	2.23148	-1.6155				RNA1509_42976	RNA1509_42976 {Length: 3950} {Type: 5UTR_CDS_3UTR} {Pfam: Reverse transcriptase (RNA-dependent DNA polymerase) [PF00078.22, score=37.0]} {UniRef50_UPI0003F069AB, e=6e-82, PREDICTED: uncharacterized protein LOC102805774 n=1 Tax=Saccoglossus kowalevskii RepID=UPI0003F069AB [Invertebrates:Hemichordata]} {RNA815_26150} {RNA1310_10512}
					Cluster-2178.0	2.07024	8.87133	-5.11234	Pluripotency repressor	GLIPR2	GLI pathogenesis-related 2	RNA1509_59030	RNA1509_59030 {Length: 801} {Type: CDS_3UTR} {Pfam: Cysteine-rich secretory protein family [PF00188.21, score=43.7]} {Human: GLIPR2, GLI pathogenesis-related 2 [Source:HGNC Symbol;Acc:18007], e=5e-23} {UniRef50_K1Q2L6, e=2e-26, Golgi-associated plant pathogenesis-related protein 1 n=1 Tax=Crassostrea gigas RepID=K1Q2L6_CRAGI [Invertebrates:Mollusca]} {Drosophila: CG31482, , e=4e-17} {Celegans: F5…
					Cluster-2188.0	1.9929	2.09042	-2.27268				RNA1509_38156	RNA1509_38156 {Length: 546} {Type: CDS_3UTR} {RNA815_38122} {RNA1310_9406}
					Cluster-2188.1	1.26906	3.63125	-4.1191				RNA1509_53545	RNA1509_53545 {Length: 465} {Type: CDS_3UTR} {RNA815_38122} {RNA1310_9406}
					Cluster-2193.0	4.69578	6.11621	-4.329		ZNF491	zinc finger protein 491	RNA1509_29261	RNA1509_29261 {Length: 2214} {Type: 5UTR_CDS_3UTR} {Pfam: Zinc-finger double domain [PF13465.1, score=23.4]} {Human: ZNF491, zinc finger protein 491 [Source:HGNC Symbol;Acc:23706], e=4e-10} {UniRef50_A7RZ74, e=3e-10, Predicted protein (Fragment) n=8 Tax=Eumetazoa RepID=A7RZ74_NEMVE [Invertebrates:]} {Drosophila: CG6808, , e=3e-10} {Celegans: scrt-1, Caenorhabditis elegans Protein SCRT-1 (scrt-1) …
					Cluster-2239.0	1.36325	1.47945	-1.21042				RNA1509_49379|RNA1509_53831	RNA1509_49379 {Length: 254} {Type: CDS_3UTR} {RNA815_35538.1} {RNA1310_21024.1} ### RNA1509_53831 {Length: 290} {Type: CDS_3UTR} {RNA815_35538.1} {RNA1310_21024.1}
					Cluster-2242.2	1.66832	2.05064	-2.45948				RNA1509_9145	RNA1509_9145 {Length: 796} {Type: CDS_3UTR} {RNA815_24321.1} {RNA1310_12710}
					Cluster-2242.3	1.48663	1.98046	-2.43452				RNA1509_12028	RNA1509_12028 {Length: 1777} {Type: 5UTR_CDS_3UTR} {RNA815_6138} {RNA1310_12710}
					Cluster-2242.4	1.08764	1.97252	-2.17474				RNA1509_35584	RNA1509_35584 {Length: 296} {Type: CDS_3UTR} {RNA815_24321.1} {RNA1310_45764}
					Cluster-2271.3	1.54869	1.91078	-4.11929		PRKCG	protein kinase C, gamma	RNA1509_31449	RNA1509_31449 {Length: 2913} {Type: 5UTR_CDS_3UTR} {Pfam: Phorbol esters/diacylglycerol binding domain (C1 domain) [PF00130.17, score=48.4]} {Human: PRKCG, protein kinase C, gamma [Source:HGNC Symbol;Acc:9402], e=2e-09} {Drosophila: CG31140, , e=3e-17} {Celegans: dgk-1, Caenorhabditis elegans Protein DGK-1, isoform c (dgk-1) mRNA, complete cds. [Source:RefSeq mRNA;Acc:NM_001029211], e=2e-13} {RNA…
					Cluster-2276.0	1.81482	8.86574	-8.9074				RNA1509_50508	RNA1509_50508 {Length: 591} {Type: CDS_3UTR} {RNA815_18585} {RNA1310_272.1}
					Cluster-2276.1	4.21162	5.52485	-4.97416		MYOF	myoferlin	RNA1509_3551|RNA1509_36414	RNA1509_3551 {Length: 8045} {Type: 5UTR_CDS_3UTR} {Pfam: C2 domain [PF00168.25, score=68.1]} {Human: MYOF, myoferlin [Source:HGNC Symbol;Acc:3656], e=2e-55} {UniRef50_G4LV54, e=6e-65, Fer-1-related n=6 Tax=Bilateria RepID=G4LV54_SCHMA [Invertebrates:]} {Drosophila: mfr, misfire [Source:FlyBase gene name;Acc:FBgn0266757], e=3e-30} {RNA815_260} {RNA1310_272.1} ### RNA1509_36414 {Length: 7552} {Type…
					Cluster-2279.0	3.60847	2.26222	-2.65537				RNA1509_34277	RNA1509_34277 {Length: 405} {Type: CDS_3UTR} {RNA815_64596} {RNA1310_60780.2}
					Cluster-2289.1	3.82262	2.84617	-3.82265		NYNRIN	NYN domain and retroviral integrase containing	RNA1509_35014	RNA1509_35014 {Length: 4709} {Type: 5UTR_CDS_3UTR} {Pfam: Reverse transcriptase (RNA-dependent DNA polymerase) [PF00078.22, score=73.6]} {Human: NYNRIN, NYN domain and retroviral integrase containing [Source:HGNC Symbol;Acc:20165], e=1e-18} {UniRef50_I1F9F1, e=0.0, Uncharacterized protein n=1 Tax=Amphimedon queenslandica RepID=I1F9F1_AMPQE [Invertebrates:Porifera]} {Celegans: K04G7.1, Caenorhabdi…
					Cluster-2290.0	2.45517	8.43032	-8.47195				RNA1509_26434	RNA1509_26434 {Length: 1427} {Type: 5UTR_CDS_3UTR} {RNA815_13920} {RNA1310_29979}
					Cluster-2290.1	4.50831	5.70774	-4.99579				RNA1509_55094	RNA1509_55094 {Length: 225} {Type: CDS_3UTR} {Drosophila: Pex1, Peroxin 1 [Source:FlyBase gene name;Acc:FBgn0013563], e=0.009} {RNA815_13920} {RNA1310_31095}
					Cluster-2325.0	4.32502	7.00227	-5.46442	Xins	FKRP	fukutin related protein	RNA1509_48974	RNA1509_48974 {Length: 2013} {Type: 5UTR_CDS_3UTR} {Pfam: LicD family [PF04991.8, score=72.4]} {Human: FKRP, fukutin related protein [Source:HGNC Symbol;Acc:17997], e=3e-06} {UniRef50_K1QE68, e=9e-25, Lipopolysaccharide cholinephosphotransferase licD n=1 Tax=Crassostrea gigas RepID=K1QE68_CRAGI [Invertebrates:Mollusca]} {RNA815_8600.1} {RNA1310_22257.1} {Smed: dd_Smed_v6_22064_0_1}
					Cluster-2328.0	1.10953	2.84041	-4.91597				RNA1509_20595|RNA1509_54920	RNA1509_20595 {Length: 2349} {Type: 5UTR_CDS_3UTR} {Pfam: Amiloride-sensitive sodium channel [PF00858.19, score=139.5]} {UniRef50_UPI0003F07784, e=3e-07, PREDICTED: acid-sensing ion channel 1-like n=1 Tax=Saccoglossus kowalevskii RepID=UPI0003F07784 [Invertebrates:Hemichordata]} {RNA815_7515.1} {RNA1310_9305} ### RNA1509_54920 {Length: 2354} {Type: 5UTR_CDS_3UTR} {Pfam: Amiloride-sensitive sodium…
					Cluster-2377.0	3.69184	3.14593	-2.25283				RNA1509_32688	RNA1509_32688 {Length: 1344} {Type: 5UTR_CDS_3UTR} {RNA815_13364} {RNA1310_28191.2}
					Cluster-2377.1	4.58084	2.67072	-2.74229				RNA1509_48235	RNA1509_48235 {Length: 500} {Type: CDS_3UTR} {RNA815_13364} {RNA1310_28191.1}
					Cluster-2400.0	1.70802	5.21526	-7.79916				RNA1509_33966	RNA1509_33966 {Length: 542} {Type: CDS_3UTR} {RNA815_10183.2} {RNA1310_23420.2}
					Cluster-2400.1	1.76453	2.98622	-4.51714				RNA1509_14250	RNA1509_14250 {Length: 1481} {Type: 5UTR_CDS_3UTR} {RNA815_10183.2} {RNA1310_23420.1}
					Cluster-2400.2	2.05482	3.86842	-4.06074				RNA1509_39996	RNA1509_39996 {Length: 1447} {Type: 5UTR_CDS_3UTR} {RNA815_10183.2} {RNA1310_23420.1}
					Cluster-2408.0	1.98626	3.51299	-4.0209				RNA1509_39044	RNA1509_39044 {Length: 706} {Type: CDS_3UTR} {RNA815_42149} {RNA1310_40529.1}
					Cluster-2447.0	1.39639	5.47097	-5.29792				RNA1509_3313|RNA1509_12476	RNA1509_3313 {Length: 1412} {Type: 5UTR_CDS_3UTR} {RNA815_10645} {RNA1310_25041.1} ### RNA1509_12476 {Length: 1394} {Type: 5UTR_CDS_3UTR} {RNA815_10645} {RNA1310_25041.1}
					Cluster-2449.0	0.859353	1.50303	-1.35503				RNA1509_39529	RNA1509_39529 {Length: 653} {Type: CDS_3UTR} {RNA815_24939.1} {RNA1310_25650}
					Cluster-2463.0	1.6404	8.48194	-5.15153				RNA1509_17952	RNA1509_17952 {Length: 1043} {Type: 5UTR_CDS_3UTR} {RNA815_33426} {RNA1310_49765}
					Cluster-250.0	2.42383	7.08125	-3.83361		PLG	plasminogen	RNA1509_55008	RNA1509_55008 {Length: 5092} {Type: 5UTR_CDS_3UTR} {Pfam: F5/8 type C domain [PF00754.20, score=42.4]} {Human: PLG, plasminogen [Source:HGNC Symbol;Acc:9071], e=3e-10} {UniRef50_R7T356, e=1e-07, Uncharacterized protein n=3 Tax=Capitella teleta RepID=R7T356_CAPTE [Invertebrates:Annelida]} {Drosophila: Nrk, Neurospecific receptor kinase [Source:FlyBase gene name;Acc:FBgn0020391], e=1e-04} {Celegans…
					Cluster-2527.0	1.30611	4.04951	-4.74817				RNA1509_11439	RNA1509_11439 {Length: 2218} {Type: 5UTR_CDS_3UTR} {UniRef50_T1K3Z1, e=4e-05, Tetraspanin n=1 Tax=Tetranychus urticae RepID=T1K3Z1_TETUR [Invertebrates:Arthropoda]} {Drosophila: Tsp5D, Tetraspanin 5D [Source:FlyBase gene name;Acc:FBgn0029837], e=0.006} {RNA815_4600} {RNA1310_6959}
[truncated: 1,441 more rows]
