# Supplementary material for: Transcriptional signatures of somatic neoblasts and germline cells in Macrostomum lignano
Source: eLife. 2016 Dec 20;5:e20607. doi: 10.7554/eLife.20607 (PMC5173321; doi:10.7554/eLife.20607)
Supplement: Figure 3—source data 2. — DOI: http://dx.doi.org/10.7554/eLife.20607.016 [file elife-20607-fig3-data2.xlsx]

## Sheet: Legend
Figure 3–source data 2. Stringent neoblast candidate genes and RNAi results.

## Sheet: Figure 3–source data 2
Screen ID	RNAi phenotype	Fwd primer	Rev primer	Cluster	logFC IntG1 IntG2M	logFC JuvG2M IntG2M	logFC IntG2M CutG2M	logFC CutG1 CutG2M	logFC JuvG1 JuvG2M	logFC Irr0h Irr12h	logFC Irr0h Irr24h	logFC Irr0h Irr72h	Smed/Human marker	Human gene homolog	Human gene annotation	Transcripts in the cluster	Cluster annotation
DDX39B	strong phenotype	GGGTGAACATCAGCGTGTAC	TCCTCTTCTCGAAGTTCTTG	Cluster-12450.2	0.991652	-0.101436	0.224566	0.793473	0.829056	-0.223014	-0.246723	-0.355099	Sexual_biased; X1	DDX39B	DEAD (Asp-Glu-Ala-Asp) box polypeptide 39B	RNA1509_632	RNA1509_632 {Length: 2430} {TRANSSPLICED} {Type: 5UTR_CDS_3UTR} {Pfam: DEAD/DEAH box helicase [PF00270.24, score=134.3]} {Human: DDX39B, DEAD (Asp-Glu-Ala-Asp) box polypeptide 39B [Source:HGNC Symbol;Acc:13917], e=0.0} {UniRef50_Q13838, e=0.0, Spliceosome RNA helicase DDX39B n=198 Tax=Opisthokonta RepID=DX39B_HUMAN [Plants:]} {Drosophila: Hel25E, Helicase at 25E [Source:FlyBase gene name;Acc:FBgn…
DDX39B	strong phenotype	GGGTGAACATCAGCGTGTAC	TCCTCTTCTCGAAGTTCTTG	Cluster-12450.3	1.10258	-0.378813	0.604827	0.919313	1.31804	-0.242944	-0.332237	-0.444993	Sexual_biased; X1	DDX39B	DEAD (Asp-Glu-Ala-Asp) box polypeptide 39B	RNA1509_16673	RNA1509_16673 {Length: 2299} {Type: 5UTR_CDS_3UTR} {Pfam: DEAD/DEAH box helicase [PF00270.24, score=134.5]} {Human: DDX39B, DEAD (Asp-Glu-Ala-Asp) box polypeptide 39B [Source:HGNC Symbol;Acc:13917], e=0.0} {UniRef50_Q13838, e=0.0, Spliceosome RNA helicase DDX39B n=198 Tax=Opisthokonta RepID=DX39B_HUMAN [Plants:]} {Drosophila: Hel25E, Helicase at 25E [Source:FlyBase gene name;Acc:FBgn0014189], e=0…
PCNA	slow phenotype	AGATTGGCGACTCTGTGACC	AGACAAAATGCGCCATAAGC	Cluster-12219.3	1.62299	-1.45928	1.30765	2.06509	2.41228	-0.744549	-0.804382	-0.993359	Neoblast; X1	PCNA	proliferating cell nuclear antigen	RNA1509_8121	RNA1509_8121 {Length: 1697} {TRANSSPLICED} {Type: 5UTR_CDS_3UTR} {Pfam: Proliferating cell nuclear antigen, N-terminal domain [PF00705.13, score=181.6]} {Human: PCNA, proliferating cell nuclear antigen [Source:HGNC Symbol;Acc:8729], e=1e-115} {UniRef50_P12004, e=1e-123, Proliferating cell nuclear antigen n=414 Tax=Eukaryota RepID=PCNA_HUMAN [Invertebrates:]} {Drosophila: PCNA, Proliferating cell …
PCNA	slow phenotype	AGATTGGCGACTCTGTGACC	AGACAAAATGCGCCATAAGC	Cluster-12219.5	1.56688	-1.19321	1.06161	1.8115	2.03005	-0.922043	-1.01322	-1.20862	Neoblast; X1	PCNA	proliferating cell nuclear antigen	RNA1509_11356|RNA1509_20905	RNA1509_11356 {Length: 1022} {Type: 5UTR_CDS_3UTR} {Pfam: Proliferating cell nuclear antigen, C-terminal domain [PF02747.10, score=174.1]} {Human: PCNA, proliferating cell nuclear antigen [Source:HGNC Symbol;Acc:8729], e=5e-71} {UniRef50_G7YJS3, e=2e-71, Proliferating cell nuclear antigen n=1 Tax=Clonorchis sinensis RepID=G7YJS3_CLOSI [Invertebrates:Platyhelminthes]} {Drosophila: PCNA, Proliferat…
CDK1	phenotype	CAAGCTGGAGAAATGGGCTA	CAGGTTGGGAACATCTGCTT	Cluster-14193.0	2.02403	0.438087	-0.334731	1.9624	2.14567	-1.36974	-1.39624	-1.53978	Sexual_biased	CDK1	cyclin-dependent kinase 1	RNA1509_7104	RNA1509_7104 {Length: 1735} {TRANSSPLICED} {Type: 5UTR_CDS_3UTR} {Pfam: Protein kinase domain [PF00069.20, score=250.1]} {Human: CDK1, cyclin-dependent kinase 1 [Source:HGNC Symbol;Acc:1722], e=1e-136} {UniRef50_P13863, e=1e-149, Cyclin-dependent kinase 1 n=91 Tax=Opisthokonta RepID=CDK1_CHICK [Plants:]} {Drosophila: Cdk1, Cyclin-dependent kinase 1 [Source:FlyBase gene name;Acc:FBgn0004106], e=1e…
CDK1	phenotype	CAAGCTGGAGAAATGGGCTA	CAGGTTGGGAACATCTGCTT	Cluster-14193.1	1.51235	0.345127	-0.166161	1.92377	2.43462	-1.52225	-1.23829	-1.94632		CDK3	cyclin-dependent kinase 3	RNA1509_21595	RNA1509_21595 {Length: 876} {Type: 5UTR_CDS_3UTR} {Human: CDK3, cyclin-dependent kinase 3 [Source:HGNC Symbol;Acc:1772], e=2e-21} {UniRef50_A0A074ZLN2, e=1e-26, Uncharacterized protein n=3 Tax=Opisthorchiidae RepID=A0A074ZLN2_9TREM [Invertebrates:Platyhelminthes]} {Drosophila: Cdk1, Cyclin-dependent kinase 1 [Source:FlyBase gene name;Acc:FBgn0004106], e=5e-23} {RNA815_7489.1} {RNA1310_17831}
H2AFV	phenotype	CGGTCTCTTACTGCGAAGACT	GCATTGCAGATTACCAATAGCA	Cluster-15312.0	1.74505	-0.793311	1.04334	1.95736	1.59111	-1.28241	-1.36522	-1.75053	Epidermal progenitors (late)	H2AFV	H2A histone family, member V	RNA1509_3325	RNA1509_3325 {Length: 956} {TRANSSPLICED} {Type: 5UTR_CDS_3UTR} {Pfam: Core histone H2A/H2B/H3/H4 [PF00125.19, score=73.9]} {Human: H2AFV, H2A histone family, member V [Source:HGNC Symbol;Acc:20664], e=4e-64} {UniRef50_F7FEF1, e=1e-66, Histone H2A n=27 Tax=Amniota RepID=F7FEF1_ORNAN [Vertebrates:Chordata]} {Drosophila: His2Av, Histone H2A variant [Source:FlyBase gene name;Acc:FBgn0001197], e=9e-6…
CDC20	phenotype	ACAATTTAGTCGCCGTCTGG	ACAATTTAGTCGCCGTCTGG	Cluster-7993.1342	2.20537	0.481672	-0.261508	1.92627	1.86196	-1.9871	-1.80362	-2.0889		CDC20	cell division cycle 20 homolog (S. cerevisiae)	RNA1509_3584|RNA1509_30656	RNA1509_3584 {Length: 2317} {Type: 5UTR_CDS_3UTR} {Pfam: WD domain, G-beta repeat [PF00400.27, score=87.5]} {Human: CDC20, cell division cycle 20 homolog (S. cerevisiae) [Source:HGNC Symbol;Acc:1723], e=1e-101} {UniRef50_G4V6B3, e=1e-103, Putative cell division cycle 20 (Cdc20) (Fizzy) n=3 Tax=Digenea RepID=G4V6B3_SCHMA [Plants:]} {Drosophila: fzy, fizzy [Source:FlyBase gene name;Acc:FBgn0001086]…
RRM1	phenotype	GTGGTTAATCCGCATCTGCT	AACGCTGCCTGTTAGCTTGT	Cluster-7993.8222	2.24357	-0.282642	0.506036	2.66034	2.21994	-1.75416	-1.69469	-2.05311	X1	RRM1	ribonucleotide reductase M1	RNA1509_1369	RNA1509_1369 {Length: 3492} {Type: 5UTR_CDS_3UTR} {Pfam: Ribonucleotide reductase, barrel domain [PF02867.10, score=702.1]} {Human: RRM1, ribonucleotide reductase M1 [Source:HGNC Symbol;Acc:10451], e=0.0} {UniRef50_P23921, e=0.0, Ribonucleoside-diphosphate reductase large subunit n=914 Tax=cellular organisms RepID=RIR1_HUMAN [Unassigned:]} {Drosophila: RnrL, Ribonucleoside diphosphate reductase l…
PIWIL1	phenotype	GGGTGAAGACGATTGAGGAA	AGTGCCCTGGTTGACGTACT	Cluster-7993.896	2.24837	0.634586	-0.603417	2.13079	2.39031	-1.14042	-1.44091	-1.88977		PIWIL1	piwi-like 1 (Drosophila)	RNA1509_3900	RNA1509_3900 {Length: 3869} {TRANSSPLICED} {Type: 5UTR_CDS_3UTR} {Pfam: Piwi domain [PF02171.12, score=264.8]} {Human: PIWIL1, piwi-like 1 (Drosophila) [Source:HGNC Symbol;Acc:9007], e=1e-173} {UniRef50_B9ZU52, e=0.0, Piwi-like protein n=1 Tax=Macrostomum lignano RepID=B9ZU52_9PLAT [Invertebrates:Platyhelminthes]} {Drosophila: AGO3, Argonaute 3 [Source:FlyBase gene name;Acc:FBgn0250816], e=1e-155…
RPA3	phenotype	TTATTGCATGCCATTTGCAC	CAAAATACGGAAGCAAAATGC	Cluster-7993.1473	1.87696	-0.474779	0.678834	1.97535	1.93942	-1.43595	-1.55013	-1.95308		RPA3	replication protein A3, 14kDa	RNA1509_16541	RNA1509_16541 {Length: 921} {Type: 5UTR_CDS_3UTR} {Pfam: Replication factor A protein 3 [PF08661.6, score=77.1]} {Human: RPA3, replication protein A3, 14kDa [Source:HGNC Symbol;Acc:10291], e=1e-07} {UniRef50_A0A087UU26, e=3e-15, Replication protein A subunit (Fragment) n=1 Tax=Stegodyphus mimosarum RepID=A0A087UU26_9ARAC [Invertebrates:Arthropoda]} {Drosophila: RPA3, Replication protein A3 [Sourc…
HSPD1	no fast phenotype	CCTAAGCCGGAGAAGGAGAT	GAGAAATCACTGGGCAAAGC	Cluster-16057.0	1.77801	-0.505661	0.25548	1.04424	1.50011	-0.378818	-0.399467	-0.697285				RNA1509_34623	RNA1509_34623 {Length: 934} {Type: 5UTR_CDS_3UTR} {RNA815_2657} {RNA1310_7721.1}
HSPD1	no fast phenotype	CCTAAGCCGGAGAAGGAGAT	GAGAAATCACTGGGCAAAGC	Cluster-16057.1	1.10444	-0.765597	0.398654	1.04491	1.42927	-0.35614	-0.356786	-0.343265	X1	HSPD1	heat shock 60kDa protein 1 (chaperonin)	RNA1509_1240	RNA1509_1240 {Length: 2588} {TRANSSPLICED} {Type: 5UTR_CDS_3UTR} {Pfam: TCP-1/cpn60 chaperonin family [PF00118.19, score=388.4]} {Human: HSPD1, heat shock 60kDa protein 1 (chaperonin) [Source:HGNC Symbol;Acc:5261], e=0.0} {UniRef50_O02649, e=0.0, 60 kDa heat shock protein, mitochondrial n=197 Tax=cellular organisms RepID=CH60_DROME [Unassigned:]} {Drosophila: Hsp60, Heat shock protein 60 [Source:…
HSPD1	no fast phenotype	CCTAAGCCGGAGAAGGAGAT	GAGAAATCACTGGGCAAAGC	Cluster-16057.3	1.87772	-0.614501	0.32169	1.1462	1.49253	-0.422153	-0.364311	-0.451869		HSPD1	heat shock 60kDa protein 1 (chaperonin)	RNA1509_4589	RNA1509_4589 {Length: 1721} {Type: 5UTR_CDS_3UTR} {Pfam: TCP-1/cpn60 chaperonin family [PF00118.19, score=198.7]} {Human: HSPD1, heat shock 60kDa protein 1 (chaperonin) [Source:HGNC Symbol;Acc:5261], e=1e-138} {UniRef50_Q803B0, e=1e-153, Heat shock 60kD protein 1 (Chaperonin) n=56 Tax=Bilateria RepID=Q803B0_DANRE [Invertebrates:]} {Drosophila: Hsp60, Heat shock protein 60 [Source:FlyBase gene nam…
HSPD1	no fast phenotype	CCTAAGCCGGAGAAGGAGAT	GAGAAATCACTGGGCAAAGC	Cluster-16057.5	1.42445	-0.771916	0.39085	1.08528	1.61514	-0.318973	-0.301889	-0.352097	X1	HSPD1	heat shock 60kDa protein 1 (chaperonin)	RNA1509_625|RNA1509_2152|RNA1509_20002	RNA1509_625 {Length: 3317} {TRANSSPLICED} {Type: 5UTR_CDS_3UTR} {Pfam: TCP-1/cpn60 chaperonin family [PF00118.19, score=387.5]} {Human: HSPD1, heat shock 60kDa protein 1 (chaperonin) [Source:HGNC Symbol;Acc:5261], e=0.0} {UniRef50_O02649, e=0.0, 60 kDa heat shock protein, mitochondrial n=197 Tax=cellular organisms RepID=CH60_DROME [Unassigned:]} {Drosophila: Hsp60, Heat shock protein 60 [Source:F…
PRMT1	no fast phenotype	CATTCACGAGGAGATGCTGA	AATGCGTGTAGCGGCTATCT	Cluster-1698.0	1.63947	-0.0576411	0.273397	1.16236	1.16586	-0.541689	-0.604617	-0.66106	X1	PRMT1	protein arginine methyltransferase 1	RNA1509_635	RNA1509_635 {Length: 2074} {TRANSSPLICED} {Type: 5UTR_CDS_3UTR} {Pfam: Ribosomal protein L11 methyltransferase (PrmA) [PF06325.8, score=42.8]} {Human: PRMT1, protein arginine methyltransferase 1 [Source:HGNC Symbol;Acc:5187], e=1e-169} {UniRef50_E9J265, e=1e-178, Putative uncharacterized protein (Fragment) n=35 Tax=Hymenoptera RepID=E9J265_SOLIN [Invertebrates:Arthropoda]} {Drosophila: Art1, Argi…
BUB1B	no fast phenotype	CGCCGACATAAAAAGGTGTT	TGCTGATCCAGCACAGAGTC	Cluster-4879.0	2.0679	0.614733	-0.598446	1.37473	2.00347	-1.39364	-1.39609	-1.76011		BUB1B	budding uninhibited by benzimidazoles 1 homolog beta (yeast)	RNA1509_9302	RNA1509_9302 {Length: 5552} {Type: 5UTR_CDS_3UTR} {Pfam: Mad3/BUB1 homology region 1 [PF08311.7, score=118.4]} {Human: BUB1B, budding uninhibited by benzimidazoles 1 homolog beta (yeast) [Source:HGNC Symbol;Acc:1149], e=4e-28} {UniRef50_C3XYZ6, e=5e-39, Putative uncharacterized protein (Fragment) n=1 Tax=Branchiostoma floridae RepID=C3XYZ6_BRAFL [Invertebrates:Chordata]} {Drosophila: BubR1, Bub1-…
DNMT3A	no fast phenotype	ACCAGCTGATGCGGAACTAC	CAGTAGAAACGGCACTGCAA	Cluster-7784.1	2.71544	0.622023	-0.373607	1.42172	2.25739	-1.01008	-1.24338	-1.97307		DNMT3A	DNA (cytosine-5-)-methyltransferase 3 alpha	RNA1509_23149	RNA1509_23149 {Length: 2323} {Type: 5UTR_CDS_3UTR} {Human: DNMT3A, DNA (cytosine-5-)-methyltransferase 3 alpha [Source:HGNC Symbol;Acc:2978], e=3e-12} {UniRef50_UPI000644809C, e=1e-20, PREDICTED: DNA (cytosine-5)-methyltransferase 3B-like, partial n=1 Tax=Fundulus heteroclitus RepID=UPI000644809C [Vertebrates:Chordata]} {RNA815_14886} {RNA1310_10697.1}
KPNA2	no fast phenotype	ATCTCCTGCCGATCAGTTTG	TGGTCTGTGCCAGTCACAAT	Cluster-7993.7251	2.7283	0.35596	0.0189075	2.52374	2.39267	-1.90196	-1.90381	-2.32457	Neoblast; X1	KPNA2	karyopherin alpha 2 (RAG cohort 1, importin alpha 1)	RNA1509_1276	RNA1509_1276 {Length: 2553} {TRANSSPLICED} {Type: 5UTR_CDS_3UTR} {Pfam: Armadillo/beta-catenin-like repeat [PF00514.18, score=178.6]} {Human: KPNA2, karyopherin alpha 2 (RAG cohort 1, importin alpha 1) [Source:HGNC Symbol;Acc:6395], e=1e-139} {UniRef50_Q5DAP9, e=1e-147, Importin subunit alpha n=7 Tax=Platyhelminthes RepID=Q5DAP9_SCHJA [Invertebrates:]} {Drosophila: Pen, Pendulin [Source:FlyBase g…
MCM2	no fast phenotype	TAACCGCTTGGCTAAGGATG	TCGGCGATAGAAGAATTTCG	Cluster-8958.1	1.85576	0.166005	0.342695	1.72119	2.16566	-1.30894	-1.2618	-1.2885	Neoblast; Sexual_biased	MCM2	minichromosome maintenance complex component 2	RNA1509_20695	RNA1509_20695 {Length: 4148} {Type: 5UTR_CDS_3UTR} {Pfam: MCM2/3/5 family [PF00493.18, score=470.7]} {Human: MCM2, minichromosome maintenance complex component 2 [Source:HGNC Symbol;Acc:6944], e=0.0} {UniRef50_P49736, e=0.0, DNA replication licensing factor MCM2 n=126 Tax=Opisthokonta RepID=MCM2_HUMAN [Plants:]} {Smed: Smed-mcm2, cell cycle, e=0.0} {Drosophila: Mcm2, Minichromosome maintenance 2 …
				Cluster-10070.0	1.44108	-0.119687	0.788356	1.38457	1.0992	-0.424454	-0.417552	-0.696002	X1; Pluripotency maintenance	FAM136A	family with sequence similarity 136, member A	RNA1509_6418|RNA1509_16078	RNA1509_6418 {Length: 725} {TRANSSPLICED} {Type: 5UTR_CDS_3UTR} {Pfam: Eukaryotic protein of unknown function (DUF842) [PF05811.8, score=89.9]} {Human: FAM136A, family with sequence similarity 136, member A [Source:HGNC Symbol;Acc:25911], e=3e-21} {UniRef50_A0A075A7C5, e=4e-28, Uncharacterized protein n=3 Tax=Digenea RepID=A0A075A7C5_9TREM [Plants:]} {Drosophila: CG5323, , e=6e-20} {RNA815_27599}…
				Cluster-10166.2	1.01676	-0.305185	0.360982	2.07933	1.81735	-0.798245	-0.612262	-0.94921		GEMIN5	gem (nuclear organelle) associated protein 5	RNA1509_30279|RNA1509_57154	RNA1509_30279 {Length: 3194} {Type: 5UTR_CDS_3UTR} {Pfam: WD domain, G-beta repeat [PF00400.27, score=64.2]} {Human: GEMIN5, gem (nuclear organelle) associated protein 5 [Source:HGNC Symbol;Acc:20043], e=5e-31} {UniRef50_UPI0003F0C4B9, e=1e-32, PREDICTED: gem-associated protein 5-like n=1 Tax=Saccoglossus kowalevskii RepID=UPI0003F0C4B9 [Invertebrates:Hemichordata]} {Drosophila: Nle, Notchless [S…
				Cluster-10232.2	1.56562	-0.366825	0.558576	1.25042	1.87451	-0.606394	-0.6688	-0.45635				RNA1509_42545|RNA1509_43373	RNA1509_42545 {Length: 558} {Type: 5UTR_CDS_3UTR} {RNA815_35946} {RNA1310_66821} ### RNA1509_43373 {Length: 597} {Type: 5UTR_CDS_3UTR} {RNA815_35946} {RNA1310_66821}
				Cluster-10293.0	1.48213	0.047136	0.50531	1.38812	1.7689	-0.83586	-0.712681	-0.848984	Sexual_biased; X1	ATIC	5-aminoimidazole-4-carboxamide ribonucleotide formyltransferase/IMP cyclohydrolase	RNA1509_6261	RNA1509_6261 {Length: 2869} {Type: 5UTR_CDS_3UTR} {Pfam: AICARFT/IMPCHase bienzyme [PF01808.13, score=325.8]} {Human: ATIC, 5-aminoimidazole-4-carboxamide ribonucleotide formyltransferase/IMP cyclohydrolase [Source:HGNC Symbol;Acc:794], e=0.0} {UniRef50_P31939, e=0.0, Bifunctional purine biosynthesis protein PURH n=233 Tax=Opisthokonta RepID=PUR9_HUMAN [Plants:]} {Drosophila: CG11089, , e=0.0} {R…
				Cluster-10425.0	1.23743	-0.365743	0.688147	1.25829	1.01193	-0.399209	-0.489847	-0.567555	X1	LIN52	lin-52 homolog (C. elegans)	RNA1509_6727	RNA1509_6727 {Length: 945} {Type: 5UTR_CDS_3UTR} {Pfam: Retinal tissue protein [PF10044.4, score=45.7]} {Human: LIN52, lin-52 homolog (C. elegans) [Source:HGNC Symbol;Acc:19856], e=3e-10} {UniRef50_U3JUT8, e=5e-11, Uncharacterized protein n=35 Tax=Amniota RepID=U3JUT8_FICAL [Vertebrates:Chordata]} {RNA815_25162.1} {RNA1310_42956.3} {Smed: dd_Smed_v6_3779_0_1}
				Cluster-10432.1	1.91496	-0.233486	0.120597	1.47593	1.53472	-1.47724	-1.68711	-1.80918				RNA1509_19066|RNA1509_35125	RNA1509_19066 {Length: 690} {Type: 5UTR_CDS_3UTR} {RNA815_24798.2} {RNA1310_5446} ### RNA1509_35125 {Length: 790} {Type: 5UTR_CDS_3UTR} {RNA815_24798.2} {RNA1310_5446}
				Cluster-10471.0	2.2229	-0.231959	0.283765	1.75127	2.42307	-0.436939	-0.534525	-0.643242				RNA1509_7893	RNA1509_7893 {Length: 2544} {Type: 5UTR_CDS_3UTR} {RNA815_2669.1} {RNA1310_12554}
				Cluster-10577.0	1.89786	-0.339211	0.841117	3.13821	3.52147	-2.37372	-1.49898	-2.29503				RNA1509_23966	RNA1509_23966 {Length: 503} {Type: CDS_3UTR} {RNA815_50594} {RNA1310_63649}
				Cluster-10663.1	2.34855	0.739726	-0.725203	1.56233	1.34216	-0.890007	-0.638105	-0.785315		ASPM	asp (abnormal spindle) homolog, microcephaly associated (Drosophila)	RNA1509_39152	RNA1509_39152 {Length: 1414} {Type: 5UTR_CDS_3UTR} {Pfam: IQ calmodulin-binding motif [PF00612.22, score=32.9]} {Human: ASPM, asp (abnormal spindle) homolog, microcephaly associated (Drosophila) [Source:HGNC Symbol;Acc:19048], e=3e-04} {UniRef50_V4BV55, e=3e-05, Uncharacterized protein n=1 Tax=Lottia gigantea RepID=V4BV55_LOTGI [Invertebrates:Mollusca]} {Celegans: F45B8.3, Caenorhabditis elegans …
				Cluster-10670.2	1.02498	0.155558	0.17285	1.06232	1.53463	-0.354871	-0.353898	-0.403122	X1	TTC27	tetratricopeptide repeat domain 27	RNA1509_46562	RNA1509_46562 {Length: 3246} {Type: 5UTR_CDS_3UTR} {Pfam: Tetratricopeptide repeat [PF07719.12, score=57.1]} {Human: TTC27, tetratricopeptide repeat domain 27 [Source:HGNC Symbol;Acc:25986], e=8e-61} {UniRef50_A7RP58, e=9e-77, Predicted protein (Fragment) n=1 Tax=Nematostella vectensis RepID=A7RP58_NEMVE [Invertebrates:Cnidaria]} {Drosophila: CG5290, , e=1e-36} {RNA815_1559} {RNA1310_4912} {Smed:…
				Cluster-10676.2	2.43061	0.532606	-0.383453	2.24874	1.46837	-1.70303	-2.40825	-2.03959				RNA1509_40944	RNA1509_40944 {Length: 503} {Type: CDS_3UTR} {RNA815_3365} {RNA1310_68648.1}
				Cluster-10677.0	1.47699	-0.230715	0.444289	1.45521	1.31661	-0.44957	-0.56174	-0.881289	X1	NHP2L1	NHP2 non-histone chromosome protein 2-like 1 (S. cerevisiae)	RNA1509_8419|RNA1509_14815|RNA1509_58876	RNA1509_8419 {Length: 679} {TRANSSPLICED} {Type: 5UTR_CDS_3UTR} {Pfam: Ribosomal protein L7Ae/L30e/S12e/Gadd45 family [PF01248.21, score=92.5]} {Human: NHP2L1, NHP2 non-histone chromosome protein 2-like 1 (S. cerevisiae) [Source:HGNC Symbol;Acc:7819], e=3e-52} {UniRef50_Q6P8E9, e=2e-56, NHP2-like protein 1 n=230 Tax=Eukaryota RepID=NH2L1_XENTR [Invertebrates:]} {Drosophila: hoip, hoi-polloi [Sour…
				Cluster-10799.0	1.68615	-0.355415	0.910285	1.78912	2.00811	-1.14592	-1.06229	-1.42124	X1	ANKRA2	ankyrin repeat, family A (RFXANK-like), 2	RNA1509_16976	RNA1509_16976 {Length: 1502} {Type: 5UTR_CDS_3UTR} {Pfam: Ankyrin repeat [PF00023.25, score=80.9]} {Human: ANKRA2, ankyrin repeat, family A (RFXANK-like), 2 [Source:HGNC Symbol;Acc:13208], e=2e-35} {UniRef50_G7YPU8, e=1e-70, Ankyrin repeat family A protein 2 n=2 Tax=Opisthorchiidae RepID=G7YPU8_CLOSI [Invertebrates:Platyhelminthes]} {Drosophila: CG5846, , e=3e-30} {RNA815_7800} {RNA1310_4131.2} {…
				Cluster-10814.0	1.27086	-0.0104805	0.427651	1.45085	2.47596	-1.16185	-1.36481	-1.73512	X1	UBE2S	ubiquitin-conjugating enzyme E2S	RNA1509_6877	RNA1509_6877 {Length: 1339} {TRANSSPLICED} {Type: 5UTR_CDS_3UTR} {Pfam: Ubiquitin-conjugating enzyme [PF00179.21, score=118.3]} {Human: UBE2S, ubiquitin-conjugating enzyme E2S [Source:HGNC Symbol;Acc:17895], e=3e-52} {UniRef50_A0A074ZSF7, e=3e-60, Uncharacterized protein n=1 Tax=Opisthorchis viverrini RepID=A0A074ZSF7_9TREM [Invertebrates:Platyhelminthes]} {Drosophila: CG8188, , e=1e-54} {RNA815_…
				Cluster-10821.1	1.70316	0.0643595	0.445183	1.55607	1.20594	-0.574377	-0.698613	-0.910581				RNA1509_46537|RNA1509_50456|RNA1509_56227	RNA1509_46537 {Length: 597} {Type: 5UTR_CDS_3UTR} {RNA815_7096.1} {RNA1310_47156} ### RNA1509_50456 {Length: 775} {Type: 5UTR_CDS_3UTR} {RNA815_7096.1} {RNA1310_47156} ### RNA1509_56227 {Length: 759} {Type: CDS_3UTR} {RNA815_7096.1} {RNA1310_47156}
				Cluster-10952.0	1.66901	-0.19889	2.24098	3.41331	2.58693	-3.65293	-4.07993	-3.37337		ARHGAP19	Rho GTPase activating protein 19	RNA1509_58422	RNA1509_58422 {Length: 2518} {Type: 5UTR_CDS_3UTR} {Pfam: RhoGAP domain [PF00620.22, score=82.3]} {Human: ARHGAP19, Rho GTPase activating protein 19 [Source:HGNC Symbol;Acc:23724], e=5e-14} {UniRef50_A0A074ZIF9, e=2e-18, Uncharacterized protein n=2 Tax=Opisthorchiidae RepID=A0A074ZIF9_9TREM [Invertebrates:Platyhelminthes]} {Drosophila: RhoGAP54D, Rho GTPase activating protein at 54D [Source:FlyBa…
				Cluster-11098.0	1.78101	-1.18128	1.62219	2.13746	2.70908	-0.516974	-1.03086	-1.3244				RNA1509_57261	RNA1509_57261 {Length: 1389} {Type: 5UTR_CDS_3UTR} {RNA815_14646} {RNA1310_26603}
				Cluster-11272.2	0.946514	-0.220593	0.479994	1.04587	0.886523	-0.551449	-0.500796	-0.582753				RNA1509_7825|RNA1509_31548	RNA1509_7825 {Length: 1123} {Type: 5UTR_CDS_3UTR} {RNA815_2822} {RNA1310_2260.1} ### RNA1509_31548 {Length: 1128} {Type: 5UTR_CDS_3UTR} {RNA815_2822} {RNA1310_2260.1}
				Cluster-11272.3	1.00021	-0.0966619	0.464321	1.38489	1.6517	-0.59166	-0.540095	-0.466818	X1	SRSF5	serine/arginine-rich splicing factor 5	RNA1509_4335|RNA1509_22914	RNA1509_4335 {Length: 1942} {Type: 5UTR_CDS_3UTR} {Pfam: RNA recognition motif. (a.k.a. RRM, RBD, or RNP domain) [PF00076.17, score=93.8]} {Human: SRSF5, serine/arginine-rich splicing factor 5 [Source:HGNC Symbol;Acc:10787], e=3e-51} {UniRef50_A0A0B2VRF5, e=5e-59, Serine/arginine-rich splicing factor 4 n=4 Tax=Ecdysozoa RepID=A0A0B2VRF5_TOXCA [Invertebrates:]} {Drosophila: B52, B52 [Source:FlyBas…
				Cluster-1134.0	1.63321	-0.667699	1.15546	1.83363	1.59175	-1.15396	-1.23196	-1.404	Epidermal progenitors (late)	H2AFV	H2A histone family, member V	RNA1509_4518|RNA1509_6214|RNA1509_18636	RNA1509_4518 {Length: 1007} {TRANSSPLICED} {Type: 5UTR_CDS_3UTR} {Pfam: Core histone H2A/H2B/H3/H4 [PF00125.19, score=73.6]} {Human: H2AFV, H2A histone family, member V [Source:HGNC Symbol;Acc:20664], e=7e-64} {UniRef50_Q71UI9, e=1e-66, Histone H2A.V n=72 Tax=Bilateria RepID=H2AV_HUMAN [Invertebrates:]} {Drosophila: His2Av, Histone H2A variant [Source:FlyBase gene name;Acc:FBgn0001197], e=3e-63} …
				Cluster-11360.0	1.4695	0.0102986	0.175131	1.40883	1.58249	-0.352188	-0.587268	-0.443683				RNA1509_2653	RNA1509_2653 {Length: 376} {Type: 5UTR_CDS_3UTR} {RNA815_56348} {RNA1310_21307}
				Cluster-11360.1	1.36953	0.0241474	0.0951102	1.25409	1.46807	-0.462464	-0.625101	-0.556436	X1	FBL	fibrillarin	RNA1509_2873	RNA1509_2873 {Length: 1657} {Type: 5UTR_CDS_3UTR} {Pfam: Fibrillarin [PF01269.12, score=356.2]} {Human: FBL, fibrillarin [Source:HGNC Symbol;Acc:3599], e=1e-113} {UniRef50_W6UW56, e=1e-121, rRNA 2'-O-methyltransferase fibrillarin n=3 Tax=Echinococcus RepID=W6UW56_ECHGR [Invertebrates:Platyhelminthes]} {Drosophila: Fib, Fibrillarin [Source:FlyBase gene name;Acc:FBgn0003062], e=1e-117} {RNA815_1379…
				Cluster-11374.0	3.16807	1.26964	-1.21865	2.98986	3.49668	-0.502156	-0.966507	-1.54152				RNA1509_30848|RNA1509_40228	RNA1509_30848 {Length: 722} {Type: CDS_3UTR} {RNA815_41004} {RNA1310_7136.1} ### RNA1509_40228 {Length: 1116} {Type: 5UTR_CDS_3UTR} {RNA815_41004} {RNA1310_7136.1}
				Cluster-11445.0	1.82758	-0.0945584	0.287173	1.78797	2.82407	-0.681954	-1.13809	-1.65754				RNA1509_23037	RNA1509_23037 {Length: 1250} {Type: 5UTR_CDS_3UTR} {RNA815_19946} {RNA1310_26967}
				Cluster-11613.0	1.49424	0.184565	0.012997	1.624	1.85651	-1.03549	-1.32773	-1.4836		MAP7D3	MAP7 domain containing 3	RNA1509_29395	RNA1509_29395 {Length: 948} {Type: CDS_3UTR} {Human: MAP7D3, MAP7 domain containing 3 [Source:HGNC Symbol;Acc:25742], e=1e-07} {UniRef50_A7SXB1, e=2e-09, Predicted protein (Fragment) n=1 Tax=Nematostella vectensis RepID=A7SXB1_NEMVE [Invertebrates:Cnidaria]} {Drosophila: CG3108, , e=0.007} {RNA815_41419} {RNA1310_28677.1}
				Cluster-11619.0	2.14421	0.252126	0.106362	1.91577	2.05747	-1.69336	-1.64196	-1.98127	Neoblast; Sexual_biased; X1	CCNB1	cyclin B1	RNA1509_8675	RNA1509_8675 {Length: 1652} {Type: 5UTR_CDS_3UTR} {Pfam: Cyclin, N-terminal domain [PF00134.18, score=114.3]} {Human: CCNB1, cyclin B1 [Source:HGNC Symbol;Acc:1579], e=4e-39} {UniRef50_C1C343, e=2e-46, G2/mitotic-specific cyclin-B n=1 Tax=Caligus clemensi RepID=C1C343_CALCM [Invertebrates:Arthropoda]} {Drosophila: CycB, Cyclin B [Source:FlyBase gene name;Acc:FBgn0000405], e=1e-33} {RNA815_5712.1}…
				Cluster-11619.2	1.68974	0.261769	0.23982	1.6955	1.75397	-1.61592	-1.63724	-1.79433	Neoblast; Sexual_biased; X1	CCNB1	cyclin B1	RNA1509_1511|RNA1509_35079	RNA1509_1511 {Length: 2143} {Type: 5UTR_CDS_3UTR} {Pfam: Cyclin, N-terminal domain [PF00134.18, score=113.8]} {Human: CCNB1, cyclin B1 [Source:HGNC Symbol;Acc:1579], e=3e-40} {UniRef50_C1C343, e=6e-47, G2/mitotic-specific cyclin-B n=1 Tax=Caligus clemensi RepID=C1C343_CALCM [Invertebrates:Arthropoda]} {Drosophila: CycB, Cyclin B [Source:FlyBase gene name;Acc:FBgn0000405], e=1e-33} {RNA815_5712.1}…
				Cluster-11664.2	1.16231	-0.540233	0.602142	1.14159	1.1275	-1.20968	-1.21671	-0.835505				RNA1509_25870	RNA1509_25870 {Length: 879} {Type: 5UTR_CDS_3UTR} {RNA815_35208} {RNA1310_58457.2}
				Cluster-11732.0	0.846374	0.275593	0.681955	2.55803	1.84101	-1.0519	-0.848242	-1.25891		RPA1	replication protein A1, 70kDa	RNA1509_4117	RNA1509_4117 {Length: 2408} {Type: 5UTR_CDS_3UTR} {Pfam: Replication factor-A C terminal domain [PF08646.5, score=150.8]} {Human: RPA1, replication protein A1, 70kDa [Source:HGNC Symbol;Acc:10289], e=1e-117} {UniRef50_T1IJW3, e=2e-21, Uncharacterized protein n=1 Tax=Strigamia maritima RepID=T1IJW3_STRMM [Invertebrates:Arthropoda]} {Drosophila: RpA-70, Replication Protein A 70 [Source:FlyBase gene…
				Cluster-11732.3	1.38594	-0.0892904	0.502688	2.00257	2.19018	-0.778289	-0.682683	-0.935414		RPA1	replication protein A1, 70kDa	RNA1509_51558	RNA1509_51558 {Length: 2104} {Type: 5UTR_CDS_3UTR} {Pfam: Replication factor-A C terminal domain [PF08646.5, score=151.2]} {Human: RPA1, replication protein A1, 70kDa [Source:HGNC Symbol;Acc:10289], e=1e-130} {UniRef50_R7V2A0, e=1e-142, Uncharacterized protein n=2 Tax=Lophotrochozoa RepID=R7V2A0_CAPTE [Invertebrates:]} {Drosophila: RpA-70, Replication Protein A 70 [Source:FlyBase gene name;Acc:FB…
				Cluster-11772.0	2.05246	-0.572002	0.735325	2.3301	2.87485	-1.66304	-2.02775	-2.18542	Neoblast; X1	DUT	deoxyuridine triphosphatase	RNA1509_13962	RNA1509_13962 {Length: 1272} {TRANSSPLICED} {Type: 5UTR_CDS_3UTR} {Pfam: dUTPase [PF00692.14, score=127.9]} {Human: DUT, deoxyuridine triphosphatase [Source:HGNC Symbol;Acc:3078], e=2e-52} {UniRef50_A0A096QIG0, e=3e-57, Uncharacterized protein n=28 Tax=Viridiplantae RepID=A0A096QIG0_MAIZE [Plants:]} {Drosophila: dUTPase, Deoxyuridine triphosphatase [Source:FlyBase gene name;Acc:FBgn0250837], e=2e…
				Cluster-11772.1	1.75905	-0.775373	0.774944	3.16747	2.8429	-1.75778	-1.98201	-2.41851				RNA1509_43560	RNA1509_43560 {Length: 459} {Type: 5UTR_CDS_3UTR} {RNA815_13775} {RNA1310_27652}
				Cluster-11772.2	2.00852	-0.909357	1.21445	2.72852	3.35868	-2.18335	-2.45935	-2.65203		DUT	deoxyuridine triphosphatase	RNA1509_42268|RNA1509_60066	RNA1509_42268 {Length: 859} {Type: 5UTR_CDS_3UTR} {Pfam: dUTPase [PF00692.14, score=73.6]} {Human: DUT, deoxyuridine triphosphatase [Source:HGNC Symbol;Acc:3078], e=8e-28} {UniRef50_Q9STG6, e=2e-31, Deoxyuridine 5'-triphosphate nucleotidohydrolase n=31 Tax=Eukaryota RepID=DUT_ARATH [Invertebrates:]} {Drosophila: dUTPase, Deoxyuridine triphosphatase [Source:FlyBase gene name;Acc:FBgn0250837], e=3e…
				Cluster-1179.0	2.69694	-0.190065	0.900074	1.94459	1.69538	-1.3138	-1.22577	-1.44297	Neoblast; X1	MCM5	minichromosome maintenance complex component 5	RNA1509_4580	RNA1509_4580 {Length: 2894} {Type: 5UTR_CDS_3UTR} {Pfam: MCM2/3/5 family [PF00493.18, score=441.2]} {Human: MCM5, minichromosome maintenance complex component 5 [Source:HGNC Symbol;Acc:6948], e=0.0} {UniRef50_P33992, e=0.0, DNA replication licensing factor MCM5 n=72 Tax=Bilateria RepID=MCM5_HUMAN [Invertebrates:]} {Drosophila: Mcm5, Minichromosome maintenance 5 [Source:FlyBase gene name;Acc:FBgn0…
				Cluster-11816.2	1.90343	0.380457	-0.0905383	1.42966	2.97385	-0.726461	-0.561789	-0.770702		CSE1L	CSE1 chromosome segregation 1-like (yeast)	RNA1509_27089	RNA1509_27089 {Length: 2507} {Type: 5UTR_CDS_3UTR} {Pfam: CAS/CSE protein, C-terminus [PF03378.10, score=323.5]} {Human: CSE1L, CSE1 chromosome segregation 1-like (yeast) [Source:HGNC Symbol;Acc:2431], e=6e-78} {UniRef50_A0A087USU8, e=1e-32, Exportin-2 (Fragment) n=2 Tax=Bilateria RepID=A0A087USU8_9ARAC [Invertebrates:]} {Drosophila: Cas, CAS/CSE1 segregation protein [Source:FlyBase gene name;Acc…
				Cluster-11836.1	1.09241	-0.0743708	0.516533	1.8528	1.99603	-0.690037	-1.1516	-0.955659				RNA1509_23313|RNA1509_50768	RNA1509_23313 {Length: 430} {Type: 5UTR_CDS_3UTR} {RNA815_63859} {RNA1310_26550} ### RNA1509_50768 {Length: 361} {TRANSSPLICED} {Type: 5UTR_CDS_3UTR} {RNA815_63859} {RNA1310_26550}
				Cluster-11899.1	0.808775	0.481725	-0.382026	0.884329	1.00968	-0.440748	-0.298424	-0.30181		DDX3X	DEAD (Asp-Glu-Ala-Asp) box polypeptide 3, X-linked	RNA1509_17218	RNA1509_17218 {Length: 5285} {Type: 5UTR_CDS_3UTR} {Pfam: DEAD/DEAH box helicase [PF00270.24, score=159.6]} {Human: DDX3X, DEAD (Asp-Glu-Ala-Asp) box polypeptide 3, X-linked [Source:HGNC Symbol;Acc:2745], e=0.0} {UniRef50_H2S9M5, e=0.0, Uncharacterized protein (Fragment) n=22 Tax=Eumetazoa RepID=H2S9M5_TAKRU [Invertebrates:]} {Drosophila: bel, belle [Source:FlyBase gene name;Acc:FBgn0263231], e=1…
				Cluster-12051.2	1.15025	0.306511	-0.0510914	0.86231	0.838044	-0.367065	-0.267757	-0.252413	Asexual_biased; X1	EIF2A	eukaryotic translation initiation factor 2A, 65kDa	RNA1509_1548|RNA1509_28835	RNA1509_1548 {Length: 2649} {Type: 5UTR_CDS_3UTR} {Pfam: Eukaryotic translation initiation factor eIF2A [PF08662.6, score=201.4]} {Human: EIF2A, eukaryotic translation initiation factor 2A, 65kDa [Source:HGNC Symbol;Acc:3254], e=1e-130} {UniRef50_R7TV69, e=1e-133, Uncharacterized protein n=1 Tax=Capitella teleta RepID=R7TV69_CAPTE [Invertebrates:Annelida]} {Drosophila: CG7414, , e=1e-103} {RNA815…
				Cluster-12154.0	1.53387	0.10185	0.593755	1.74653	1.82108	-0.567697	-0.738009	-0.760642	X1	SUPT16H	suppressor of Ty 16 homolog (S. cerevisiae)	RNA1509_1574	RNA1509_1574 {Length: 4183} {Type: 5UTR_CDS_3UTR} {Pfam: FACT complex subunit (SPT16/CDC68) [PF08644.6, score=143.2]} {Human: SUPT16H, suppressor of Ty 16 homolog (S. cerevisiae) [Source:HGNC Symbol;Acc:11465], e=0.0} {UniRef50_Q8IRG6, e=0.0, FACT complex subunit spt16 n=135 Tax=Metazoa RepID=SPT16_DROME [Invertebrates:]} {Drosophila: dre4, dre4 [Source:FlyBase gene name;Acc:FBgn0002183], e=0.0} …
				Cluster-12219.6	1.69678	-1.19067	1.27459	2.13099	2.47382	-1.07859	-1.16474	-1.43232		PCNA	proliferating cell nuclear antigen	RNA1509_28778	RNA1509_28778 {Length: 1029} {Type: 5UTR_CDS_3UTR} {Pfam: Proliferating cell nuclear antigen, C-terminal domain [PF02747.10, score=78.8]} {Human: PCNA, proliferating cell nuclear antigen [Source:HGNC Symbol;Acc:8729], e=9e-24} {UniRef50_G7YJS3, e=3e-39, Proliferating cell nuclear antigen n=1 Tax=Clonorchis sinensis RepID=G7YJS3_CLOSI [Invertebrates:Platyhelminthes]} {Drosophila: PCNA, Proliferati…
				Cluster-12278.0	1.20331	0.4919	-0.870505	1.52555	1.75079	-0.543196	-0.707549	-0.72406				RNA1509_36391|RNA1509_49311	RNA1509_36391 {Length: 1656} {Type: 5UTR_CDS_3UTR} {Pfam: Xylose isomerase-like TIM barrel [PF01261.19, score=98.8]} {UniRef50_E7FBZ9, e=8e-66, Uncharacterized protein n=25 Tax=Bilateria RepID=E7FBZ9_DANRE [Invertebrates:]} {RNA815_20270} {RNA1310_18312} ### RNA1509_49311 {Length: 1688} {Type: 5UTR_CDS_3UTR} {Pfam: Xylose isomerase-like TIM barrel [PF01261.19, score=98.8]} {UniRef50_E7FBZ9, e=6e-…
				Cluster-12327.0	2.01694	-0.858463	0.890978	2.12252	2.60932	-2.95531	-2.79072	-2.69664		H1F0	H1 histone family, member 0	RNA1509_1116	RNA1509_1116 {Length: 1468} {Type: 5UTR_CDS_3UTR} {Pfam: linker histone H1 and H5 family [PF00538.14, score=89.9]} {Human: H1F0, H1 histone family, member 0 [Source:HGNC Symbol;Acc:4714], e=1e-12} {UniRef50_C1LBZ3, e=1e-17, Histone H1-delta n=1 Tax=Schistosoma japonicum RepID=C1LBZ3_SCHJA [Invertebrates:Platyhelminthes]} {Drosophila: His1:CG33804, His1:CG33804 [Source:FlyBase gene name;Acc:FBgn00…
				Cluster-12327.1	2.69809	-0.5874	0.83223	2.38079	2.57145	-3.03979	-2.72013	-2.86964		H1F0	H1 histone family, member 0	RNA1509_18061	RNA1509_18061 {Length: 1257} {Type: 5UTR_CDS_3UTR} {Pfam: linker histone H1 and H5 family [PF00538.14, score=77.6]} {Human: H1F0, H1 histone family, member 0 [Source:HGNC Symbol;Acc:4714], e=1e-09} {UniRef50_Q94750, e=4e-14, Histone H1 (Fragment) n=1 Tax=Schistosoma mansoni RepID=Q94750_SCHMA [Invertebrates:Platyhelminthes]} {Drosophila: His1:CG33804, His1:CG33804 [Source:FlyBase gene name;Acc:FB…
				Cluster-12327.2	2.10303	-0.888821	1.01634	2.31028	2.50735	-3.51934	-2.98479	-3.05805				RNA1509_35482	RNA1509_35482 {Length: 886} {Type: 5UTR_CDS_3UTR} {RNA815_11387.2} {RNA1310_43242}
				Cluster-12327.4	2.29899	-0.638465	0.8585	2.1937	2.74503	-3.43449	-3.21215	-3.21731		H1F0	H1 histone family, member 0	RNA1509_11487	RNA1509_11487 {Length: 1307} {Type: 5UTR_CDS_3UTR} {Pfam: linker histone H1 and H5 family [PF00538.14, score=90.2]} {Human: H1F0, H1 histone family, member 0 [Source:HGNC Symbol;Acc:4714], e=1e-12} {UniRef50_Q94750, e=3e-14, Histone H1 (Fragment) n=1 Tax=Schistosoma mansoni RepID=Q94750_SCHMA [Invertebrates:Platyhelminthes]} {Drosophila: His1:CG33804, His1:CG33804 [Source:FlyBase gene name;Acc:FB…
				Cluster-12327.6	2.55576	-0.832863	0.940684	2.38471	2.74845	-3.67225	-3.42265	-3.59837		H1F0	H1 histone family, member 0	RNA1509_17607|RNA1509_20985	RNA1509_17607 {Length: 1299} {Type: 5UTR_CDS_3UTR} {Pfam: linker histone H1 and H5 family [PF00538.14, score=90.1]} {Human: H1F0, H1 histone family, member 0 [Source:HGNC Symbol;Acc:4714], e=1e-12} {UniRef50_Q94750, e=3e-14, Histone H1 (Fragment) n=1 Tax=Schistosoma mansoni RepID=Q94750_SCHMA [Invertebrates:Platyhelminthes]} {Drosophila: His1:CG33804, His1:CG33804 [Source:FlyBase gene name;Acc:FB…
				Cluster-12426.3	2.44811	0.711886	-0.217571	2.22209	2.16769	-1.44477	-1.38666	-1.52236		MCMBP	minichromosome maintenance complex binding protein	RNA1509_12390|RNA1509_57235	RNA1509_12390 {Length: 3024} {Type: 5UTR_CDS_3UTR} {Pfam: Putative alanine racemase [PF13615.1, score=81.6]} {Human: MCMBP, minichromosome maintenance complex binding protein [Source:HGNC Symbol;Acc:25782], e=3e-34} {UniRef50_V4AT78, e=2e-44, Uncharacterized protein n=2 Tax=Mollusca RepID=V4AT78_LOTGI [Invertebrates:]} {Drosophila: CG3430, , e=4e-31} {RNA815_3040} {RNA1310_5415} ### RNA1509_57235…
				Cluster-12450.1	1.09526	-0.407741	0.693643	1.08553	1.13591	-0.333507	-0.369173	-0.529227		DDX39B	DEAD (Asp-Glu-Ala-Asp) box polypeptide 39B	RNA1509_10881	RNA1509_10881 {Length: 1326} {Type: 5UTR_CDS_3UTR} {Pfam: Helicase conserved C-terminal domain [PF00271.26, score=79.5]} {Human: DDX39B, DEAD (Asp-Glu-Ala-Asp) box polypeptide 39B [Source:HGNC Symbol;Acc:13917], e=2e-69} {UniRef50_Q3UAF1, e=1e-76, Putative uncharacterized protein n=11 Tax=Eukaryota RepID=Q3UAF1_MOUSE [Invertebrates:]} {Drosophila: Hel25E, Helicase at 25E [Source:FlyBase gene name…
				Cluster-12456.0	1.30565	-0.505143	0.868857	1.37757	2.02649	-0.61942	-0.635107	-0.783686		DEK	DEK oncogene	RNA1509_16418	RNA1509_16418 {Length: 1810} {Type: 5UTR_CDS_3UTR} {Pfam: DEK C terminal domain [PF08766.6, score=42.4]} {Human: DEK, DEK oncogene [Source:HGNC Symbol;Acc:2768], e=6e-18} {UniRef50_A0A087U762, e=2e-21, Protein DEK (Fragment) n=2 Tax=Stegodyphus mimosarum RepID=A0A087U762_9ARAC [Invertebrates:Arthropoda]} {Drosophila: Dek, Dek [Source:FlyBase gene name;Acc:FBgn0026533], e=3e-07} {RNA815_18079.1} {…
				Cluster-12456.1	1.32054	-0.77242	0.928889	1.66512	1.74879	-0.507816	-0.637072	-0.792864		DEK	DEK oncogene	RNA1509_3429	RNA1509_3429 {Length: 2273} {TRANSSPLICED} {Type: 5UTR_CDS_3UTR} {Pfam: DEK C terminal domain [PF08766.6, score=42.3]} {Human: DEK, DEK oncogene [Source:HGNC Symbol;Acc:2768], e=7e-18} {Drosophila: Dek, Dek [Source:FlyBase gene name;Acc:FBgn0026533], e=4e-07} {Celegans: col-102, Caenorhabditis elegans Protein COL-102 (C18H7.14) mRNA, complete cds. [Source:RefSeq mRNA;Acc:NM_067556], e=2e-04} {RNA…
				Cluster-12456.3	1.18829	-0.95209	1.10578	1.61635	2.01375	-0.479943	-0.499168	-0.718239		DEK	DEK oncogene	RNA1509_57384	RNA1509_57384 {Length: 1035} {Type: 5UTR_CDS_3UTR} {Pfam: DEK C terminal domain [PF08766.6, score=43.4]} {Human: DEK, DEK oncogene [Source:HGNC Symbol;Acc:2768], e=4e-07} {Drosophila: Dek, Dek [Source:FlyBase gene name;Acc:FBgn0026533], e=3e-05} {RNA815_18079.1} {RNA1310_12184}
				Cluster-12456.5	1.48077	-0.866605	1.55422	1.86532	1.44359	-0.900852	-0.84501	-1.10332				RNA1509_16091	RNA1509_16091 {Length: 762} {Type: CDS_3UTR} {RNA815_18079.1} {RNA1310_12184}
				Cluster-12573.1	1.36736	-0.0864327	0.53651	1.51773	1.60739	-0.624717	-0.572739	-0.54015				RNA1509_11296	RNA1509_11296 {Length: 1115} {Type: 5UTR_CDS_3UTR} {RNA815_4894} {RNA1310_14034.1}
				Cluster-12573.3	1.36365	-0.02024	0.655251	1.27461	1.39444	-0.400434	-0.432001	-0.436774		HNRNPA1	heterogeneous nuclear ribonucleoprotein A1	RNA1509_1763|RNA1509_12341	RNA1509_1763 {Length: 3565} {Type: 5UTR_CDS_3UTR} {Pfam: RNA recognition motif. (a.k.a. RRM, RBD, or RNP domain) [PF00076.17, score=121.6]} {Human: HNRNPA1, heterogeneous nuclear ribonucleoprotein A1 [Source:HGNC Symbol;Acc:5031], e=3e-52} {UniRef50_C1L9G6, e=7e-60, Heterogeneous nuclear ribonucleoprotein A2 homolog 1 n=2 Tax=Bilateria RepID=C1L9G6_SCHJA [Invertebrates:]} {Drosophila: Hrb98DE, He…
				Cluster-12573.4	1.3909	0.0982494	0.481091	1.24101	1.57354	-0.521981	-0.541465	-0.495888				RNA1509_16133	RNA1509_16133 {Length: 1370} {Type: 5UTR_CDS_3UTR} {RNA815_4894} {RNA1310_14034.1}
				Cluster-12602.5	1.00152	-0.294691	0.519667	1.51337	1.46261	-0.732152	-0.610629	-0.839147		SF3A3	splicing factor 3a, subunit 3, 60kDa	RNA1509_27195	RNA1509_27195 {Length: 1943} {TRANSSPLICED} {Type: 5UTR_CDS_3UTR} {Pfam: Domain of unknown function (DUF3449) [PF11931.3, score=247.3]} {Human: SF3A3, splicing factor 3a, subunit 3, 60kDa [Source:HGNC Symbol;Acc:10767], e=0.0} {UniRef50_Q12874, e=0.0, Splicing factor 3A subunit 3 n=139 Tax=Bilateria RepID=SF3A3_HUMAN [Invertebrates:]} {Drosophila: noi, noisette [Source:FlyBase gene name;Acc:FBgn0…
				Cluster-12643.0	1.09677	-0.121883	0.346525	1.29248	1.20404	-0.322787	-0.505049	-0.501413	Sexual_biased	NAP1L1	nucleosome assembly protein 1-like 1	RNA1509_320	RNA1509_320 {Length: 2087} {TRANSSPLICED} {Type: 5UTR_CDS_3UTR} {Pfam: Nucleosome assembly protein (NAP) [PF00956.13, score=262.6]} {Human: NAP1L1, nucleosome assembly protein 1-like 1 [Source:HGNC Symbol;Acc:7637], e=4e-69} {UniRef50_C1LHF9, e=6e-70, NAP-1-related protein n=5 Tax=Digenea RepID=C1LHF9_SCHJA [Plants:]} {Drosophila: Nap1, Nucleosome assembly protein 1 [Source:FlyBase gene name;Acc:…
				Cluster-12643.3	1.09041	-0.0864302	0.389377	1.20478	1.09924	-0.322441	-0.551026	-0.516647				RNA1509_2923	RNA1509_2923 {Length: 1474} {Type: 5UTR_CDS_3UTR} {RNA815_5138.1} {RNA1310_31879}
				Cluster-12655.0	1.5657	-0.248597	0.607167	1.66651	1.70756	-0.923542	-1.02195	-1.27713	Pluripotency maintenance	DPY30	dpy-30 homolog (C. elegans)	RNA1509_7134	RNA1509_7134 {Length: 1025} {Type: 5UTR_CDS_3UTR} {Pfam: Dpy-30 motif [PF05186.8, score=69.5]} {Human: DPY30, dpy-30 homolog (C. elegans) [Source:HGNC Symbol;Acc:24590], e=8e-19} {UniRef50_I3JIE3, e=1e-21, Uncharacterized protein n=39 Tax=Eukaryota RepID=I3JIE3_ORENI [Invertebrates:]} {Drosophila: Dpy-30L2, Dpy-30-like 2 [Source:FlyBase gene name;Acc:FBgn0035491], e=2e-12} {Celegans: dpy-30, Caen…
				Cluster-12655.1	1.69804	-0.0827957	0.540733	1.73311	1.1771	-0.943913	-1.03923	-1.0006	Pluripotency maintenance	DPY30	dpy-30 homolog (C. elegans)	RNA1509_28114	RNA1509_28114 {Length: 1015} {Type: 5UTR_CDS_3UTR} {Pfam: Dpy-30 motif [PF05186.8, score=69.2]} {Human: DPY30, dpy-30 homolog (C. elegans) [Source:HGNC Symbol;Acc:24590], e=8e-19} {UniRef50_I3JIE3, e=1e-21, Uncharacterized protein n=39 Tax=Eukaryota RepID=I3JIE3_ORENI [Invertebrates:]} {Drosophila: Dpy-30L2, Dpy-30-like 2 [Source:FlyBase gene name;Acc:FBgn0035491], e=2e-12} {Celegans: dpy-30, Cae…
				Cluster-12655.2	1.8152	0.0952842	0.256407	1.47632	2.11403	-0.981868	-1.20318	-1.1729	Pluripotency maintenance	DPY30	dpy-30 homolog (C. elegans)	RNA1509_36045	RNA1509_36045 {Length: 1025} {Type: 5UTR_CDS_3UTR} {Pfam: Dpy-30 motif [PF05186.8, score=69.2]} {Human: DPY30, dpy-30 homolog (C. elegans) [Source:HGNC Symbol;Acc:24590], e=8e-19} {UniRef50_I3JIE3, e=1e-21, Uncharacterized protein n=39 Tax=Eukaryota RepID=I3JIE3_ORENI [Invertebrates:]} {Drosophila: Dpy-30L2, Dpy-30-like 2 [Source:FlyBase gene name;Acc:FBgn0035491], e=2e-12} {RNA815_9106.1} {RNA13…
				Cluster-12701.1	1.63714	0.275679	-0.347534	1.39992	1.52941	-0.986315	-1.02685	-1.46387				RNA1509_17841|RNA1509_39905	RNA1509_17841 {Length: 534} {Type: CDS_3UTR} {RNA815_46896} {RNA1310_10376} ### RNA1509_39905 {Length: 577} {Type: CDS_3UTR} {UniRef50_UPI0003C45C0C, e=7e-04, PREDICTED: L-amino-acid oxidase-like n=1 Tax=Pelodiscus sinensis RepID=UPI0003C45C0C [Vertebrates:Chordata]} {RNA815_46896} {RNA1310_10376}
				Cluster-12704.1	1.25934	0.52727	-0.0833075	0.827656	0.811979	-0.422408	-0.571851	-0.6225				RNA1509_8066	RNA1509_8066 {Length: 426} {Type: 5UTR_CDS_3UTR} {RNA815_1945.1} {RNA1310_5759.1}
				Cluster-12737.1	1.66565	0.0644838	0.0551898	2.32057	1.85092	-0.895159	-0.849613	-0.876785	Sexual_biased	XPC	xeroderma pigmentosum, complementation group C	RNA1509_38140	RNA1509_38140 {Length: 3840} {Type: 5UTR_CDS_3UTR} {Pfam: Rad4 beta-hairpin domain 3 [PF10405.4, score=87.6]} {Human: XPC, xeroderma pigmentosum, complementation group C [Source:HGNC Symbol;Acc:12816], e=2e-76} {UniRef50_T1JE06, e=3e-89, Uncharacterized protein n=1 Tax=Strigamia maritima RepID=T1JE06_STRMM [Invertebrates:Arthropoda]} {Drosophila: mus210, mutagen-sensitive 210 [Source:FlyBase gene…
				Cluster-12755.0	0.931067	-1.09488	1.02206	1.09134	2.00276	-1.15436	-0.963452	-0.977583		HMGB2	high mobility group box 2	RNA1509_4386	RNA1509_4386 {Length: 1347} {TRANSSPLICED} {Type: 5UTR_CDS_3UTR} {Pfam: HMG (high mobility group) box [PF00505.14, score=119.5]} {Human: HMGB2, high mobility group box 2 [Source:HGNC Symbol;Acc:5000], e=5e-55} {UniRef50_Q1JPR1, e=3e-64, High mobility group protein n=7 Tax=Platyhelminthes RepID=Q1JPR1_SCHMA [Invertebrates:]} {Drosophila: Dsp1, Dorsal switch protein 1 [Source:FlyBase gene name;Acc:…
				Cluster-12755.2	0.903297	-0.901766	0.824567	1.00809	2.29714	-1.06897	-1.18363	-1.21116				RNA1509_15927|RNA1509_29453	RNA1509_15927 {Length: 1416} {Type: 5UTR_CDS_3UTR} {RNA815_12466.1} {RNA1310_23719} ### RNA1509_29453 {Length: 859} {Type: 5UTR_CDS_3UTR} {RNA815_12466.2} {RNA1310_50169}
				Cluster-12801.1	1.59466	0.602209	-0.299071	0.973359	0.942621	-0.455234	-0.578814	-0.581789				RNA1509_2974	RNA1509_2974 {Length: 674} {Type: 5UTR_CDS_3UTR} {RNA815_5606.1} {RNA1310_13231.1}
				Cluster-12808.1	1.02353	0.00189705	0.397125	1.64169	1.50261	-0.344991	-0.552975	-0.527942	X1	HNRNPM	heterogeneous nuclear ribonucleoprotein M	RNA1509_26000	RNA1509_26000 {Length: 2849} {TRANSSPLICED} {Type: 5UTR_CDS_3UTR} {Pfam: RNA recognition motif. (a.k.a. RRM, RBD, or RNP domain) [PF00076.17, score=131.5]} {Human: HNRNPM, heterogeneous nuclear ribonucleoprotein M [Source:HGNC Symbol;Acc:5046], e=1e-23} {UniRef50_Q5DC86, e=4e-45, SJCHGC01283 protein n=2 Tax=Schistosoma japonicum RepID=Q5DC86_SCHJA [Invertebrates:Platyhelminthes]} {Drosophila: rum…
				Cluster-12920.0	1.48215	0.497058	-0.137844	1.01926	1.25804	-0.583267	-0.674535	-0.678437	X1	TTC4	tetratricopeptide repeat domain 4	RNA1509_12784|RNA1509_17608|RNA1509_30054	RNA1509_12784 {Length: 1588} {Type: 5UTR_CDS_3UTR} {Pfam: TPR repeat [PF13414.1, score=39.0]} {Human: TTC4, tetratricopeptide repeat domain 4 [Source:HGNC Symbol;Acc:12394], e=1e-31} {UniRef50_G4VNF0, e=1e-47, Putative heat shock protein 70 (Hsp70)-interacting protein n=1 Tax=Schistosoma mansoni RepID=G4VNF0_SCHMA [Invertebrates:Platyhelminthes]} {Drosophila: Dpit47, DNA polymerase interacting tp…
				Cluster-12980.2	1.72892	0.376908	-0.361434	1.56233	1.72605	-1.51784	-1.58708	-1.85755		CCNB1	cyclin B1	RNA1509_7203|RNA1509_33056	RNA1509_7203 {Length: 2291} {Type: 5UTR_CDS_3UTR} {Pfam: Cyclin, N-terminal domain [PF00134.18, score=123.7]} {Human: CCNB1, cyclin B1 [Source:HGNC Symbol;Acc:1579], e=5e-62} {UniRef50_P14635, e=5e-68, G2/mitotic-specific cyclin-B1 n=88 Tax=Eutheria RepID=CCNB1_HUMAN [Mammals:Chordata]} {Drosophila: CycB, Cyclin B [Source:FlyBase gene name;Acc:FBgn0000405], e=3e-47} {Celegans: cyb-1, Caenorhabdit…
				Cluster-12981.0	1.1511	-0.81629	0.825687	0.881852	1.21782	-0.594365	-0.920751	-0.875244	Sexual_biased; X1	LBR	lamin B receptor	RNA1509_5968	RNA1509_5968 {Length: 3308} {TRANSSPLICED} {Type: 5UTR_CDS_3UTR} {Pfam: Ergosterol biosynthesis ERG4/ERG24 family [PF01222.12, score=304.6]} {Human: LBR, lamin B receptor [Source:HGNC Symbol;Acc:6518], e=8e-71} {UniRef50_A0A0B7B1M0, e=6e-88, Uncharacterized protein n=4 Tax=Euthyneura RepID=A0A0B7B1M0_9EUPU [Invertebrates:Mollusca]} {Drosophila: LBR, Lamin B receptor [Source:FlyBase gene name;Acc:…
				Cluster-13133.0	1.46315	-0.157197	0.131638	1.75068	2.06834	-0.38403	-0.457582	-0.651032				RNA1509_14607	RNA1509_14607 {Length: 2826} {TRANSSPLICED} {Type: 5UTR_CDS_3UTR} {RNA815_15544} {RNA1310_8185}
				Cluster-13145.1	0.898454	0.0306492	0.47068	1.25511	0.798375	-0.346298	-0.6073	-0.614133		MKI67IP	MKI67 (FHA domain) interacting nucleolar phosphoprotein	RNA1509_4402|RNA1509_10211	RNA1509_4402 {Length: 864} {TRANSSPLICED} {Type: 5UTR_CDS_3UTR} {Pfam: RNA recognition motif (a.k.a. RRM, RBD, or RNP domain) [PF14259.1, score=42.8]} {Human: MKI67IP, MKI67 (FHA domain) interacting nucleolar phosphoprotein [Source:HGNC Symbol;Acc:17838], e=1e-14} {UniRef50_V4A581, e=2e-21, Uncharacterized protein (Fragment) n=1 Tax=Lottia gigantea RepID=V4A581_LOTGI [Invertebrates:Mollusca]} {Dr…
				Cluster-13145.2	0.885201	0.136878	0.494327	1.16334	0.818615	-0.434065	-0.709748	-0.645072		MKI67IP	MKI67 (FHA domain) interacting nucleolar phosphoprotein	RNA1509_13750	RNA1509_13750 {Length: 1083} {TRANSSPLICED} {Type: 5UTR_CDS_3UTR} {Pfam: RNA recognition motif (a.k.a. RRM, RBD, or RNP domain) [PF14259.1, score=34.4]} {Human: MKI67IP, MKI67 (FHA domain) interacting nucleolar phosphoprotein [Source:HGNC Symbol;Acc:17838], e=2e-05} {UniRef50_V4A581, e=9e-09, Uncharacterized protein (Fragment) n=1 Tax=Lottia gigantea RepID=V4A581_LOTGI [Invertebrates:Mollusca]} {…
				Cluster-13316.2	0.952601	0.17985	-0.14678	0.873757	1.00348	-0.332419	-0.340145	-0.507595				RNA1509_25525|RNA1509_35575	RNA1509_25525 {Length: 1136} {Type: 5UTR_CDS_3UTR} {RNA815_4163.1} {RNA1310_28652} ### RNA1509_35575 {Length: 851} {Type: 5UTR_CDS_3UTR} {RNA815_4163.1} {RNA1310_28652}
				Cluster-13316.4	1.08103	0.17598	-0.136743	1.01898	0.929903	-0.217541	-0.264393	-0.249861	X1	SERBP1	SERPINE1 mRNA binding protein 1	RNA1509_225|RNA1509_7006	RNA1509_225 {Length: 2997} {Type: 5UTR_CDS_3UTR} {Pfam: Hyaluronan / mRNA binding family [PF04774.10, score=62.6]} {Human: SERBP1, SERPINE1 mRNA binding protein 1 [Source:HGNC Symbol;Acc:17860], e=3e-13} {UniRef50_K1RAY9, e=8e-16, Plasminogen activator inhibitor 1 RNA-binding protein n=2 Tax=Crassostrea gigas RepID=K1RAY9_CRAGI [Invertebrates:Mollusca]} {Drosophila: vig2, vig2 [Source:FlyBase gen…
				Cluster-13351.0	2.27129	0.833748	-0.622393	4.31015	5.59568	-0.540393	-0.94724	-1.45387	Neoblast; Sexual_biased	ERCC6L	excision repair cross-complementing rodent repair deficiency, complementation group 6-like	RNA1509_15313	RNA1509_15313 {Length: 4359} {Type: 5UTR_CDS_3UTR} {Pfam: SNF2 family N-terminal domain [PF00176.18, score=202.8]} {Human: ERCC6L, excision repair cross-complementing rodent repair deficiency, complementation group 6-like [Source:HGNC Symbol;Acc:20794], e=0.0} {UniRef50_H2MWP1, e=0.0, Uncharacterized protein n=17 Tax=Neopterygii RepID=H2MWP1_ORYLA [Vertebrates:Chordata]} {Drosophila: okr, okra [S…
				Cluster-13409.1	1.81726	0.0222174	-0.34677	1.84177	1.98995	-2.13165	-2.25369	-2.6454				RNA1509_33646	RNA1509_33646 {Length: 1798} {Type: 5UTR_CDS_3UTR} {Pfam: Helix-loop-helix DNA-binding domain [PF00010.21, score=33.8]} {RNA815_21443} {RNA1310_17456.1}
				Cluster-13472.0	1.69494	-0.650692	0.653051	1.68838	1.49191	-0.570454	-0.61992	-0.783459	X1	ITPA	inosine triphosphatase (nucleoside triphosphate pyrophosphatase)	RNA1509_16167	RNA1509_16167 {Length: 1528} {Type: 5UTR_CDS_3UTR} {Pfam: Ham1 family [PF01725.11, score=174.1]} {Human: ITPA, inosine triphosphatase (nucleoside triphosphate pyrophosphatase) [Source:HGNC Symbol;Acc:6176], e=4e-53} {UniRef50_Q9GYG4, e=5e-70, Inosine triphosphate pyrophosphatase n=36 Tax=Eukaryota RepID=ITPA_CAEEL [Invertebrates:]} {Drosophila: CG8891, , e=8e-56} {RNA815_9713.1} {RNA1310_22286.1}…
				Cluster-13500.0	2.01144	-0.234068	-0.0370396	1.35295	1.58137	-0.456225	-0.556177	-0.809273	Sexual_biased; X1	G2E3	G2/M-phase specific E3 ubiquitin protein ligase	RNA1509_27373	RNA1509_27373 {Length: 2074} {Type: 5UTR_CDS_3UTR} {Pfam: PHD-like zinc-binding domain [PF13771.1, score=48.6]} {Human: G2E3, G2/M-phase specific E3 ubiquitin protein ligase [Source:HGNC Symbol;Acc:20338], e=9e-41} {UniRef50_UPI0003F086D1, e=9e-47, PREDICTED: probable GPI-anchored adhesin-like protein PGA55-like n=1 Tax=Saccoglossus kowalevskii RepID=UPI0003F086D1 [Invertebrates:Hemichordata]} {D…
				Cluster-13500.1	2.43006	-0.0930895	0.104206	1.36224	1.69969	-0.63673	-0.635341	-0.820974	Sexual_biased; X1	G2E3	G2/M-phase specific E3 ubiquitin protein ligase	RNA1509_40157	RNA1509_40157 {Length: 2064} {Type: 5UTR_CDS_3UTR} {Pfam: PHD-like zinc-binding domain [PF13771.1, score=48.6]} {Human: G2E3, G2/M-phase specific E3 ubiquitin protein ligase [Source:HGNC Symbol;Acc:20338], e=8e-41} {UniRef50_UPI0003F086D1, e=9e-47, PREDICTED: probable GPI-anchored adhesin-like protein PGA55-like n=1 Tax=Saccoglossus kowalevskii RepID=UPI0003F086D1 [Invertebrates:Hemichordata]} {D…
				Cluster-13508.0	2.6413	0.712371	-0.20594	1.69729	3.2183	-1.42428	-1.28198	-1.56575		BRCA1	breast cancer 1, early onset	RNA1509_8035	RNA1509_8035 {Length: 3267} {Type: 5UTR_CDS_3UTR} {Pfam: BRCA1 C Terminus (BRCT) domain [PF00533.21, score=30.3]} {Human: BRCA1, breast cancer 1, early onset [Source:HGNC Symbol;Acc:1100], e=8e-23} {UniRef50_UPI0003AEB124, e=1e-26, PREDICTED: breast cancer type 1 susceptibility protein homolog isoformX1 n=1 Tax=Sus scrofa RepID=UPI0003AEB124 [Mammals:Chordata]} {Drosophila: MCPH1, Microcephalin […
				Cluster-13508.1	2.39789	0.792157	-0.131685	1.60667	2.84282	-1.27672	-0.988648	-1.36227				RNA1509_45936	RNA1509_45936 {Length: 1050} {Type: 5UTR_CDS_3UTR} {RNA815_16201} {RNA1310_34443}
				Cluster-13593.2	1.54576	0.0596924	0.120651	0.908467	1.34569	-0.457365	-0.657307	-0.712537		MRPS31	mitochondrial ribosomal protein S31	RNA1509_6163|RNA1509_27490	RNA1509_6163 {Length: 1254} {Type: 5UTR_CDS_3UTR} {Pfam: Mitochondrial 28S ribosomal protein S31 [PF15433.1, score=162.4]} {Human: MRPS31, mitochondrial ribosomal protein S31 [Source:HGNC Symbol;Acc:16632], e=2e-24} {UniRef50_UPI000580CEA0, e=1e-35, PREDICTED: 28S ribosomal protein S31, mitochondrial n=1 Tax=Acromyrmex echinatior RepID=UPI000580CEA0 [Invertebrates:Arthropoda]} {Drosophila: mRpS31…
				Cluster-13603.1	1.86527	0.336266	0.246177	2.43932	2.55447	-1.41328	-1.43686	-1.79742		NASP	nuclear autoantigenic sperm protein (histone-binding)	RNA1509_10809	RNA1509_10809 {Length: 1740} {Type: 5UTR_CDS_3UTR} {Human: NASP, nuclear autoantigenic sperm protein (histone-binding) [Source:HGNC Symbol;Acc:7644], e=2e-07} {UniRef50_C3YIL0, e=3e-13, Putative uncharacterized protein n=1 Tax=Branchiostoma floridae RepID=C3YIL0_BRAFL [Invertebrates:Chordata]} {RNA815_3729} {RNA1310_10954.1}
				Cluster-13603.2	1.788	0.0792552	0.250531	2.01384	2.34518	-1.36279	-1.40692	-1.66309	Neoblast; X1	NASP	nuclear autoantigenic sperm protein (histone-binding)	RNA1509_2636|RNA1509_11826	RNA1509_2636 {Length: 2296} {TRANSSPLICED} {Type: 5UTR_CDS_3UTR} {Pfam: Tetratricopeptide repeat [PF13424.1, score=24.4]} {Human: NASP, nuclear autoantigenic sperm protein (histone-binding) [Source:HGNC Symbol;Acc:7644], e=2e-15} {UniRef50_A0A095A5E9, e=2e-29, Protein HGV2 (Fragment) n=1 Tax=Schistosoma haematobium RepID=A0A095A5E9_SCHHA [Invertebrates:Platyhelminthes]} {Drosophila: CG8223, , e=3…
				Cluster-13603.4	1.68281	0.11506	0.232052	2.0156	2.1412	-1.66596	-1.58734	-2.0225				RNA1509_18556|RNA1509_18948|RNA1509_40606	RNA1509_18556 {Length: 759} {Type: 5UTR_CDS_3UTR} {RNA815_3729} {RNA1310_10954.1} ### RNA1509_18948 {Length: 1104} {Type: 5UTR_CDS_3UTR} {RNA815_3729} {RNA1310_10954.1} ### RNA1509_40606 {Length: 905} {Type: 5UTR_CDS_3UTR} {RNA815_3729} {RNA1310_10954.1}
				Cluster-13644.0	0.816186	-0.224568	0.49072	0.964104	1.35842	-0.962087	-0.859303	-1.09786		C6orf192	chromosome 6 open reading frame 192	RNA1509_9855	RNA1509_9855 {Length: 2848} {Type: 5UTR_CDS_3UTR} {Pfam: Major Facilitator Superfamily [PF07690.11, score=142.9]} {Human: C6orf192, chromosome 6 open reading frame 192 [Source:HGNC Symbol;Acc:21573], e=1e-53} {UniRef50_V3ZGA3, e=1e-67, Uncharacterized protein n=2 Tax=Lottia gigantea RepID=V3ZGA3_LOTGI [Invertebrates:Mollusca]} {Drosophila: Vmat, Vesicular monoamine transporter [Source:FlyBase gen…
				Cluster-13793.0	1.64278	-0.0948409	-0.408898	2.21394	3.3784	-1.01928	-1.16183	-1.40725	Neoblast	POLE	polymerase (DNA directed), epsilon	RNA1509_7028	RNA1509_7028 {Length: 8298} {Type: 5UTR_CDS_3UTR} {Pfam: Domain of unknown function (DUF1744) [PF08490.7, score=278.7]} {Human: POLE, polymerase (DNA directed), epsilon [Source:HGNC Symbol;Acc:9177], e=0.0} {UniRef50_UPI0003C15309, e=0.0, PREDICTED: DNA polymerase epsilon catalytic subunit A n=1 Tax=Latimeria chalumnae RepID=UPI0003C15309 [Vertebrates:Chordata]} {Drosophila: DNApol-epsilon255, DN…
				Cluster-13815.0	2.12957	0.265008	-0.280402	2.39637	2.33141	-1.67945	-1.6205	-2.20257				RNA1509_41830|RNA1509_45381	RNA1509_41830 {Length: 774} {Type: 5UTR_CDS_3UTR} {RNA815_23215} {RNA1310_4665} ### RNA1509_45381 {Length: 293} {Type: 5UTR_CDS_3UTR} {RNA815_23215} {RNA1310_4665}
				Cluster-13899.0	1.6643	0.583769	-0.409504	1.16873	1.55944	-1.01477	-0.977815	-1.31037		SCAI	suppressor of cancer cell invasion	RNA1509_13843|RNA1509_33346	RNA1509_13843 {Length: 2872} {Type: 5UTR_CDS_3UTR} {Pfam: Protein of unknown function (DUF3550/UPF0682) [PF12070.3, score=488.5]} {Human: SCAI, suppressor of cancer cell invasion [Source:HGNC Symbol;Acc:26709], e=1e-113} {UniRef50_B7QF42, e=1e-131, Putative uncharacterized protein n=3 Tax=Ixodidae RepID=B7QF42_IXOSC [Invertebrates:Arthropoda]} {Drosophila: CG13293, , e=1e-125} {RNA815_2694.1} {RN…
				Cluster-14005.1	1.48139	-0.0758309	-0.111013	1.22346	1.67294	-0.605051	-0.685407	-0.69382	Pluripotency maintenance	HPDL	4-hydroxyphenylpyruvate dioxygenase-like	RNA1509_3068|RNA1509_38836	RNA1509_3068 {Length: 1703} {Type: 5UTR_CDS_3UTR} {Pfam: Glyoxalase/Bleomycin resistance protein/Dioxygenase superfamily [PF00903.20, score=25.5]} {Human: HPDL, 4-hydroxyphenylpyruvate dioxygenase-like [Source:HGNC Symbol;Acc:28242], e=6e-27} {UniRef50_C3XZS5, e=5e-54, 4-hydroxyphenylpyruvate dioxygenase n=2 Tax=Deuterostomia RepID=C3XZS5_BRAFL [Invertebrates:]} {Drosophila: CG11796, , e=8e-19} {…
				Cluster-14037.3	1.26818	-0.00529397	0.373235	1.36513	1.21808	-0.580046	-0.656502	-0.520884				RNA1509_10033|RNA1509_17961	RNA1509_10033 {Length: 650} {Type: 5UTR_CDS_3UTR} {RNA815_8940} {RNA1310_1873.1} ### RNA1509_17961 {Length: 1029} {Type: 5UTR_CDS_3UTR} {RNA815_8940} {RNA1310_1873.1}
				Cluster-14042.0	0.991513	-0.0751858	0.808481	2.34363	2.10959	-0.858908	-0.964189	-0.856988	Neoblast; X1	MCM3	minichromosome maintenance complex component 3	RNA1509_3186	RNA1509_3186 {Length: 3874} {Type: 5UTR_CDS_3UTR} {Pfam: MCM2/3/5 family [PF00493.18, score=412.5]} {Human: MCM3, minichromosome maintenance complex component 3 [Source:HGNC Symbol;Acc:6945], e=0.0} {UniRef50_G4VE68, e=0.0, DNA helicase n=2 Tax=Schistosoma RepID=G4VE68_SCHMA [Invertebrates:Platyhelminthes]} {Drosophila: Mcm3, Minichromosome maintenance 3 [Source:FlyBase gene name;Acc:FBgn0024332]…
				Cluster-14042.1	1.04422	-0.278489	0.586264	2.18492	2.09212	-0.870766	-0.926006	-0.77603				RNA1509_36600	RNA1509_36600 {Length: 1051} {Type: 5UTR_CDS_3UTR} {RNA815_33711} {RNA1310_2792}
				Cluster-14107.0	2.92389	0.0866784	-0.121867	1.69065	7.15591	-0.96636	-0.984658	-1.33746				RNA1509_41878	RNA1509_41878 {Length: 630} {Type: CDS_3UTR} {RNA815_15976} {RNA1310_41853}
				Cluster-14178.0	1.67143	-0.0617349	0.355394	1.76553	1.50374	-0.549816	-0.8093	-0.921312	X1; Pluripotency maintenance	DKC1	dyskeratosis congenita 1, dyskerin	RNA1509_2479	RNA1509_2479 {Length: 2428} {Type: 5UTR_CDS_3UTR} {Pfam: DKCLD (NUC011) domain [PF08068.7, score=100.8]} {Human: DKC1, dyskeratosis congenita 1, dyskerin [Source:HGNC Symbol;Acc:2890], e=0.0} {UniRef50_O44081, e=0.0, H/ACA ribonucleoprotein complex subunit 4 n=30 Tax=Opisthokonta RepID=DKC1_DROME [Plants:]} {Drosophila: Nop60B, Nucleolar protein at 60B [Source:FlyBase gene name;Acc:FBgn0259937], …
				Cluster-14178.1	2.20994	0.139751	0.00581242	1.50258	1.49644	-0.67999	-0.782995	-0.972431	Pluripotency maintenance	DKC1	dyskeratosis congenita 1, dyskerin	RNA1509_58204	RNA1509_58204 {Length: 1658} {Type: 5UTR_CDS_3UTR} {Pfam: PUA domain [PF01472.15, score=70.0]} {Human: DKC1, dyskeratosis congenita 1, dyskerin [Source:HGNC Symbol;Acc:2890], e=1e-143} {UniRef50_O44081, e=1e-150, H/ACA ribonucleoprotein complex subunit 4 n=30 Tax=Opisthokonta RepID=DKC1_DROME [Plants:]} {Drosophila: Nop60B, Nucleolar protein at 60B [Source:FlyBase gene name;Acc:FBgn0259937], e=1e…
				Cluster-14178.2	2.25527	-0.176882	0.284357	1.82848	1.96413	-0.735176	-0.513766	-1.23828				RNA1509_9463|RNA1509_40144|RNA1509_53946	RNA1509_9463 {Length: 591} {Type: 5UTR_CDS_3UTR} {RNA815_5205} {RNA1310_14344.1} ### RNA1509_40144 {Length: 783} {Type: 5UTR_CDS_3UTR} {RNA815_5205} {RNA1310_14344.1} ### RNA1509_53946 {Length: 807} {Type: 5UTR_CDS_3UTR} {RNA815_5205} {RNA1310_14344.1}
				Cluster-14230.0	2.41262	0.532334	-0.468086	1.33567	2.12448	-0.639498	-0.814329	-1.01009	Pluripotency maintenance	UNG	uracil-DNA glycosylase	RNA1509_14409	RNA1509_14409 {Length: 1799} {TRANSSPLICED} {Type: 5UTR_CDS_3UTR} {Pfam: Uracil DNA glycosylase superfamily [PF03167.14, score=89.7]} {Human: UNG, uracil-DNA glycosylase [Source:HGNC Symbol;Acc:12572], e=6e-96} {UniRef50_P13051, e=6e-97, Uracil-DNA glycosylase n=49 Tax=Amniota RepID=UNG_HUMAN [Vertebrates:Chordata]} {RNA815_10300} {RNA1310_18661}
				Cluster-14347.0	1.58387	-0.530029	0.237241	1.56273	3.28503	-0.613428	-0.565917	-1.00336	Neoblast; Sexual_biased	MSH2	mutS homolog 2, colon cancer, nonpolyposis type 1 (E. coli)	RNA1509_7318	RNA1509_7318 {Length: 3239} {TRANSSPLICED} {Type: 5UTR_CDS_3UTR} {Pfam: MutS domain V [PF00488.16, score=289.4]} {Human: MSH2, mutS homolog 2, colon cancer, nonpolyposis type 1 (E. coli) [Source:HGNC Symbol;Acc:7325], e=0.0} {UniRef50_E9H5Q5, e=0.0, Mismatch repair ATPase Msh2 n=2 Tax=Protostomia RepID=E9H5Q5_DAPPU [Invertebrates:]} {Drosophila: spel1, spellchecker1 [Source:FlyBase gene name;Acc:…
				Cluster-14442.0	1.53856	-0.0588897	0.174292	1.69858	2.36222	-0.726895	-0.694138	-1.58256				RNA1509_27390|RNA1509_43645|RNA1509_48327	RNA1509_27390 {Length: 495} {Type: CDS_3UTR} {RNA815_42510.1} {RNA1310_70458.1} ### RNA1509_43645 {Length: 540} {Type: CDS_3UTR} {RNA815_42510.1} {RNA1310_70458.1} ### RNA1509_48327 {Length: 552} {Type: CDS_3UTR} {RNA815_42510.1} {RNA1310_70458.1}
				Cluster-14728.2	1.24837	0.0242489	0.633013	1.58389	1.18367	-0.963245	-0.913932	-1.07394	X1	KPNB1	karyopherin (importin) beta 1	RNA1509_1919|RNA1509_10050|RNA1509_45501	RNA1509_1919 {Length: 3758} {Type: 5UTR_CDS_3UTR} {Pfam: HEAT-like repeat [PF13513.1, score=59.1]} {Human: KPNB1, karyopherin (importin) beta 1 [Source:HGNC Symbol;Acc:6400], e=0.0} {UniRef50_K1R2V1, e=0.0, Importin subunit beta-1 n=2 Tax=Crassostrea gigas RepID=K1R2V1_CRAGI [Invertebrates:Mollusca]} {Drosophila: Fs(2)Ket, Female sterile (2) Ketel [Source:FlyBase gene name;Acc:FBgn0262743], e=0.0…
				Cluster-15054.0	2.45646	0.693234	-0.32013	1.73019	1.8785	-0.851577	-1.32998	-1.96612		PTMA	prothymosin, alpha	RNA1509_490	RNA1509_490 {Length: 1742} {TRANSSPLICED} {Type: 5UTR_CDS_3UTR} {Human: PTMA, prothymosin, alpha [Source:HGNC Symbol;Acc:9623], e=4e-04} {Drosophila: Sh3beta, Sh3beta [Source:FlyBase gene name;Acc:FBgn0035772], e=5e-05} {RNA815_7117} {RNA1310_18032}
				Cluster-15054.2	2.44991	0.727574	-0.309275	1.82803	2.03233	-0.759827	-1.22922	-1.9327				RNA1509_37608	RNA1509_37608 {Length: 1619} {Type: 5UTR_CDS_3UTR} {Drosophila: Sh3beta, Sh3beta [Source:FlyBase gene name;Acc:FBgn0035772], e=3e-04} {RNA815_7117} {RNA1310_18032}
				Cluster-15054.3	2.47991	0.617457	-0.194513	1.63693	1.79192	-0.780061	-1.33237	-1.8303				RNA1509_5748|RNA1509_12362|RNA1509_21074	RNA1509_5748 {Length: 613} {Type: 5UTR_CDS_3UTR} {RNA815_7117} {RNA1310_18032} ### RNA1509_12362 {Length: 730} {Type: 5UTR_CDS_3UTR} {RNA815_7117} {RNA1310_18032} ### RNA1509_21074 {Length: 532} {Type: 5UTR_CDS_3UTR} {RNA815_7117} {RNA1310_18032}
				Cluster-15058.0	1.82163	-1.9128	1.73049	3.2043	3.34649	-3.85266	-4.89766	-5.54342		SYN1	synapsin I	RNA1509_45341	RNA1509_45341 {Length: 1242} {Type: 5UTR_CDS_3UTR} {Human: SYN1, synapsin I [Source:HGNC Symbol;Acc:11494], e=0.010} {RNA815_20234} {RNA1310_27034.1}
				Cluster-15118.0	1.99769	-0.526023	0.406474	1.59221	1.7122	-1.44833	-1.32911	-2.02687				RNA1509_12313|RNA1509_12547|RNA1509_20018	RNA1509_12313 {Length: 1159} {TRANSSPLICED} {Type: 5UTR_CDS_3UTR} {RNA815_14142} {RNA1310_31319} ### RNA1509_12547 {Length: 1453} {TRANSSPLICED} {Type: 5UTR_CDS_3UTR} {RNA815_14142} {RNA1310_31319} ### RNA1509_20018 {Length: 1166} {TRANSSPLICED} {Type: 5UTR_CDS_3UTR} {RNA815_14142} {RNA1310_31319}
				Cluster-15158.0	2.43486	-0.140264	-0.271258	2.14793	2.18846	-1.37579	-2.03165	-1.10848				RNA1509_49982	RNA1509_49982 {Length: 554} {Type: 5UTR_CDS_3UTR} {RNA815_1412} {RNA1310_5126}
				Cluster-15158.1	1.73323	-0.31263	-0.061746	1.78842	1.73887	-1.40911	-1.56754	-1.69748				RNA1509_40756|RNA1509_58286	RNA1509_40756 {Length: 1039} {Type: CDS_3UTR} {RNA815_1412} {RNA1310_5126} ### RNA1509_58286 {Length: 797} {Type: CDS_3UTR} {RNA815_1412} {RNA1310_5126}
				Cluster-15287.0	1.52686	0.514134	0.301045	1.79087	1.73086	-1.48474	-0.881433	-1.55801				RNA1509_15513	RNA1509_15513 {Length: 1091} {Type: 5UTR_CDS_3UTR} {Drosophila: Sgs1, Salivary gland secretion 1 [Source:FlyBase gene name;Acc:FBgn0003372], e=0.001} {RNA815_15053} {RNA1310_12263}
				Cluster-15287.1	1.79106	0.55514	0.171088	1.70623	1.45778	-0.944767	-0.791009	-1.0381	X1	VRK1	vaccinia related kinase 1	RNA1509_10330	RNA1509_10330 {Length: 2352} {Type: 5UTR_CDS_3UTR} {Pfam: Protein kinase domain [PF00069.20, score=65.3]} {Human: VRK1, vaccinia related kinase 1 [Source:HGNC Symbol;Acc:12718], e=2e-59} {UniRef50_F7DW75, e=5e-66, Uncharacterized protein n=31 Tax=Euteleostomi RepID=F7DW75_ORNAN [Vertebrates:Chordata]} {Drosophila: ball, ballchen [Source:FlyBase gene name;Acc:FBgn0027889], e=6e-44} {RNA815_15053} …
				Cluster-15287.2	1.65327	0.76662	0.0826535	1.758	1.80561	-1.03273	-0.975292	-1.38468				RNA1509_25234	RNA1509_25234 {Length: 1276} {Type: 5UTR_CDS_3UTR} {Drosophila: Sgs1, Salivary gland secretion 1 [Source:FlyBase gene name;Acc:FBgn0003372], e=0.002} {RNA815_15053} {RNA1310_12263}
				Cluster-15296.0	1.324	0.146842	0.363441	2.03011	1.97955	-0.73153	-0.640069	-0.834768				RNA1509_13956	RNA1509_13956 {Length: 4396} {Type: 5UTR_CDS_3UTR} {RNA815_4865} {RNA1310_2319.1}
				Cluster-15296.2	1.70058	-0.125629	0.356737	1.89309	1.46232	-0.8212	-1.02112	-0.951973				RNA1509_14661	RNA1509_14661 {Length: 1579} {Type: 5UTR_CDS_3UTR} {RNA815_4865} {RNA1310_2319.1}
				Cluster-15296.3	1.59386	0.0277763	0.154004	1.50163	2.03981	-1.00979	-1.13882	-1.0895				RNA1509_23518	RNA1509_23518 {Length: 921} {Type: 5UTR_CDS_3UTR} {RNA815_28813} {RNA1310_2319.1}
				Cluster-15312.1	2.02922	-0.808272	0.996033	1.97834	1.50354	-1.5432	-1.8203	-1.97838				RNA1509_22404	RNA1509_22404 {Length: 208} {Type: CDS_3UTR} {RNA815_19139} {RNA1310_38563.1}
				Cluster-15329.10	1.32808	0.00818854	0.0529837	1.38034	1.4495	-0.319929	-0.473788	-0.498537				RNA1509_21295	RNA1509_21295 {Length: 1980} {Type: 5UTR_CDS_3UTR} {RNA815_8384.1} {RNA1310_6454}
				Cluster-15332.1	2.11491	-0.524165	0.406682	2.60838	1.98934	-1.67837	-1.571	-1.85239	Neoblast; X1	MCM7	minichromosome maintenance complex component 7	RNA1509_14333	RNA1509_14333 {Length: 3080} {Type: 5UTR_CDS_3UTR} {Pfam: MCM2/3/5 family [PF00493.18, score=422.5]} {Human: MCM7, minichromosome maintenance complex component 7 [Source:HGNC Symbol;Acc:6950], e=0.0} {UniRef50_A0A0B6ZXU6, e=0.0, DNA helicase n=20 Tax=Protostomia RepID=A0A0B6ZXU6_9EUPU [Invertebrates:]} {Drosophila: Mcm7, Minichromosome maintenance 7 [Source:FlyBase gene name;Acc:FBgn0020633], e=0…
				Cluster-15332.3	2.17847	-0.0731657	0.429692	2.13748	3.79414	-1.39195	-1.7319	-1.7624		MCM7	minichromosome maintenance complex component 7	RNA1509_35542|RNA1509_38132	RNA1509_35542 {Length: 1173} {Type: CDS_3UTR} {Pfam: MCM2/3/5 family [PF00493.18, score=38.2]} {Human: MCM7, minichromosome maintenance complex component 7 [Source:HGNC Symbol;Acc:6950], e=1e-11} {UniRef50_G4VSF5, e=6e-22, DNA helicase n=8 Tax=Bilateria RepID=G4VSF5_SCHMA [Invertebrates:]} {Drosophila: Mcm7, Minichromosome maintenance 7 [Source:FlyBase gene name;Acc:FBgn0020633], e=3e-14} {RNA815…
				Cluster-15403.0	1.52884	-0.101103	0.783963	1.47999	1.09233	-0.585276	-0.656112	-0.874218				RNA1509_19206|RNA1509_32767	RNA1509_19206 {Length: 1617} {Type: 5UTR_CDS_3UTR} {Pfam: A49-like RNA polymerase I associated factor [PF06870.7, score=72.8]} {UniRef50_G7YSI0, e=9e-16, Putative uncharacterized protein (Fragment) n=1 Tax=Clonorchis sinensis RepID=G7YSI0_CLOSI [Invertebrates:Platyhelminthes]} {RNA815_26021.1} {RNA1310_18855.1} ### RNA1509_32767 {Length: 1741} {TRANSSPLICED} {Type: 5UTR_CDS_3UTR} {Pfam: A49-like …
				Cluster-15434.0	1.38714	-0.404242	0.462144	1.65279	2.32735	-0.675736	-0.935334	-1.00279				RNA1509_9866	RNA1509_9866 {Length: 959} {Type: 5UTR_CDS_3UTR} {RNA815_31280} {RNA1310_23274}
				Cluster-15637.0	0.933297	0.195976	0.207301	1.24923	1.27296	-0.458109	-0.737398	-0.760317				RNA1509_3695|RNA1509_7045	RNA1509_3695 {Length: 1122} {Type: 5UTR_CDS_3UTR} {RNA815_7184} {RNA1310_312.3} ### RNA1509_7045 {Length: 965} {Type: 5UTR_CDS_3UTR} {RNA815_7184} {RNA1310_312.3}
				Cluster-15637.1	0.789502	0.590656	0.158375	1.01714	1.10602	-0.358521	-0.599942	-0.648919		CAPRIN1	cell cycle associated protein 1	RNA1509_545|RNA1509_43375	RNA1509_545 {Length: 2849} {Type: 5UTR_CDS_3UTR} {Human: CAPRIN1, cell cycle associated protein 1 [Source:HGNC Symbol;Acc:6743], e=5e-08} {UniRef50_K1QP17, e=1e-12, Caprin-1 n=2 Tax=Crassostrea gigas RepID=K1QP17_CRAGI [Invertebrates:Mollusca]} {Drosophila: Capr, Caprin [Source:FlyBase gene name;Acc:FBgn0042134], e=0.006} {RNA815_7184} {RNA1310_312.1} ### RNA1509_43375 {Length: 504} {Type: 5UTR_C…
				Cluster-15735.0	0.950253	0.523795	0.0360751	2.11937	2.15333	-1.36826	-1.60647	-1.87851				RNA1509_46783|RNA1509_47847|RNA1509_50309	RNA1509_46783 {Length: 751} {Type: 5UTR_CDS_3UTR} {RNA815_36761.1} {RNA1310_64598} ### RNA1509_47847 {Length: 721} {Type: CDS_3UTR} {RNA815_36761.1} {RNA1310_64598} ### RNA1509_50309 {Length: 729} {Type: 5UTR_CDS_3UTR} {RNA815_36761.1} {RNA1310_64598}
				Cluster-15782.0	1.265	-0.0360627	0.202539	1.19784	2.12618	-0.667966	-0.630705	-0.644465	X1	FKBP4	FK506 binding protein 4, 59kDa	RNA1509_1625	RNA1509_1625 {Length: 2075} {TRANSSPLICED} {Type: 5UTR_CDS_3UTR} {Pfam: FKBP-type peptidyl-prolyl cis-trans isomerase [PF00254.23, score=124.2]} {Human: FKBP4, FK506 binding protein 4, 59kDa [Source:HGNC Symbol;Acc:3720], e=1e-90} {UniRef50_P30416, e=3e-92, Peptidyl-prolyl cis-trans isomerase FKBP4 n=261 Tax=Gnathostomata RepID=FKBP4_MOUSE [Invertebrates:Echinodermata]} {Drosophila: FKBP59, FK506…
				Cluster-15782.1	1.48602	0.01862	0.147193	1.31125	1.25564	-0.641735	-0.654089	-0.677027		FKBP4	FK506 binding protein 4, 59kDa	RNA1509_5800	RNA1509_5800 {Length: 1405} {Type: 5UTR_CDS_3UTR} {Pfam: TPR repeat [PF13414.1, score=58.1]} {Human: FKBP4, FK506 binding protein 4, 59kDa [Source:HGNC Symbol;Acc:3720], e=3e-34} {UniRef50_UPI0003F07054, e=4e-28, PREDICTED: peptidyl-prolyl cis-trans isomerase FKBP5-like, partial n=1 Tax=Saccoglossus kowalevskii RepID=UPI0003F07054 [Invertebrates:Hemichordata]} {Drosophila: FKBP59, FK506-binding p…
				Cluster-15782.2	0.877635	-0.297072	0.369995	1.59222	1.4083	-0.470448	-0.535786	-0.595681	X1	FKBP4	FK506 binding protein 4, 59kDa	RNA1509_6012	RNA1509_6012 {Length: 2035} {Type: 5UTR_CDS_3UTR} {Pfam: FKBP-type peptidyl-prolyl cis-trans isomerase [PF00254.23, score=124.5]} {Human: FKBP4, FK506 binding protein 4, 59kDa [Source:HGNC Symbol;Acc:3720], e=2e-91} {UniRef50_P30416, e=2e-92, Peptidyl-prolyl cis-trans isomerase FKBP4 n=261 Tax=Gnathostomata RepID=FKBP4_MOUSE [Invertebrates:Echinodermata]} {Drosophila: FKBP59, FK506-binding protei…
				Cluster-15782.4	1.19384	-0.212776	0.192666	1.59394	1.59833	-0.47111	-0.486073	-0.738151				RNA1509_21700	RNA1509_21700 {Length: 817} {Type: 5UTR_CDS_3UTR} {RNA815_5034} {RNA1310_13975.1}
				Cluster-15790.44	1.2309	0.286321	-0.130594	1.14088	1.50284	-0.377864	-0.334653	-0.406815	X1	POLR1A	polymerase (RNA) I polypeptide A, 194kDa	RNA1509_4810|RNA1509_15567	RNA1509_4810 {Length: 6687} {Type: 5UTR_CDS_3UTR} {Pfam: RNA polymerase Rpb1, domain 5 [PF04998.12, score=278.0]} {Human: POLR1A, polymerase (RNA) I polypeptide A, 194kDa [Source:HGNC Symbol;Acc:17264], e=0.0} {UniRef50_D2A5Z9, e=0.0, DNA-directed RNA polymerase n=1 Tax=Tribolium castaneum RepID=D2A5Z9_TRICA [Invertebrates:Arthropoda]} {Drosophila: RpI1, RNA polymerase I subunit [Source:FlyBase g…
				Cluster-15847.0	1.3563	-0.0512995	0.349251	1.13608	1.20773	-0.373239	-0.463714	-0.615577	Neoblast; X1	NOC4L	nucleolar complex associated 4 homolog (S. cerevisiae)	RNA1509_14645|RNA1509_22316|RNA1509_56850	RNA1509_14645 {Length: 1547} {TRANSSPLICED} {Type: 5UTR_CDS_3UTR} {Pfam: CBF/Mak21 family [PF03914.12, score=78.3]} {Human: NOC4L, nucleolar complex associated 4 homolog (S. cerevisiae) [Source:HGNC Symbol;Acc:28461], e=1e-18} {UniRef50_C3XVD0, e=1e-17, Putative uncharacterized protein n=1 Tax=Branchiostoma floridae RepID=C3XVD0_BRAFL [Invertebrates:Chordata]} {Drosophila: CG2875, , e=2e-09} {RNA…
				Cluster-15863.0	0.923758	0.044691	0.304895	0.879739	0.905612	-0.312922	-0.417096	-0.650426		RSL1D1	ribosomal L1 domain containing 1	RNA1509_4001	RNA1509_4001 {Length: 1549} {TRANSSPLICED} {Type: 5UTR_CDS_3UTR} {Pfam: Ribosomal protein L1p/L10e family [PF00687.16, score=70.8]} {Human: RSL1D1, ribosomal L1 domain containing 1 [Source:HGNC Symbol;Acc:24534], e=2e-15} {UniRef50_K1QQJ8, e=1e-24, Ribosomal L1 domain-containing protein 1 n=2 Tax=Crassostrea gigas RepID=K1QQJ8_CRAGI [Invertebrates:Mollusca]} {Drosophila: CG13096, , e=6e-09} {Cele…
				Cluster-15969.2	1.32749	0.238898	0.219389	1.70444	1.45852	-0.637196	-0.844575	-0.799155	X1	PDZRN4	PDZ domain containing ring finger 4	RNA1509_7107|RNA1509_28059	RNA1509_7107 {Length: 2304} {Type: 5UTR_CDS_3UTR} {Pfam: Zinc finger, C3HC4 type (RING finger) [PF13923.1, score=37.8]} {Human: PDZRN4, PDZ domain containing ring finger 4 [Source:HGNC Symbol;Acc:30552], e=4e-15} {UniRef50_A0A074ZGA2, e=8e-52, Uncharacterized protein (Fragment) n=3 Tax=Digenea RepID=A0A074ZGA2_9TREM [Plants:]} {Drosophila: CG9014, , e=2e-09} {Celegans: Y47G6A.31, Caenorhabditis e…
				Cluster-16148.0	2.12031	0.253804	0.00244892	2.21841	1.19424	-0.811263	-1.10736	-1.37761				RNA1509_58866	RNA1509_58866 {Length: 489} {Type: CDS_3UTR} {RNA815_8141} {RNA1310_1781.1}
				Cluster-16203.3	2.24935	0.444764	-0.295535	2.92925	1.98996	-0.723925	-0.820856	-1.02268		SGTB	small glutamine-rich tetratricopeptide repeat (TPR)-containing, beta	RNA1509_52557	RNA1509_52557 {Length: 3751} {TRANSSPLICED} {Type: 5UTR_CDS_3UTR} {Pfam: Sel1 repeat [PF08238.7, score=114.8]} {Human: SGTB, small glutamine-rich tetratricopeptide repeat (TPR)-containing, beta [Source:HGNC Symbol;Acc:23567], e=1e-14} {UniRef50_E9HPY7, e=2e-44, Putative uncharacterized protein n=1 Tax=Daphnia pulex RepID=E9HPY7_DAPPU [Invertebrates:Arthropoda]} {Drosophila: Hrd3, , e=1e-12} {RNA8…
				Cluster-16238.2	2.19265	-0.3252	0.302885	1.80187	2.34399	-1.29123	-1.69216	-1.85209				RNA1509_33103	RNA1509_33103 {Length: 2045} {Type: 5UTR_CDS_3UTR} {RNA815_57.1} {RNA1310_271}
				Cluster-16249.1	0.932133	0.213992	-0.179239	0.800929	0.814671	-0.354646	-0.343951	-0.282105		HNRNPA2B1	heterogeneous nuclear ribonucleoprotein A2/B1	RNA1509_3201|RNA1509_7416	RNA1509_3201 {Length: 655} {Type: 5UTR_CDS_3UTR} {RNA815_8363} {RNA1310_15816} ### RNA1509_7416 {Length: 1061} {Type: 5UTR_CDS_3UTR} {Human: HNRNPA2B1, heterogeneous nuclear ribonucleoprotein A2/B1 [Source:HGNC Symbol;Acc:5033], e=4e-09} {Drosophila: Hrb87F, Heterogeneous nuclear ribonucleoprotein at 87F [Source:FlyBase gene name;Acc:FBgn0004237], e=7e-08} {Celegans: hrp-1, Caenorhabditis elegans…
				Cluster-16293.0	1.19223	-0.120303	0.209384	1.25112	1.7606	-0.547883	-0.748955	-0.541697	Sexual_biased; X1; X2	ANP32B	acidic (leucine-rich) nuclear phosphoprotein 32 family, member B	RNA1509_5598	RNA1509_5598 {Length: 2106} {Type: 5UTR_CDS_3UTR} {Pfam: Leucine Rich repeats (2 copies) [PF12799.2, score=61.2]} {Human: ANP32B, acidic (leucine-rich) nuclear phosphoprotein 32 family, member B [Source:HGNC Symbol;Acc:16677], e=7e-42} {UniRef50_T1JM97, e=2e-51, Uncharacterized protein n=5 Tax=Bilateria RepID=T1JM97_STRMM [Invertebrates:]} {Drosophila: Mapmodulin, Mapmodulin [Source:FlyBase gene …
				Cluster-16377.0	1.56444	0.489531	-0.434901	1.37606	2.66393	-1.28369	-1.33327	-1.49785				RNA1509_20504|RNA1509_24773	RNA1509_20504 {Length: 700} {Type: 5UTR_CDS_3UTR} {RNA815_34700.1} {RNA1310_64083.1} ### RNA1509_24773 {Length: 771} {Type: 5UTR_CDS_3UTR} {RNA815_34700.1} {RNA1310_64083.1}
				Cluster-16382.6	1.95425	-0.167505	0.375038	1.74118	2.42151	-0.393668	-0.723501	-0.893388				RNA1509_23736	RNA1509_23736 {Length: 968} {Type: 5UTR_CDS_3UTR} {RNA815_6185.1} {RNA1310_16430.1}
				Cluster-16403.1	2.59577	0.967232	-0.651393	1.60992	2.0614	-0.685249	-1.25278	-1.2158				RNA1509_55185	RNA1509_55185 {Length: 347} {Type: 5UTR_CDS_3UTR} {RNA815_29689} {RNA1310_19898}
				Cluster-16468.1	2.02707	0.387309	-0.460252	1.04788	2.35274	-0.552141	-0.892965	-0.614475				RNA1509_14070	RNA1509_14070 {Length: 408} {Type: 5UTR_CDS_3UTR} {RNA815_10458.1} {RNA1310_6998.1}
				Cluster-16468.2	1.72003	0.462127	-0.273837	1.26673	2.09411	-0.514393	-0.680312	-0.537965				RNA1509_11435|RNA1509_31605	RNA1509_11435 {Length: 939} {Type: 5UTR_CDS_3UTR} {RNA815_10458.3} {RNA1310_6998.1} ### RNA1509_31605 {Length: 915} {Type: 5UTR_CDS_3UTR} {RNA815_10458.1} {RNA1310_6998.1}
				Cluster-16468.3	1.59792	0.321528	-0.281843	1.34164	1.57821	-0.520002	-0.697574	-0.712768				RNA1509_42349	RNA1509_42349 {Length: 929} {Type: 5UTR_CDS_3UTR} {RNA815_10458.2} {RNA1310_6998.1}
				Cluster-2033.0	1.7372	-0.825412	0.581053	1.74939	3.99633	-3.63516	-4.05679	-3.95334				RNA1509_48558|RNA1509_57015	RNA1509_48558 {Length: 402} {Type: CDS_3UTR} {RNA815_16251.1} {RNA1310_88765} ### RNA1509_57015 {Length: 764} {Type: 5UTR_CDS_3UTR} {RNA815_16251.1} {RNA1310_88765}
				Cluster-2161.0	1.14583	-0.057083	-0.0822987	1.69861	1.67116	-0.777513	-0.668563	-0.975514	X1	NUP160	nucleoporin 160kDa	RNA1509_5873	RNA1509_5873 {Length: 5818} {Type: 5UTR_CDS_3UTR} {Pfam: Nucleoporin Nup120/160 [PF11715.3, score=72.4]} {Human: NUP160, nucleoporin 160kDa [Source:HGNC Symbol;Acc:18017], e=1e-27} {UniRef50_W5LGL0, e=1e-30, Uncharacterized protein n=3 Tax=Euteleostomi RepID=W5LGL0_ASTMX [Vertebrates:Chordata]} {Drosophila: Nup160, Nucleoporin 160kD [Source:FlyBase gene name;Acc:FBgn0262647], e=7e-19} {RNA815_129…
				Cluster-2332.2	2.80107	0.448279	-0.754552	2.42703	3.10024	-0.500755	-0.533522	-0.48132				RNA1509_53666	RNA1509_53666 {Length: 882} {Type: 5UTR_CDS_3UTR} {RNA815_40055} {RNA1310_56137}
				Cluster-2363.0	2.16675	0.437613	-0.0483658	1.30517	1.99236	-1.10624	-0.840887	-1.08155				RNA1509_42710	RNA1509_42710 {Length: 637} {Type: 5UTR_CDS_3UTR} {RNA815_47279} {RNA1310_80191}
				Cluster-2468.1	1.29375	-0.0741545	0.326377	1.20639	1.90647	-1.14105	-1.15567	-1.17275	X1	SMC4	structural maintenance of chromosomes 4	RNA1509_3181|RNA1509_15644	RNA1509_3181 {Length: 5191} {TRANSSPLICED} {Type: 5UTR_CDS_3UTR} {Pfam: RecF/RecN/SMC N terminal domain [PF02463.14, score=237.2]} {Human: SMC4, structural maintenance of chromosomes 4 [Source:HGNC Symbol;Acc:14013], e=1e-167} {UniRef50_UPI000359BEF9, e=0.0, PREDICTED: structural maintenance of chromosomes protein 4-like n=1 Tax=Aplysia californica RepID=UPI000359BEF9 [Invertebrates:Mollusca]} {D…
				Cluster-2542.1	3.15165	0.331567	-0.428248	2.2903	3.37538	-0.789675	-1.09458	-1.4917		RAD50	RAD50 homolog (S. cerevisiae)	RNA1509_46929	RNA1509_46929 {Length: 3527} {Type: 5UTR_CDS_3UTR} {Pfam: Putative exonuclease SbcCD, C subunit [PF13558.1, score=45.6]} {Human: RAD50, RAD50 homolog (S. cerevisiae) [Source:HGNC Symbol;Acc:9816], e=3e-70} {UniRef50_V4AWD7, e=4e-85, Uncharacterized protein (Fragment) n=3 Tax=Eukaryota RepID=V4AWD7_LOTGI [Invertebrates:]} {Drosophila: rad50, rad50 [Source:FlyBase gene name;Acc:FBgn0034728], e=2e-5…
				Cluster-2833.0	0.977405	0.633325	-0.0344055	1.34983	1.52543	-0.289375	-0.396564	-0.367217	X1	METTL14	methyltransferase like 14	RNA1509_14222	RNA1509_14222 {Length: 2203} {Type: 5UTR_CDS_3UTR} {Pfam: MT-A70 [PF05063.9, score=172.8]} {Human: METTL14, methyltransferase like 14 [Source:HGNC Symbol;Acc:29330], e=1e-143} {UniRef50_G7YPB4, e=1e-153, Methyltransferase-like protein 14 n=1 Tax=Clonorchis sinensis RepID=G7YPB4_CLOSI [Invertebrates:Platyhelminthes]} {Drosophila: CG7818, , e=1e-138} {RNA815_3196.1} {RNA1310_14585} {Smed: dd_Smed_v…
				Cluster-2848.0	1.73494	-1.44422	1.5471	1.34563	2.33354	-1.79431	-1.94653	-1.8523	Parapharyngeal; Xins; Pluripotency repressor	RREB1	ras responsive element binding protein 1	RNA1509_41001	RNA1509_41001 {Length: 2118} {Type: 5UTR_CDS_3UTR} {Pfam: C2H2-type zinc finger [PF13894.1, score=50.1]} {Human: RREB1, ras responsive element binding protein 1 [Source:HGNC Symbol;Acc:10449], e=9e-26} {UniRef50_A0A068Y1K9, e=6e-29, Ras responsive element binding protein 1 n=3 Tax=Cyclophyllidea RepID=A0A068Y1K9_ECHMU [Invertebrates:Platyhelminthes]} {Drosophila: peb, pebbled [Source:FlyBase gene…
				Cluster-2946.0	1.5131	-0.0241879	0.546371	1.71837	1.73255	-0.734941	-0.828093	-1.00645				RNA1509_9479|RNA1509_24302	RNA1509_9479 {Length: 831} {Type: 5UTR_CDS_3UTR} {RNA815_33705} {RNA1310_8167} ### RNA1509_24302 {Length: 843} {Type: 5UTR_CDS_3UTR} {RNA815_33705} {RNA1310_8167}
				Cluster-3008.2	0.723697	-0.143983	0.349638	1.28361	1.85005	-0.546356	-0.673444	-0.855129				RNA1509_24444	RNA1509_24444 {Length: 1510} {Type: 5UTR_CDS_3UTR} {Pfam: RNA recognition motif. (a.k.a. RRM, RBD, or RNP domain) [PF00076.17, score=34.9]} {UniRef50_G4LWR1, e=3e-09, Putative uncharacterized protein n=1 Tax=Schistosoma mansoni RepID=G4LWR1_SCHMA [Invertebrates:Platyhelminthes]} {RNA815_9215} {RNA1310_17368.2}
				Cluster-3055.0	0.881178	-0.549874	0.640848	1.40966	2.21876	-0.789476	-0.828139	-0.965134	X1	GINS1	GINS complex subunit 1 (Psf1 homolog)	RNA1509_25601	RNA1509_25601 {Length: 1006} {TRANSSPLICED} {Type: 5UTR_CDS_3UTR} {Human: GINS1, GINS complex subunit 1 (Psf1 homolog) [Source:HGNC Symbol;Acc:28980], e=7e-49} {UniRef50_T1G733, e=2e-56, Uncharacterized protein n=4 Tax=Protostomia RepID=T1G733_HELRO [Invertebrates:]} {Drosophila: Psf1, Psf1 [Source:FlyBase gene name;Acc:FBgn0035194], e=1e-48} {RNA815_18084} {RNA1310_37344} {Smed: dd_Smed_v6_4317_…
				Cluster-3096.1	1.5413	-0.100489	-0.16288	1.14554	1.98532	-0.762777	-0.871104	-0.568531		DDX52	DEAD (Asp-Glu-Ala-Asp) box polypeptide 52	RNA1509_44332	RNA1509_44332 {Length: 1258} {Type: 5UTR_CDS_3UTR} {Pfam: Helicase conserved C-terminal domain [PF00271.26, score=85.1]} {Human: DDX52, DEAD (Asp-Glu-Ala-Asp) box polypeptide 52 [Source:HGNC Symbol;Acc:20038], e=2e-21} {UniRef50_G7YM51, e=7e-29, Probable ATP-dependent RNA helicase DDX52 n=2 Tax=Opisthorchiidae RepID=G7YM51_CLOSI [Invertebrates:Platyhelminthes]} {Drosophila: CG5589, , e=2e-22} {RN…
				Cluster-3486.0	1.1847	-0.00781313	0.452346	0.89932	1.05961	-0.650631	-0.733961	-0.83894		THOC5	THO complex 5	RNA1509_4508	RNA1509_4508 {Length: 2846} {TRANSSPLICED} {Type: 5UTR_CDS_3UTR} {Pfam: Fms-interacting protein [PF09766.4, score=224.7]} {Human: THOC5, THO complex 5 [Source:HGNC Symbol;Acc:19074], e=5e-31} {UniRef50_H2LWP7, e=2e-29, Uncharacterized protein n=12 Tax=Gnathostomata RepID=H2LWP7_ORYLA [Invertebrates:Echinodermata]} {Drosophila: thoc5, thoc5 [Source:FlyBase gene name;Acc:FBgn0034939], e=7e-20} {RNA…
				Cluster-3486.2	1.88392	-0.0344066	0.12491	1.09942	1.63976	-0.606499	-0.635722	-0.653924	Neoblast; Sexual_biased; Pluripotency maintenance	POLD1	polymerase (DNA directed), delta 1, catalytic subunit 125kDa	RNA1509_5077	RNA1509_5077 {Length: 4099} {Type: 5UTR_CDS_3UTR} {Pfam: DNA polymerase family B [PF00136.16, score=500.3]} {Human: POLD1, polymerase (DNA directed), delta 1, catalytic subunit 125kDa [Source:HGNC Symbol;Acc:9175], e=0.0} {UniRef50_P28340, e=0.0, DNA polymerase delta catalytic subunit n=353 Tax=Eukaryota RepID=DPOD1_HUMAN [Invertebrates:]} {Drosophila: DNApol-delta, DNA-polymerase-delta [Source:F…
				Cluster-3533.0	1.33662	0.248785	0.520141	1.2367	1.70188	-0.515877	-0.532704	-0.724466	X1	THUMPD1	THUMP domain containing 1	RNA1509_19237	RNA1509_19237 {Length: 1172} {TRANSSPLICED} {Type: 5UTR_CDS_3UTR} {Pfam: THUMP domain [PF02926.12, score=30.0]} {Human: THUMPD1, THUMP domain containing 1 [Source:HGNC Symbol;Acc:23807], e=1e-11} {UniRef50_A0A074ZXC6, e=2e-17, Uncharacterized protein n=1 Tax=Opisthorchis viverrini RepID=A0A074ZXC6_9TREM [Invertebrates:Platyhelminthes]} {Drosophila: CG15014, , e=1e-05} {Celegans: W02G9.3, Caenorha…
				Cluster-4416.0	1.97041	0.578816	-0.652732	1.92103	1.84188	-0.934069	-0.94937	-1.16368				RNA1509_12870	RNA1509_12870 {Length: 2542} {Type: 5UTR_CDS_3UTR} {Pfam: OST-HTH/LOTUS domain [PF12872.2, score=30.0]} {RNA815_12194.1} {RNA1310_8358}
				Cluster-4622.0	1.93716	0.0767865	0.229118	2.40973	1.91234	-1.5428	-1.42037	-1.7498	Neoblast; X1	MCM4	minichromosome maintenance complex component 4	RNA1509_2235	RNA1509_2235 {Length: 2849} {Type: 5UTR_CDS_3UTR} {Pfam: MCM2/3/5 family [PF00493.18, score=428.9]} {Human: MCM4, minichromosome maintenance complex component 4 [Source:HGNC Symbol;Acc:6947], e=0.0} {UniRef50_A0A074ZC04, e=0.0, Uncharacterized protein n=6 Tax=Platyhelminthes RepID=A0A074ZC04_9TREM [Invertebrates:]} {Drosophila: dpa, disc proliferation abnormal [Source:FlyBase gene name;Acc:FBgn00…
				Cluster-4735.1	1.61051	-0.158634	0.988417	1.73195	4.22997	-0.500654	-0.596114	-0.638376		NEK2	NIMA (never in mitosis gene a)-related kinase 2	RNA1509_57837	RNA1509_57837 {Length: 2693} {Type: 5UTR_CDS_3UTR} {Pfam: Protein kinase domain [PF00069.20, score=214.9]} {Human: NEK2, NIMA (never in mitosis gene a)-related kinase 2 [Source:HGNC Symbol;Acc:7745], e=3e-97} {UniRef50_P51955-3, e=1e-105, Isoform 3 of Serine/threonine-protein kinase Nek2 n=23 Tax=Euteleostomi RepID=P51955-3 [Vertebrates:Chordata]} {Drosophila: Nek2, Nek2 [Source:FlyBase gene name…
				Cluster-4805.0	1.63541	0.400293	0.0249616	1.77272	1.9384	-1.009	-1.30299	-1.31855				RNA1509_22747|RNA1509_50000	RNA1509_22747 {Length: 766} {Type: CDS_3UTR} {RNA815_38221} {RNA1310_34297} ### RNA1509_50000 {Length: 517} {Type: CDS_3UTR} {RNA815_38221} {RNA1310_34297}
				Cluster-4879.1	1.85084	0.645627	-0.38958	2.03067	3.01912	-1.14022	-1.27667	-1.50874		BUB1	budding uninhibited by benzimidazoles 1 homolog (yeast)	RNA1509_14980	RNA1509_14980 {Length: 2482} {Type: 5UTR_CDS_3UTR} {Pfam: Protein kinase domain [PF00069.20, score=38.2]} {Human: BUB1, budding uninhibited by benzimidazoles 1 homolog (yeast) [Source:HGNC Symbol;Acc:1148], e=4e-18} {UniRef50_UPI0003593435, e=9e-28, PREDICTED: mitotic checkpoint serine/threonine-protein kinase BUB1-like isoform X1 n=2 Tax=Aplysia californica RepID=UPI0003593435 [Invertebrates:Mol…
				Cluster-5365.1	1.12369	-0.0950219	0.614706	1.47843	1.01766	-0.719068	-0.67828	-0.548988		DBR1	debranching enzyme homolog 1 (S. cerevisiae)	RNA1509_7249	RNA1509_7249 {Length: 3643} {Type: 5UTR_CDS_3UTR} {Pfam: Lariat debranching enzyme, C-terminal domain [PF05011.8, score=105.4]} {Human: DBR1, debranching enzyme homolog 1 (S. cerevisiae) [Source:HGNC Symbol;Acc:15594], e=1e-138} {UniRef50_A0A068YMC6, e=1e-155, Lariat debranching enzyme n=3 Tax=Cyclophyllidea RepID=A0A068YMC6_ECHMU [Invertebrates:Platyhelminthes]} {Drosophila: ldbr, lariat debranc…
				Cluster-5471.0	1.16445	-0.250516	0.609117	1.48585	1.45968	-0.405908	-0.348601	-0.452576		WDR75	WD repeat domain 75	RNA1509_3469	RNA1509_3469 {Length: 3629} {TRANSSPLICED} {Type: 5UTR_CDS_3UTR} {Human: WDR75, WD repeat domain 75 [Source:HGNC Symbol;Acc:25725], e=1e-31} {UniRef50_K1QBC2, e=1e-34, WD repeat-containing protein 75 n=2 Tax=Crassostrea gigas RepID=K1QBC2_CRAGI [Invertebrates:Mollusca]} {Drosophila: CG12050, , e=1e-12} {RNA815_2983.1} {RNA1310_3399.1}
				Cluster-5904.0	1.54516	-0.742186	1.24501	1.96824	1.5847	-0.752802	-1.06352	-1.33248		AKAP1	A kinase (PRKA) anchor protein 1	RNA1509_2775	RNA1509_2775 {Length: 2925} {TRANSSPLICED} {Type: 5UTR_CDS_3UTR} {Pfam: Tudor domain [PF00567.19, score=48.0]} {Human: AKAP1, A kinase (PRKA) anchor protein 1 [Source:HGNC Symbol;Acc:367], e=3e-29} {UniRef50_H9JBE6, e=6e-40, Uncharacterized protein n=7 Tax=Ditrysia RepID=H9JBE6_BOMMO [Invertebrates:Arthropoda]} {Drosophila: spoon, spoonbill [Source:FlyBase gene name;Acc:FBgn0263987], e=1e-23} {RN…
				Cluster-5961.1	1.78238	-0.175529	0.677791	1.55086	2.08136	-0.965629	-0.913147	-1.34828	Sexual_biased; X1	RFC4	replication factor C (activator 1) 4, 37kDa	RNA1509_45938	RNA1509_45938 {Length: 1054} {Type: 5UTR_CDS_3UTR} {Pfam: Replication factor C C-terminal domain [PF08542.6, score=37.9]} {Human: RFC4, replication factor C (activator 1) 4, 37kDa [Source:HGNC Symbol;Acc:9972], e=1e-59} {UniRef50_B5X7D2, e=1e-53, Replication factor C subunit 4 n=31 Tax=Bilateria RepID=B5X7D2_SALSA [Invertebrates:]} {Drosophila: CG8142, , e=1e-48} {RNA815_12858} {RNA1310_27301} {S…
				Cluster-5983.0	1.18877	-0.13792	0.279917	1.46294	1.3668	-1.12923	-1.74596	-1.30103				RNA1509_14374|RNA1509_26212|RNA1509_45155	RNA1509_14374 {Length: 451} {Type: 5UTR_CDS_3UTR} {RNA815_38947} {RNA1310_21070.1} ### RNA1509_26212 {Length: 437} {Type: 5UTR_CDS_3UTR} {RNA815_38947} {RNA1310_21070.1} ### RNA1509_45155 {Length: 479} {Type: 5UTR_CDS_3UTR} {RNA815_38947} {RNA1310_21070.1}
				Cluster-5983.1	1.69649	-0.338164	0.608396	2.0321	2.08117	-1.16311	-1.03826	-1.10166				RNA1509_13442|RNA1509_44691	RNA1509_13442 {Length: 417} {Type: 5UTR_CDS_3UTR} {RNA815_38947} {RNA1310_80523} ### RNA1509_44691 {Length: 503} {Type: 5UTR_CDS_3UTR} {RNA815_38947} {RNA1310_23150}
				Cluster-6401.0	2.43038	0.452668	-0.0495829	1.9711	2.0609	-0.976951	-1.20701	-1.50104	X1	NCAPG	non-SMC condensin I complex, subunit G	RNA1509_5971	RNA1509_5971 {Length: 5029} {Type: 5UTR_CDS_3UTR} {Pfam: Nuclear condensing complex subunits, C-term domain [PF12719.2, score=152.6]} {Human: NCAPG, non-SMC condensin I complex, subunit G [Source:HGNC Symbol;Acc:24304], e=6e-33} {UniRef50_A0A0B7A434, e=5e-46, Uncharacterized protein (Fragment) n=1 Tax=Arion vulgaris RepID=A0A0B7A434_9EUPU [Invertebrates:Mollusca]} {Drosophila: Cap-G, Chromosome a…
				Cluster-6401.2	2.69564	0.349498	0.0156731	1.82458	2.2107	-0.825622	-1.01708	-1.59605				RNA1509_21505	RNA1509_21505 {Length: 1025} {Type: CDS_3UTR} {RNA815_19054} {RNA1310_1214.1}
				Cluster-6636.1	0.916661	-0.229904	0.534748	1.32061	2.08283	-0.404409	-0.461467	-0.441268		TPRXL	tetra-peptide repeat homeobox-like	RNA1509_58973	RNA1509_58973 {Length: 1702} {Type: 5UTR_CDS_3UTR} {Human: TPRXL, tetra-peptide repeat homeobox-like [Source:HGNC Symbol;Acc:32178], e=2e-04} {Drosophila: CG11835, , e=3e-04} {RNA815_14753.1} {RNA1310_6922}
				Cluster-6693.0	1.37825	-0.360197	-0.0892531	1.03746	1.42639	-0.6938	-0.704569	-1.03978				RNA1509_49556|RNA1509_50194	RNA1509_49556 {Length: 794} {Type: CDS_3UTR} {RNA815_28663.2} {RNA1310_51747.2} ### RNA1509_50194 {Length: 795} {Type: CDS_3UTR} {RNA815_28663.2} {RNA1310_51747.2}
				Cluster-6719.0	1.49685	-0.297858	0.655423	1.81508	1.35856	-0.761055	-0.73885	-0.710038				RNA1509_12883	RNA1509_12883 {Length: 1268} {Type: 5UTR_CDS_3UTR} {Pfam: Single-strand binding protein family [PF00436.20, score=38.8]} {RNA815_12372.1} {RNA1310_4764.1}
				Cluster-6719.1	1.50421	-0.0719256	0.514984	1.25082	0.930052	-0.594303	-0.483076	-0.679351				RNA1509_17600|RNA1509_39760	RNA1509_17600 {Length: 670} {Type: 5UTR_CDS_3UTR} {RNA815_28762.1} {RNA1310_4764.1} ### RNA1509_39760 {Length: 456} {Type: 5UTR_CDS_3UTR} {RNA815_28762.1} {RNA1310_4764.1}
				Cluster-6793.10	1.45045	0.202287	0.0818382	1.57464	1.46535	-0.572779	-0.713076	-1.19691				RNA1509_4753	RNA1509_4753 {Length: 402} {Type: 5UTR_CDS_3UTR} {RNA815_1386.1} {RNA1310_4975.2}
				Cluster-6793.11	1.59006	0.139933	0.0994267	1.61584	1.32072	-0.577118	-0.757511	-0.699451		RBM19	RNA binding motif protein 19	RNA1509_34196	RNA1509_34196 {Length: 1259} {Type: 5UTR_CDS_3UTR} {Pfam: RNA recognition motif. (a.k.a. RRM, RBD, or RNP domain) [PF00076.17, score=30.6]} {Human: RBM19, RNA binding motif protein 19 [Source:HGNC Symbol;Acc:29098], e=4e-05} {RNA815_1386.1} {RNA1310_4975.2}
				Cluster-6793.6	1.63528	0.360874	-0.242902	1.25127	1.26255	-0.475585	-0.649733	-0.705908		SYNCRIP	synaptotagmin binding, cytoplasmic RNA interacting protein	RNA1509_831	RNA1509_831 {Length: 3179} {Type: 5UTR_CDS_3UTR} {Pfam: RNA recognition motif. (a.k.a. RRM, RBD, or RNP domain) [PF00076.17, score=72.6]} {Human: SYNCRIP, synaptotagmin binding, cytoplasmic RNA interacting protein [Source:HGNC Symbol;Acc:16918], e=1e-07} {UniRef50_A0A068XMD1, e=3e-17, NAChR subunit (ShAR1 beta2) n=1 Tax=Hymenolepis microstoma RepID=A0A068XMD1_HYMMI [Invertebrates:Platyhelminthes]…
				Cluster-6793.7	1.40499	0.336456	-0.0121986	1.60951	1.19878	-0.529104	-0.671707	-0.712878		SYNCRIP	synaptotagmin binding, cytoplasmic RNA interacting protein	RNA1509_38976	RNA1509_38976 {Length: 2344} {Type: 5UTR_CDS_3UTR} {Pfam: RNA recognition motif. (a.k.a. RRM, RBD, or RNP domain) [PF00076.17, score=73.9]} {Human: SYNCRIP, synaptotagmin binding, cytoplasmic RNA interacting protein [Source:HGNC Symbol;Acc:16918], e=1e-07} {UniRef50_A0A068XMD1, e=9e-18, NAChR subunit (ShAR1 beta2) n=1 Tax=Hymenolepis microstoma RepID=A0A068XMD1_HYMMI [Invertebrates:Platyhelminthe…
				Cluster-6793.9	1.45921	0.260781	-0.0773838	1.22508	1.27896	-0.513685	-0.655029	-0.648824		SYNCRIP	synaptotagmin binding, cytoplasmic RNA interacting protein	RNA1509_52549	RNA1509_52549 {Length: 3865} {Type: 5UTR_CDS_3UTR} {Pfam: RNA recognition motif. (a.k.a. RRM, RBD, or RNP domain) [PF00076.17, score=71.7]} {Human: SYNCRIP, synaptotagmin binding, cytoplasmic RNA interacting protein [Source:HGNC Symbol;Acc:16918], e=2e-07} {UniRef50_A0A068XMD1, e=7e-17, NAChR subunit (ShAR1 beta2) n=1 Tax=Hymenolepis microstoma RepID=A0A068XMD1_HYMMI [Invertebrates:Platyhelminthe…
				Cluster-6820.0	1.26785	-0.468249	0.52884	1.12873	2.02939	-0.473221	-0.661443	-0.723888	X1	LRWD1	leucine-rich repeats and WD repeat domain containing 1	RNA1509_1906	RNA1509_1906 {Length: 5468} {TRANSSPLICED} {Type: 5UTR_CDS_3UTR} {Pfam: NAB conserved region 2 (NCD2) [PF04905.8, score=68.4]} {Human: LRWD1, leucine-rich repeats and WD repeat domain containing 1 [Source:HGNC Symbol;Acc:21769], e=1e-53} {UniRef50_W6UV15, e=1e-141, Leucine-rich repeat and WD repeat-containing protein n=1 Tax=Echinococcus granulosus RepID=W6UV15_ECHGR [Invertebrates:Platyhelminthe…
				Cluster-7044.0	2.03841	1.01335	-0.409432	1.30698	0.873028	-0.431953	-0.917474	-1.10965				RNA1509_5174|RNA1509_22138	RNA1509_5174 {Length: 504} {Type: 5UTR_CDS_3UTR} {RNA815_32625} {RNA1310_50520} ### RNA1509_22138 {Length: 914} {Type: 5UTR_CDS_3UTR} {RNA815_32625} {RNA1310_17406}
				Cluster-7097.0	1.59954	-0.282092	0.596878	1.43259	1.70126	-1.36119	-1.39717	-1.67199	X1	RPA2	replication protein A2, 32kDa	RNA1509_7313|RNA1509_40070	RNA1509_7313 {Length: 1284} {Type: 5UTR_CDS_3UTR} {Pfam: Replication protein A C terminal [PF08784.6, score=51.2]} {Human: RPA2, replication protein A2, 32kDa [Source:HGNC Symbol;Acc:10290], e=4e-34} {UniRef50_A0A068X5N6, e=3e-50, Replication protein A 32 kDa subunit n=2 Tax=Platyhelminthes RepID=A0A068X5N6_HYMMI [Invertebrates:]} {Drosophila: RPA2, Replication protein A2 [Source:FlyBase gene nam…
				Cluster-7280.0	1.49271	-0.119036	0.0101965	1.04299	1.79752	-0.481215	-0.567133	-0.746058				RNA1509_27786	RNA1509_27786 {Length: 779} {Type: 5UTR_CDS_3UTR} {RNA815_9615} {RNA1310_53622.1}
				Cluster-7280.1	1.62869	-0.153186	0.0687458	0.958191	1.70699	-0.56721	-0.549782	-0.78155				RNA1509_7152	RNA1509_7152 {Length: 948} {Type: 5UTR_CDS_3UTR} {RNA815_9615} {RNA1310_53622.1}
				Cluster-7286.2	1.89735	0.448478	0.0403907	0.828044	1.27103	-0.890145	-1.02226	-1.038	X1; Pluripotency maintenance	CRY2	cryptochrome 2 (photolyase-like)	RNA1509_9960|RNA1509_37002	RNA1509_9960 {Length: 2444} {TRANSSPLICED} {Type: 5UTR_CDS_3UTR} {Pfam: FAD binding domain of DNA photolyase [PF03441.9, score=119.3]} {Human: CRY2, cryptochrome 2 (photolyase-like) [Source:HGNC Symbol;Acc:2385], e=1e-04} {UniRef50_Q3C2L7, e=0.0, CPD photolyase-like n=55 Tax=Bilateria RepID=Q3C2L7_XENLA [Invertebrates:]} {Drosophila: phr, photorepair [Source:FlyBase gene name;Acc:FBgn0003082], e=…
				Cluster-7286.4	1.95267	0.321385	0.221469	1.7481	2.36008	-0.629367	-0.993921	-0.824147	X1			RNA1509_56755	RNA1509_56755 {Length: 1862} {Type: 5UTR_CDS_3UTR} {Pfam: FAD binding domain of DNA photolyase [PF03441.9, score=120.3]} {UniRef50_Q3C2L7, e=1e-121, CPD photolyase-like n=55 Tax=Bilateria RepID=Q3C2L7_XENLA [Invertebrates:]} {Drosophila: phr, photorepair [Source:FlyBase gene name;Acc:FBgn0003082], e=1e-109} {RNA815_4352.1} {RNA1310_28297} {Smed: dd_Smed_v6_2829_0_2}
				Cluster-7500.0	1.38594	-0.0430716	0.521424	3.35709	2.09903	-0.516236	-0.356046	-0.543327		UHRF1	ubiquitin-like with PHD and ring finger domains 1	RNA1509_25446	RNA1509_25446 {Length: 2582} {Type: 5UTR_CDS_3UTR} {Pfam: SAD/SRA domain [PF02182.12, score=158.8]} {Human: UHRF1, ubiquitin-like with PHD and ring finger domains 1 [Source:HGNC Symbol;Acc:12556], e=8e-36} {UniRef50_UPI0005C35F5D, e=1e-73, PREDICTED: E3 ubiquitin-protein ligase UHRF1-like isoform X2 n=3 Tax=Mollusca RepID=UPI0005C35F5D [Invertebrates:]} {RNA815_6882} {RNA1310_8743}
				Cluster-7567.0	1.76538	0.657254	-0.358384	1.73074	1.9487	-1.67834	-1.60872	-1.74124				RNA1509_23263	RNA1509_23263 {Length: 787} {Type: CDS_3UTR} {RNA815_27752} {RNA1310_48819.1}
				Cluster-7608.0	1.14988	-0.109359	0.447208	1.19168	1.51067	-0.330175	-0.308722	-0.407919	X1	CIRH1A	cirrhosis, autosomal recessive 1A (cirhin)	RNA1509_3993	RNA1509_3993 {Length: 2957} {Type: 5UTR_CDS_3UTR} {Human: CIRH1A, cirrhosis, autosomal recessive 1A (cirhin) [Source:HGNC Symbol;Acc:1983], e=6e-39} {UniRef50_UPI0005C3BAA7, e=1e-51, PREDICTED: cirhin-like n=1 Tax=Crassostrea gigas RepID=UPI0005C3BAA7 [Invertebrates:Mollusca]} {Drosophila: l(3)72Dn, lethal (3) 72Dn [Source:FlyBase gene name;Acc:FBgn0263605], e=2e-20} {RNA815_7026} {RNA1310_6031} …
				Cluster-7655.2	1.30365	0.0773504	0.221142	1.19569	1.19573	-0.347776	-0.352139	-0.635633				RNA1509_19303	RNA1509_19303 {Length: 2218} {TRANSSPLICED} {Type: 5UTR_CDS_3UTR} {UniRef50_G4M1K4, e=8e-16, Putative uncharacterized protein n=2 Tax=Schistosoma RepID=G4M1K4_SCHMA [Invertebrates:Platyhelminthes]} {RNA815_4343} {RNA1310_11899}
				Cluster-7689.0	1.69634	0.315834	0.441393	1.19838	2.28058	-0.531393	-0.618576	-0.62399		CRCP	CGRP receptor component	RNA1509_24920	RNA1509_24920 {Length: 718} {TRANSSPLICED} {Type: 5UTR_CDS_3UTR} {Pfam: RNA polymerase Rpb4 [PF03874.11, score=40.7]} {Human: CRCP, CGRP receptor component [Source:HGNC Symbol;Acc:17888], e=2e-09} {UniRef50_T1GGU0, e=8e-10, Uncharacterized protein n=1 Tax=Megaselia scalaris RepID=T1GGU0_MEGSC [Invertebrates:Arthropoda]} {RNA815_24495} {RNA1310_66593}
				Cluster-7821.0	1.73329	0.227287	0.0249765	1.1712	2.25658	-0.739584	-0.855463	-0.59874				RNA1509_17416	RNA1509_17416 {Length: 403} {Type: 5UTR_CDS_3UTR} {RNA815_4963} {RNA1310_11935}
				Cluster-7872.1	1.95965	0.515434	-0.680908	1.53892	1.88975	-1.42751	-1.21327	-1.82492				RNA1509_38783	RNA1509_38783 {Length: 537} {Type: CDS_3UTR} {RNA815_14734.4} {RNA1310_60095}
				Cluster-7935.0	1.43861	0.131813	0.502665	1.2004	0.947848	-0.455534	-0.445185	-0.449185	X1			RNA1509_5102|RNA1509_45405	RNA1509_5102 {Length: 1099} {TRANSSPLICED} {Type: 5UTR_CDS_3UTR} {Pfam: EMG1/NEP1 methyltransferase [PF03587.9, score=235.2]} {UniRef50_Q92979, e=5e-82, Ribosomal RNA small subunit methyltransferase NEP1 n=249 Tax=Opisthokonta RepID=NEP1_HUMAN [Plants:]} {Drosophila: CG3527, , e=3e-71} {Celegans: Y39A1A.14, Caenorhabditis elegans Protein Y39A1A.14 (Y39A1A.14) mRNA, complete cds. [Source:RefSeq mR…
				Cluster-7949.0	1.51216	-0.118767	0.559121	1.34007	2.39703	-0.490556	-0.530239	-0.645969		NUP133	nucleoporin 133kDa	RNA1509_9832	RNA1509_9832 {Length: 4950} {Type: 5UTR_CDS_3UTR} {Pfam: Non-repetitive/WGA-negative nucleoporin C-terminal [PF03177.9, score=71.9]} {Human: NUP133, nucleoporin 133kDa [Source:HGNC Symbol;Acc:18016], e=4e-18} {UniRef50_UPI00035A21B7, e=4e-25, PREDICTED: nuclear pore complex protein Nup133-like n=1 Tax=Aplysia californica RepID=UPI00035A21B7 [Invertebrates:Mollusca]} {Drosophila: Nup133, Nucleopor…
				Cluster-7949.1	1.13648	-0.11926	0.458424	1.20872	2.15971	-0.720552	-0.727985	-1.04821		NUP133	nucleoporin 133kDa	RNA1509_31103	RNA1509_31103 {Length: 2075} {Type: 5UTR_CDS_3UTR} {Pfam: Non-repetitive/WGA-negative nucleoporin C-terminal [PF03177.9, score=61.9]} {Human: NUP133, nucleoporin 133kDa [Source:HGNC Symbol;Acc:18016], e=2e-11} {UniRef50_V4AAF7, e=1e-12, Uncharacterized protein n=2 Tax=Mollusca RepID=V4AAF7_LOTGI [Invertebrates:]} {Drosophila: Nup133, Nucleoporin 133kD [Source:FlyBase gene name;Acc:FBgn0039004], e…
				Cluster-797.1	1.42792	0.259708	-0.213358	0.976315	1.00634	-0.573779	-0.769716	-0.713414				RNA1509_17352	RNA1509_17352 {Length: 649} {Type: 5UTR_CDS_3UTR} {RNA815_27877} {RNA1310_76738}
				Cluster-7993.1005	2.01394	0.111899	0.56048	1.19834	1.4916	-0.790136	-1.24989	-0.976353				RNA1509_20579|RNA1509_36479|RNA1509_47026	RNA1509_20579 {Length: 316} {Type: 5UTR_CDS_3UTR} {RNA815_24881} {RNA1310_47603.1} ### RNA1509_36479 {Length: 769} {Type: 5UTR_CDS_3UTR} {RNA815_24881} {RNA1310_47603.2} ### RNA1509_47026 {Length: 618} {Type: 5UTR_CDS_3UTR} {RNA815_24881} {RNA1310_47603.2}
				Cluster-7993.10072	2.16584	0.223545	0.0238736	1.09333	1.09691	-0.480101	-0.47309	-0.467952	X1	NOP10	NOP10 ribonucleoprotein homolog (yeast)	RNA1509_5449|RNA1509_32331	RNA1509_5449 {Length: 496} {Type: 5UTR_CDS_3UTR} {Pfam: Nucleolar RNA-binding protein, Nop10p family [PF04135.7, score=77.1]} {Human: NOP10, NOP10 ribonucleoprotein homolog (yeast) [Source:HGNC Symbol;Acc:14378], e=2e-26} {UniRef50_Q6DRH5, e=2e-28, H/ACA ribonucleoprotein complex subunit 3 n=328 Tax=Eukaryota RepID=NOP10_DANRE [Invertebrates:]} {Drosophila: CG7637, , e=9e-25} {Celegans: nola-3, C…
				Cluster-7993.10087	0.824669	-0.0572598	0.502874	1.13813	0.905271	-0.65587	-0.332529	-0.292188	Sexual_biased; X1	THOP1	thimet oligopeptidase 1	RNA1509_2334	RNA1509_2334 {Length: 2605} {Type: 5UTR_CDS_3UTR} {Pfam: Peptidase family M3 [PF01432.15, score=486.1]} {Human: THOP1, thimet oligopeptidase 1 [Source:HGNC Symbol;Acc:11793], e=0.0} {UniRef50_P52888, e=0.0, Thimet oligopeptidase n=41 Tax=Eumetazoa RepID=THOP1_HUMAN [Invertebrates:]} {Drosophila: CG7791, , e=7e-42} {RNA815_3863} {RNA1310_8075.1} {Smed: dd_Smed_v6_3546_0_1}
				Cluster-7993.10113	2.43837	-0.508446	0.446013	2.23437	2.24033	-1.61291	-1.48089	-2.5581				RNA1509_56838	RNA1509_56838 {Length: 414} {Type: CDS_3UTR} {RNA815_10824} {RNA1310_23784}
				Cluster-7993.10157	1.51753	-0.557903	0.347121	1.03075	1.06352	-0.345848	-0.512858	-0.644116				RNA1509_4525|RNA1509_6065|RNA1509_6684	RNA1509_4525 {Length: 740} {TRANSSPLICED} {Type: 5UTR_CDS_3UTR} {RNA815_26745.1} {RNA1310_25332.2} ### RNA1509_6065 {Length: 764} {TRANSSPLICED} {Type: 5UTR_CDS_3UTR} {RNA815_26745.1} {RNA1310_25332.2} ### RNA1509_6684 {Length: 787} {TRANSSPLICED} {Type: 5UTR_CDS_3UTR} {RNA815_26745.1} {RNA1310_25332.2}
				Cluster-7993.10164	1.6443	-0.431234	0.00699222	0.694587	1.12876	-0.268192	-0.307441	-0.424214	Neoblast; X1	H3F3A	H3 histone, family 3A	RNA1509_8448	RNA1509_8448 {Length: 1835} {Type: 5UTR_CDS_3UTR} {Pfam: Core histone H2A/H2B/H3/H4 [PF00125.19, score=109.6]} {Human: H3F3A, H3 histone, family 3A [Source:HGNC Symbol;Acc:4764], e=1e-85} {UniRef50_P84243, e=8e-94, Histone H3.3 n=246 Tax=Eukaryota RepID=H33_HUMAN [Invertebrates:]} {Drosophila: His3.3A, Histone H3.3A [Source:FlyBase gene name;Acc:FBgn0014857], e=6e-86} {RNA815_29946.2} {RNA1310_38…
				Cluster-7993.10361	1.04529	0.0285804	0.039987	0.881345	1.24192	-0.441408	-0.434964	-0.496701	Asexual_biased; Xins	MRPL20	mitochondrial ribosomal protein L20	RNA1509_5460	RNA1509_5460 {Length: 659} {Type: 5UTR_CDS_3UTR} {Pfam: Ribosomal protein L20 [PF00453.13, score=40.9]} {Human: MRPL20, mitochondrial ribosomal protein L20 [Source:HGNC Symbol;Acc:14478], e=2e-07} {UniRef50_G4V5L6, e=1e-21, Putative 50s ribosomal protein L20 n=1 Tax=Schistosoma mansoni RepID=G4V5L6_SCHMA [Invertebrates:Platyhelminthes]} {Drosophila: mRpL20, mitochondrial ribosomal protein L20 [So…
				Cluster-7993.10548	1.05236	-0.416304	0.830398	1.34936	1.45108	-0.587262	-0.573355	-0.566262		SRSF7	serine/arginine-rich splicing factor 7	RNA1509_15751|RNA1509_49399	RNA1509_15751 {Length: 1341} {Type: 5UTR_CDS_3UTR} {Pfam: RNA recognition motif. (a.k.a. RRM, RBD, or RNP domain) [PF00076.17, score=56.5]} {Human: SRSF7, serine/arginine-rich splicing factor 7 [Source:HGNC Symbol;Acc:10789], e=5e-40} {Drosophila: x16, , e=2e-31} {RNA815_14727} {RNA1310_28816} ### RNA1509_49399 {Length: 1199} {TRANSSPLICED} {Type: 5UTR_CDS_3UTR} {Pfam: RNA recognition motif. (a.k…
				Cluster-7993.10563	1.44497	0.271429	0.252905	1.27036	1.43945	-0.619943	-0.668917	-0.531481				RNA1509_15281	RNA1509_15281 {Length: 993} {Type: 5UTR_CDS_3UTR} {Pfam: Universal stress protein family [PF00582.21, score=58.7]} {UniRef50_C1L873, e=2e-17, Universal stress protein n=17 Tax=Platyhelminthes RepID=C1L873_SCHJA [Invertebrates:]} {RNA815_11928.1} {RNA1310_23921}
				Cluster-7993.10647	1.3983	0.282875	0.70558	2.2358	1.89423	-1.00229	-0.953182	-1.23594				RNA1509_25078	RNA1509_25078 {Length: 611} {Type: CDS_3UTR} {RNA815_38540} {RNA1310_75060.2}
				Cluster-7993.10654	1.30554	0.345606	0.0082476	0.726429	0.719519	-0.210931	-0.33683	-0.330095	X1	RPL4	ribosomal protein L4	RNA1509_548	RNA1509_548 {Length: 1356} {Type: 5UTR_CDS_3UTR} {Pfam: Ribosomal protein L4/L1 family [PF00573.17, score=155.1]} {Human: RPL4, ribosomal protein L4 [Source:HGNC Symbol;Acc:10353], e=1e-151} {UniRef50_P02385, e=1e-145, 60S ribosomal protein L4-B n=113 Tax=Eukaryota RepID=RL4B_XENLA [Invertebrates:]} {Drosophila: RpL4, Ribosomal protein L4 [Source:FlyBase gene name;Acc:FBgn0003279], e=1e-138} {RNA…
				Cluster-7993.10810	1.70132	0.0739285	0.0823656	1.72724	1.73044	-0.543876	-0.870162	-1.02694		SET	SET nuclear oncogene	RNA1509_4869	RNA1509_4869 {Length: 1158} {Type: 5UTR_CDS_3UTR} {Pfam: Nucleosome assembly protein (NAP) [PF00956.13, score=40.5]} {Human: SET, SET nuclear oncogene [Source:HGNC Symbol;Acc:10760], e=2e-14} {Drosophila: Set, Set [Source:FlyBase gene name;Acc:FBgn0014879], e=4e-09} {RNA815_4883} {RNA1310_13639}
				Cluster-7993.1096	1.30735	0.138454	0.393046	1.20232	1.43643	-0.403477	-0.4317	-0.431916	X1	NCBP1	nuclear cap binding protein subunit 1, 80kDa	RNA1509_15020|RNA1509_22327	RNA1509_15020 {Length: 2994} {Type: 5UTR_CDS_3UTR} {Pfam: MIF4G like [PF09088.6, score=135.6]} {Human: NCBP1, nuclear cap binding protein subunit 1, 80kDa [Source:HGNC Symbol;Acc:7658], e=1e-133} {UniRef50_A0A0C9QS52, e=1e-145, Cbp80_0 protein n=31 Tax=Bilateria RepID=A0A0C9QS52_9HYME [Invertebrates:]} {Drosophila: Cbp80, cap binding protein 80 [Source:FlyBase gene name;Acc:FBgn0022942], e=1e-142…
				Cluster-7993.11065	2.36562	-0.346278	0.145759	1.79147	1.85162	-0.533888	-0.611901	-0.813702		CBX1	chromobox homolog 1	RNA1509_3939	RNA1509_3939 {Length: 1123} {Type: 5UTR_CDS_3UTR} {Pfam: Chromo shadow domain [PF01393.14, score=108.5]} {Human: CBX1, chromobox homolog 1 [Source:HGNC Symbol;Acc:1551], e=3e-53} {UniRef50_UPI000646A2C4, e=3e-50, PREDICTED: RNA-binding protein 27-like n=1 Tax=Maylandia zebra RepID=UPI000646A2C4 [Vertebrates:Chordata]} {Drosophila: HP1b, Heterochromatin Protein 1b [Source:FlyBase gene name;Acc:FBg…
				Cluster-7993.11149	1.65723	-0.116378	0.338011	1.15037	1.82359	-0.391571	-0.411459	-0.417008		NCL	nucleolin	RNA1509_1178	RNA1509_1178 {Length: 2333} {Type: 5UTR_CDS_3UTR} {Pfam: RNA recognition motif. (a.k.a. RRM, RBD, or RNP domain) [PF00076.17, score=69.0]} {Human: NCL, nucleolin [Source:HGNC Symbol;Acc:7667], e=3e-18} {UniRef50_A0A0D9R2V4, e=1e-16, Uncharacterized protein n=2 Tax=Catarrhini RepID=A0A0D9R2V4_CHLSB [Primates:Chordata]} {Drosophila: pAbp, , e=3e-04} {Celegans: R06C1.4, Caenorhabditis elegans Protei…
				Cluster-7993.1119	1.10277	-0.0723258	0.695919	1.35254	1.6974	-0.475726	-0.707715	-0.808294	X1	YEATS4	YEATS domain containing 4	RNA1509_36701	RNA1509_36701 {Length: 1156} {Type: 5UTR_CDS_3UTR} {Pfam: YEATS family [PF03366.11, score=98.0]} {Human: YEATS4, YEATS domain containing 4 [Source:HGNC Symbol;Acc:24859], e=2e-60} {UniRef50_I1GE47, e=3e-63, Uncharacterized protein n=4 Tax=Metazoa RepID=I1GE47_AMPQE [Invertebrates:]} {Drosophila: Gas41, Gas41 [Source:FlyBase gene name;Acc:FBgn0031873], e=2e-53} {RNA815_21390} {RNA1310_24422} {Smed…
				Cluster-7993.1176	2.1443	0.277399	0.0822217	1.45736	1.94779	-0.626049	-0.526801	-0.648495	Neoblast; Sexual_biased; Pluripotency maintenance	APEX1	APEX nuclease (multifunctional DNA repair enzyme) 1	RNA1509_16413	RNA1509_16413 {Length: 1408} {Type: 5UTR_CDS_3UTR} {Pfam: Endonuclease/Exonuclease/phosphatase family [PF03372.18, score=79.1]} {Human: APEX1, APEX nuclease (multifunctional DNA repair enzyme) 1 [Source:HGNC Symbol;Acc:587], e=2e-91} {UniRef50_C1L4Q8, e=1e-102, APEX nuclease n=4 Tax=Platyhelminthes RepID=C1L4Q8_SCHJA [Invertebrates:]} {Drosophila: Rrp1, Recombination repair protein 1 [Source:FlyB…
				Cluster-7993.1265	1.56597	0.173996	0.195688	1.47096	1.49925	-0.649243	-0.835757	-0.82955		NOLC1	nucleolar and coiled-body phosphoprotein 1	RNA1509_1772|RNA1509_25589	RNA1509_1772 {Length: 1558} {Type: 5UTR_CDS_3UTR} {Pfam: SRP40, C-terminal domain [PF05022.7, score=80.3]} {Human: NOLC1, nucleolar and coiled-body phosphoprotein 1 [Source:HGNC Symbol;Acc:15608], e=1e-23} {UniRef50_T1F565, e=8e-27, Uncharacterized protein n=1 Tax=Helobdella robusta RepID=T1F565_HELRO [Invertebrates:Annelida]} {Drosophila: Nopp140, Nopp140 [Source:FlyBase gene name;Acc:FBgn003713…
				Cluster-7993.1266	1.25772	0.02583	0.430663	1.37647	1.77718	-0.61893	-0.598006	-0.931816		NOLC1	nucleolar and coiled-body phosphoprotein 1	RNA1509_49043	RNA1509_49043 {Length: 566} {Type: 5UTR_CDS_3UTR} {Pfam: SRP40, C-terminal domain [PF05022.7, score=82.8]} {Human: NOLC1, nucleolar and coiled-body phosphoprotein 1 [Source:HGNC Symbol;Acc:15608], e=2e-26} {UniRef50_T1F565, e=8e-29, Uncharacterized protein n=1 Tax=Helobdella robusta RepID=T1F565_HELRO [Invertebrates:Annelida]} {Drosophila: Nopp140, Nopp140 [Source:FlyBase gene name;Acc:FBgn003713…
				Cluster-7993.1277	1.57744	-0.661423	0.495086	1.79476	2.41212	-0.617994	-0.64148	-0.633183		AC084033.1	mitochondrial inner membrane protease ATP23 homolog	RNA1509_21130	RNA1509_21130 {Length: 1582} {TRANSSPLICED} {Type: 5UTR_CDS_3UTR} {Pfam: Peptidase M76 family [PF09768.4, score=111.7]} {Human: AC084033.1, mitochondrial inner membrane protease ATP23 homolog [Source:RefSeq peptide;Acc:NP_150592], e=3e-28} {UniRef50_R7TP45, e=1e-39, Uncharacterized protein n=1 Tax=Capitella teleta RepID=R7TP45_CAPTE [Invertebrates:Annelida]} {Drosophila: CG5131, , e=2e-35} {RNA81…
				Cluster-7993.1343	2.16336	0.771119	-0.0565099	2.07217	1.53815	-1.66071	-1.67969	-2.45864				RNA1509_38107	RNA1509_38107 {Length: 570} {Type: 5UTR_CDS_3UTR} {RNA815_5941} {RNA1310_10696}
				Cluster-7993.1500	1.08118	0.546731	0.323858	1.27778	2.47988	-1.00691	-0.87589	-0.924544		NAF1	nuclear assembly factor 1 homolog (S. cerevisiae)	RNA1509_15924	RNA1509_15924 {Length: 1921} {TRANSSPLICED} {Type: 5UTR_CDS_3UTR} {Pfam: Gar1/Naf1 RNA binding region [PF04410.9, score=90.1]} {Human: NAF1, nuclear assembly factor 1 homolog (S. cerevisiae) [Source:HGNC Symbol;Acc:25126], e=5e-25} {Drosophila: CG10341, , e=6e-19} {RNA815_30133} {RNA1310_15351}
				Cluster-7993.1563	0.990167	0.0547772	0.242667	1.71183	1.44535	-0.766127	-0.959507	-1.13833	Sexual_biased; X1	RFC3	replication factor C (activator 1) 3, 38kDa	RNA1509_12650|RNA1509_50221	RNA1509_12650 {Length: 2727} {Type: 5UTR_CDS_3UTR} {Pfam: Replication factor C C-terminal domain [PF08542.6, score=69.1]} {Human: RFC3, replication factor C (activator 1) 3, 38kDa [Source:HGNC Symbol;Acc:9971], e=1e-160} {UniRef50_G1KCC9, e=1e-179, Uncharacterized protein n=33 Tax=Bilateria RepID=G1KCC9_ANOCA [Invertebrates:]} {Drosophila: RfC38, Replication factor C 38kD subunit [Source:FlyBase …
				Cluster-7993.1647	1.52783	-0.02815	0.278842	1.29458	1.12928	-0.234885	-0.282518	-0.431946		HSPE1	heat shock 10kDa protein 1 (chaperonin 10)	RNA1509_1412|RNA1509_17704	RNA1509_1412 {Length: 765} {TRANSSPLICED} {Type: 5UTR_CDS_3UTR} {Pfam: Chaperonin 10 Kd subunit [PF00166.16, score=84.3]} {Human: HSPE1, heat shock 10kDa protein 1 (chaperonin 10) [Source:HGNC Symbol;Acc:5269], e=5e-38} {UniRef50_Q5DC69, e=1e-40, 10 kDa heat shock protein, mitochondrial n=92 Tax=Eukaryota RepID=CH10_SCHJA [Invertebrates:]} {Drosophila: CG11267, , e=2e-32} {Celegans: Y22D7AL.10, C…
				Cluster-7993.170	1.22678	-0.553816	0.790544	1.39004	1.31115	-0.835351	-0.845679	-0.941935	Neoblast; X1	CBX1	chromobox homolog 1	RNA1509_2846|RNA1509_56401	RNA1509_2846 {Length: 1577} {TRANSSPLICED} {Type: 5UTR_CDS_3UTR} {Pfam: Chromo shadow domain [PF01393.14, score=118.6]} {Human: CBX1, chromobox homolog 1 [Source:HGNC Symbol;Acc:1551], e=3e-48} {UniRef50_M9NKU4, e=3e-53, Heterochromatin protein 1-like protein 1 n=6 Tax=Bilateria RepID=M9NKU4_SCHMD [Invertebrates:]} {Drosophila: HP1b, Heterochromatin Protein 1b [Source:FlyBase gene name;Acc:FBgn00…
				Cluster-7993.1945	1.40423	-0.344473	0.294422	1.2583	1.83604	-0.625543	-0.60986	-0.562202	X1	C1QBP	complement component 1, q subcomponent binding protein	RNA1509_14833	RNA1509_14833 {Length: 1307} {Type: 5UTR_CDS_3UTR} {Pfam: Mitochondrial glycoprotein [PF02330.11, score=42.0]} {Human: C1QBP, complement component 1, q subcomponent binding protein [Source:HGNC Symbol;Acc:1243], e=1e-07} {UniRef50_Q5DBP9, e=5e-23, Complement component 1 Q subcomponent-binding protein, mitochondrial n=7 Tax=Platyhelminthes RepID=Q5DBP9_SCHJA [Invertebrates:]} {Drosophila: P32, , e…
				Cluster-7993.1946	1.59439	-0.279708	0.683937	1.49463	1.6856	-0.667239	-0.480065	-0.671113	X1	C1QBP	complement component 1, q subcomponent binding protein	RNA1509_20442	RNA1509_20442 {Length: 1216} {Type: 5UTR_CDS_3UTR} {Pfam: Mitochondrial glycoprotein [PF02330.11, score=41.4]} {Human: C1QBP, complement component 1, q subcomponent binding protein [Source:HGNC Symbol;Acc:1243], e=1e-07} {UniRef50_Q5DBP9, e=1e-23, Complement component 1 Q subcomponent-binding protein, mitochondrial n=7 Tax=Platyhelminthes RepID=Q5DBP9_SCHJA [Invertebrates:]} {Drosophila: P32, , e…
				Cluster-7993.1994	1.7513	0.104551	0.212812	1.18165	1.21676	-0.599672	-0.699784	-0.756341		NCL	nucleolin	RNA1509_628	RNA1509_628 {Length: 2804} {Type: 5UTR_CDS_3UTR} {Pfam: RNA recognition motif (a.k.a. RRM, RBD, or RNP domain) [PF14259.1, score=89.1]} {Human: NCL, nucleolin [Source:HGNC Symbol;Acc:7667], e=8e-15} {UniRef50_A0A068XPG3, e=5e-16, Nucleolin n=3 Tax=Cyclophyllidea RepID=A0A068XPG3_HYMMI [Invertebrates:Platyhelminthes]} {Drosophila: Syp, Syncrip [Source:FlyBase gene name;Acc:FBgn0038826], e=5e-06} {…
				Cluster-7993.1996	1.84036	-0.182727	0.2439	1.54083	1.74705	-0.540365	-0.63732	-0.778201		NCL	nucleolin	RNA1509_11326	RNA1509_11326 {Length: 2461} {Type: 5UTR_CDS_3UTR} {Pfam: RNA recognition motif (a.k.a. RRM, RBD, or RNP domain) [PF14259.1, score=90.0]} {Human: NCL, nucleolin [Source:HGNC Symbol;Acc:7667], e=7e-15} {UniRef50_A0A068XPG3, e=4e-16, Nucleolin n=3 Tax=Cyclophyllidea RepID=A0A068XPG3_HYMMI [Invertebrates:Platyhelminthes]} {Drosophila: Syp, Syncrip [Source:FlyBase gene name;Acc:FBgn0038826], e=4e-06}…
				Cluster-7993.1997	1.24991	-0.318215	0.431104	1.26326	1.28115	-0.581842	-0.565307	-0.943702		NCL	nucleolin	RNA1509_18633	RNA1509_18633 {Length: 929} {Type: 5UTR_CDS_3UTR} {Pfam: RNA recognition motif (a.k.a. RRM, RBD, or RNP domain) [PF14259.1, score=46.6]} {Human: NCL, nucleolin [Source:HGNC Symbol;Acc:7667], e=1e-07} {Drosophila: SC35, , e=1e-04} {RNA815_12303} {RNA1310_6015.1}
				Cluster-7993.2003	1.57934	-0.309485	0.320936	1.10427	1.28629	-0.834692	-0.891412	-1.05846				RNA1509_7415|RNA1509_54893	RNA1509_7415 {Length: 619} {Type: 5UTR_CDS_3UTR} {RNA815_4065} {RNA1310_77002} ### RNA1509_54893 {Length: 688} {Type: 5UTR_CDS_3UTR} {RNA815_4065} {RNA1310_77002}
				Cluster-7993.2079	1.23674	0.0173887	0.367784	1.41112	1.46356	-0.654093	-0.869158	-0.698085				RNA1509_3597	RNA1509_3597 {Length: 524} {Type: 5UTR_CDS_3UTR} {RNA815_42724.1} {RNA1310_23921}
				Cluster-7993.2657	1.37495	0.41918	0.301245	1.83409	1.44983	-0.683299	-0.617013	-0.573206				RNA1509_25073	RNA1509_25073 {Length: 299} {Type: 5UTR_CDS_3UTR} {RNA1310_100007}
				Cluster-7993.3165	0.913784	-0.327653	0.473057	1.0722	0.992665	-0.395083	-0.29494	-0.381875	X1	LSM3	LSM3 homolog, U6 small nuclear RNA associated (S. cerevisiae)	RNA1509_12965|RNA1509_24120|RNA1509_40068|RNA1509_57223	RNA1509_12965 {Length: 821} {TRANSSPLICED} {Type: 5UTR_CDS_3UTR} {Pfam: LSM domain [PF01423.17, score=63.3]} {Human: LSM3, LSM3 homolog, U6 small nuclear RNA associated (S. cerevisiae) [Source:HGNC Symbol;Acc:17874], e=3e-45} {UniRef50_B5DUP9, e=2e-47, GA29224 n=40 Tax=Eukaryota RepID=B5DUP9_DROPS [Invertebrates:]} {Drosophila: LSm3, , e=7e-46} {RNA815_14268.3} {RNA1310_29372.2} {Smed: dd_Smed_v6…
				Cluster-7993.3290	1.16193	-0.487926	0.616428	1.14307	1.44096	-0.986433	-0.78224	-1.65985				RNA1509_8197	RNA1509_8197 {Length: 725} {Type: 5UTR_CDS_3UTR} {RNA815_10975} {RNA1310_17690.1}
				Cluster-7993.3417	0.661747	-0.157253	0.0834834	0.589111	1.08735	-0.300799	-0.365725	-0.561425	Pluripotency maintenance	PPIF	peptidylprolyl isomerase F	RNA1509_235|RNA1509_728	RNA1509_235 {Length: 1500} {Type: 5UTR_CDS_3UTR} {Pfam: Cyclophilin type peptidyl-prolyl cis-trans isomerase/CLD [PF00160.16, score=156.7]} {Human: PPIF, peptidylprolyl isomerase F [Source:HGNC Symbol;Acc:9259], e=6e-62} {UniRef50_Q93W25, e=4e-77, Peptidyl-prolyl cis-trans isomerase n=121 Tax=cellular organisms RepID=Q93W25_WHEAT [Unassigned:]} {Drosophila: Cyp1, Cyclophilin 1 [Source:FlyBase gen…
				Cluster-7993.3428	0.595365	-0.154159	0.101309	0.55651	0.911045	-0.356051	-0.364904	-0.757773	Pluripotency maintenance	PPIF	peptidylprolyl isomerase F	RNA1509_198|RNA1509_13916	RNA1509_198 {Length: 492} {Type: 5UTR_CDS_3UTR} {Pfam: Cyclophilin type peptidyl-prolyl cis-trans isomerase/CLD [PF00160.16, score=35.0]} {Human: PPIF, peptidylprolyl isomerase F [Source:HGNC Symbol;Acc:9259], e=2e-11} {Drosophila: CG7768, , e=2e-11} {RNA815_7478.2} {RNA1310_24761} ### RNA1509_13916 {Length: 473} {Type: 5UTR_CDS_3UTR} {Pfam: Cyclophilin type peptidyl-prolyl cis-trans isomerase/CL…
				Cluster-7993.355	2.39935	-0.0688559	-0.432905	1.53255	1.44806	-2.468	-2.47226	-2.77649				RNA1509_60064	RNA1509_60064 {Length: 831} {Type: 5UTR_CDS_3UTR} {RNA815_12044.1} {RNA1310_20333.1}
				Cluster-7993.3664	3.03229	0.344891	-0.152274	3.20693	2.84165	-0.820654	-0.754987	-1.61789				RNA1509_38335	RNA1509_38335 {Length: 672} {Type: CDS_3UTR} {RNA815_14983.1} {RNA1310_5999.1}
				Cluster-7993.3856	1.21857	-0.00735198	-0.0935878	1.04041	1.03431	-0.343012	-0.583374	-0.410279				RNA1509_2237|RNA1509_3397|RNA1509_7085	RNA1509_2237 {Length: 681} {Type: 5UTR_CDS_3UTR} {RNA815_11385} {RNA1310_71433} ### RNA1509_3397 {Length: 575} {Type: 5UTR_CDS_3UTR} {RNA815_11385} {RNA1310_45919} ### RNA1509_7085 {Length: 698} {Type: 5UTR_CDS_3UTR} {RNA815_11385} {RNA1310_71433}
				Cluster-7993.4076	1.60982	-0.543679	0.792001	2.19584	2.28139	-1.21796	-1.60785	-2.03692		RPA3	replication protein A3, 14kDa	RNA1509_18258	RNA1509_18258 {Length: 877} {Type: 5UTR_CDS_3UTR} {Pfam: Replication factor A protein 3 [PF08661.6, score=77.6]} {Human: RPA3, replication protein A3, 14kDa [Source:HGNC Symbol;Acc:10291], e=3e-07} {UniRef50_A0A087UU26, e=8e-16, Replication protein A subunit (Fragment) n=1 Tax=Stegodyphus mimosarum RepID=A0A087UU26_9ARAC [Invertebrates:Arthropoda]} {Drosophila: RPA3, Replication protein A3 [Sourc…
				Cluster-7993.4099	2.7225	0.137103	0.347565	3.95058	3.74471	-0.919597	-0.947238	-1.3002		DDX4	DEAD (Asp-Glu-Ala-Asp) box polypeptide 4	RNA1509_6594	RNA1509_6594 {Length: 3576} {Type: 5UTR_CDS_3UTR} {Pfam: DEAD/DEAH box helicase [PF00270.24, score=142.6]} {Human: DDX4, DEAD (Asp-Glu-Ala-Asp) box polypeptide 4 [Source:HGNC Symbol;Acc:18700], e=1e-105} {UniRef50_A9J0E5, e=0.0, DEAD box helicase n=2 Tax=Macrostomum lignano RepID=A9J0E5_9PLAT [Invertebrates:Platyhelminthes]} {Drosophila: vas, vasa [Source:FlyBase gene name;Acc:FBgn0262526], e=1e-…
				Cluster-7993.4300	1.50366	0.214045	0.0852696	1.71759	1.22065	-0.48081	-0.779603	-0.621398				RNA1509_19768|RNA1509_33376	RNA1509_19768 {Length: 991} {Type: 5UTR_CDS_3UTR} {RNA815_27340} {RNA1310_39394} ### RNA1509_33376 {Length: 1161} {Type: 5UTR_CDS_3UTR} {RNA815_27340} {RNA1310_39394}
				Cluster-7993.4313	0.79848	-0.247264	0.275331	0.796085	0.780755	-0.466116	-0.530734	-0.663315				RNA1509_6022	RNA1509_6022 {Length: 4465} {Type: 5UTR_CDS_3UTR} {RNA815_1211} {RNA1310_1836}
				Cluster-7993.4469	1.5526	0.5614	-0.764923	1.40654	1.89284	-0.6054	-0.663076	-0.705				RNA1509_4988|RNA1509_21880	RNA1509_4988 {Length: 1149} {Type: 5UTR_CDS_3UTR} {RNA815_11244} {RNA1310_29276} ### RNA1509_21880 {Length: 1058} {Type: 5UTR_CDS_3UTR} {RNA815_11244} {RNA1310_29276}
				Cluster-7993.4555	1.29021	-0.0443801	-0.0654324	1.43592	2.22531	-0.567876	-0.692191	-0.917349	X1	TRMT112	tRNA methyltransferase 11-2 homolog (S. cerevisiae)	RNA1509_15929|RNA1509_40149	RNA1509_15929 {Length: 1133} {Type: 5UTR_CDS_3UTR} {Pfam: Trm112p-like protein [PF03966.11, score=49.1]} {Human: TRMT112, tRNA methyltransferase 11-2 homolog (S. cerevisiae) [Source:HGNC Symbol;Acc:26940], e=2e-27} {UniRef50_A0A068XNU2, e=1e-37, TRM112 protein n=3 Tax=Cyclophyllidea RepID=A0A068XNU2_HYMMI [Invertebrates:Platyhelminthes]} {Drosophila: CG12975, , e=5e-29} {RNA815_14564.1} {RNA1310_…
				Cluster-7993.46	1.08628	0.0759336	0.313591	1.32791	1.13588	-0.610223	-0.540311	-0.605474	Xins			RNA1509_4452|RNA1509_31685	RNA1509_4452 {Length: 1534} {Type: 5UTR_CDS_3UTR} {Pfam: Universal stress protein family [PF00582.21, score=107.2]} {UniRef50_C1L873, e=5e-38, Universal stress protein n=17 Tax=Platyhelminthes RepID=C1L873_SCHJA [Invertebrates:]} {RNA815_11928.1} {RNA1310_23921} {Smed: dd_Smed_v6_402_1_1} ### RNA1509_31685 {Length: 1431} {Type: 5UTR_CDS_3UTR} {Pfam: Universal stress protein family [PF00582.21, sc…
				Cluster-7993.4722	1.50698	0.0179637	0.162794	1.43435	1.81925	-0.434245	-0.756915	-0.755785				RNA1509_56240	RNA1509_56240 {Length: 606} {Type: 5UTR_CDS_3UTR} {RNA815_9022.1} {RNA1310_22517}
				Cluster-7993.5009	1.74881	0.0262493	0.380284	1.11513	1.82711	-0.778547	-1.25412	-1.10825				RNA1509_19727|RNA1509_25429|RNA1509_42641	RNA1509_19727 {Length: 769} {Type: 5UTR_CDS_3UTR} {RNA815_24881} {RNA1310_47603.1} ### RNA1509_25429 {Length: 933} {Type: 5UTR_CDS_3UTR} {RNA815_24881} {RNA1310_47603.1} ### RNA1509_42641 {Length: 808} {Type: 5UTR_CDS_3UTR} {RNA815_24881} {RNA1310_47603.2}
				Cluster-7993.5013	1.50495	0.26829	0.112601	1.9069	2.02522	-0.611728	-0.593383	-0.945863				RNA1509_15429	RNA1509_15429 {Length: 435} {Type: 5UTR_CDS_3UTR} {RNA815_14564.1} {RNA1310_36174}
				Cluster-7993.512	1.91769	-0.277103	0.331987	1.57267	2.58611	-0.980349	-1.45122	-1.33588		SON	SON DNA binding protein	RNA1509_19916	RNA1509_19916 {Length: 466} {Type: 5UTR_CDS_3UTR} {Human: SON, SON DNA binding protein [Source:HGNC Symbol;Acc:11183], e=0.002} {UniRef50_A7EQQ0, e=4e-09, Putative uncharacterized protein n=3 Tax=cellular organisms RepID=A7EQQ0_SCLS1 [Unassigned:]} {RNA815_34879.2} {RNA1310_61450}
				Cluster-7993.53	1.78834	0.132967	0.156657	1.64614	1.18613	-0.795243	-0.77339	-1.11354	Sexual_biased; X1	TDP2	tyrosyl-DNA phosphodiesterase 2	RNA1509_7675	RNA1509_7675 {Length: 1274} {Type: 5UTR_CDS_3UTR} {Pfam: Endonuclease/Exonuclease/phosphatase family [PF03372.18, score=47.3]} {Human: TDP2, tyrosyl-DNA phosphodiesterase 2 [Source:HGNC Symbol;Acc:17768], e=2e-41} {UniRef50_R7T4X8, e=8e-67, Uncharacterized protein n=1 Tax=Capitella teleta RepID=R7T4X8_CAPTE [Invertebrates:Annelida]} {RNA815_27699} {RNA1310_28437} {Smed: dd_Smed_v6_12962_0_2}
				Cluster-7993.5608	1.21504	0.199697	0.222306	1.32894	1.79467	-0.979618	-0.898626	-1.13702				RNA1509_60017	RNA1509_60017 {Length: 1345} {TRANSSPLICED} {Type: 5UTR_CDS_3UTR} {RNA815_14776.1} {RNA1310_31646}
				Cluster-7993.5647	1.51362	-0.241582	0.517377	1.26647	1.16022	-0.319327	-0.340316	-0.343871	X1	MRPL43	mitochondrial ribosomal protein L43	RNA1509_10358	RNA1509_10358 {Length: 796} {Type: 5UTR_CDS_3UTR} {Human: MRPL43, mitochondrial ribosomal protein L43 [Source:HGNC Symbol;Acc:14517], e=3e-18} {UniRef50_A0A087W185, e=6e-39, Mitochondrial ribosomal protein l43 n=5 Tax=Platyhelminthes RepID=A0A087W185_ECHMU [Invertebrates:]} {Drosophila: mRpL43, mitochondrial ribosomal protein L43 [Source:FlyBase gene name;Acc:FBgn0034893], e=2e-29} {RNA815_24275}…
				Cluster-7993.5648	1.57337	0.0530897	0.340915	0.992344	1.61395	-0.667596	-0.856194	-0.691597				RNA1509_51564	RNA1509_51564 {Length: 995} {Type: 5UTR_CDS_3UTR} {RNA815_24881} {RNA1310_47603.1}
				Cluster-7993.5858	2.20721	0.223018	-0.195753	1.09542	2.7319	-0.409416	-0.46517	-0.639228		CAPRIN1	cell cycle associated protein 1	RNA1509_4852	RNA1509_4852 {Length: 2211} {Type: 5UTR_CDS_3UTR} {Human: CAPRIN1, cell cycle associated protein 1 [Source:HGNC Symbol;Acc:6743], e=1e-21} {UniRef50_R7TF38, e=4e-22, Uncharacterized protein n=1 Tax=Capitella teleta RepID=R7TF38_CAPTE [Invertebrates:Annelida]} {Drosophila: Capr, Caprin [Source:FlyBase gene name;Acc:FBgn0042134], e=1e-14} {RNA815_12401.1} {RNA1310_10637}
				Cluster-7993.5859	1.84154	0.71249	-0.0638806	1.70208	0.9103	-0.377351	-0.615759	-0.713347		CAPRIN1	cell cycle associated protein 1	RNA1509_8072	RNA1509_8072 {Length: 2209} {Type: 5UTR_CDS_3UTR} {Human: CAPRIN1, cell cycle associated protein 1 [Source:HGNC Symbol;Acc:6743], e=3e-21} {UniRef50_R7TF38, e=7e-22, Uncharacterized protein n=1 Tax=Capitella teleta RepID=R7TF38_CAPTE [Invertebrates:Annelida]} {Drosophila: Capr, Caprin [Source:FlyBase gene name;Acc:FBgn0042134], e=1e-14} {RNA815_12401.1} {RNA1310_10313}
				Cluster-7993.5957	1.1304	0.28776	-0.0664332	1.00993	1.15156	-0.633898	-0.595094	-0.828573				RNA1509_4925|RNA1509_14542	RNA1509_4925 {Length: 971} {Type: CDS_3UTR} {RNA815_9866.2} {RNA1310_46617} ### RNA1509_14542 {Length: 841} {Type: 5UTR_CDS_3UTR} {RNA815_9866.2} {RNA1310_46617}
				Cluster-7993.6062	1.54382	-0.358631	0.544816	1.89916	2.18138	-0.71066	-0.64685	-0.890211				RNA1509_38829	RNA1509_38829 {Length: 905} {Type: CDS_3UTR} {RNA815_6263} {RNA1310_14817}
				Cluster-7993.6074	1.47502	-0.238243	0.332326	1.03443	1.18328	-0.43801	-0.673637	-0.533637		HMGB2	high mobility group box 2	RNA1509_38702	RNA1509_38702 {Length: 1847} {Type: 5UTR_CDS_3UTR} {Pfam: HMG (high mobility group) box [PF00505.14, score=117.8]} {Human: HMGB2, high mobility group box 2 [Source:HGNC Symbol;Acc:5000], e=9e-57} {UniRef50_G4LWQ6, e=1e-74, SWI/SNF-related chromatin binding protein n=4 Tax=Digenea RepID=G4LWQ6_SCHMA [Plants:]} {Drosophila: Dsp1, Dorsal switch protein 1 [Source:FlyBase gene name;Acc:FBgn0011764], e…
				Cluster-7993.6156	1.68906	-0.387517	0.533966	1.51651	2.3665	-0.902269	-0.816785	-0.807715				RNA1509_44857	RNA1509_44857 {Length: 893} {Type: 5UTR_CDS_3UTR} {RNA815_24491} {RNA1310_7929.2}
				Cluster-7993.6372	1.17442	0.128987	0.256522	1.57871	4.23925	-0.708912	-0.700819	-0.761757		NOTCH4; NFKB2	notch 4; nuclear factor of kappa light polypeptide gene enhancer in B-cells 2 (p49/p100)	RNA1509_43422|RNA1509_43458	RNA1509_43422 {Length: 2896} {Type: 5UTR_CDS_3UTR} {Pfam: Ankyrin repeats (3 copies) [PF12796.2, score=53.3]} {Human: NOTCH4, notch 4 [Source:HGNC Symbol;Acc:7884], e=6e-06} {UniRef50_D7BJH2, e=1e-07, Ankyrin n=1 Tax=Meiothermus silvanus (strain ATCC 700542 / DSM 9946 / VI-R2) RepID=D7BJH2_MEISD [Bacteria:Deinococcus-Thermus]} {Drosophila: CG4393, , e=2e-04} {Celegans: mel-11, Caenorhabditis eleg…
				Cluster-7993.6375	1.5944	-0.10449	-0.162052	0.880981	1.38574	-0.336618	-0.67686	-0.500454				RNA1509_8003	RNA1509_8003 {Length: 1005} {Type: 5UTR_CDS_3UTR} {UniRef50_A0A094ZGU6, e=2e-06, Vacuolar protein sorting-associated protein 13D n=1 Tax=Schistosoma haematobium RepID=A0A094ZGU6_SCHHA [Invertebrates:Platyhelminthes]} {RNA815_9022.1} {RNA1310_22517}
				Cluster-7993.6377	1.12613	0.0326565	0.366284	1.15461	1.70428	-0.683874	-0.431116	-0.499353	X1	UMPS	uridine monophosphate synthetase	RNA1509_13918|RNA1509_19211|RNA1509_21837	RNA1509_13918 {Length: 2163} {TRANSSPLICED} {Type: 5UTR_CDS_3UTR} {Pfam: Orotidine 5'-phosphate decarboxylase / HUMPS family [PF00215.19, score=188.3]} {Human: UMPS, uridine monophosphate synthetase [Source:HGNC Symbol;Acc:12563], e=1e-132} {UniRef50_P11172, e=1e-139, Uridine 5'-monophosphate synthase n=54 Tax=Euteleostomi RepID=UMPS_HUMAN [Vertebrates:Chordata]} {Drosophila: r-l, rudimentary-lik…
				Cluster-7993.6416	1.64031	-0.0779268	0.371404	1.42472	1.36703	-0.483094	-0.791235	-0.829014				RNA1509_50167	RNA1509_50167 {Length: 422} {Type: 5UTR_CDS_3UTR} {RNA815_9022.1} {RNA1310_22517}
				Cluster-7993.6634	1.52428	0.283297	0.34251	2.00689	1.33135	-0.458845	-0.65573	-0.646416				RNA1509_45451|RNA1509_53807	RNA1509_45451 {Length: 655} {Type: 5UTR_CDS_3UTR} {RNA815_24156.1} {RNA1310_50007} ### RNA1509_53807 {Length: 649} {Type: 5UTR_CDS_3UTR} {RNA815_24156.1} {RNA1310_50007}
				Cluster-7993.6879	0.917928	-0.401013	0.0315068	1.51466	1.14145	-0.359585	-0.701937	-0.476518		HMGB2	high mobility group box 2	RNA1509_10222	RNA1509_10222 {Length: 1039} {Type: 5UTR_CDS_3UTR} {Pfam: HMG (high mobility group) box [PF00505.14, score=38.0]} {Human: HMGB2, high mobility group box 2 [Source:HGNC Symbol;Acc:5000], e=2e-06} {Drosophila: Dsp1, Dorsal switch protein 1 [Source:FlyBase gene name;Acc:FBgn0011764], e=1e-08} {RNA815_9022.1} {RNA1310_22517}
				Cluster-7993.696	1.43393	0.388714	-0.0674674	0.887291	1.05441	-0.666522	-0.611091	-0.759408				RNA1509_12124	RNA1509_12124 {Length: 1856} {Type: 5UTR_CDS_3UTR} {RNA815_24512} {RNA1310_17271}
				Cluster-7993.7126	1.90884	-0.243563	0.553373	1.70393	2.07622	-1.0914	-1.00239	-1.28337				RNA1509_40250	RNA1509_40250 {Length: 681} {Type: 5UTR_CDS_3UTR} {RNA815_24491} {RNA1310_7929.3}
				Cluster-7993.7144	1.54749	0.0330606	-0.0362495	1.25962	1.4641	-0.417262	-0.644434	-0.526458		HMGB2	high mobility group box 2	RNA1509_8007	RNA1509_8007 {Length: 1553} {Type: 5UTR_CDS_3UTR} {Pfam: HMG (high mobility group) box [PF00505.14, score=118.5]} {Human: HMGB2, high mobility group box 2 [Source:HGNC Symbol;Acc:5000], e=1e-57} {UniRef50_G4LWQ6, e=1e-74, SWI/SNF-related chromatin binding protein n=4 Tax=Digenea RepID=G4LWQ6_SCHMA [Plants:]} {Drosophila: Dsp1, Dorsal switch protein 1 [Source:FlyBase gene name;Acc:FBgn0011764], e=…
				Cluster-7993.7165	1.35698	-0.367055	0.183223	1.51877	0.902775	-0.388239	-0.55855	-0.497632		HMGB2	high mobility group box 2	RNA1509_3665	RNA1509_3665 {Length: 1619} {Type: 5UTR_CDS_3UTR} {Pfam: HMG (high mobility group) box [PF00505.14, score=118.4]} {Human: HMGB2, high mobility group box 2 [Source:HGNC Symbol;Acc:5000], e=2e-57} {UniRef50_G4LWQ6, e=1e-74, SWI/SNF-related chromatin binding protein n=4 Tax=Digenea RepID=G4LWQ6_SCHMA [Plants:]} {Drosophila: Dsp1, Dorsal switch protein 1 [Source:FlyBase gene name;Acc:FBgn0011764], e=…
				Cluster-7993.7338	1.33042	-0.0404319	0.278774	1.367	1.35492	-0.367186	-0.638987	-0.42121		HMGB2	high mobility group box 2	RNA1509_619	RNA1509_619 {Length: 1574} {Type: 5UTR_CDS_3UTR} {Pfam: HMG-box domain [PF09011.5, score=114.1]} {Human: HMGB2, high mobility group box 2 [Source:HGNC Symbol;Acc:5000], e=2e-57} {UniRef50_G4LWQ6, e=1e-74, SWI/SNF-related chromatin binding protein n=4 Tax=Digenea RepID=G4LWQ6_SCHMA [Plants:]} {Drosophila: Dsp1, Dorsal switch protein 1 [Source:FlyBase gene name;Acc:FBgn0011764], e=3e-63} {RNA815_93…
				Cluster-7993.7351	1.60408	-0.14289	0.67424	1.64706	1.43698	-0.732385	-0.73366	-0.678391	X1	RBBP4	retinoblastoma binding protein 4	RNA1509_1760|RNA1509_10409	RNA1509_1760 {Length: 4149} {TRANSSPLICED} {Type: 5UTR_CDS_3UTR} {Pfam: WD domain, G-beta repeat [PF00400.27, score=126.9]} {Human: RBBP4, retinoblastoma binding protein 4 [Source:HGNC Symbol;Acc:9887], e=0.0} {UniRef50_V3Z0T5, e=8e-52, Uncharacterized protein n=2 Tax=Protostomia RepID=V3Z0T5_LOTGI [Invertebrates:]} {Drosophila: Caf1, Chromatin assembly factor 1 subunit [Source:FlyBase gene name;…
				Cluster-7993.7869	2.13782	0.211478	0.188587	1.81212	2.38049	-0.88928	-0.882279	-1.47907				RNA1509_22694	RNA1509_22694 {Length: 654} {Type: 5UTR_CDS_3UTR} {RNA815_29125.1} {RNA1310_60116}
				Cluster-7993.8016	1.33134	-0.00574671	0.125877	1.45201	1.53017	-0.747383	-0.945891	-1.46399				RNA1509_6777	RNA1509_6777 {Length: 833} {Type: 5UTR_CDS_3UTR} {RNA815_4883} {RNA1310_13639}
				Cluster-7993.8029	1.52959	0.657691	-0.118177	0.951905	0.735979	-0.596066	-0.645631	-0.75737				RNA1509_9795	RNA1509_9795 {Length: 818} {Type: CDS_3UTR} {RNA815_9866.1} {RNA1310_46617}
				Cluster-7993.8224	2.37834	-0.270173	0.00720773	2.24416	2.32446	-1.84504	-1.65035	-1.96537	X1	RRM1	ribonucleotide reductase M1	RNA1509_12563	RNA1509_12563 {Length: 4021} {Type: 5UTR_CDS_3UTR} {Pfam: Ribonucleotide reductase, barrel domain [PF02867.10, score=701.6]} {Human: RRM1, ribonucleotide reductase M1 [Source:HGNC Symbol;Acc:10451], e=0.0} {UniRef50_P23921, e=0.0, Ribonucleoside-diphosphate reductase large subunit n=914 Tax=cellular organisms RepID=RIR1_HUMAN [Unassigned:]} {Drosophila: RnrL, Ribonucleoside diphosphate reductase …
				Cluster-7993.8229	2.61589	-0.366986	0.508589	2.38789	2.46549	-1.78548	-1.82207	-2.31101		RRM1	ribonucleotide reductase M1	RNA1509_15599	RNA1509_15599 {Length: 1477} {Type: 5UTR_CDS_3UTR} {Pfam: Ribonucleotide reductase, barrel domain [PF02867.10, score=201.7]} {Human: RRM1, ribonucleotide reductase M1 [Source:HGNC Symbol;Acc:10451], e=1e-105} {UniRef50_UPI000596F3BF, e=1e-101, PREDICTED: ribonucleoside-diphosphate reductase large subunit, partial n=1 Tax=Bactrocera dorsalis RepID=UPI000596F3BF [Invertebrates:Arthropoda]} {Drosoph…
				Cluster-7993.8256	1.04322	-0.000272292	0.297077	1.12724	0.920626	-0.388719	-0.482177	-0.498885	X1	GNB2L1	guanine nucleotide binding protein (G protein), beta polypeptide 2-like 1	RNA1509_1960	RNA1509_1960 {Length: 3567} {Type: 5UTR_CDS_3UTR} {Pfam: WD domain, G-beta repeat [PF00400.27, score=192.6]} {Human: GNB2L1, guanine nucleotide binding protein (G protein), beta polypeptide 2-like 1 [Source:HGNC Symbol;Acc:4399], e=1e-169} {UniRef50_P63244, e=1e-179, Guanine nucleotide-binding protein subunit beta-2-like 1 n=151 Tax=Eukaryota RepID=GBLP_HUMAN [Invertebrates:]} {Drosophila: Rack1,…
				Cluster-7993.8265	1.22093	0.0768837	0.226535	0.835975	0.949094	-0.333121	-0.359207	-0.508553	X1	GNB2L1	guanine nucleotide binding protein (G protein), beta polypeptide 2-like 1	RNA1509_5722	RNA1509_5722 {Length: 1637} {Type: 5UTR_CDS_3UTR} {Pfam: WD domain, G-beta repeat [PF00400.27, score=169.4]} {Human: GNB2L1, guanine nucleotide binding protein (G protein), beta polypeptide 2-like 1 [Source:HGNC Symbol;Acc:4399], e=1e-156} {UniRef50_P63244, e=1e-153, Guanine nucleotide-binding protein subunit beta-2-like 1 n=151 Tax=Eukaryota RepID=GBLP_HUMAN [Invertebrates:]} {Drosophila: Rack1,…
				Cluster-7993.8266	1.27121	-0.00369543	0.134181	0.95319	1.02279	-0.323744	-0.549629	-0.564662		GNB2L1	guanine nucleotide binding protein (G protein), beta polypeptide 2-like 1	RNA1509_23599	RNA1509_23599 {Length: 1025} {Type: 5UTR_CDS_3UTR} {Pfam: WD domain, G-beta repeat [PF00400.27, score=83.9]} {Human: GNB2L1, guanine nucleotide binding protein (G protein), beta polypeptide 2-like 1 [Source:HGNC Symbol;Acc:4399], e=5e-93} {UniRef50_J3KPE3, e=1e-92, Guanine nucleotide-binding protein subunit beta-2-like 1 n=25 Tax=Euteleostomi RepID=J3KPE3_HUMAN [Vertebrates:Chordata]} {Drosophila…
				Cluster-7993.8284	2.49637	-0.357446	0.383944	2.38009	2.20713	-1.68998	-1.79733	-2.21824				RNA1509_20983	RNA1509_20983 {Length: 518} {Type: 5UTR_CDS_3UTR} {RNA815_1323} {RNA1310_3739.1}
				Cluster-7993.8585	2.53587	0.735265	-0.493508	1.43576	1.70871	-0.890087	-0.708137	-0.818898				RNA1509_57721	RNA1509_57721 {Length: 1007} {Type: 5UTR_CDS_3UTR} {RNA815_13539} {RNA1310_40275.1}
				Cluster-7993.8655	1.69066	0.394104	-0.14937	1.64298	2.16855	-0.715332	-0.637701	-0.734369	Sexual_biased; X1	TDRD1	tudor domain containing 1	RNA1509_41217	RNA1509_41217 {Length: 3325} {TRANSSPLICED} {Type: 5UTR_CDS_3UTR} {Pfam: Tudor domain [PF00567.19, score=148.5]} {Human: TDRD1, tudor domain containing 1 [Source:HGNC Symbol;Acc:11712], e=1e-09} {UniRef50_V4ATG3, e=2e-17, Uncharacterized protein n=1 Tax=Lottia gigantea RepID=V4ATG3_LOTGI [Invertebrates:Mollusca]} {Drosophila: tud, tudor [Source:FlyBase gene name;Acc:FBgn0003891], e=2e-10} {RNA815…
				Cluster-7993.874	1.27493	-0.0115324	0.110403	1.36073	1.6165	-0.858676	-1.20812	-1.07552				RNA1509_56471	RNA1509_56471 {Length: 749} {Type: 5UTR_CDS_3UTR} {Drosophila: CG30416, , e=7e-04} {RNA815_32631} {RNA1310_54041.1}
				Cluster-7993.8977	1.27295	-0.194959	0.595256	1.7736	1.35755	-0.440298	-0.463232	-0.529029	X1	CPSF3	cleavage and polyadenylation specific factor 3, 73kDa	RNA1509_5278	RNA1509_5278 {Length: 3791} {TRANSSPLICED} {Type: 5UTR_CDS_3UTR} {Pfam: Pre-mRNA 3'-end-processing endonuclease polyadenylation factor C-term [PF11718.3, score=145.9]} {Human: CPSF3, cleavage and polyadenylation specific factor 3, 73kDa [Source:HGNC Symbol;Acc:2326], e=0.0} {UniRef50_UPI0006234682, e=0.0, PREDICTED: uncharacterized protein LOC105668415 isoform X3 n=1 Tax=Linepithema humile RepID=…
				Cluster-7993.9079	1.87459	0.124714	0.0609995	2.38578	2.11248	-1.44856	-1.0142	-1.44952				RNA1509_19362	RNA1509_19362 {Length: 516} {Type: CDS_3UTR} {RNA815_36464} {RNA1310_71048.1}
				Cluster-7993.9080	1.44292	-0.36298	0.775291	2.26041	1.95786	-1.50912	-1.15984	-2.03631				RNA1509_60056	RNA1509_60056 {Length: 535} {Type: 5UTR_CDS_3UTR} {RNA815_36464} {RNA1310_71048.1}
				Cluster-7993.9504	1.57021	-0.0908433	0.282806	1.02637	0.978886	-0.461358	-0.494935	-0.50389	X1	OGG1	8-oxoguanine DNA glycosylase	RNA1509_12040|RNA1509_46725|RNA1509_55648	RNA1509_12040 {Length: 1401} {TRANSSPLICED} {Type: 5UTR_CDS_3UTR} {Pfam: 8-oxoguanine DNA glycosylase, N-terminal domain [PF07934.7, score=80.4]} {Human: OGG1, 8-oxoguanine DNA glycosylase [Source:HGNC Symbol;Acc:8125], e=2e-80} {UniRef50_U3KEK9, e=5e-88, Uncharacterized protein n=29 Tax=Euteleostomi RepID=U3KEK9_FICAL [Vertebrates:Chordata]} {Drosophila: Ogg1, Ogg1 [Source:FlyBase gene name;Acc:…
				Cluster-7993.9514	1.3792	-0.1804	0.569889	1.16699	0.971867	-0.824614	-0.98462	-1.13974				RNA1509_19460|RNA1509_44090	RNA1509_19460 {Length: 623} {Type: 5UTR_CDS_3UTR} {RNA815_4851} {RNA1310_13385} ### RNA1509_44090 {Length: 492} {Type: 5UTR_CDS_3UTR} {RNA815_21613} {RNA1310_80521}
				Cluster-7993.9583	1.69537	-0.0476698	0.0374694	1.56228	1.77077	-0.526057	-0.816986	-0.924574	Sexual_biased; X1	SET	SET nuclear oncogene	RNA1509_558|RNA1509_5607	RNA1509_558 {Length: 1986} {Type: 5UTR_CDS_3UTR} {Pfam: Nucleosome assembly protein (NAP) [PF00956.13, score=185.8]} {Human: SET, SET nuclear oncogene [Source:HGNC Symbol;Acc:10760], e=3e-84} {Drosophila: Set, Set [Source:FlyBase gene name;Acc:FBgn0014879], e=2e-66} {RNA815_4883} {RNA1310_13639} {Smed: dd_Smed_v6_326_0_1,dd_Smed_v6_393_0_1} ### RNA1509_5607 {Length: 1924} {Type: 5UTR_CDS_3UTR} {P…
				Cluster-7993.9667	1.91765	0.406824	-0.164105	1.27299	1.62322	-0.856612	-1.16576	-1.28432				RNA1509_20680	RNA1509_20680 {Length: 484} {Type: 5UTR_CDS_3UTR} {RNA815_38937} {RNA1310_46848}
				Cluster-7993.9677	2.24622	-0.69424	0.638429	2.06358	2.67775	-0.706898	-0.893148	-1.26123				RNA1509_6910	RNA1509_6910 {Length: 712} {Type: 5UTR_CDS_3UTR} {RNA815_4852.2} {RNA1310_71270}
				Cluster-7993.9678	2.94178	-0.711921	0.860291	2.08623	2.73031	-1.09374	-1.13547	-1.67123	Neoblast; X1	RRM2	ribonucleotide reductase M2	RNA1509_8818	RNA1509_8818 {Length: 2040} {TRANSSPLICED} {Type: 5UTR_CDS_3UTR} {Pfam: Ribonucleotide reductase, small chain [PF00268.16, score=387.6]} {Human: RRM2, ribonucleotide reductase M2 [Source:HGNC Symbol;Acc:10452], e=1e-176} {UniRef50_P48592, e=0.0, Ribonucleoside-diphosphate reductase subunit M2 n=147 Tax=Eukaryota RepID=RIR2_DROME [Invertebrates:]} {Drosophila: RnrS, Ribonucleoside diphosphate redu…
				Cluster-7993.9681	1.38145	-0.804194	0.889323	1.67365	2.06476	-1.17616	-1.25039	-1.40986		AC009994.3	Coiled-coil domain-containing protein 45	RNA1509_4062	RNA1509_4062 {Length: 2045} {Type: 5UTR_CDS_3UTR} {Human: AC009994.3, Coiled-coil domain-containing protein 45 [Source:UniProtKB/Swiss-Prot;Acc:Q96GE4], e=5e-14} {UniRef50_M7BSK1, e=6e-18, Centrosomal protein of 95 kDa n=1 Tax=Chelonia mydas RepID=M7BSK1_CHEMY [Vertebrates:Chordata]} {RNA815_19737} {RNA1310_13760}
				Cluster-7993.9682	2.08071	-0.910505	1.31801	2.38108	2.88352	-1.31576	-1.45267	-1.86629				RNA1509_49317|RNA1509_55807	RNA1509_49317 {Length: 736} {Type: 5UTR_CDS_3UTR} {RNA815_4852.4} {RNA1310_50530} ### RNA1509_55807 {Length: 611} {Type: 5UTR_CDS_3UTR} {RNA815_4852.4} {RNA1310_50530}
				Cluster-7993.9686	1.35099	-1.10424	0.994419	3.31298	2.0836	-1.7493	-1.70957	-2.03089				RNA1509_16023	RNA1509_16023 {Length: 512} {Type: 5UTR_CDS_3UTR} {RNA815_4852.1} {RNA1310_71270}
				Cluster-7993.9687	1.45563	-1.13988	0.70581	2.0124	2.74603	-1.33162	-1.42325	-2.22119				RNA1509_55631	RNA1509_55631 {Length: 660} {Type: 5UTR_CDS_3UTR} {RNA815_4852.1} {RNA1310_71270}
				Cluster-7993.9709	1.29899	-0.180316	1.14435	1.08322	1.55492	-0.331358	-0.365088	-0.365517	X1	TSR1	TSR1, 20S rRNA accumulation, homolog (S. cerevisiae)	RNA1509_6565	RNA1509_6565 {Length: 2644} {TRANSSPLICED} {Type: 5UTR_CDS_3UTR} {Pfam: Protein of unknown function (DUF663) [PF04950.7, score=224.5]} {Human: TSR1, TSR1, 20S rRNA accumulation, homolog (S. cerevisiae) [Source:HGNC Symbol;Acc:25542], e=8e-59} {UniRef50_B7Q452, e=1e-66, Ribosome biogenesis protein tsr1, putative n=1 Tax=Ixodes scapularis RepID=B7Q452_IXOSC [Invertebrates:Arthropoda]} {Drosophila: …
				Cluster-7993.9782	1.4581	0.124467	0.160535	1.60996	1.75977	-0.25693	-0.249643	-0.325556		ALKBH3	alkB, alkylation repair homolog 3 (E. coli)	RNA1509_746	RNA1509_746 {Length: 1587} {Type: 5UTR_CDS_3UTR} {Pfam: 2OG-Fe(II) oxygenase superfamily [PF13532.1, score=54.2]} {Human: ALKBH3, alkB, alkylation repair homolog 3 (E. coli) [Source:HGNC Symbol;Acc:30141], e=2e-28} {UniRef50_Q96Q83, e=1e-28, Alpha-ketoglutarate-dependent dioxygenase alkB homolog 3 n=133 Tax=Chordata RepID=ALKB3_HUMAN [Invertebrates:]} {Drosophila: CG1233, , e=2e-04} {RNA815_8346}…
				Cluster-7993.988	1.52615	0.086392	-0.116191	1.07896	1.82152	-0.680513	-0.722527	-0.970485	Neoblast; Sexual_biased; X1	RFC2	replication factor C (activator 1) 2, 40kDa	RNA1509_24623	RNA1509_24623 {Length: 1941} {Type: 5UTR_CDS_3UTR} {Pfam: Replication factor C C-terminal domain [PF08542.6, score=59.9]} {Human: RFC2, replication factor C (activator 1) 2, 40kDa [Source:HGNC Symbol;Acc:9970], e=1e-155} {UniRef50_Q05B83, e=1e-165, Replication factor C subunit 2 n=69 Tax=Opisthokonta RepID=RFC2_BOVIN [Plants:]} {Drosophila: RfC4, Replication factor C subunit 4 [Source:FlyBase gen…
				Cluster-7993.9884	1.98378	-0.105838	0.27192	1.94279	2.42096	-1.23703	-1.45094	-1.56945		CKS2	CDC28 protein kinase regulatory subunit 2	RNA1509_9629|RNA1509_14224|RNA1509_28981	RNA1509_9629 {Length: 1378} {Type: 5UTR_CDS_3UTR} {Pfam: Cyclin-dependent kinase regulatory subunit [PF01111.14, score=108.0]} {Human: CKS2, CDC28 protein kinase regulatory subunit 2 [Source:HGNC Symbol;Acc:2000], e=1e-25} {UniRef50_Q25330, e=1e-27, Cyclin-dependent kinases regulatory subunit n=13 Tax=Eukaryota RepID=CKS1_LEIME [Invertebrates:]} {Drosophila: Cks30A, Cyclin-dependent kinase subuni…
				Cluster-7993.9933	1.50745	-0.0234854	0.0998983	1.55743	2.01161	-0.548974	-0.825833	-0.916764	Sexual_biased; X1	SET	SET nuclear oncogene	RNA1509_20038	RNA1509_20038 {Length: 1802} {Type: 5UTR_CDS_3UTR} {Pfam: Nucleosome assembly protein (NAP) [PF00956.13, score=186.1]} {Human: SET, SET nuclear oncogene [Source:HGNC Symbol;Acc:10760], e=6e-85} {Drosophila: Set, Set [Source:FlyBase gene name;Acc:FBgn0014879], e=7e-67} {RNA815_4883} {RNA1310_13639} {Smed: dd_Smed_v6_326_0_1,dd_Smed_v6_393_0_1}
				Cluster-8040.1	1.36681	0.0193465	0.272959	2.84866	1.52372	-0.966539	-1.13748	-1.37075				RNA1509_16087	RNA1509_16087 {Length: 604} {Type: CDS_3UTR} {RNA815_60237} {RNA1310_55168}
				Cluster-8040.3	1.82472	-0.115823	-0.669835	1.42305	2.2386	-1.1227	-1.36194	-1.34648				RNA1509_7467	RNA1509_7467 {Length: 628} {Type: 5UTR_CDS_3UTR} {RNA815_60237} {RNA1310_55168}
				Cluster-8111.1	1.13707	0.0353431	0.236767	0.991653	1.44152	-0.522169	-0.468004	-0.383019		MOBP	myelin-associated oligodendrocyte basic protein	RNA1509_32978	RNA1509_32978 {Length: 1731} {Type: 5UTR_CDS_3UTR} {Pfam: Spt5 C-terminal nonapeptide repeat binding Spt4 [PF12815.2, score=39.8]} {Human: MOBP, myelin-associated oligodendrocyte basic protein [Source:HGNC Symbol;Acc:7189], e=2e-07} {UniRef50_UPI0005510E5D, e=6e-07, hypothetical protein n=1 Tax=Lachnospiraceae bacterium AC2029 RepID=UPI0005510E5D [Bacteria:Firmicutes]} {Drosophila: Trf2, TATA box…
				Cluster-8144.0	1.39369	0.0517504	0.219475	1.25506	2.58702	-1.20658	-1.20023	-1.28875				RNA1509_4490	RNA1509_4490 {Length: 1501} {Type: 5UTR_CDS_3UTR} {RNA815_10620} {RNA1310_24538}
				Cluster-8144.1	1.58823	0.249122	0.00559265	1.15381	2.28226	-1.05659	-1.31067	-1.73804				RNA1509_36518	RNA1509_36518 {Length: 667} {Type: 5UTR_CDS_3UTR} {RNA815_10620} {RNA1310_24538}
				Cluster-8211.0	2.18695	0.327605	0.115198	2.46446	1.28966	-1.52768	-1.65178	-2.60791				RNA1509_22600	RNA1509_22600 {Length: 639} {Type: 5UTR_CDS_3UTR} {RNA815_9667} {RNA1310_24170.1}
				Cluster-8211.2	2.1177	0.74721	0.0235376	2.89891	1.50518	-1.54642	-1.85592	-2.28014	Sexual_biased	TCHP	trichoplein, keratin filament binding	RNA1509_18964	RNA1509_18964 {Length: 1433} {TRANSSPLICED} {Type: 5UTR_CDS_3UTR} {Human: TCHP, trichoplein, keratin filament binding [Source:HGNC Symbol;Acc:28135], e=2e-05} {Drosophila: ssp3, short spindle 3 [Source:FlyBase gene name;Acc:FBgn0032723], e=3e-04} {RNA815_9667} {RNA1310_24170.1} {Smed: dd_Smed_v6_54495_0_1}
				Cluster-8211.3	2.12011	0.502263	-0.288372	2.39799	1.53335	-1.77944	-1.96073	-2.35195		MAP7	microtubule-associated protein 7	RNA1509_47942	RNA1509_47942 {Length: 884} {Type: 5UTR_CDS_3UTR} {Human: MAP7, microtubule-associated protein 7 [Source:HGNC Symbol;Acc:6869], e=0.010} {RNA815_9667} {RNA1310_24170.1}
				Cluster-8211.4	2.10315	0.393125	0.0803307	2.39227	1.5664	-1.6981	-1.87136	-2.17835	Sexual_biased	TCHP	trichoplein, keratin filament binding	RNA1509_3290|RNA1509_40103|RNA1509_41941|RNA1509_54388	RNA1509_3290 {Length: 1429} {TRANSSPLICED} {Type: 5UTR_CDS_3UTR} {Human: TCHP, trichoplein, keratin filament binding [Source:HGNC Symbol;Acc:28135], e=3e-05} {Drosophila: ssp3, short spindle 3 [Source:FlyBase gene name;Acc:FBgn0032723], e=3e-04} {Celegans: Y39B6A.18, Caenorhabditis elegans Protein Y39B6A.18 (Y39B6A.18) mRNA, complete cds. [Source:RefSeq mRNA;Acc:NM_171589], e=6e-06} {RNA815_9667}…
				Cluster-8211.5	1.79258	0.264122	-0.0331249	2.08751	1.33095	-1.67759	-1.82703	-2.3077	Sexual_biased	MAP7	microtubule-associated protein 7	RNA1509_7436|RNA1509_44755	RNA1509_7436 {Length: 978} {Type: 5UTR_CDS_3UTR} {RNA815_9667} {RNA1310_24170.1} ### RNA1509_44755 {Length: 1099} {Type: 5UTR_CDS_3UTR} {Human: MAP7, microtubule-associated protein 7 [Source:HGNC Symbol;Acc:6869], e=3e-05} {Drosophila: Lmpt, Limpet [Source:FlyBase gene name;Acc:FBgn0261565], e=6e-04} {RNA815_9667} {RNA1310_24170.1} {Smed: dd_Smed_v6_54495_0_1}
				Cluster-8218.1	1.41967	0.154838	0.296031	0.950711	1.01892	-0.430871	-0.373454	-0.568997	X1	CCAR1	cell division cycle and apoptosis regulator 1	RNA1509_3693|RNA1509_10947	RNA1509_3693 {Length: 3266} {Type: 5UTR_CDS_3UTR} {Pfam: DBC1 [PF14443.1, score=109.2]} {Human: CCAR1, cell division cycle and apoptosis regulator 1 [Source:HGNC Symbol;Acc:24236], e=3e-60} {UniRef50_H2KVI9, e=7e-71, Cell division cycle and apoptosis regulator protein 1 (Fragment) n=11 Tax=Digenea RepID=H2KVI9_CLOSI [Plants:]} {RNA815_8621} {RNA1310_4585.1} {Smed: dd_Smed_v6_1608_0_1,dd_Smed_v6_3…
				Cluster-8287.1	1.23321	0.0153244	0.0178547	0.809512	1.14701	-0.272715	-0.314653	-0.48026	Sexual_biased; X1	API5	apoptosis inhibitor 5	RNA1509_4703|RNA1509_6412	RNA1509_4703 {Length: 2431} {Type: 5UTR_CDS_3UTR} {Pfam: Apoptosis inhibitory protein 5 (API5) [PF05918.6, score=199.1]} {Human: API5, apoptosis inhibitor 5 [Source:HGNC Symbol;Acc:594], e=8e-59} {UniRef50_Q9BZZ5, e=1e-62, Apoptosis inhibitor 5 n=276 Tax=Euteleostomi RepID=API5_HUMAN [Vertebrates:Chordata]} {Drosophila: Aac11, Aac11 [Source:FlyBase gene name;Acc:FBgn0027885], e=1e-42} {RNA815_522…
				Cluster-8298.0	1.68609	-0.213742	0.401387	1.23964	1.27722	-0.347794	-0.338199	-0.60676	X1	SNRPE	small nuclear ribonucleoprotein polypeptide E	RNA1509_13784|RNA1509_17452	RNA1509_13784 {Length: 549} {TRANSSPLICED} {Type: 5UTR_CDS_3UTR} {Pfam: LSM domain [PF01423.17, score=55.3]} {Human: SNRPE, small nuclear ribonucleoprotein polypeptide E [Source:HGNC Symbol;Acc:11161], e=9e-38} {UniRef50_P62304, e=2e-38, Small nuclear ribonucleoprotein E n=37 Tax=Eukaryota RepID=RUXE_HUMAN [Invertebrates:]} {Drosophila: SmE, Small ribonucleoprotein particle protein SmE [Source:Fl…
				Cluster-8304.0	1.57407	0.528047	0.210004	1.31161	1.52472	-0.460488	-0.475981	-0.419128				RNA1509_5512	RNA1509_5512 {Length: 1049} {TRANSSPLICED} {Type: 5UTR_CDS_3UTR} {RNA815_16663} {RNA1310_35610}
				Cluster-865.0	1.26326	0.170366	-0.0453199	1.21596	1.89086	-0.740051	-0.579149	-0.65771	X1	CPSF2	cleavage and polyadenylation specific factor 2, 100kDa	RNA1509_6127	RNA1509_6127 {Length: 2898} {Type: 5UTR_CDS_3UTR} {Pfam: Cleavage and polyadenylation factor 2 C-terminal [PF13299.1, score=94.6]} {Human: CPSF2, cleavage and polyadenylation specific factor 2, 100kDa [Source:HGNC Symbol;Acc:2325], e=1e-157} {UniRef50_A0A0C9QTZ5, e=1e-177, Cpsf100_0 protein n=12 Tax=Arthropoda RepID=A0A0C9QTZ5_9HYME [Invertebrates:]} {Drosophila: Cpsf100, Cleavage and polyadenyla…
				Cluster-8717.3	1.10236	0.310994	0.192828	1.16074	1.51382	-1.21774	-1.33278	-1.40022				RNA1509_12311|RNA1509_15274|RNA1509_58463	RNA1509_12311 {Length: 1117} {Type: 5UTR_CDS_3UTR} {RNA815_9722.1} {RNA1310_5229.1} ### RNA1509_15274 {Length: 1280} {Type: 5UTR_CDS_3UTR} {RNA815_9722.1} {RNA1310_5229.1} ### RNA1509_58463 {Length: 808} {Type: 5UTR_CDS_3UTR} {RNA815_9722.1} {RNA1310_5229.1}
				Cluster-8739.1	1.49537	0.298275	0.0660777	1.62733	1.51337	-0.562431	-0.601693	-0.688264		NUFIP1	nuclear fragile X mental retardation protein interacting protein 1	RNA1509_18221|RNA1509_30149|RNA1509_50235	RNA1509_18221 {Length: 1850} {Type: 5UTR_CDS_3UTR} {Human: NUFIP1, nuclear fragile X mental retardation protein interacting protein 1 [Source:HGNC Symbol;Acc:8057], e=5e-06} {UniRef50_K7FJF1, e=4e-08, Uncharacterized protein n=70 Tax=Sauria RepID=K7FJF1_PELSI [Vertebrates:Chordata]} {Drosophila: Nufip, Nufip [Source:FlyBase gene name;Acc:FBgn0036812], e=0.007} {RNA815_7209} {RNA1310_18215} ### RN…
				Cluster-8946.1	1.54315	0.365081	0.129991	1.16083	1.0627	-0.33278	-0.473756	-0.337261		NGDN	neuroguidin, EIF4E binding protein	RNA1509_6955|RNA1509_12096	RNA1509_6955 {Length: 1087} {Type: 5UTR_CDS_3UTR} {Human: NGDN, neuroguidin, EIF4E binding protein [Source:HGNC Symbol;Acc:20271], e=3e-11} {UniRef50_G5ASM0, e=8e-09, Neuroguidin n=4 Tax=Amniota RepID=G5ASM0_HETGA [Vertebrates:Chordata]} {Drosophila: CG11030, , e=3e-04} {RNA815_14845} {RNA1310_31110} ### RNA1509_12096 {Length: 1085} {Type: 5UTR_CDS_3UTR} {Human: NGDN, neuroguidin, EIF4E binding p…
				Cluster-9031.0	1.35581	-0.395358	0.820961	0.998873	1.24258	-0.593369	-0.450709	-0.618431		CFL1	cofilin 1 (non-muscle)	RNA1509_5338|RNA1509_30869|RNA1509_45310|RNA1509_46182	RNA1509_5338 {Length: 1248} {Type: 5UTR_CDS_3UTR} {Pfam: Cofilin/tropomyosin-type actin-binding protein [PF00241.15, score=127.1]} {Human: CFL1, cofilin 1 (non-muscle) [Source:HGNC Symbol;Acc:1874], e=2e-19} {UniRef50_P0DJ26, e=5e-34, Cofilin-1A n=3 Tax=Dictyosteliida RepID=COFA_DICDI [Invertebrates:]} {Drosophila: tsr, twinstar [Source:FlyBase gene name;Acc:FBgn0011726], e=5e-26} {Celegans: unc-…
				Cluster-9055.1	1.07583	-0.443412	0.666004	1.40553	1.38983	-0.36006	-0.46852	-0.832891				RNA1509_17896|RNA1509_20420	RNA1509_17896 {Length: 901} {Type: 5UTR_CDS_3UTR} {Pfam: 3' exoribonuclease family, domain 1 [PF01138.16, score=30.5]} {RNA815_22192} {RNA1310_42888.1} ### RNA1509_20420 {Length: 891} {Type: 5UTR_CDS_3UTR} {Pfam: 3' exoribonuclease family, domain 1 [PF01138.16, score=30.5]} {RNA815_22192} {RNA1310_42888.1}
				Cluster-9112.0	1.72411	0.304752	-0.186884	0.963955	0.953243	-0.366388	-0.469484	-0.454976				RNA1509_28135	RNA1509_28135 {Length: 903} {Type: 5UTR_CDS_3UTR} {RNA815_16269.1} {RNA1310_7202}
				Cluster-9155.0	2.2562	-0.529262	0.559461	1.85448	2.5766	-1.27176	-1.18486	-1.65544		TK2	thymidine kinase 2, mitochondrial	RNA1509_19223|RNA1509_49233|RNA1509_59883	RNA1509_19223 {Length: 1325} {TRANSSPLICED} {Type: 5UTR_CDS_3UTR} {Pfam: Deoxynucleoside kinase [PF01712.14, score=68.3]} {Human: TK2, thymidine kinase 2, mitochondrial [Source:HGNC Symbol;Acc:11831], e=2e-45} {UniRef50_K1QK67, e=3e-73, Thymidine kinase 2, mitochondrial n=2 Tax=Crassostrea gigas RepID=K1QK67_CRAGI [Invertebrates:Mollusca]} {Drosophila: dnk, deoxyribonucleoside kinase [Source:FlyB…
				Cluster-9236.1	0.802738	0.320181	0.508272	1.0046	1.20708	-0.68362	-0.670424	-0.751028				RNA1509_13543	RNA1509_13543 {Length: 560} {Type: CDS_3UTR} {RNA815_7603} {RNA1310_58978}
				Cluster-9450.1	1.40045	0.565408	-0.832783	1.25303	1.79741	-1.98629	-1.85217	-2.40028		H1F0	H1 histone family, member 0	RNA1509_24456	RNA1509_24456 {Length: 1623} {Type: 5UTR_CDS_3UTR} {Pfam: linker histone H1 and H5 family [PF00538.14, score=93.7]} {Human: H1F0, H1 histone family, member 0 [Source:HGNC Symbol;Acc:4714], e=6e-11} {UniRef50_C1LBZ3, e=5e-16, Histone H1-delta n=1 Tax=Schistosoma japonicum RepID=C1LBZ3_SCHJA [Invertebrates:Platyhelminthes]} {Drosophila: His1:CG33804, His1:CG33804 [Source:FlyBase gene name;Acc:FBgn0…
				Cluster-948.0	1.01282	0.585531	-0.219413	1.2724	1.57001	-0.46857	-0.646446	-0.470564		MPHOSPH6	M-phase phosphoprotein 6	RNA1509_9931	RNA1509_9931 {Length: 1192} {Type: 5UTR_CDS_3UTR} {Pfam: M-phase phosphoprotein 6 [PF10175.4, score=35.6]} {Human: MPHOSPH6, M-phase phosphoprotein 6 [Source:HGNC Symbol;Acc:7214], e=1e-04} {UniRef50_H2L3G8, e=2e-07, Uncharacterized protein n=12 Tax=Neopterygii RepID=H2L3G8_ORYLA [Vertebrates:Chordata]} {RNA815_25246} {RNA1310_29022}
				Cluster-9516.2	1.25471	0.312304	-0.297859	1.47502	1.86553	-0.570173	-0.755298	-0.716932				RNA1509_37596|RNA1509_46199	RNA1509_37596 {Length: 862} {Type: 5UTR_CDS_3UTR} {RNA815_25051} {RNA1310_61273} ### RNA1509_46199 {Length: 681} {Type: 5UTR_CDS_3UTR} {RNA815_25051} {RNA1310_61273}
				Cluster-9633.0	1.90519	0.29542	-0.186771	1.57398	2.08709	-0.711662	-1.21622	-0.880959				RNA1509_29767|RNA1509_59247	RNA1509_29767 {Length: 549} {Type: CDS_3UTR} {RNA815_26658} {RNA1310_20112} ### RNA1509_59247 {Length: 557} {Type: CDS_3UTR} {RNA815_26658} {RNA1310_20112}
				Cluster-9633.1	2.12771	0.337029	0.258151	1.762	2.51274	-0.942109	-0.971531	-1.24006				RNA1509_39908	RNA1509_39908 {Length: 839} {Type: CDS_3UTR} {Pfam: Protein of unknown function (DUF1761) [PF08570.5, score=39.9]} {UniRef50_UPI0005ED5A26, e=2e-08, hypothetical protein n=1 Tax=Bacillus niacini RepID=UPI0005ED5A26 [Bacteria:Firmicutes]} {RNA815_26658} {RNA1310_45121}
				Cluster-9688.1	1.82808	0.0742336	-0.290533	1.74683	2.45965	-0.930059	-1.39487	-1.78168				RNA1509_23241	RNA1509_23241 {Length: 1185} {Type: 5UTR_CDS_3UTR} {UniRef50_V8P623, e=2e-04, Uncharacterized protein (Fragment) n=1 Tax=Ophiophagus hannah RepID=V8P623_OPHHA [Vertebrates:Chordata]} {RNA815_28808} {RNA1310_16622}
				Cluster-9768.0	1.76819	0.470298	0.0741449	1.23107	1.36589	-0.426469	-0.534034	-0.617729				RNA1509_9037	RNA1509_9037 {Length: 763} {Type: 5UTR_CDS_3UTR} {RNA815_45464} {RNA1310_35366}
				Cluster-9800.0	1.56651	0.230908	-0.134971	1.97196	2.40973	-1.00451	-1.03506	-1.22819				RNA1509_44082	RNA1509_44082 {Length: 880} {Type: 5UTR_CDS_3UTR} {RNA815_23528} {RNA1310_42907.2}
				Cluster-9826.1	1.19952	0.624892	-0.124231	1.10559	2.60814	-1.37239	-1.34238	-1.58047				RNA1509_44782	RNA1509_44782 {Length: 476} {Type: CDS_3UTR} {RNA815_28617} {RNA1310_59876}
				Cluster-9854.0	1.07289	-0.130722	0.176607	1.1888	1.51495	-0.389504	-0.334003	-0.489615		UTP6	UTP6, small subunit (SSU) processome component, homolog (yeast)	RNA1509_6250	RNA1509_6250 {Length: 2588} {Type: 5UTR_CDS_3UTR} {Pfam: U3 small nucleolar RNA-associated protein 6 [PF08640.6, score=74.9]} {Human: UTP6, UTP6, small subunit (SSU) processome component, homolog (yeast) [Source:HGNC Symbol;Acc:18279], e=6e-19} {UniRef50_V3ZSR7, e=1e-25, Uncharacterized protein n=1 Tax=Lottia gigantea RepID=V3ZSR7_LOTGI [Invertebrates:Mollusca]} {RNA815_8124} {RNA1310_18580}
				Cluster-9911.1	0.865875	-0.120356	0.594784	1.1769	1.52916	-0.549158	-0.369052	-0.656151	X1	RRP9	ribosomal RNA processing 9, small subunit (SSU) processome component, homolog (yeast)	RNA1509_13773	RNA1509_13773 {Length: 2412} {Type: 5UTR_CDS_3UTR} {Pfam: WD domain, G-beta repeat [PF00400.27, score=93.2]} {Human: RRP9, ribosomal RNA processing 9, small subunit (SSU) processome component, homolog (yeast) [Source:HGNC Symbol;Acc:16829], e=2e-56} {UniRef50_F6SP32, e=2e-64, Uncharacterized protein n=2 Tax=Ciona intestinalis RepID=F6SP32_CIOIN [Invertebrates:Chordata]} {Drosophila: U3-55K, U3 sm…
				Cluster-9984.0	1.43466	-0.627897	0.225399	0.973781	2.43007	-0.549211	-0.531025	-0.785521				RNA1509_30431|RNA1509_39358	RNA1509_30431 {Length: 867} {Type: 5UTR_CDS_3UTR} {RNA815_7125.1} {RNA1310_45069} ### RNA1509_39358 {Length: 836} {Type: 5UTR_CDS_3UTR} {RNA815_7125.1} {RNA1310_45069}
